# Supplementary material for: Integrative pan cancer analysis reveals epigenomic variation in cancer type and cell specific chromatin domains
Source: Nat Commun. 2021 Mar 3;12:1419. doi: 10.1038/s41467-021-21707-1 (PMC7930052; doi:10.1038/s41467-021-21707-1)
Supplement: Supplementary file 3 — Supplementary Data 1 [file 41467_2021_21707_MOESM3_ESM.xlsx]

## Sheet: Sheet1
Supplementary Data 1. List of NCI-60 cell lines
Order	Cancer Type	Cell Line
1	BR	BR:BT-549
2	BR	BR:HS 578T
3	BR	BR:MCF7
4	BR	BR:MDA-MB-231
5	BR	BR:MDA-MB-468
6	BR	BR:T-47D
7	CNS	CNS:SF-268
8	CNS	CNS:SF-295
9	CNS	CNS:SF-539
10	CNS	CNS:SNB-19
11	CNS	CNS:SNB-75
12	CNS	CNS:U251
13	CO	CO:COLO 205
14	CO	CO:HCC-2998
15	CO	CO:HCT-116
16	CO	CO:HCT-15
17	CO	CO:HT29
18	CO	CO:KM12
19	CO	CO:SW-620
20	LC	LC:A549/ATCC
21	LC	LC:EKVX
22	LC	LC:HOP-62
23	LC	LC:HOP-92
24	LC	LC:NCI-H226
25	LC	LC:NCI-H23
26	LC	LC:NCI-H322M
27	LC	LC:NCI-H460
28	LC	LC:NCI-H522
29	LE	LE:CCRF-CEM
30	LE	LE:HL-60(TB)
31	LE	LE:K-562
32	LE	LE:MOLT-4
33	LE	LE:RPMI-8226
34	LE	LE:SR
35	ME	ME:LOX IMVI
36	ME	ME:M14
37	ME	ME:MALME-3M
38	ME	ME:MDA-MB-435
39	ME	ME:SK-MEL-2
40	ME	ME:SK-MEL-28
41	ME	ME:SK-MEL-5
42	ME	ME:UACC-257
43	ME	ME:UACC-62
44	OV	OV:IGROV1
45	OV	OV:NCI/ADR-RES
46	OV	OV:OVCAR-3
47	OV	OV:OVCAR-4
48	OV	OV:OVCAR-5
49	OV	OV:OVCAR-8
50	OV	OV:SK-OV-3
51	PR	PR:DU-145
52	PR	PR:PC-3
53	RE	RE:786-0
54	RE	RE:A498
55	RE	RE:ACHN
56	RE	RE:CAKI-1
57	RE	RE:RXF 393
58	RE	RE:SN12C
59	RE	RE:TK-10
60	RE	RE:UO-31
