# Supplementary material for: Integrative pan cancer analysis reveals epigenomic variation in cancer type and cell specific chromatin domains
Source: Nat Commun. 2021 Mar 3;12:1419. doi: 10.1038/s41467-021-21707-1 (PMC7930052; doi:10.1038/s41467-021-21707-1)
Supplement: Supplementary file 4 — Supplementary Data 2 [file 41467_2021_21707_MOESM4_ESM.xlsx]

## Sheet: expression
Supplementary Data 2. Cellminer expression of DNA methyltransferases in NCI-60 cells.
rank	Cell lines	DNMT1 Z scores*	DNMT3A Z scores*	DNMT3B Z scores*	DNMT3L Z scores*
1	BR:MCF7	-0.104	1.457	1.869	-0.027
2	BR:MDA-MB-231	1.468	-1.151	-0.408	-0.323
3	BR:HS 578T	-0.091	-1.074	-0.315	0.413
4	BR:BT-549	0.028	0.055	-0.741	-0.416
5	BR:T-47D	-1.773	-1.366	-0.349	-1.152
6	CNS:SF-268	1.141	-0.68	0.113	-0.692
7	CNS:SF-295	0.681	-1.04	-0.876	0.1
8	CNS:SF-539	-0.316	0.376	-0.691	4.329
9	CNS:SNB-19	0.74	0.086	-0.375	-0.573
10	CNS:SNB-75	0.611	0.525	0.432	-0.823
11	CNS:U251	-0.295	-0.102	0.01	-0.66
12	CO:COLO 205	-0.28	0.435	-2.068	1.124
13	CO:HCC-2998	-0.595	-0.043	-0.251	-1.103
14	CO:HCT-116	0.66	-0.294	1.195	0.127
15	CO:HCT-15	0.25	-0.21	0.144	-1.456
16	CO:HT29	-0.656	0.011	-0.713	0.608
17	CO:KM12	0.006	-0.853	-0.432	0.758
18	CO:SW-620	0.065	0.459	0.166	0.079
19	LE:CCRF-CEM	1.381	2.632	0.376	-0.605
20	LE:HL-60(TB)	1.044	-0.608	-0.582	1.434
21	LE:K-562	0.383	-0.655	2.784	-0.027
22	LE:MOLT-4	1.273	2.139	0.994	-1.317
23	LE:RPMI-8226	0.651	-0.319	-1.072	0.716
24	LE:SR	0.269	-2.033	-0.312	-0.464
25	ME:LOX IMVI	-0.375	0.704	-0.474	0.179
26	ME:MALME-3M	-1.427	1.302	-0.947	-0.592
27	ME:M14	0.238	1.002	-0.79	-0.09
28	ME:SK-MEL-2	0.464	-0.435	-0.982	-1.109
29	ME:SK-MEL-28	-0.3	-0.104	-1.053	-0.67
30	ME:SK-MEL-5	-0.097	0.753	-0.668	-0.071
31	ME:UACC-257	-0.047	1.312	-0.858	-0.612
32	ME:UACC-62	0.738	0.391	-0.151	-0.166
33	ME:MDA-MB-435	1.555	0.637	-0.496	0.341
34	ME:MDA-N	0.878	0.273	-0.987	-0.969
35	LC:A549/ATCC	-1.551	-0.281	-0.2	0.398
36	LC:EKVX	-1.373	0.899	-0.419	0.428
37	LC:HOP-62	-0.487	-0.226	0.427	-0.231
38	LC:HOP-92	-0.193	-0.766	-0.723	0.062
39	LC:NCI-H226	-2.797	-0.428	-0.931	2.588
40	LC:NCI-H23	0.212	1.158	0.286	-0.418
41	LC:NCI-H322M	0.013	0.194	0.864	1.376
42	LC:NCI-H460	-0.469	-0.93	-0.699	-0.261
43	LC:NCI-H522	-0.809	0.117	0.51	-0.327
44	OV:IGROV1	-0.772	-0.725	1.102	-0.142
45	OV:OVCAR-3	-0.67	0.945	0.743	0.209
46	OV:OVCAR-4	0.714	-0.028	1.017	0.756
47	OV:OVCAR-5	0.462	0.577	-0.441	0.04
48	OV:OVCAR-8	1.54	-0.102	0.222	0.026
49	OV:SK-OV-3	0.487	-0.271	0.341	-0.491
50	OV:NCI/ADR-RES	0.9	0.233	0.15	-0.1
51	PR:PC-3	0.257	-0.436	-0.86	0.081
52	PR:DU-145	0.997	0.13	-0.899	0.088
53	RE:786-0	-0.55	-1.566	0.583	-0.245
54	RE:A498	-0.022	-0.388	1.59	0.375
55	RE:ACHN	-1.383	0.705	0.255	0.394
56	RE:CAKI-1	-0.753	0.162	2.171	0.16
57	RE:RXF 393	-0.158	-1.264	1.206	2.147
58	RE:SN12C	-0.736	-0.345	-0.699	-0.159
59	RE:TK-10	0.153	0.042	1.85	-0.025
60	RE:UO-31	-1.451	-0.62	0.442	-0.853
	*z score log2(FPKM+1)

## Sheet: DNMT_mutations
Supplementary Data 2. Cosmic mutations in DNA methyltransferases in NCI-60 cell lines.
Gene	Cell line	MUTATION_CDS	MUTATION_AA	MUTATION_DESCRIPTION	MUTATION_ZYGOSITY	MUTATION_GENOME_POSITION	MUTATION_STRAND	FATHMM_PREDICTION
DNMT3B_ENST00000201963	COLO-205	c.2212G>A	p.V738M	Substitution - Missense	het	20:32805342-32805342	+
DNMT3B	COLO-205	c.2236G>A	p.V746M	Substitution - Missense	het	20:32805342-32805342	+
DNMT3A_ENST00000380746	EKVX	c.1808G>A	p.R603H	Substitution - Missense	het	2:25239163-25239163	-	PATHOGENIC
DNMT3A	EKVX	c.2375G>A	p.R792H	Substitution - Missense	het	2:25239163-25239163	-	PATHOGENIC
DNMT3B_ENST00000201963	HCC2998	c.1996G>A	p.E666K	Substitution - Missense	het	20:32801301-32801301	+	PATHOGENIC
DNMT3B	HCC2998	c.2020G>A	p.E674K	Substitution - Missense	het	20:32801301-32801301	+	PATHOGENIC
DNMT3A_ENST00000380746	HCT-15	c.1716G>A	p.M572I	Substitution - Missense	het	2:25240341-25240341	-	PATHOGENIC
DNMT3L	HCT-15	c.909+10G>T	p.?	Unknown	het	21:44250800-44250800	-	NEUTRAL
DNMT3A	HCT-15	c.2283G>A	p.M761I	Substitution - Missense	het	2:25240341-25240341	-	PATHOGENIC
DNMT3B_ENST00000201963	HL-60	c.1586G>A	p.R529Q	Substitution - Missense	het	20:32798579-32798579	+	PATHOGENIC
DNMT3B	HL-60	c.1610G>A	p.R537Q	Substitution - Missense	het	20:32798579-32798579	+	PATHOGENIC
DNMT1	KM12	c.3107A>G	p.H1036R	Substitution - Missense	het	19:10142182-10142182	-	PATHOGENIC
DNMT1	MOLT-4	c.2189G>A	p.R730H	Substitution - Missense	het	19:10151426-10151426	-	PATHOGENIC
DNMT3A_ENST00000380746	MOLT-4	c.1529delG	p.G510fs*6	Deletion - Frameshift	het	2:25240717-25240717	-
DNMT3B	MOLT-4	c.934C>T	p.R312*	Substitution - Nonsense	het	20:32792638-32792638	+
DNMT1	MOLT-4	c.4031T>C	p.V1344A	Substitution - Missense	het	19:10138475-10138475	-	PATHOGENIC
DNMT3B_ENST00000201963	MOLT-4	c.970C>T	p.R324*	Substitution - Nonsense	het	20:32792638-32792638	+
DNMT3A	MOLT-4	c.2096delG	p.G699fs*6	Deletion - Frameshift	het	2:25240717-25240717	-
DNMT3L	MOLT-4	c.184C>T	p.H62Y	Substitution - Missense	het	21:44259679-44259679	-	NEUTRAL
DNMT3L	MOLT-4	c.721G>A	p.V241M	Substitution - Missense	het	21:44251671-44251671	-	NEUTRAL
DNMT3B_ENST00000201963	NCI-H23	c.50C>G	p.T17S	Substitution - Missense	het	20:32780337-32780337	+	NEUTRAL
DNMT3B	NCI-H23	c.14C>G	p.T5S	Substitution - Missense	het	20:32780337-32780337	+	NEUTRAL
DNMT3A	NCI-H23	c.667G>T	p.G223*	Substitution - Nonsense	het	2:25248225-25248225	-	PATHOGENIC
DNMT3A_ENST00000380746	NCI-H23	c.100G>T	p.G34*	Substitution - Nonsense	het	2:25248225-25248225	-	PATHOGENIC
DNMT1	OVCAR-3	c.341G>A	p.R114K	Substitution - Missense	het	19:10180454-10180454	-	NEUTRAL
DNMT3A_ENST00000380746	SF268	c.1520A>C	p.Q507P	Substitution - Missense	het	2:25240726-25240726	-	PATHOGENIC
DNMT3A	SF268	c.2087A>C	p.Q696P	Substitution - Missense	het	2:25240726-25240726	-	PATHOGENIC
DNMT1	SW620	c.1759C>A	p.L587M	Substitution - Missense	het	19:10154611-10154611	-	PATHOGENIC

## Sheet: mutations
Supplementary Data 2. Cosmic mutations in NCI-60 cell lines.
GENE_NAME	Cell line	MUTATION_CDS	MUTATION_AA	MUTATION_DESCRIPTION	MUTATION_ZYGOSITY	MUTATION_GENOME_POSITION	MUTATION_STRAND	FATHMM_PREDICTION
CBX5	HCC2998	c.463G>T	p.E155*	Substitution - Nonsense	het	12:54241868-54241868	-	PATHOGENIC
CBX5	HCT-15	c.273A>G	p.K91K	Substitution - coding silent	het	12:54252092-54252092	-	PATHOGENIC
EHMT1	CCRF-CEM	c.1067G>A	p.R356H	Substitution - Missense	het	9:137744080-137744080	+	NEUTRAL
EHMT1	DU-145	c.3744G>T	p.Q1248H	Substitution - Missense	het	9:137834893-137834893	+	PATHOGENIC
EHMT1	DU-145	c.1557G>T	p.L519F	Substitution - Missense	het	9:137775111-137775111	+	PATHOGENIC
EHMT1	HCT-116	c.2247G>A	p.A749A	Substitution - coding silent	het	9:137782355-137782355	+	NEUTRAL
EHMT1	HCT-116	c.1320G>A	p.T440T	Substitution - coding silent	het	9:137757923-137757923	+	NEUTRAL
EHMT1	HCT-15	c.1919C>T	p.T640M	Substitution - Missense	het	9:137776838-137776838	+	PATHOGENIC
EHMT1	HCT-15	c.1617G>A	p.P539P	Substitution - coding silent	het	9:137775171-137775171	+	NEUTRAL
EHMT1	LOXIMVI	c.3681C>T	p.C1227C	Substitution - coding silent	het	9:137834830-137834830	+	NEUTRAL
EHMT1	NCI-H23	c.3595C>T	p.R1199C	Substitution - Missense	het	9:137834496-137834496	+	PATHOGENIC
EHMT1	SF539	c.1A>G	p.M1V	Substitution - Missense	het	9:137716634-137716634	+	PATHOGENIC
EHMT1	T47D	c.136G>T	p.A46S	Substitution - Missense	het	9:137716769-137716769	+	NEUTRAL
EHMT1_ENST00000460843	CCRF-CEM	c.1160G>A	p.R387H	Substitution - Missense	het	9:137744080-137744080	+	NEUTRAL
EHMT1_ENST00000460843	DU-145	c.3837G>T	p.Q1279H	Substitution - Missense	het	9:137834893-137834893	+	PATHOGENIC
EHMT1_ENST00000460843	DU-145	c.1650G>T	p.L550F	Substitution - Missense	het	9:137775111-137775111	+	PATHOGENIC
EHMT1_ENST00000460843	HCT-116	c.2340G>A	p.A780A	Substitution - coding silent	het	9:137782355-137782355	+	NEUTRAL
EHMT1_ENST00000460843	HCT-116	c.1413G>A	p.T471T	Substitution - coding silent	het	9:137757923-137757923	+	NEUTRAL
EHMT1_ENST00000460843	HCT-15	c.1710G>A	p.P570P	Substitution - coding silent	het	9:137775171-137775171	+	NEUTRAL
EHMT1_ENST00000460843	HCT-15	c.2012C>T	p.T671M	Substitution - Missense	het	9:137776838-137776838	+	PATHOGENIC
EHMT1_ENST00000460843	LOXIMVI	c.3774C>T	p.C1258C	Substitution - coding silent	het	9:137834830-137834830	+	NEUTRAL
EHMT1_ENST00000460843	MOLT-4	c.43C>T	p.P15S	Substitution - Missense	het	9:137710988-137710988	+	NEUTRAL
EHMT1_ENST00000460843	NCI-H23	c.3688C>T	p.R1230C	Substitution - Missense	het	9:137834496-137834496	+	PATHOGENIC
EHMT1_ENST00000460843	SF539	c.94A>G	p.M32V	Substitution - Missense	het	9:137716634-137716634	+	PATHOGENIC
EHMT1_ENST00000460843	T47D	c.229G>T	p.A77S	Substitution - Missense	het	9:137716769-137716769	+	NEUTRAL
EHMT2	HCT-116	c.1305T>C	p.I435I	Substitution - coding silent	het	6:31888659-31888659	-	NEUTRAL
EHMT2	HCT-15	c.1928+10G>T	p.?	Unknown	het	6:31887769-31887769	-	NEUTRAL
EHMT2	LOXIMVI	c.123G>A	p.L41L	Substitution - coding silent	het	6:31896811-31896811	-
EHMT2	LOXIMVI	c.124G>A	p.G42R	Substitution - Missense	het	6:31896810-31896810	-	PATHOGENIC
EHMT2	M14	c.2980T>G	p.C994G	Substitution - Missense	het	6:31883376-31883376	-	PATHOGENIC
EHMT2	MOLT-4	c.3465C>T	p.G1155G	Substitution - coding silent	het	6:31880252-31880252	-	NEUTRAL
EHMT2	MOLT-4	c.2995-9G>A	p.?	Unknown	het	6:31883018-31883018	-	NEUTRAL
EHMT2	MOLT-4	c.2995G>A	p.D999N	Substitution - Missense	het	6:31883009-31883009	-	PATHOGENIC
EHMT2	MOLT-4	c.1679C>A	p.T560N	Substitution - Missense	het	6:31888107-31888107	-	PATHOGENIC
EHMT2	MOLT-4	c.2871C>T	p.C957C	Substitution - coding silent	het	6:31883851-31883851	-	NEUTRAL
EHMT2	MOLT-4	c.2056C>T	p.R686C	Substitution - Missense	het	6:31887057-31887057	-	PATHOGENIC
EHMT2	MOLT-4	c.1067C>T	p.S356F	Substitution - Missense	het	6:31889275-31889275	-	PATHOGENIC
EHMT2_ENST00000395728	HCT-116	c.1476T>C	p.I492I	Substitution - coding silent	het	6:31888659-31888659	-	NEUTRAL
EHMT2_ENST00000395728	HCT-15	c.2099+10G>T	p.?	Unknown	het	6:31887769-31887769	-	NEUTRAL
EHMT2_ENST00000395728	LOXIMVI	c.294G>A	p.L98L	Substitution - coding silent	het	6:31896811-31896811	-
EHMT2_ENST00000395728	LOXIMVI	c.295G>A	p.G99R	Substitution - Missense	het	6:31896810-31896810	-	PATHOGENIC
EHMT2_ENST00000395728	M14	c.3151T>G	p.C1051G	Substitution - Missense	het	6:31883376-31883376	-	PATHOGENIC
EHMT2_ENST00000395728	MOLT-4	c.3636C>T	p.G1212G	Substitution - coding silent	het	6:31880252-31880252	-	NEUTRAL
EHMT2_ENST00000395728	MOLT-4	c.3166-9G>A	p.?	Unknown	het	6:31883018-31883018	-	NEUTRAL
EHMT2_ENST00000395728	MOLT-4	c.1850C>A	p.T617N	Substitution - Missense	het	6:31888107-31888107	-	PATHOGENIC
EHMT2_ENST00000395728	MOLT-4	c.3042C>T	p.C1014C	Substitution - coding silent	het	6:31883851-31883851	-	NEUTRAL
EHMT2_ENST00000395728	MOLT-4	c.2227C>T	p.R743C	Substitution - Missense	het	6:31887057-31887057	-	PATHOGENIC
EHMT2_ENST00000395728	MOLT-4	c.3166G>A	p.D1056N	Substitution - Missense	het	6:31883009-31883009	-	PATHOGENIC
EHMT2_ENST00000395728	MOLT-4	c.1238C>T	p.S413F	Substitution - Missense	het	6:31889275-31889275	-	PATHOGENIC
SETD8	MOLT-4	c.524C>T	p.T175M	Substitution - Missense	het	12:123396359-123396359	+	PATHOGENIC
SETD8	MOLT-4	c.524C>T	p.T175M	Substitution - Missense	het	12:123396359-123396359	+	PATHOGENIC
SETDB1	COLO-205	c.796G>A	p.A266T	Substitution - Missense	het	1:150942974-150942974	+
SETDB1	IGROV-1	c.2139G>A	p.P713P	Substitution - coding silent	het	1:150951016-150951016	+	NEUTRAL
SETDB1	IGROV-1	c.3709G>A	p.V1237M	Substitution - Missense	het	1:150964034-150964034	+	PATHOGENIC
SETDB1	MOLT-4	c.1938C>T	p.F646F	Substitution - coding silent	het	1:150950815-150950815	+
SETDB1	MOLT-4	c.3765C>T	p.I1255I	Substitution - coding silent	het	1:150964253-150964253	+	NEUTRAL
SETDB1	OVCAR-5	c.2963A>G	p.N988S	Substitution - Missense	het	1:150961025-150961025	+
SETDB1_ENST00000271640	COLO-205	c.796G>A	p.A266T	Substitution - Missense	het	1:150942974-150942974	+
SETDB1_ENST00000271640	IGROV-1	c.3709G>A	p.V1237M	Substitution - Missense	het	1:150964034-150964034	+	PATHOGENIC
SETDB1_ENST00000271640	IGROV-1	c.2139G>A	p.P713P	Substitution - coding silent	het	1:150951016-150951016	+	NEUTRAL
SETDB1_ENST00000271640	MOLT-4	c.3765C>T	p.I1255I	Substitution - coding silent	het	1:150964253-150964253	+	NEUTRAL
SETDB1_ENST00000271640	MOLT-4	c.1938C>T	p.F646F	Substitution - coding silent	het	1:150950815-150950815	+
SETDB1_ENST00000271640	OVCAR-5	c.2963A>G	p.N988S	Substitution - Missense	het	1:150961025-150961025	+
SETDB1_ENST00000368962	COLO-205	c.796G>A	p.A266T	Substitution - Missense	het	1:150942974-150942974	+
SETDB1_ENST00000498193	COLO-205	c.796G>A	p.A266T	Substitution - Missense	het	1:150942974-150942974	+
SETDB1_ENST00000498193	IGROV-1	c.2139G>A	p.P713P	Substitution - coding silent	het	1:150951016-150951016	+	NEUTRAL
SETDB1_ENST00000498193	MOLT-4	c.1938C>T	p.F646F	Substitution - coding silent	het	1:150950815-150950815	+
SETDB1_ENST00000498193	OVCAR-5	c.2963A>G	p.N988S	Substitution - Missense	het	1:150961025-150961025	+
SETDB2	KM12	c.1621A>G	p.S541G	Substitution - Missense	het	13:49488298-49488298	+
SUV39H2	DU-145	c.953G>T	p.G318V	Substitution - Missense	het	10:14902412-14902412	+	PATHOGENIC
SUV39H2	HCC2998	c.2T>G	p.M1R	Substitution - Missense	het	10:14896850-14896850	+	PATHOGENIC
SUV39H2_ENST00000354919	DU-145	c.1133G>T	p.G378V	Substitution - Missense	het	10:14902412-14902412	+	PATHOGENIC
SUV39H2_ENST00000354919	HCC2998	c.182T>G	p.M61R	Substitution - Missense	het	10:14896850-14896850	+	PATHOGENIC
SUV39H2_ENST00000354919	MOLT-4	c.43C>T	p.P15S	Substitution - Missense	het	10:14881511-14881511	+	PATHOGENIC
SUV420H1	HCC2998	c.1450C>A	p.L484M	Substitution - Missense	het	11:68158896-68158896	-	PATHOGENIC
SUV420H1	HCT-116	c.1815T>C	p.S605S	Substitution - coding silent	het	11:68158531-68158531	-	NEUTRAL
SUV420H1	K-562	c.1506C>T	p.A502A	Substitution - coding silent	het	11:68158840-68158840	-	NEUTRAL
SUV420H1	KM12	c.2095C>T	p.R699*	Substitution - Nonsense	het	11:68158251-68158251	-	PATHOGENIC
SUV420H1	SK-MEL-2	c.843delT	p.F281fs*11	Deletion - Frameshift	het	11:68171149-68171149	-
SUV420H2	HCT-15	c.56C>A	p.T19N	Substitution - Missense	het	19:55341992-55341992	+	PATHOGENIC
