# Supplementary material for: Integrative pan cancer analysis reveals epigenomic variation in cancer type and cell specific chromatin domains
Source: Nat Commun. 2021 Mar 3;12:1419. doi: 10.1038/s41467-021-21707-1 (PMC7930052; doi:10.1038/s41467-021-21707-1)
Supplement: Supplementary file 5 — Supplementary Data 3 [file 41467_2021_21707_MOESM5_ESM.xlsx]

## Sheet: BR-U_H3K4me3_BP
Supplementary Data 3. H3K4me3 cancer-type specific GO terms.
Category	Term	Count	%	PValue	Refseq_ids	Gene_symbol	List Total	Pop Hits	Pop Total	Fold Enrichment	Bonferroni	Benjamini	FDR
GOTERM_BP_3	GO:0048513~animal organ development	175	17.9856	9.12885e-09	NM_000900,NM_000700,NM_138370,NM_002017,NM_198999,NM_005410,NM_001716,NM_020733,NM_003253,NM_016081,NM_005202,NM_002848,NM_001543,NM_030761,NM_005012,NM_022039,NM_004771,NM_005080,NM_006474,NM_003030,NM_006534,NM_005208,NM_005824,NM_005823,NM_001724,NM_003550,NM_016341,NM_053001,NM_003551,NM_014631,NM_002919,NM_024915,NM_002111,NM_004472,NM_002855,NM_005211,NM_006924,NM_001173,NM_033119,NM_021923…	MGP,ANXA1,PKDCC,FLI1,SLC26A5,SELENOP,CXCR5,HEG1,TIAM1,PALLD,COL8A2,PTPRO,NDST1,WNT4,ROR1,FBXW4,MMP20,XBP1,PDPN,SHOX2,NCOA3,CRYBA1,LRRC17,MSLN,BPGM,MAD1L1,PLCE1,OSR2,NME5,SH3PXD2A,RFX3,GRHL2,HTT,FOXD1,NECTIN1,CSF1R,SRSF1,ARHGAP5,NKD1,FGFRL1,GPR37L1,ERCC2,PROM1,POU4F2,NRG3,DDIT4,KRT19,TMEM119,TACC2,CCN2,HK2,DNAH5,KCNAB1,TPD52,PIK3R1,DLL4,MECOM,ATIC,ANXA2,SIX1,RPS6KA2,ARNT,AVPR2,PTHLH,CEP120,MYH6,PT…	624	3129	16663	1.49349	1.01695e-05	1.01695e-05	1.46217e-05
GOTERM_BP_5	GO:0048513~animal organ development	175	17.9856	1.28755e-08	NM_000900,NM_000700,NM_138370,NM_002017,NM_198999,NM_005410,NM_001716,NM_020733,NM_003253,NM_016081,NM_005202,NM_002848,NM_001543,NM_030761,NM_005012,NM_022039,NM_004771,NM_005080,NM_006474,NM_003030,NM_006534,NM_005208,NM_005824,NM_005823,NM_001724,NM_003550,NM_016341,NM_053001,NM_003551,NM_014631,NM_002919,NM_024915,NM_002111,NM_004472,NM_002855,NM_005211,NM_006924,NM_001173,NM_033119,NM_021923…	MGP,ANXA1,PKDCC,FLI1,SLC26A5,SELENOP,CXCR5,HEG1,TIAM1,PALLD,COL8A2,PTPRO,NDST1,WNT4,ROR1,FBXW4,MMP20,XBP1,PDPN,SHOX2,NCOA3,CRYBA1,LRRC17,MSLN,BPGM,MAD1L1,PLCE1,OSR2,NME5,SH3PXD2A,RFX3,GRHL2,HTT,FOXD1,NECTIN1,CSF1R,SRSF1,ARHGAP5,NKD1,FGFRL1,GPR37L1,ERCC2,PROM1,POU4F2,NRG3,DDIT4,KRT19,TMEM119,TACC2,CCN2,HK2,DNAH5,KCNAB1,TPD52,PIK3R1,DLL4,MECOM,ATIC,ANXA2,SIX1,RPS6KA2,ARNT,AVPR2,PTHLH,CEP120,MYH6,PT…	608	3129	16130	1.48376	4.8591e-05	4.8591e-05	2.37771e-05
GOTERM_BP_3	GO:0048731~system development	213	21.8911	1.73088e-06	NM_194277,NM_138370,NM_001716,NM_003246,NM_003253,NM_005202,NM_030761,NM_005080,NM_006474,NM_005208,NM_001724,NM_053001,NM_003550,NM_003551,NM_005211,NM_002276,NM_001901,NM_006997,NM_003471,NM_005079,NM_005982,NM_021135,NM_153223,NM_002471,NM_000961,NM_001908,NM_003322,NM_000254,NM_000256,NM_024336,NM_080473,NM_005985,NM_006492,NM_005992,NM_001401,NM_005786,NM_003265,NM_001080461,NM_018670,NM_025…	FRMD7,PKDCC,CXCR5,THBS1,TIAM1,COL8A2,WNT4,XBP1,PDPN,CRYBA1,BPGM,OSR2,MAD1L1,NME5,CSF1R,KRT19,CCN2,TACC2,KCNAB1,TPD52,SIX1,RPS6KA2,CEP120,MYH6,PTGIS,CTSB,TULP1,MTR,MYBPC3,IRX3,GATA5,SNAI1,ALX3,TBX1,LPAR1,TSHZ1,TLR3,UNCX,MESP1,PDGFD,WASF2,LGR5,GAB2,F7,LYL1,ZNF148,ACP5,FA2H,LEP,RSPO2,ADCYAP1,RAMP1,GSTM3,APBB2,CIB1,TRPS1,ESR1,FOXS1,NFIB,FGFR2,RBFOX2,FZD6,WDR72,SORBS2,TCF3,INSR,NOX5,TRIB1,ABAT,HDAC7,P…	624	4291	16663	1.32553	0.00192635	0.000963638	0.00277233
GOTERM_BP_3	GO:0009887~organ morphogenesis	68	6.98869	1.7727e-06	NM_000900,NM_025216,NM_002017,NM_001611,NM_001449,NM_020733,NM_178565,NM_014258,NM_003253,NM_005202,NM_014112,NM_005012,NM_030761,NM_001543,NM_000125,NM_004771,NM_005596,NM_005080,NM_005633,NM_003030,NM_000141,NM_199262,NM_053001,NM_024915,NM_014246,NM_003506,NM_182758,NM_004472,NM_002855,NM_005211,NM_033119,NM_021923,NM_006017,NM_001010848,NM_000208,NM_001901,NM_014992,NM_004185,NM_019074,NM_016…	MGP,WNT10A,FLI1,ACP5,FHL1,HEG1,RSPO2,SYCP2,TIAM1,COL8A2,TRPS1,ROR1,WNT4,NDST1,ESR1,MMP20,NFIB,XBP1,SOS1,SHOX2,FGFR2,SP6,OSR2,GRHL2,CELSR1,FZD6,WDR72,FOXD1,NECTIN1,CSF1R,NKD1,FGFRL1,PROM1,NRG3,INSR,CCN2,DAAM1,WNT2B,DLL4,IRX4,HES1,SIX1,LRIG1,CLIC5,MYH6,SLC34A1,TULP1,ZMIZ1,MYBPC3,IRX3,TCF15,GATA5,SPRY2,SNAI1,ALX3,PSME4,JAG1,ACVRL1,TBX1,ETV5,TSHZ1,SMAD7,UNCX,PRDM1,MESP1,SRC	624	992	16663	1.83048	0.00197284	0.000658046	0.0028393
GOTERM_BP_3	GO:0009653~anatomical structure morphogenesis	143	14.6968	2.04633e-06	NM_000900,NM_000700,NM_138370,NM_002017,NM_198999,NM_003246,NM_020733,NM_003253,NM_016081,NM_005202,NM_002023,NM_002848,NM_001543,NM_030761,NM_005012,NM_022039,NM_004771,NM_175744,NM_005080,NM_000177,NM_006474,NM_003030,NM_019020,NM_016653,NM_053001,NM_003551,NM_014631,NM_002919,NM_024915,NM_005929,NM_002111,NM_004472,NM_002855,NM_005211,NM_033119,NM_021923,NM_000400,NM_006017,NM_004575,NM_001010…	MGP,ANXA1,PKDCC,FLI1,SLC26A5,THBS1,HEG1,TIAM1,PALLD,COL8A2,FMOD,PTPRO,NDST1,WNT4,ROR1,FBXW4,MMP20,RHOC,XBP1,GSN,PDPN,SHOX2,TBC1D16,MAP3K20,OSR2,NME5,SH3PXD2A,RFX3,GRHL2,MELTF,HTT,FOXD1,NECTIN1,CSF1R,NKD1,FGFRL1,ERCC2,PROM1,POU4F2,NRG3,F3,ROCK2,KRT19,CCN2,DNAH5,TPD52,DLL4,ANXA2,SIX1,ATMIN,KIF13B,CEP120,MYH6,PTGIS,TULP1,MYBPC3,ZMIZ1,IRX3,GATA5,SPRY2,ANK3,OLFM4,ALX3,SNAI1,PSME4,TBX1,LPAR1,ETV5,TSHZ1…	624	2631	16663	1.45139	0.00227702	0.000569741	0.00327757
GOTERM_BP_5	GO:0009887~organ morphogenesis	68	6.98869	2.17815e-06	NM_000900,NM_025216,NM_002017,NM_001611,NM_001449,NM_020733,NM_178565,NM_014258,NM_003253,NM_005202,NM_014112,NM_005012,NM_030761,NM_001543,NM_000125,NM_004771,NM_005596,NM_005080,NM_005633,NM_003030,NM_000141,NM_199262,NM_053001,NM_024915,NM_014246,NM_003506,NM_182758,NM_004472,NM_002855,NM_005211,NM_033119,NM_021923,NM_006017,NM_001010848,NM_000208,NM_001901,NM_014992,NM_004185,NM_019074,NM_016…	MGP,WNT10A,FLI1,ACP5,FHL1,HEG1,RSPO2,SYCP2,TIAM1,COL8A2,TRPS1,ROR1,WNT4,NDST1,ESR1,MMP20,NFIB,XBP1,SOS1,SHOX2,FGFR2,SP6,OSR2,GRHL2,CELSR1,FZD6,WDR72,FOXD1,NECTIN1,CSF1R,NKD1,FGFRL1,PROM1,NRG3,INSR,CCN2,DAAM1,WNT2B,DLL4,IRX4,HES1,SIX1,LRIG1,CLIC5,MYH6,SLC34A1,TULP1,ZMIZ1,MYBPC3,IRX3,TCF15,GATA5,SPRY2,SNAI1,ALX3,PSME4,JAG1,ACVRL1,TBX1,ETV5,TSHZ1,SMAD7,UNCX,PRDM1,MESP1,SRC	608	992	16130	1.81856	0.00818664	0.00410173	0.00402228
GOTERM_BP_3	GO:0071495~cellular response to endogenous stimulus	77	7.91367	2.37397e-06	NM_006832,NM_025216,NM_000700,NM_000949,NM_003246,NM_000230,NM_021158,NM_001117,NM_001116,NM_006384,NM_020182,NM_002023,NM_030761,NM_001543,NM_015902,NM_000125,NM_005080,NM_005633,NM_014309,NM_000953,NM_000141,NM_006534,NM_001438,NM_003889,NM_003745,NM_004472,NM_021923,NM_004575,NM_004430,NM_019058,NM_000208,NM_004417,NM_001901,NM_023940,NM_016166,NM_181504,NM_019074,NM_002037,NM_005524,NM_007117…	FERMT2,WNT10A,ANXA1,PRLR,THBS1,LEP,TRIB3,ADCYAP1,ADCY9,CIB1,PMEPA1,FMOD,WNT4,NDST1,UBR5,ESR1,XBP1,SOS1,RBFOX2,PTGDR,FGFR2,NCOA3,ESRRG,NR1I2,SOCS1,FOXD1,FGFRL1,POU4F2,EGR3,DDIT4,INSR,DUSP1,CCN2,RASL11B,PIAS1,PIK3R1,DLL4,FYN,HES1,TRH,SERPINF1,FOXP1,ADAMTS12,AVPR2,UBR2,PTPN1,MYH6,CTSB,TBC1D4,SLC34A1,PTPN2,PDE4B,AKR1C1,MYOCD,GATA5,SREBF1,SOX6,PIK3CG,SPRY2,ACVRL1,TBX1,GOT1,ESRRB,PRKCD,LTBP2,SMAD7,PIK3…	624	1185	16663	1.73517	0.00264111	0.000528781	0.00380233
GOTERM_BP_3	GO:0048522~positive regulation of cellular process	230	23.6382	3.09267e-06	NM_194277,NM_138370,NM_001716,NM_003246,NM_003253,NM_021158,NM_015986,NM_030761,NM_005080,NM_004904,NM_006474,NM_003341,NM_005208,NM_053001,NM_016653,NM_003745,NM_005204,NM_005211,NM_173496,NM_012446,NM_006725,NM_003144,NM_000242,NM_001901,NM_018121,NM_016434,NM_030912,NM_005982,NM_021135,NM_153223,NM_000961,NM_003322,NM_024336,NM_080473,NM_006597,NM_005985,NM_005992,NM_001401,NM_001098622,NM_006…	FRMD7,PKDCC,CXCR5,THBS1,TIAM1,TRIB3,CRLF3,WNT4,XBP1,CREB5,PDPN,UBE2E1,CRYBA1,OSR2,MAP3K20,SOCS1,MAP3K8,CSF1R,MPP7,SSBP2,CD6,SSR1,MBL2,CCN2,SLF2,RTEL1,TRIM8,SIX1,RPS6KA2,CEP120,PTGIS,TULP1,IRX3,GATA5,HSPA8,SNAI1,TBX1,LPAR1,NANOS3,NPEPPS,PTTG1IP,RAP2B,TLR3,MESP1,PDGFD,MCF2L,RLF,WASF2,LGR5,GAB2,ANAPC5,ZNF148,F7,LYL1,LEP,RSPO2,ADCYAP1,RAMP1,ADCY9,APBB2,CIB1,ARNTL2,TRPS1,UBR5,DOCK5,ESR1,TNFSF13B,NFIB,…	624	4744	16663	1.29465	0.00343932	0.000574042	0.00495343
GOTERM_BP_3	GO:0010646~regulation of cell communication	157	16.1357	7.11566e-06	NM_194277,NM_024900,NM_000700,NM_052909,NM_003246,NM_207103,NM_003253,NM_000574,NM_021158,NM_001080479,NM_015986,NM_033129,NM_002848,NM_030761,NM_001057,NM_006939,NM_175744,NM_005080,NM_000177,NM_015321,NM_003030,NM_006534,NM_005208,NM_005822,NM_016341,NM_016653,NM_003745,NM_003551,NM_005204,NM_002919,NM_024873,NM_002111,NM_004472,NM_005211,NM_004978,NM_014405,NM_001173,NM_033119,NM_173496,NM_004…	FRMD7,JADE1,ANXA1,PLEKHG4B,THBS1,SCIMP,TIAM1,CD55,TRIB3,ARHGEF28,CRLF3,SCRT2,PTPRO,WNT4,TACR2,SOS2,RHOC,XBP1,GSN,CRTC1,SHOX2,NCOA3,CRYBA1,RCAN2,PLCE1,MAP3K20,SOCS1,NME5,MAP3K8,RFX3,TNIP3,HTT,FOXD1,CSF1R,KCNC4,CACNG4,ARHGAP5,NKD1,MPP7,GPR37L1,POU4F2,F3,DDIT4,PSD3,CCN2,PIK3R1,DLL4,TRH,TRIM8,MECOM,ANXA2,FAM13A,ARNT,SPRY3,UBR2,PTPN1,PTGIS,PTPN2,SLC35C1,SPRY2,ANK3,NAF1,SEPTIN5,SNAI1,PSME4,TBX1,LPAR1,N…	624	3020	16663	1.38823	0.00789554	0.00113177	0.0113966
GOTERM_BP_3	GO:0009966~regulation of signal transduction	143	14.6968	1.42802e-05	NM_194277,NM_024900,NM_052909,NM_003246,NM_207103,NM_003253,NM_000574,NM_021158,NM_001080479,NM_015986,NM_033129,NM_002848,NM_006939,NM_030761,NM_175744,NM_005080,NM_000177,NM_003030,NM_006534,NM_005208,NM_005822,NM_016341,NM_016653,NM_003745,NM_003551,NM_005204,NM_024873,NM_002111,NM_004472,NM_005211,NM_014405,NM_001173,NM_033119,NM_173496,NM_004767,NM_004575,NM_001993,NM_019058,NM_015310,NM_001…	FRMD7,JADE1,PLEKHG4B,THBS1,SCIMP,TIAM1,CD55,TRIB3,ARHGEF28,CRLF3,SCRT2,PTPRO,SOS2,WNT4,RHOC,XBP1,GSN,SHOX2,NCOA3,CRYBA1,RCAN2,PLCE1,MAP3K20,SOCS1,NME5,MAP3K8,TNIP3,HTT,FOXD1,CSF1R,CACNG4,ARHGAP5,NKD1,MPP7,GPR37L1,POU4F2,F3,DDIT4,PSD3,CCN2,PIK3R1,DLL4,TRIM8,MECOM,ANXA2,FAM13A,ARNT,SPRY3,UBR2,PTPN1,PTGIS,PTPN2,SLC35C1,SPRY2,NAF1,SNAI1,PSME4,TBX1,LPAR1,NANOS3,ARFGEF2,PTTG1IP,SMAD7,TLR3,PDGFD,MESP1,M…	624	2728	16663	1.39978	0.0157824	0.00198655	0.0228702
GOTERM_BP_3	GO:0009893~positive regulation of metabolic process	156	16.0329	1.88626e-05	NM_024900,NM_000700,NM_002017,NM_003246,NM_207103,NM_003253,NM_015234,NM_021158,NM_015986,NM_002501,NM_030761,NM_005080,NM_000177,NM_015321,NM_004904,NM_003341,NM_003030,NM_006534,NM_016341,NM_016653,NM_053001,NM_003745,NM_005204,NM_002919,NM_024915,NM_005929,NM_002111,NM_004472,NM_005211,NM_006924,NM_005680,NM_033119,NM_012446,NM_004767,NM_000400,NM_004575,NM_001010848,NM_001993,NM_145914,NM_004…	JADE1,ANXA1,FLI1,THBS1,SCIMP,TIAM1,ADGRF5,TRIB3,CRLF3,NFIX,WNT4,XBP1,GSN,CRTC1,CREB5,UBE2E1,SHOX2,NCOA3,PLCE1,MAP3K20,OSR2,SOCS1,MAP3K8,RFX3,GRHL2,MELTF,HTT,FOXD1,CSF1R,SRSF1,TAF1B,NKD1,SSBP2,GPR37L1,ERCC2,POU4F2,NRG3,F3,ZSCAN21,ROCK2,CCN2,SLF2,PIK3R1,DLL4,RTEL1,MECOM,CDC20B,ANXA2,SIX1,RPS6KA2,ARNT,ATMIN,CDC14C,AVPR2,PTHLH,PTPN1,ETV6,PTPN2,ZMIZ1,GATA5,SPRY2,ANK3,HSPA8,SNAI1,PSME4,ESRRB,TBX1,LPAR1…	624	3052	16663	1.36492	0.0207939	0.00233206	0.030208
GOTERM_BP_5	GO:0009966~regulation of signal transduction	143	14.6968	1.89566e-05	NM_194277,NM_024900,NM_052909,NM_003246,NM_207103,NM_003253,NM_000574,NM_021158,NM_001080479,NM_015986,NM_033129,NM_002848,NM_006939,NM_030761,NM_175744,NM_005080,NM_000177,NM_003030,NM_006534,NM_005208,NM_005822,NM_016341,NM_016653,NM_003745,NM_003551,NM_005204,NM_024873,NM_002111,NM_004472,NM_005211,NM_014405,NM_001173,NM_033119,NM_173496,NM_004767,NM_004575,NM_001993,NM_019058,NM_015310,NM_001…	FRMD7,JADE1,PLEKHG4B,THBS1,SCIMP,TIAM1,CD55,TRIB3,ARHGEF28,CRLF3,SCRT2,PTPRO,SOS2,WNT4,RHOC,XBP1,GSN,SHOX2,NCOA3,CRYBA1,RCAN2,PLCE1,MAP3K20,SOCS1,NME5,MAP3K8,TNIP3,HTT,FOXD1,CSF1R,CACNG4,ARHGAP5,NKD1,MPP7,GPR37L1,POU4F2,F3,DDIT4,PSD3,CCN2,PIK3R1,DLL4,TRIM8,MECOM,ANXA2,FAM13A,ARNT,SPRY3,UBR2,PTPN1,PTGIS,PTPN2,SLC35C1,SPRY2,NAF1,SNAI1,PSME4,TBX1,LPAR1,NANOS3,ARFGEF2,PTTG1IP,SMAD7,TLR3,PDGFD,MESP1,M…	608	2728	16130	1.39066	0.0690436	0.0235655	0.0350011
GOTERM_BP_3	GO:0007275~multicellular organism development	230	23.6382	2.42728e-05	NM_194277,NM_138370,NM_001716,NM_003246,NM_003253,NM_005202,NM_030761,NM_005080,NM_006474,NM_005208,NM_001724,NM_053001,NM_003550,NM_016653,NM_003551,NM_005211,NM_032243,NM_002276,NM_001901,NM_006997,NM_003470,NM_003471,NM_005079,NM_005982,NM_021135,NM_153223,NM_002471,NM_000961,NM_001908,NM_003322,NM_000254,NM_000256,NM_024336,NM_080473,NM_002085,NM_005985,NM_006492,NM_005992,NM_001401,NM_001098…	FRMD7,PKDCC,CXCR5,THBS1,TIAM1,COL8A2,WNT4,XBP1,PDPN,CRYBA1,BPGM,OSR2,MAD1L1,MAP3K20,NME5,CSF1R,TXNDC2,KRT19,CCN2,TACC2,USP7,KCNAB1,TPD52,SIX1,RPS6KA2,CEP120,MYH6,PTGIS,CTSB,TULP1,MTR,MYBPC3,IRX3,GATA5,GPX4,SNAI1,ALX3,TBX1,LPAR1,NANOS3,TSHZ1,TLR3,UNCX,MESP1,PDGFD,WASF2,EHMT1,LGR5,GAB2,ZNF148,F7,LYL1,ACP5,FA2H,LEP,RSPO2,ADCYAP1,RAMP1,GSTM3,APBB2,CIB1,TRPS1,ESR1,FOXS1,NFIB,FGFR2,RBFOX2,FMN2,FZD6,WDR…	624	4877	16663	1.25934	0.0266779	0.00270037	0.0388708
GOTERM_BP_3	GO:0048869~cellular developmental process	193	19.8356	4.0543e-05	NM_194277,NM_018000,NM_138370,NM_003253,NM_021158,NM_001080479,NM_030761,NM_005080,NM_006474,NM_001724,NM_053001,NM_016653,NM_003745,NM_003551,NM_005211,NM_032243,NM_002276,NM_001901,NM_003471,NM_005079,NM_005982,NM_021135,NM_153223,NM_002471,NM_001908,NM_003322,NM_000254,NM_024336,NM_080473,NM_005985,NM_005992,NM_001401,NM_001098622,NM_002886,NM_003265,NM_001080461,NM_018670,NM_006990,NM_003667,…	FRMD7,MREG,PKDCC,TIAM1,TRIB3,ARHGEF28,WNT4,XBP1,PDPN,BPGM,OSR2,MAP3K20,SOCS1,NME5,CSF1R,TXNDC2,KRT19,CCN2,KCNAB1,TPD52,SIX1,RPS6KA2,CEP120,MYH6,CTSB,TULP1,MTR,IRX3,GATA5,SNAI1,TBX1,LPAR1,NANOS3,RAP2B,TLR3,UNCX,MESP1,WASF2,LGR5,GAB2,FERMT2,LYL1,FA2H,LEP,RSPO2,ADCYAP1,GSTM3,APBB2,CIB1,TRPS1,DOCK5,ESR1,NFIB,TYRP1,RTF2,RBFOX2,FGFR2,FMN2,SORBS2,DDX25,TCF3,TFF1,GADD45B,TRIB1,PIAS1,HDAC7,PAK4,MAPK9,KRT1…	624	3992	16663	1.29103	0.044161	0.00409757	0.0649181
GOTERM_BP_3	GO:0022603~regulation of anatomical structure morphogenesis	66	6.78314	4.2302e-05	NM_006832,NM_025216,NM_000700,NM_198999,NM_003246,NM_000230,NM_178565,NM_003253,NM_006384,NM_002023,NM_002848,NM_005012,NM_030761,NM_024940,NM_000125,NM_006573,NM_004771,NM_005596,NM_005080,NM_005639,NM_000177,NM_006474,NM_003030,NM_000141,NM_199262,NM_019020,NM_053001,NM_014246,NM_003506,NM_005929,NM_002111,NM_005211,NM_033119,NM_001993,NM_004850,NM_014992,NM_015401,NM_019074,NM_004185,NM_002037…	FERMT2,WNT10A,ANXA1,SLC26A5,THBS1,LEP,RSPO2,TIAM1,CIB1,FMOD,PTPRO,ROR1,WNT4,DOCK5,ESR1,TNFSF13B,MMP20,NFIB,XBP1,SYT1,GSN,PDPN,SHOX2,FGFR2,SP6,TBC1D16,OSR2,CELSR1,FZD6,MELTF,HTT,CSF1R,NKD1,F3,ROCK2,DAAM1,HDAC7,DLL4,WNT2B,FYN,HES1,SERPINF1,FOXP1,SIX1,RIMS1,KIF13B,ADAMTS12,CEP120,PTGIS,MYO10,OLFM4,PARVB,SNAI1,PSME4,ACVRL1,TBX1,LPAR1,ETV5,SMAD7,BCL11A,MESP1,DAB2IP,MARK2,SRC	624	1051	16663	1.67691	0.0460322	0.00391941	0.0677337
GOTERM_BP_3	GO:0031325~positive regulation of cellular metabolic process	145	14.9024	4.46088e-05	NM_024900,NM_000700,NM_002017,NM_003246,NM_207103,NM_003253,NM_015234,NM_021158,NM_015986,NM_002501,NM_030761,NM_005080,NM_000177,NM_015321,NM_004904,NM_003341,NM_003030,NM_006534,NM_016341,NM_016653,NM_053001,NM_003745,NM_005204,NM_002919,NM_024915,NM_005929,NM_002111,NM_004472,NM_005211,NM_006924,NM_012446,NM_004767,NM_000400,NM_004575,NM_001010848,NM_001993,NM_145914,NM_004850,NM_001901,NM_018…	JADE1,ANXA1,FLI1,THBS1,SCIMP,TIAM1,ADGRF5,TRIB3,CRLF3,NFIX,WNT4,XBP1,GSN,CRTC1,CREB5,UBE2E1,SHOX2,NCOA3,PLCE1,MAP3K20,OSR2,SOCS1,MAP3K8,RFX3,GRHL2,MELTF,HTT,FOXD1,CSF1R,SRSF1,SSBP2,GPR37L1,ERCC2,POU4F2,NRG3,F3,ZSCAN21,ROCK2,CCN2,SLF2,PIK3R1,RTEL1,MECOM,CDC20B,ANXA2,SIX1,ARNT,ATMIN,CDC14C,AVPR2,PTHLH,PTPN1,ETV6,PTPN2,ZMIZ1,GATA5,SPRY2,HSPA8,SNAI1,PSME4,TBX1,ESRRB,LPAR1,ETV5,NANOS3,PTTG1IP,RAP2B,SM…	624	2839	16663	1.36386	0.0484807	0.00381542	0.0714262
GOTERM_BP_3	GO:0009888~tissue development	98	10.0719	5.08261e-05	NM_000900,NM_000700,NM_138370,NM_020733,NM_003253,NM_016081,NM_005012,NM_030761,NM_002848,NM_022039,NM_004771,NM_175744,NM_005080,NM_003030,NM_006534,NM_005824,NM_053001,NM_002919,NM_024915,NM_004472,NM_002855,NM_005211,NM_033119,NM_000400,NM_006017,NM_004850,NM_001901,NM_181724,NM_003471,NM_019074,NM_005982,NM_002820,NM_002471,NM_000961,NM_001908,NM_001353,NM_000256,NM_024336,NM_080473,NM_005842…	MGP,ANXA1,PKDCC,HEG1,TIAM1,PALLD,ROR1,WNT4,PTPRO,FBXW4,MMP20,RHOC,XBP1,SHOX2,NCOA3,LRRC17,OSR2,RFX3,GRHL2,FOXD1,NECTIN1,CSF1R,NKD1,ERCC2,PROM1,ROCK2,CCN2,TMEM119,KCNAB1,DLL4,SIX1,PTHLH,MYH6,PTGIS,CTSB,AKR1C1,MYBPC3,IRX3,GATA5,SPRY2,SNAI1,PSME4,TBX1,RAP2B,SMAD7,UNCX,PDGFD,MESP1,KRT2,LGR5,KRT5,CALML5,WNT10A,FA2H,PRLR,LEP,RSPO2,GSTM3,TRPS1,ESR1,NFIB,SOS1,FGFR2,MEOX1,CELSR1,FZD6,WDR72,SORBS2,CASP14,I…	624	1756	16663	1.49029	0.0550485	0.00403624	0.0813774
GOTERM_BP_3	GO:2000026~regulation of multicellular organismal development	96	9.86639	6.25915e-05	NM_194277,NM_000900,NM_025216,NM_000700,NM_138370,NM_004258,NM_000949,NM_003246,NM_000230,NM_178565,NM_003253,NM_001117,NM_006384,NM_025014,NM_033129,NM_014112,NM_002023,NM_002848,NM_005012,NM_030761,NM_000125,NM_004771,NM_005596,NM_005639,NM_005080,NM_005633,NM_015321,NM_014309,NM_003030,NM_000141,NM_006534,NM_005824,NM_199262,NM_053001,NM_024915,NM_002919,NM_003506,NM_014246,NM_004472,NM_002855…	FRMD7,MGP,WNT10A,ANXA1,PKDCC,CD101,PRLR,THBS1,LEP,RSPO2,TIAM1,ADCYAP1,CIB1,ARHGEF15,SCRT2,TRPS1,FMOD,PTPRO,ROR1,WNT4,ESR1,MMP20,NFIB,SYT1,XBP1,SOS1,CRTC1,RBFOX2,SHOX2,FGFR2,NCOA3,LRRC17,SP6,OSR2,GRHL2,RFX3,FZD6,CELSR1,FOXD1,NECTIN1,NKD1,GPR37L1,PROM1,TCF3,NRG3,F3,EGR3,INSR,ROCK2,TMEM119,CCN2,TRIB1,DAAM1,HDAC7,PIK3R1,DLL4,WNT2B,FYN,HES1,SERPINF1,IKZF3,FOXP1,SIX1,ARNT,RIMS1,IL20,ADAMTS12,KIF13B,PTH…	624	1721	16663	1.48956	0.0673536	0.00463782	0.100206
GOTERM_BP_5	GO:0032870~cellular response to hormone stimulus	44	4.5221	7.39416e-05	NM_019058,NM_000208,NM_004417,NM_000700,NM_016166,NM_181504,NM_002037,NM_000949,NM_002615,NM_007117,NM_032682,NM_000230,NM_021158,NM_001117,NM_000054,NM_001116,NM_002827,NM_020182,NM_001908,NM_014832,NM_003052,NM_015902,NM_002828,NM_000125,NM_001353,NM_005080,NM_005633,NM_014309,NM_000953,NM_006534,NM_001438,NM_004176,NM_003889,NM_003745,NM_002079,NM_004452,NM_006254,NM_004575,NM_002377,NM_003629…	DDIT4,INSR,DUSP1,ANXA1,PIAS1,PIK3R1,FYN,PRLR,SERPINF1,TRH,FOXP1,LEP,TRIB3,ADCYAP1,AVPR2,ADCY9,PTPN1,PMEPA1,CTSB,TBC1D4,SLC34A1,UBR5,PTPN2,ESR1,AKR1C1,XBP1,SOS1,RBFOX2,PTGDR,NCOA3,ESRRG,SREBF1,NR1I2,SOCS1,GOT1,ESRRB,PRKCD,POU4F2,MAS1,PIK3R3,SRC,GNG11	608	616	16130	1.89497	0.24351	0.0673885	0.136459
GOTERM_BP_3	GO:0010604~positive regulation of macromolecule metabolic process	144	14.7996	9.34208e-05	NM_024900,NM_002017,NM_003246,NM_207103,NM_003253,NM_021158,NM_015986,NM_002501,NM_030761,NM_005080,NM_000177,NM_015321,NM_004904,NM_003341,NM_003030,NM_006534,NM_016341,NM_016653,NM_053001,NM_003745,NM_005204,NM_002919,NM_024915,NM_005929,NM_004472,NM_005211,NM_006924,NM_005680,NM_033119,NM_012446,NM_004767,NM_000400,NM_004575,NM_001010848,NM_001993,NM_145914,NM_004850,NM_001901,NM_018121,NM_181…	JADE1,FLI1,THBS1,SCIMP,TIAM1,TRIB3,CRLF3,NFIX,WNT4,XBP1,GSN,CRTC1,CREB5,UBE2E1,SHOX2,NCOA3,PLCE1,MAP3K20,OSR2,SOCS1,MAP3K8,RFX3,GRHL2,MELTF,FOXD1,CSF1R,SRSF1,TAF1B,NKD1,SSBP2,GPR37L1,ERCC2,POU4F2,NRG3,F3,ZSCAN21,ROCK2,CCN2,SLF2,PIK3R1,DLL4,RTEL1,MECOM,CDC20B,ANXA2,SIX1,RPS6KA2,ARNT,ATMIN,CDC14C,AVPR2,PTPN1,ETV6,ZMIZ1,GATA5,SPRY2,ANK3,HSPA8,SNAI1,PSME4,TBX1,ESRRB,LPAR1,ETV5,NANOS3,PTTG1IP,RAP2B,SM…	624	2856	16663	1.3464	0.0988429	0.00648362	0.149528
GOTERM_BP_3	GO:0009725~response to hormone	55	5.65262	0.000107402	NM_000131,NM_000700,NM_198999,NM_000949,NM_003246,NM_000230,NM_000574,NM_021158,NM_001117,NM_001116,NM_020182,NM_015902,NM_000125,NM_005080,NM_005633,NM_014309,NM_000953,NM_006534,NM_001438,NM_003889,NM_003745,NM_003810,NM_004575,NM_019058,NM_000208,NM_003225,NM_004417,NM_001901,NM_016166,NM_181504,NM_002037,NM_002615,NM_007117,NM_032682,NM_004039,NM_000054,NM_002827,NM_001908,NM_014832,NM_003052…	F7,ANXA1,SLC26A5,PRLR,THBS1,LEP,CD55,TRIB3,ADCYAP1,ADCY9,PMEPA1,UBR5,ESR1,XBP1,SOS1,RBFOX2,PTGDR,NCOA3,ESRRG,NR1I2,SOCS1,TNFSF10,POU4F2,DDIT4,INSR,TFF1,DUSP1,CCN2,PIAS1,PIK3R1,FYN,SERPINF1,TRH,FOXP1,ANXA2,AVPR2,PTPN1,CTSB,TBC1D4,SLC34A1,PTPN2,AKR1C1,SREBF1,TXN2,ESRRB,GOT1,PRKCD,CCR7,MAS1,ABCA3,PIK3R3,SRC,GNG11	624	854	16663	1.71978	0.112771	0.00701363	0.171887
GOTERM_BP_5	GO:0010604~positive regulation of macromolecule metabolic process	144	14.7996	0.000119947	NM_024900,NM_002017,NM_003246,NM_207103,NM_003253,NM_021158,NM_015986,NM_002501,NM_030761,NM_005080,NM_000177,NM_015321,NM_004904,NM_003341,NM_003030,NM_006534,NM_016341,NM_016653,NM_053001,NM_003745,NM_005204,NM_002919,NM_024915,NM_005929,NM_004472,NM_005211,NM_006924,NM_005680,NM_033119,NM_012446,NM_004767,NM_000400,NM_004575,NM_001010848,NM_001993,NM_145914,NM_004850,NM_001901,NM_018121,NM_181…	JADE1,FLI1,THBS1,SCIMP,TIAM1,TRIB3,CRLF3,NFIX,WNT4,XBP1,GSN,CRTC1,CREB5,UBE2E1,SHOX2,NCOA3,PLCE1,MAP3K20,OSR2,SOCS1,MAP3K8,RFX3,GRHL2,MELTF,FOXD1,CSF1R,SRSF1,TAF1B,NKD1,SSBP2,GPR37L1,ERCC2,POU4F2,NRG3,F3,ZSCAN21,ROCK2,CCN2,SLF2,PIK3R1,DLL4,RTEL1,MECOM,CDC20B,ANXA2,SIX1,RPS6KA2,ARNT,ATMIN,CDC14C,AVPR2,PTPN1,ETV6,ZMIZ1,GATA5,SPRY2,ANK3,HSPA8,SNAI1,PSME4,TBX1,ESRRB,LPAR1,ETV5,NANOS3,PTTG1IP,RAP2B,SM…	608	2856	16130	1.33763	0.364096	0.0865635	0.221273
GOTERM_BP_3	GO:0048468~cell development	105	10.7914	0.000149256	NM_194277,NM_002017,NM_020733,NM_003253,NM_016081,NM_033129,NM_002023,NM_002848,NM_030761,NM_005080,NM_015321,NM_003030,NM_001724,NM_003551,NM_002919,NM_024915,NM_005929,NM_004472,NM_002855,NM_005211,NM_004767,NM_000400,NM_021923,NM_004575,NM_001010848,NM_004850,NM_002276,NM_006688,NM_019074,NM_004039,NM_005982,NM_021135,NM_015254,NM_002820,NM_005840,NM_002471,NM_003322,NM_000254,NM_024336,NM_080…	FRMD7,FLI1,HEG1,TIAM1,PALLD,SCRT2,FMOD,PTPRO,WNT4,XBP1,CRTC1,SHOX2,BPGM,NME5,RFX3,GRHL2,MELTF,FOXD1,NECTIN1,CSF1R,GPR37L1,ERCC2,FGFRL1,POU4F2,NRG3,ROCK2,KRT19,C1QL1,DLL4,ANXA2,SIX1,RPS6KA2,KIF13B,PTHLH,SPRY3,MYH6,TULP1,MTR,IRX3,GATA5,ANK3,OLFM4,SNAI1,PSME4,TBX1,LPAR1,NANOS3,ETV5,RAP2B,SMAD7,WASF2,KRT2,LGR5,FERMT2,FA2H,LEP,ENAH,ADCYAP1,APBB2,GSTM3,CIB1,TRPS1,RERE,DOCK5,ESR1,NFIB,SYT1,SOS1,RBFOX2,F…	624	1968	16663	1.42473	0.153194	0.00919545	0.238797
GOTERM_BP_5	GO:0072358~cardiovascular system development	59	6.06372	0.000158434	NM_005583,NM_003246,NM_000230,NM_020733,NM_005202,NM_005855,NM_025014,NM_006384,NM_014112,NM_030761,NM_001543,NM_004118,NM_005080,NM_005633,NM_006474,NM_003030,NM_000141,NM_016341,NM_024915,NM_003603,NM_021923,NM_001993,NM_004430,NM_024505,NM_000208,NM_004850,NM_001901,NM_001369,NM_003471,NM_015401,NM_002963,NM_019074,NM_005524,NM_016358,NM_002615,NM_032682,NM_004039,NM_005982,NM_021135,NM_000961…	LYL1,THBS1,LEP,HEG1,COL8A2,RAMP1,ARHGEF15,CIB1,TRPS1,WNT4,NDST1,FOXS1,XBP1,SOS1,PDPN,SHOX2,FGFR2,PLCE1,GRHL2,SORBS2,FGFRL1,F3,EGR3,NOX5,INSR,ROCK2,CCN2,DNAH5,KCNAB1,HDAC7,S100A7,DLL4,HES1,IRX4,SERPINF1,FOXP1,ANXA2,SIX1,RPS6KA2,PTGIS,MYH6,ZMIZ1,MYBPC3,MYOCD,GATA5,SOX6,PIK3CG,SNAI1,JAG1,ACVRL1,TBX1,BCAS3,SMAD7,PRDM1,AKAP6,MESP1,PDGFD,WASF2,DAB2IP	608	945	16130	1.65635	0.450076	0.0948573	0.292173
GOTERM_BP_5	GO:0072359~circulatory system development	59	6.06372	0.000158434	NM_005583,NM_003246,NM_000230,NM_020733,NM_005202,NM_005855,NM_025014,NM_006384,NM_014112,NM_030761,NM_001543,NM_004118,NM_005080,NM_005633,NM_006474,NM_003030,NM_000141,NM_016341,NM_024915,NM_003603,NM_021923,NM_001993,NM_004430,NM_024505,NM_000208,NM_004850,NM_001901,NM_001369,NM_003471,NM_015401,NM_002963,NM_019074,NM_005524,NM_016358,NM_002615,NM_032682,NM_004039,NM_005982,NM_021135,NM_000961…	LYL1,THBS1,LEP,HEG1,COL8A2,RAMP1,ARHGEF15,CIB1,TRPS1,WNT4,NDST1,FOXS1,XBP1,SOS1,PDPN,SHOX2,FGFR2,PLCE1,GRHL2,SORBS2,FGFRL1,F3,EGR3,NOX5,INSR,ROCK2,CCN2,DNAH5,KCNAB1,HDAC7,S100A7,DLL4,HES1,IRX4,SERPINF1,FOXP1,ANXA2,SIX1,RPS6KA2,PTGIS,MYH6,ZMIZ1,MYBPC3,MYOCD,GATA5,SOX6,PIK3CG,SNAI1,JAG1,ACVRL1,TBX1,BCAS3,SMAD7,PRDM1,AKAP6,MESP1,PDGFD,WASF2,DAB2IP	608	945	16130	1.65635	0.450076	0.0948573	0.292173
GOTERM_BP_3	GO:0051240~positive regulation of multicellular organismal process	81	8.32477	0.000168223	NM_000131,NM_000700,NM_138370,NM_004258,NM_003246,NM_020733,NM_000230,NM_003253,NM_001117,NM_006384,NM_030761,NM_001057,NM_024940,NM_001058,NM_004118,NM_005639,NM_005080,NM_015321,NM_003030,NM_000953,NM_000141,NM_006534,NM_053001,NM_002919,NM_004472,NM_005211,NM_006725,NM_004767,NM_006017,NM_003200,NM_001993,NM_004430,NM_001956,NM_004850,NM_181724,NM_001901,NM_025195,NM_015401,NM_000663,NM_181504…	F7,ANXA1,PKDCC,CD101,THBS1,HEG1,LEP,TIAM1,ADCYAP1,CIB1,WNT4,TACR2,DOCK5,TACR1,FOXS1,SYT1,XBP1,CRTC1,SHOX2,PTGDR,FGFR2,NCOA3,OSR2,RFX3,FOXD1,CSF1R,CD6,GPR37L1,PROM1,TCF3,F3,EGR3,EDN2,ROCK2,TMEM119,CCN2,TRIB1,HDAC7,ABAT,PIK3R1,WNT2B,FYN,HES1,SERPINF1,FOXP1,SIX1,ARNT,RIMS1,IL20,P2RY2,AVPR2,PTGIS,CNTN1,PLCG2,PDE4B,MYOCD,IRX3,SOX6,SNAI1,JAG1,ACVRL1,PDE9A,TBX1,LPAR1,ETV5,ARFGEF2,CCR7,BCAS3,TLR3,PRDM1,B…	624	1431	16663	1.51152	0.170901	0.00981549	0.269103
GOTERM_BP_3	GO:0034330~cell junction organization	23	2.36382	0.000173569	NM_175744,NM_004850,NM_006832,NM_015401,NM_000526,NM_005985,NM_000020,NM_003246,NM_024915,NM_020733,NM_002855,NM_005993,NM_005211,NM_017679,NM_005904,NM_173496,NM_030761,NM_005417,NM_002848,NM_148960,NM_000424	RHOC,ROCK2,FERMT2,HDAC7,KRT14,SNAI1,ACVRL1,THBS1,GRHL2,HEG1,NECTIN1,TBCD,CSF1R,BCAS3,SMAD7,MPP7,WNT4,SRC,PTPRO,CLDN19,KRT5	624	249	16663	2.46659	0.175825	0.00962205	0.277645
GOTERM_BP_5	GO:0010628~positive regulation of gene expression	93	9.55807	0.000175232	NM_024900,NM_025216,NM_021964,NM_005583,NM_002017,NM_001300,NM_003246,NM_001117,NM_015986,NM_020183,NM_005650,NM_020390,NM_021632,NM_012102,NM_014112,NM_002501,NM_030761,NM_000125,NM_005596,NM_005080,NM_000177,NM_004904,NM_015321,NM_003030,NM_000141,NM_006534,NM_001438,NM_003889,NM_004527,NM_053001,NM_024915,NM_002919,NM_005929,NM_004472,NM_006924,NM_005680,NM_012446,NM_000400,NM_004575,NM_003200…	JADE1,WNT10A,ZNF148,LYL1,FLI1,KLF6,THBS1,ADCYAP1,CRLF3,ARNTL2,TCF20,EIF5A2,ZNF350,RERE,TRPS1,NFIX,WNT4,ESR1,NFIB,XBP1,GSN,CREB5,CRTC1,SHOX2,FGFR2,NCOA3,ESRRG,NR1I2,MEOX1,OSR2,GRHL2,RFX3,MELTF,FOXD1,SRSF1,TAF1B,SSBP2,ERCC2,POU4F2,TCF3,CAND2,ZSCAN21,INSR,ROCK2,PIP,CCN2,PIAS1,PIK3R1,DLL4,MAPK9,HES1,MECOM,IKZF3,FOXP1,SIX1,ARNT,RPS6KA2,RIMS1,ATMIN,ZNF750,AVPR2,CNTN1,TFAP2D,ETV6,ZMIZ1,MYOCD,PBX4,LARP4B…	608	1692	16130	1.45819	0.483862	0.0901569	0.323103
GOTERM_BP_5	GO:0048468~cell development	105	10.7914	0.000184427	NM_194277,NM_002017,NM_020733,NM_003253,NM_016081,NM_033129,NM_002023,NM_002848,NM_030761,NM_005080,NM_015321,NM_003030,NM_001724,NM_003551,NM_002919,NM_024915,NM_005929,NM_004472,NM_002855,NM_005211,NM_004767,NM_000400,NM_021923,NM_004575,NM_001010848,NM_004850,NM_002276,NM_006688,NM_019074,NM_004039,NM_005982,NM_021135,NM_015254,NM_002820,NM_005840,NM_002471,NM_003322,NM_000254,NM_024336,NM_080…	FRMD7,FLI1,HEG1,TIAM1,PALLD,SCRT2,FMOD,PTPRO,WNT4,XBP1,CRTC1,SHOX2,BPGM,NME5,RFX3,GRHL2,MELTF,FOXD1,NECTIN1,CSF1R,GPR37L1,ERCC2,FGFRL1,POU4F2,NRG3,ROCK2,KRT19,C1QL1,DLL4,ANXA2,SIX1,RPS6KA2,KIF13B,PTHLH,SPRY3,MYH6,TULP1,MTR,IRX3,GATA5,ANK3,OLFM4,SNAI1,PSME4,TBX1,LPAR1,NANOS3,ETV5,RAP2B,SMAD7,WASF2,KRT2,LGR5,FERMT2,FA2H,LEP,ENAH,ADCYAP1,APBB2,GSTM3,CIB1,TRPS1,RERE,DOCK5,ESR1,NFIB,SYT1,SOS1,RBFOX2,F…	608	1968	16130	1.41545	0.501469	0.0833332	0.34003
GOTERM_BP_3	GO:0003013~circulatory system process	37	3.80267	0.000201406	NM_001901,NM_000524,NM_004414,NM_002017,NM_002758,NM_006561,NM_000663,NM_019074,NM_020733,NM_000230,NM_021135,NM_002564,NM_000724,NM_001117,NM_000054,NM_002471,NM_005575,NM_002848,NM_001057,NM_024940,NM_002600,NM_012282,NM_000256,NM_000953,NM_004176,NM_002649,NM_005972,NM_000020,NM_006924,NM_014405,NM_005904,NM_170685,NM_005477,NM_005417,NM_000857,NM_000856,NM_001956	CCN2,HTR1A,RCAN1,FLI1,MAP2K6,CELF2,ABAT,DLL4,HEG1,LEP,RPS6KA2,P2RY2,CACNB2,ADCYAP1,AVPR2,MYH6,LNPEP,PTPRO,TACR2,DOCK5,PDE4B,KCNE5,MYBPC3,PTGDR,SREBF1,PIK3CG,NPY4R,ACVRL1,SRSF1,CACNG4,SMAD7,TAC4,HCN4,SRC,GUCY1B1,GUCY1A1,EDN2	624	510	16663	1.93731	0.200996	0.0106283	0.322106
GOTERM_BP_3	GO:0010647~positive regulation of cell communication	86	8.83864	0.000220835	NM_194277,NM_000131,NM_012309,NM_003287,NM_000949,NM_003246,NM_000230,NM_207103,NM_178565,NM_003253,NM_001117,NM_015986,NM_006384,NM_006939,NM_030761,NM_001057,NM_015902,NM_175744,NM_005639,NM_005080,NM_000177,NM_005633,NM_015321,NM_003030,NM_000141,NM_016653,NM_003745,NM_016341,NM_005204,NM_003810,NM_004472,NM_002111,NM_005211,NM_173496,NM_033119,NM_004767,NM_005767,NM_001993,NM_000208,NM_015675…	FRMD7,F7,SHANK2,TPD52L1,PRLR,THBS1,LEP,SCIMP,RSPO2,TIAM1,ADCYAP1,CRLF3,CIB1,SOS2,WNT4,TACR2,UBR5,RHOC,SYT1,XBP1,GSN,SOS1,CRTC1,SHOX2,FGFR2,MAP3K20,SOCS1,PLCE1,MAP3K8,TNFSF10,FOXD1,HTT,CSF1R,MPP7,NKD1,GPR37L1,LPAR6,F3,INSR,GADD45B,CCN2,MAP2K6,PIK3R1,ABAT,S100A7,DLL4,WNT2B,MAPK9,FYN,HES1,TRH,TRIM8,NRGN,ARNT,RIMS1,IL20,PTPN1,PTGIS,TP53BP2,PTPN2,MYOCD,PIK3CG,SPRY2,ANK3,PSME4,JAG1,ACVRL1,TBX1,LPAR1,PR…	624	1555	16663	1.47685	0.218107	0.0111212	0.353127
GOTERM_BP_3	GO:0031589~cell-substrate adhesion	26	2.67215	0.000221323	NM_004850,NM_006832,NM_001901,NM_181504,NM_014767,NM_003246,NM_003253,NM_030955,NM_006384,NM_030761,NM_002848,NM_024940,NM_006418,NM_199511,NM_005823,NM_000020,NM_005929,NM_014400,NM_001838,NM_005993,NM_017679,NM_021923,NM_005417	ROCK2,FERMT2,CCN2,PIK3R1,SPOCK2,THBS1,TIAM1,ADAMTS12,CIB1,WNT4,PTPRO,DOCK5,OLFM4,CCDC80,MSLN,ACVRL1,MELTF,LYPD3,CCR7,TBCD,BCAS3,FGFRL1,SRC	624	306	16663	2.26893	0.218532	0.0106636	0.353905
GOTERM_BP_3	GO:0003205~cardiac chamber development	17	1.74717	0.000231614	NM_000256,NM_005633,NM_153604,NM_000141,NM_003030,NM_019074,NM_000214,NM_005524,NM_024915,NM_005992,NM_020733,NM_005904,NM_001198,NM_002471,NM_021923,NM_018670,NM_001543	MYBPC3,SOS1,MYOCD,FGFR2,SHOX2,DLL4,JAG1,HES1,GRHL2,TBX1,HEG1,SMAD7,PRDM1,MYH6,FGFRL1,MESP1,NDST1	624	155	16663	2.92877	0.227442	0.0106944	0.370333
GOTERM_BP_5	GO:0003205~cardiac chamber development	17	1.74717	0.000248409	NM_000256,NM_005633,NM_153604,NM_000141,NM_003030,NM_019074,NM_000214,NM_005524,NM_024915,NM_005992,NM_020733,NM_005904,NM_001198,NM_002471,NM_021923,NM_018670,NM_001543	MYBPC3,SOS1,MYOCD,FGFR2,SHOX2,DLL4,JAG1,HES1,GRHL2,TBX1,HEG1,SMAD7,PRDM1,MYH6,FGFRL1,MESP1,NDST1	608	155	16130	2.9097	0.608438	0.0989361	0.45774
GOTERM_BP_5	GO:0048844~artery morphogenesis	10	1.02775	0.00025515	NM_005992,NM_005982,NM_020338,NM_153604,NM_005904,NM_001198,NM_019074,NM_000214,NM_005524,NM_000020	TBX1,SIX1,ZMIZ1,MYOCD,SMAD7,PRDM1,DLL4,JAG1,HES1,ACVRL1	608	57	16130	4.65432	0.618276	0.0918138	0.470134
GOTERM_BP_3	GO:0023056~positive regulation of signaling	86	8.83864	0.000259374	NM_194277,NM_000131,NM_012309,NM_003287,NM_000949,NM_003246,NM_000230,NM_207103,NM_178565,NM_003253,NM_001117,NM_015986,NM_006384,NM_006939,NM_030761,NM_001057,NM_015902,NM_175744,NM_005639,NM_005080,NM_000177,NM_005633,NM_015321,NM_003030,NM_000141,NM_016653,NM_003745,NM_016341,NM_005204,NM_003810,NM_004472,NM_002111,NM_005211,NM_173496,NM_033119,NM_004767,NM_005767,NM_001993,NM_000208,NM_015675…	FRMD7,F7,SHANK2,TPD52L1,PRLR,THBS1,LEP,SCIMP,RSPO2,TIAM1,ADCYAP1,CRLF3,CIB1,SOS2,WNT4,TACR2,UBR5,RHOC,SYT1,XBP1,GSN,SOS1,CRTC1,SHOX2,FGFR2,MAP3K20,SOCS1,PLCE1,MAP3K8,TNFSF10,FOXD1,HTT,CSF1R,MPP7,NKD1,GPR37L1,LPAR6,F3,INSR,GADD45B,CCN2,MAP2K6,PIK3R1,ABAT,S100A7,DLL4,WNT2B,MAPK9,FYN,HES1,TRH,TRIM8,NRGN,ANXA2,ARNT,RIMS1,IL20,PTPN1,PTGIS,TP53BP2,PTPN2,MYOCD,PIK3CG,SPRY2,PSME4,JAG1,ACVRL1,TBX1,LPAR1,P…	624	1563	16663	1.46929	0.250973	0.0114927	0.414633
GOTERM_BP_5	GO:0010647~positive regulation of cell communication	86	8.83864	0.000265034	NM_194277,NM_000131,NM_012309,NM_003287,NM_000949,NM_003246,NM_000230,NM_207103,NM_178565,NM_003253,NM_001117,NM_015986,NM_006384,NM_006939,NM_030761,NM_001057,NM_015902,NM_175744,NM_005639,NM_005080,NM_000177,NM_005633,NM_015321,NM_003030,NM_000141,NM_016653,NM_003745,NM_016341,NM_005204,NM_003810,NM_004472,NM_002111,NM_005211,NM_173496,NM_033119,NM_004767,NM_005767,NM_001993,NM_000208,NM_015675…	FRMD7,F7,SHANK2,TPD52L1,PRLR,THBS1,LEP,SCIMP,RSPO2,TIAM1,ADCYAP1,CRLF3,CIB1,SOS2,WNT4,TACR2,UBR5,RHOC,SYT1,XBP1,GSN,SOS1,CRTC1,SHOX2,FGFR2,MAP3K20,SOCS1,PLCE1,MAP3K8,TNFSF10,FOXD1,HTT,CSF1R,MPP7,NKD1,GPR37L1,LPAR6,F3,INSR,GADD45B,CCN2,MAP2K6,PIK3R1,ABAT,S100A7,DLL4,WNT2B,MAPK9,FYN,HES1,TRH,TRIM8,NRGN,ARNT,RIMS1,IL20,PTPN1,PTGIS,TP53BP2,PTPN2,MYOCD,PIK3CG,SPRY2,ANK3,PSME4,JAG1,ACVRL1,TBX1,LPAR1,PR…	608	1555	16130	1.46723	0.632257	0.08693	0.488303
GOTERM_BP_3	GO:0045595~regulation of cell differentiation	85	8.73587	0.000283783	NM_194277,NM_000700,NM_138370,NM_004258,NM_014767,NM_000949,NM_000230,NM_003253,NM_021158,NM_001117,NM_006384,NM_033129,NM_014112,NM_002023,NM_002848,NM_030761,NM_024940,NM_005639,NM_005080,NM_005633,NM_015321,NM_016407,NM_014309,NM_003030,NM_000141,NM_006534,NM_005824,NM_024915,NM_002919,NM_005929,NM_004767,NM_006017,NM_004575,NM_003200,NM_001010848,NM_004430,NM_004850,NM_181724,NM_001901,NM_004…	FRMD7,ANXA1,PKDCC,CD101,SPOCK2,PRLR,LEP,TIAM1,TRIB3,ADCYAP1,CIB1,SCRT2,TRPS1,FMOD,PTPRO,WNT4,DOCK5,SYT1,XBP1,SOS1,CRTC1,RTF2,RBFOX2,SHOX2,FGFR2,NCOA3,LRRC17,GRHL2,RFX3,MELTF,GPR37L1,PROM1,POU4F2,TCF3,NRG3,EGR3,ROCK2,TMEM119,CCN2,RCAN1,TRIB1,PIAS1,HDAC7,PIK3R1,DLL4,MAPK9,FYN,HES1,SERPINF1,IKZF3,FOXP1,SIX1,ARNT,RIMS1,IL20,KIF13B,ADAMTS12,PTHLH,CNTN1,PTPN2,MYOCD,IRX3,SOX6,SPRY2,OLFM4,SP7,SNAI1,JAG1,…	624	1544	16663	1.47008	0.271071	0.0120871	0.45357
GOTERM_BP_3	GO:0035295~tube development	40	4.111	0.000301387	NM_001901,NM_138370,NM_004185,NM_019074,NM_005524,NM_032682,NM_020733,NM_005982,NM_178565,NM_014112,NM_030761,NM_000125,NM_005596,NM_153604,NM_024336,NM_006474,NM_003030,NM_000141,NM_080473,NM_004176,NM_005842,NM_000214,NM_000020,NM_024915,NM_005992,NM_003506,NM_014246,NM_004472,NM_005211,NM_017679,NM_005904,NM_001198,NM_006017,NM_018670,NM_016217,NM_032552,NM_003667,NM_005417,NM_001956	CCN2,PKDCC,WNT2B,DLL4,HES1,FOXP1,HEG1,SIX1,RSPO2,TRPS1,WNT4,ESR1,NFIB,MYOCD,IRX3,PDPN,SHOX2,FGFR2,GATA5,SREBF1,SPRY2,JAG1,ACVRL1,GRHL2,TBX1,FZD6,CELSR1,FOXD1,CSF1R,BCAS3,SMAD7,PRDM1,PROM1,MESP1,HECA,DAB2IP,LGR5,SRC,EDN2	624	580	16663	1.84162	0.285231	0.0123598	0.481642
GOTERM_BP_3	GO:0051094~positive regulation of developmental process	64	6.5776	0.000353635	NM_000700,NM_138370,NM_004258,NM_003246,NM_000230,NM_003253,NM_001117,NM_006384,NM_030761,NM_024940,NM_006573,NM_004118,NM_005080,NM_005639,NM_015321,NM_003030,NM_000141,NM_006534,NM_053001,NM_002919,NM_002111,NM_004472,NM_004767,NM_006017,NM_003200,NM_001993,NM_004430,NM_000208,NM_181724,NM_025195,NM_016166,NM_015401,NM_004185,NM_002037,NM_005524,NM_002615,NM_032682,NM_005982,NM_001668,NM_014989…	ANXA1,PKDCC,CD101,THBS1,LEP,TIAM1,ADCYAP1,CIB1,WNT4,DOCK5,TNFSF13B,FOXS1,XBP1,SYT1,CRTC1,SHOX2,FGFR2,NCOA3,OSR2,RFX3,HTT,FOXD1,GPR37L1,PROM1,TCF3,F3,EGR3,INSR,TMEM119,TRIB1,PIAS1,HDAC7,WNT2B,FYN,HES1,SERPINF1,FOXP1,SIX1,ARNT,RIMS1,IL20,CEP120,PTGIS,CNTN1,MYOCD,IRX3,SOX6,OLFM4,SNAI1,JAG1,ACVRL1,TBX1,LPAR1,ETV5,PRDM1,BCL11A,AKAP6,MESP1,PDGFD,DAB2IP,MARK2,SRC	624	1089	16663	1.56935	0.325659	0.0139736	0.564918
GOTERM_BP_3	GO:0010810~regulation of cell-substrate adhesion	18	1.84995	0.000403329	NM_004850,NM_199511,NM_006418,NM_181504,NM_014767,NM_000020,NM_003246,NM_005929,NM_005993,NM_001838,NM_017679,NM_006384,NM_030761,NM_005417,NM_002848,NM_024940	ROCK2,CCDC80,OLFM4,PIK3R1,SPOCK2,ACVRL1,THBS1,MELTF,TBCD,CCR7,BCAS3,CIB1,WNT4,SRC,PTPRO,DOCK5	624	179	16663	2.68527	0.361989	0.0153771	0.644061
GOTERM_BP_3	GO:0009967~positive regulation of signal transduction	79	8.11922	0.000415527	NM_194277,NM_000131,NM_003287,NM_000949,NM_003246,NM_000230,NM_207103,NM_178565,NM_003253,NM_001117,NM_015986,NM_006384,NM_006939,NM_030761,NM_015902,NM_175744,NM_005080,NM_000177,NM_005633,NM_003030,NM_000141,NM_016653,NM_003745,NM_016341,NM_005204,NM_003810,NM_004472,NM_002111,NM_005211,NM_173496,NM_033119,NM_004767,NM_005767,NM_001993,NM_000208,NM_015675,NM_001901,NM_002758,NM_000663,NM_002963…	FRMD7,F7,TPD52L1,PRLR,THBS1,LEP,SCIMP,RSPO2,TIAM1,ADCYAP1,CRLF3,CIB1,SOS2,WNT4,UBR5,RHOC,XBP1,GSN,SOS1,SHOX2,FGFR2,MAP3K20,SOCS1,PLCE1,MAP3K8,TNFSF10,FOXD1,HTT,CSF1R,MPP7,NKD1,GPR37L1,LPAR6,F3,INSR,GADD45B,CCN2,MAP2K6,ABAT,S100A7,PIK3R1,DLL4,WNT2B,MAPK9,FYN,HES1,TRIM8,ARNT,RIMS1,IL20,PTPN1,PTGIS,TP53BP2,PTPN2,MYOCD,PIK3CG,SPRY2,PSME4,JAG1,ACVRL1,TBX1,LPAR1,PRKCD,PAK2,CCR7,TLR3,AKAP6,MAS1,TIMP3,ME…	624	1428	16663	1.4773	0.370603	0.0153146	0.663479
GOTERM_BP_3	GO:0007154~cell communication	276	28.3659	0.000428558	NM_015000,NM_194277,NM_001716,NM_003246,NM_001009991,NM_003253,NM_021572,NM_021158,NM_001080479,NM_015986,NM_030761,NM_005080,NM_006474,NM_005208,NM_003745,NM_016653,NM_005204,NM_003551,NM_024873,NM_005211,NM_014405,NM_173496,NM_006725,NM_003144,NM_002276,NM_001901,NM_000628,NM_030912,NM_021135,NM_002471,NM_000961,NM_001908,NM_018389,NM_001102386,NM_006597,NM_005985,NM_002688,NM_138386,NM_002079,…	STK38L,FRMD7,CXCR5,THBS1,SYTL3,TIAM1,ENPP5,TRIB3,ARHGEF28,CRLF3,WNT4,XBP1,PDPN,CRYBA1,SOCS1,MAP3K20,MAP3K8,NME5,TNIP3,CSF1R,CACNG4,MPP7,CD6,SSR1,KRT19,CCN2,IL10RB,TRIM8,RPS6KA2,MYH6,PTGIS,CTSB,SLC35C1,GNAT3,HSPA8,SNAI1,SEPTIN5,NAF1,GOT1,TBX1,LPAR1,NANOS3,RAP2B,PTTG1IP,TLR3,VOPP1,MESP1,PDGFD,MCF2L,WASF2,HCN4,EHMT1,GMDS,LGR5,GAB2,XPR1,FERMT2,CALML5,PXDN,F7,LEP,RSPO2,UNC13C,ADCYAP1,RAMP1,ADCY9,ASAH2…	624	6275	16663	1.17453	0.379677	0.0152857	0.684219
GOTERM_BP_3	GO:0045597~positive regulation of cell differentiation	52	5.3443	0.000454756	NM_000700,NM_138370,NM_004258,NM_000230,NM_003253,NM_001117,NM_006384,NM_030761,NM_024940,NM_005080,NM_005639,NM_015321,NM_003030,NM_006534,NM_002919,NM_004575,NM_006017,NM_003200,NM_004430,NM_001901,NM_181724,NM_025195,NM_016166,NM_002752,NM_005524,NM_002037,NM_002615,NM_032682,NM_001668,NM_014989,NM_018724,NM_001843,NM_153604,NM_024336,NM_017508,NM_006418,NM_152860,NM_000214,NM_005985,NM_182920…	ANXA1,PKDCC,CD101,LEP,TIAM1,ADCYAP1,CIB1,WNT4,DOCK5,XBP1,SYT1,CRTC1,SHOX2,NCOA3,RFX3,POU4F2,PROM1,TCF3,EGR3,CCN2,TMEM119,TRIB1,PIAS1,MAPK9,HES1,FYN,SERPINF1,FOXP1,ARNT,RIMS1,IL20,CNTN1,MYOCD,IRX3,SOX6,OLFM4,SP7,JAG1,SNAI1,ADAMTS9,ACVRL1,TBX1,LPAR1,ETV5,PRDM1,BCL11A,AKAP6,MESP1,MARK2,DAB2IP	624	841	16663	1.65111	0.397527	0.0157101	0.725902
GOTERM_BP_3	GO:0048534~hematopoietic or lymphoid organ development	49	5.03597	0.000455993	NM_012296,NM_000700,NM_005583,NM_002017,NM_004258,NM_025195,NM_005079,NM_181504,NM_001300,NM_004185,NM_019074,NM_001716,NM_005524,NM_012481,NM_004991,NM_004039,NM_032682,NM_000230,NM_005982,NM_001668,NM_018724,NM_024782,NM_006384,NM_002661,NM_030761,NM_002828,NM_001987,NM_005080,NM_005633,NM_014309,NM_000141,NM_017508,NM_005824,NM_004527,NM_001724,NM_152860,NM_000214,NM_003550,NM_014631,NM_005992…	GAB2,ANXA1,LYL1,FLI1,CD101,TRIB1,TPD52,PIK3R1,KLF6,WNT2B,DLL4,CXCR5,HES1,IKZF3,MECOM,ANXA2,FOXP1,LEP,SIX1,ARNT,IL20,NHEJ1,CIB1,PLCG2,WNT4,PTPN2,ETV6,XBP1,SOS1,RBFOX2,FGFR2,SOX6,LRRC17,MEOX1,BPGM,SP7,JAG1,MAD1L1,SH3PXD2A,TBX1,CSF1R,CCR7,TLR3,PRDM1,ERCC2,WASF2,TCF3,SRC,EGR3	624	778	16663	1.68184	0.398357	0.0152788	0.72787
GOTERM_BP_3	GO:1900076~regulation of cellular response to insulin stimulus	10	1.02775	0.000465095	NM_000230,NM_006254,NM_002827,NM_003629,NM_181504,NM_005417,NM_003745,NM_002828	LEP,PRKCD,PTPN1,PIK3R3,PIK3R1,SRC,SOCS1,PTPN2	624	62	16663	4.30702	0.40443	0.0151267	0.742348
GOTERM_BP_3	GO:0003206~cardiac chamber morphogenesis	14	1.43885	0.000467646	NM_000256,NM_005633,NM_000141,NM_003030,NM_019074,NM_000214,NM_005524,NM_024915,NM_005992,NM_020733,NM_005904,NM_002471,NM_021923,NM_018670	MYBPC3,SOS1,FGFR2,SHOX2,DLL4,JAG1,HES1,GRHL2,TBX1,HEG1,SMAD7,MYH6,FGFRL1,MESP1	624	118	16663	3.16821	0.406121	0.0147777	0.746406
GOTERM_BP_5	GO:0001944~vasculature development	41	4.21377	0.000477355	NM_024505,NM_004850,NM_001901,NM_005583,NM_002963,NM_015401,NM_019074,NM_005524,NM_002615,NM_003246,NM_004039,NM_020733,NM_000230,NM_005982,NM_005202,NM_005855,NM_000961,NM_025014,NM_006384,NM_030761,NM_001543,NM_004118,NM_005080,NM_020338,NM_153604,NM_005633,NM_006474,NM_000141,NM_002649,NM_000214,NM_000020,NM_005992,NM_017679,NM_005904,NM_001198,NM_018670,NM_025208,NM_006990,NM_001993,NM_032552…	NOX5,ROCK2,CCN2,LYL1,S100A7,HDAC7,DLL4,HES1,SERPINF1,THBS1,ANXA2,HEG1,LEP,SIX1,COL8A2,RAMP1,PTGIS,ARHGEF15,CIB1,WNT4,NDST1,FOXS1,XBP1,ZMIZ1,MYOCD,SOS1,PDPN,FGFR2,PIK3CG,JAG1,ACVRL1,TBX1,BCAS3,SMAD7,PRDM1,MESP1,PDGFD,WASF2,F3,DAB2IP,EGR3	608	610	16130	1.78314	0.835026	0.139433	0.87786
GOTERM_BP_5	GO:0009967~positive regulation of signal transduction	79	8.11922	0.000484652	NM_194277,NM_000131,NM_003287,NM_000949,NM_003246,NM_000230,NM_207103,NM_178565,NM_003253,NM_001117,NM_015986,NM_006384,NM_006939,NM_030761,NM_015902,NM_175744,NM_005080,NM_000177,NM_005633,NM_003030,NM_000141,NM_016653,NM_003745,NM_016341,NM_005204,NM_003810,NM_004472,NM_002111,NM_005211,NM_173496,NM_033119,NM_004767,NM_005767,NM_001993,NM_000208,NM_015675,NM_001901,NM_002758,NM_000663,NM_002963…	FRMD7,F7,TPD52L1,PRLR,THBS1,LEP,SCIMP,RSPO2,TIAM1,ADCYAP1,CRLF3,CIB1,SOS2,WNT4,UBR5,RHOC,XBP1,GSN,SOS1,SHOX2,FGFR2,MAP3K20,SOCS1,PLCE1,MAP3K8,TNFSF10,FOXD1,HTT,CSF1R,MPP7,NKD1,GPR37L1,LPAR6,F3,INSR,GADD45B,CCN2,MAP2K6,ABAT,S100A7,PIK3R1,DLL4,WNT2B,MAPK9,FYN,HES1,TRIM8,ARNT,RIMS1,IL20,PTPN1,PTGIS,TP53BP2,PTPN2,MYOCD,PIK3CG,SPRY2,PSME4,JAG1,ACVRL1,TBX1,LPAR1,PRKCD,PAK2,CCR7,TLR3,AKAP6,MAS1,TIMP3,ME…	608	1428	16130	1.46767	0.839509	0.131278	0.891222
GOTERM_BP_5	GO:0003206~cardiac chamber morphogenesis	14	1.43885	0.000496191	NM_000256,NM_005633,NM_000141,NM_003030,NM_019074,NM_000214,NM_005524,NM_024915,NM_005992,NM_020733,NM_005904,NM_002471,NM_021923,NM_018670	MYBPC3,SOS1,FGFR2,SHOX2,DLL4,JAG1,HES1,GRHL2,TBX1,HEG1,SMAD7,MYH6,FGFRL1,MESP1	608	118	16130	3.14758	0.846352	0.125228	0.91235
GOTERM_BP_3	GO:0001568~blood vessel development	39	4.00822	0.000514212	NM_024505,NM_004850,NM_001901,NM_005583,NM_002963,NM_015401,NM_019074,NM_005524,NM_002615,NM_003246,NM_004039,NM_020733,NM_000230,NM_005982,NM_005202,NM_005855,NM_000961,NM_006384,NM_030761,NM_001543,NM_004118,NM_005080,NM_020338,NM_153604,NM_005633,NM_000141,NM_002649,NM_000214,NM_000020,NM_005992,NM_017679,NM_005904,NM_001198,NM_018670,NM_025208,NM_006990,NM_001993,NM_032552,NM_004430	NOX5,ROCK2,CCN2,LYL1,S100A7,HDAC7,DLL4,HES1,SERPINF1,THBS1,ANXA2,HEG1,LEP,SIX1,COL8A2,RAMP1,PTGIS,CIB1,WNT4,NDST1,FOXS1,XBP1,ZMIZ1,MYOCD,SOS1,FGFR2,PIK3CG,JAG1,ACVRL1,TBX1,BCAS3,SMAD7,PRDM1,MESP1,PDGFD,WASF2,F3,DAB2IP,EGR3	624	576	16663	1.80805	0.436157	0.0157901	0.820443
GOTERM_BP_5	GO:0048534~hematopoietic or lymphoid organ development	49	5.03597	0.0005239	NM_012296,NM_000700,NM_005583,NM_002017,NM_004258,NM_025195,NM_005079,NM_181504,NM_001300,NM_004185,NM_019074,NM_001716,NM_005524,NM_012481,NM_004991,NM_004039,NM_032682,NM_000230,NM_005982,NM_001668,NM_018724,NM_024782,NM_006384,NM_002661,NM_030761,NM_002828,NM_001987,NM_005080,NM_005633,NM_014309,NM_000141,NM_017508,NM_005824,NM_004527,NM_001724,NM_152860,NM_000214,NM_003550,NM_014631,NM_005992…	GAB2,ANXA1,LYL1,FLI1,CD101,TRIB1,TPD52,PIK3R1,KLF6,WNT2B,DLL4,CXCR5,HES1,IKZF3,MECOM,ANXA2,FOXP1,LEP,SIX1,ARNT,IL20,NHEJ1,CIB1,PLCG2,WNT4,PTPN2,ETV6,XBP1,SOS1,RBFOX2,FGFR2,SOX6,LRRC17,MEOX1,BPGM,SP7,JAG1,MAD1L1,SH3PXD2A,TBX1,CSF1R,CCR7,TLR3,PRDM1,ERCC2,WASF2,TCF3,SRC,EGR3	608	778	16130	1.67089	0.861615	0.123526	0.963066
GOTERM_BP_3	GO:0048646~anatomical structure formation involved in morphogenesis	66	6.78314	0.000559687	NM_003246,NM_000230,NM_005202,NM_005855,NM_006384,NM_014112,NM_030761,NM_006573,NM_004771,NM_005596,NM_005080,NM_006474,NM_000141,NM_004527,NM_003551,NM_014631,NM_024915,NM_002919,NM_014246,NM_003506,NM_182758,NM_004472,NM_002111,NM_002855,NM_033119,NM_000400,NM_006017,NM_001010848,NM_001993,NM_004430,NM_024505,NM_004850,NM_004417,NM_002276,NM_001901,NM_001369,NM_015401,NM_002963,NM_019074,NM_004…	THBS1,LEP,COL8A2,RAMP1,CIB1,TRPS1,WNT4,TNFSF13B,MMP20,NFIB,XBP1,PDPN,FGFR2,MEOX1,NME5,SH3PXD2A,GRHL2,RFX3,CELSR1,FZD6,WDR72,FOXD1,HTT,NECTIN1,NKD1,ERCC2,PROM1,NRG3,F3,EGR3,NOX5,ROCK2,DUSP1,KRT19,CCN2,DNAH5,HDAC7,S100A7,DLL4,WNT2B,HES1,SERPINF1,FOXP1,ANXA2,SIX1,CEP120,PTGIS,MYH6,SLC34A1,IRX3,TCF15,GATA5,PIK3CG,MTMR2,ATXN10,SNAI1,JAG1,ACVRL1,TBX1,BCAS3,TANC1,MESP1,WASF2,DAB2IP	624	1151	16663	1.53122	0.464024	0.0167146	0.892697
GOTERM_BP_3	GO:0048870~cell motility	74	7.60534	0.000567545	NM_000131,NM_000700,NM_152405,NM_198999,NM_014767,NM_001716,NM_003246,NM_000230,NM_003253,NM_016081,NM_012250,NM_004307,NM_006384,NM_033129,NM_012102,NM_002848,NM_030761,NM_024940,NM_175744,NM_005080,NM_000177,NM_005633,NM_006474,NM_014309,NM_002919,NM_014246,NM_003603,NM_005211,NM_033119,NM_001010848,NM_001993,NM_004430,NM_001956,NM_019058,NM_000208,NM_004850,NM_001901,NM_001369,NM_025195,NM_015…	F7,ANXA1,JMY,SLC26A5,SPOCK2,CXCR5,THBS1,LEP,TIAM1,PALLD,RRAS2,APBB2,CIB1,SCRT2,RERE,PTPRO,WNT4,DOCK5,RHOC,XBP1,GSN,SOS1,PDPN,RBFOX2,RFX3,CELSR1,SORBS2,CSF1R,NKD1,NRG3,F3,EGR3,EDN2,DDIT4,INSR,ROCK2,CCN2,DNAH5,TRIB1,HDAC7,S100A7,PIK3R1,PAK4,DLL4,FYN,HES1,SERPINF1,FOXP1,SIX1,ADAMTS12,PDE4B,MIIP,MATN2,PIK3CG,OLFM4,SNAI1,JAG1,ACVRL1,TBX1,LPAR1,PRKCD,DEFB1,CCR7,RAP2B,BCAS3,SMAD7,MESP1,PDGFD,WASF2,DAB2I…	624	1330	16663	1.48576	0.468698	0.016505	0.905176
GOTERM_BP_5	GO:2000027~regulation of organ morphogenesis	22	2.26105	0.000574756	NM_004771,NM_005596,NM_005080,NM_025216,NM_000141,NM_199262,NM_014992,NM_004185,NM_005524,NM_014614,NM_014246,NM_003506,NM_005992,NM_005982,NM_178565,NM_004454,NM_003253,NM_033119,NM_018670,NM_030761,NM_005012,NM_000125	MMP20,NFIB,XBP1,WNT10A,FGFR2,SP6,DAAM1,WNT2B,HES1,PSME4,CELSR1,FZD6,TBX1,SIX1,RSPO2,ETV5,TIAM1,NKD1,MESP1,WNT4,ROR1,ESR1	608	252	16130	2.31608	0.885794	0.126816	1.05608
GOTERM_BP_5	GO:0001568~blood vessel development	39	4.00822	0.000582381	NM_024505,NM_004850,NM_001901,NM_005583,NM_002963,NM_015401,NM_019074,NM_005524,NM_002615,NM_003246,NM_004039,NM_020733,NM_000230,NM_005982,NM_005202,NM_005855,NM_000961,NM_006384,NM_030761,NM_001543,NM_004118,NM_005080,NM_020338,NM_153604,NM_005633,NM_000141,NM_002649,NM_000214,NM_000020,NM_005992,NM_017679,NM_005904,NM_001198,NM_018670,NM_025208,NM_006990,NM_001993,NM_032552,NM_004430	NOX5,ROCK2,CCN2,LYL1,S100A7,HDAC7,DLL4,HES1,SERPINF1,THBS1,ANXA2,HEG1,LEP,SIX1,COL8A2,RAMP1,PTGIS,CIB1,WNT4,NDST1,FOXS1,XBP1,ZMIZ1,MYOCD,SOS1,FGFR2,PIK3CG,JAG1,ACVRL1,TBX1,BCAS3,SMAD7,PRDM1,MESP1,PDGFD,WASF2,F3,DAB2IP,EGR3	608	576	16130	1.79628	0.889036	0.121313	1.07002
GOTERM_BP_5	GO:0007167~enzyme linked receptor protein signaling pathway	57	5.85817	0.000623352	NM_012296,NM_006832,NM_000131,NM_000949,NM_003246,NM_000230,NM_003253,NM_001080479,NM_020182,NM_002023,NM_005012,NM_030761,NM_001543,NM_005080,NM_005633,NM_014309,NM_000141,NM_021235,NM_016341,NM_003745,NM_020972,NM_004472,NM_005211,NM_021923,NM_001010848,NM_001993,NM_019058,NM_000208,NM_004850,NM_001901,NM_023940,NM_181504,NM_002037,NM_005524,NM_000495,NM_001668,NM_030955,NM_020792,NM_002471,NM_…	GAB2,FERMT2,F7,PRLR,THBS1,LEP,TIAM1,ARHGEF28,PMEPA1,FMOD,ROR1,WNT4,NDST1,XBP1,SOS1,RBFOX2,FGFR2,EPS15L1,PLCE1,SOCS1,ZFYVE28,FOXD1,CSF1R,FGFRL1,NRG3,F3,DDIT4,INSR,ROCK2,CCN2,RASL11B,PIK3R1,FYN,HES1,COL4A5,ARNT,ADAMTS12,NCEH1,MYH6,PTPN1,LNPEP,PTPN2,MYOCD,SREBF1,SPRY2,ACVRL1,PRKCD,LTBP2,PAK2,SMAD7,PIK3R3,PDGFD,TOB1,WASF2,DAB2IP,SRC	608	954	16130	1.5851	0.904942	0.122551	1.14489
GOTERM_BP_5	GO:0010812~negative regulation of cell-substrate adhesion	9	0.924974	0.000669225	NM_005929,NM_005993,NM_017679,NM_181504,NM_002848,NM_005417,NM_000020,NM_003246	MELTF,TBCD,BCAS3,PIK3R1,PTPRO,SRC,ACVRL1,THBS1	608	52	16130	4.59166	0.920062	0.124512	1.22865
GOTERM_BP_5	GO:0060541~respiratory system development	19	1.95272	0.00067768	NM_005596,NM_001901,NM_153604,NM_006474,NM_000141,NM_138370,NM_004176,NM_003471,NM_005842,NM_004185,NM_005524,NM_024915,NM_020733,NM_014246,NM_032682,NM_005982,NM_178565,NM_021923,NM_001956	NFIB,CCN2,MYOCD,PDPN,FGFR2,PKDCC,SREBF1,KCNAB1,SPRY2,WNT2B,HES1,GRHL2,HEG1,CELSR1,FOXP1,SIX1,RSPO2,FGFRL1,EDN2	608	203	16130	2.48307	0.922574	0.120078	1.24408
GOTERM_BP_5	GO:0030855~epithelial cell differentiation	38	3.90545	0.000735955	NM_004850,NM_000700,NM_024306,NM_002963,NM_000526,NM_000949,NM_005524,NM_032682,NM_020733,NM_005982,NM_018724,NM_016929,NM_016081,NM_003615,NM_000849,NM_001908,NM_030761,NM_002848,NM_000125,NM_001353,NM_005596,NM_005080,NM_004609,NM_000141,NM_006534,NM_080473,NM_000214,NM_000020,NM_002919,NM_024915,NM_005992,NM_002886,NM_001198,NM_012114,NM_000400,NM_018670,NM_006017,NM_000423	ROCK2,ANXA1,FA2H,S100A7,KRT14,PRLR,HES1,FOXP1,HEG1,SIX1,IL20,CLIC5,PALLD,SLC4A7,GSTM3,CTSB,WNT4,PTPRO,ESR1,AKR1C1,NFIB,XBP1,TCF15,FGFR2,NCOA3,GATA5,JAG1,ACVRL1,RFX3,GRHL2,TBX1,RAP2B,PRDM1,CASP14,ERCC2,MESP1,PROM1,KRT2	608	563	16130	1.79063	0.937869	0.123931	1.35038
GOTERM_BP_3	GO:0048514~blood vessel morphogenesis	34	3.49435	0.000867928	NM_024505,NM_004850,NM_001901,NM_002963,NM_015401,NM_019074,NM_005524,NM_002615,NM_003246,NM_004039,NM_020733,NM_000230,NM_005982,NM_005202,NM_005855,NM_000961,NM_006384,NM_030761,NM_005080,NM_020338,NM_005633,NM_153604,NM_000141,NM_002649,NM_000214,NM_000020,NM_005992,NM_017679,NM_005904,NM_001198,NM_006990,NM_001993,NM_032552,NM_004430	NOX5,ROCK2,CCN2,S100A7,HDAC7,DLL4,HES1,SERPINF1,THBS1,ANXA2,HEG1,LEP,SIX1,COL8A2,RAMP1,PTGIS,CIB1,WNT4,XBP1,ZMIZ1,SOS1,MYOCD,FGFR2,PIK3CG,JAG1,ACVRL1,TBX1,BCAS3,SMAD7,PRDM1,WASF2,F3,DAB2IP,EGR3	624	491	16663	1.84912	0.619889	0.0244973	1.38114
GOTERM_BP_5	GO:1901889~negative regulation of cell junction assembly	6	0.61665	0.000914724	NM_004850,NM_017679,NM_005417,NM_000020,NM_003246	ROCK2,BCAS3,SRC,ACVRL1,THBS1	608	21	16130	7.57989	0.968373	0.145286	1.67578
GOTERM_BP_3	GO:0070887~cellular response to chemical stimulus	129	13.258	0.000982981	NM_000700,NM_001716,NM_003734,NM_003246,NM_003253,NM_021158,NM_002023,NM_002848,NM_030761,NM_001543,NM_005080,NM_006534,NM_003745,NM_003551,NM_020353,NM_024873,NM_006923,NM_004472,NM_005211,NM_032243,NM_004767,NM_006725,NM_021923,NM_004575,NM_001993,NM_003144,NM_019058,NM_004850,NM_001901,NM_181504,NM_019074,NM_000628,NM_007117,NM_030912,NM_021135,NM_001668,NM_000054,NM_015255,NM_002827,NM_002471…	ANXA1,CXCR5,AOC3,THBS1,TIAM1,TRIB3,FMOD,PTPRO,WNT4,NDST1,XBP1,NCOA3,SOCS1,NME5,PLSCR4,TNIP3,SDF2,FOXD1,CSF1R,TXNDC2,GPR37L1,CD6,FGFRL1,POU4F2,F3,SSR1,DDIT4,ROCK2,CCN2,PIK3R1,DLL4,IL10RB,TRH,TRIM8,RPS6KA2,ARNT,AVPR2,UBR2,PTPN1,MYH6,PTGIS,CTSB,PTPN2,MTR,AKR1C1,GATA5,SPRY2,ANK3,PSME4,GOT1,TBX1,ESRRB,LPAR1,ETV5,LTBP2,NPEPPS,SMAD7,TLR3,PDGFD,HCN4,GNG11,FERMT2,PXDN,WNT10A,F7,PRLR,LEP,ADCYAP1,ADCY9,GSTM…	624	2648	16663	1.30089	0.665654	0.0270178	1.56288
GOTERM_BP_3	GO:0006928~movement of cell or subcellular component	93	9.55807	0.0010203	NM_000131,NM_000700,NM_152405,NM_198999,NM_014767,NM_001716,NM_003246,NM_000230,NM_018212,NM_003253,NM_016081,NM_001163,NM_004307,NM_012250,NM_006384,NM_033129,NM_012102,NM_002023,NM_002848,NM_030761,NM_024940,NM_175744,NM_005596,NM_005080,NM_000177,NM_005633,NM_006474,NM_014309,NM_020066,NM_016174,NM_003551,NM_002919,NM_014246,NM_004472,NM_002111,NM_003603,NM_002855,NM_005211,NM_001099293,NM_033…	F7,ANXA1,JMY,SLC26A5,SPOCK2,CXCR5,THBS1,LEP,ENAH,TIAM1,PALLD,APBA1,APBB2,RRAS2,CIB1,SCRT2,RERE,FMOD,PTPRO,WNT4,DOCK5,RHOC,NFIB,XBP1,GSN,SOS1,PDPN,RBFOX2,FMN2,CERCAM,NME5,RFX3,CELSR1,FOXD1,HTT,SORBS2,NECTIN1,CSF1R,KIF4B,NKD1,POU4F2,NRG3,F3,EGR3,EDN2,DDIT4,INSR,ROCK2,CCN2,DNAH5,TRIB1,HDAC7,PIK3R1,S100A7,PAK4,DLL4,FYN,HES1,SERPINF1,FOXP1,SIX1,ADAMTS12,KIF13B,CACNB2,MYH6,PDE4B,MIIP,KCNE5,MYBPC3,MATN2…	624	1795	16663	1.38353	0.679281	0.0273552	1.62175
GOTERM_BP_3	GO:0030323~respiratory tube development	17	1.74717	0.00120511	NM_005596,NM_001901,NM_153604,NM_006474,NM_000141,NM_138370,NM_004176,NM_005842,NM_004185,NM_005524,NM_024915,NM_020733,NM_014246,NM_032682,NM_178565,NM_016217,NM_001956	NFIB,CCN2,MYOCD,PDPN,FGFR2,PKDCC,SREBF1,SPRY2,WNT2B,HES1,GRHL2,HEG1,CELSR1,FOXP1,RSPO2,HECA,EDN2	624	180	16663	2.522	0.739017	0.0314773	1.91286
GOTERM_BP_5	GO:0007399~nervous system development	109	11.2025	0.0012208	NM_194277,NM_000700,NM_005410,NM_003253,NM_001163,NM_033129,NM_002023,NM_002848,NM_030761,NM_001543,NM_005080,NM_015321,NM_003030,NM_024686,NM_003551,NM_024915,NM_004472,NM_002855,NM_006924,NM_005211,NM_033119,NM_004767,NM_000400,NM_004575,NM_006017,NM_001010848,NM_019058,NM_006688,NM_006997,NM_001364,NM_001369,NM_005667,NM_003471,NM_019074,NM_004044,NM_005982,NM_015254,NM_000054,NM_153223,NM_005…	FRMD7,ANXA1,SELENOP,TIAM1,APBA1,SCRT2,FMOD,PTPRO,WNT4,NDST1,XBP1,CRTC1,SHOX2,TTLL7,NME5,GRHL2,FOXD1,NECTIN1,SRSF1,CSF1R,NKD1,GPR37L1,ERCC2,POU4F2,PROM1,NRG3,DDIT4,C1QL1,TACC2,DLG2,DNAH5,RNF103,KCNAB1,DLL4,ATIC,SIX1,KIF13B,AVPR2,CEP120,SPRY3,TULP1,ETV6,MTR,IRX3,ANK3,TBX1,LPAR1,ETV5,UNCX,MESP1,WNT10A,ZNF148,FA2H,SHANK2,SPOCK2,LEP,RSPO2,ENAH,ADCYAP1,APBB2,GSTM3,ARHGEF15,CIB1,RERE,NFIB,SYT1,SOS1,RBFO…	608	2170	16130	1.33259	0.990049	0.181629	2.23056
GOTERM_BP_5	GO:0045935~positive regulation of nucleobase-containing compound metabolic process	87	8.94142	0.00125523	NM_024900,NM_021964,NM_005583,NM_002017,NM_001300,NM_001117,NM_005855,NM_001116,NM_015986,NM_020183,NM_005650,NM_021632,NM_012102,NM_014112,NM_002501,NM_030761,NM_000125,NM_005596,NM_005080,NM_004904,NM_015321,NM_003030,NM_000141,NM_006534,NM_001438,NM_003889,NM_004527,NM_053001,NM_024915,NM_002919,NM_004472,NM_006924,NM_012446,NM_000400,NM_004575,NM_003200,NM_012298,NM_145914,NM_000856,NM_000208…	JADE1,ZNF148,LYL1,FLI1,KLF6,ADCYAP1,RAMP1,ADCY9,CRLF3,ARNTL2,TCF20,ZNF350,RERE,TRPS1,NFIX,WNT4,ESR1,NFIB,XBP1,CREB5,CRTC1,SHOX2,FGFR2,NCOA3,ESRRG,NR1I2,MEOX1,OSR2,GRHL2,RFX3,FOXD1,SRSF1,SSBP2,ERCC2,POU4F2,TCF3,CAND2,ZSCAN21,GUCY1A1,INSR,PIAS1,SLF2,PIK3R1,RTEL1,HES1,MECOM,IKZF3,FOXP1,SIX1,ARNT,ATMIN,ZNF750,AVPR2,PTHLH,PTPN1,MRAP2,TFAP2D,ETV6,ZMIZ1,MYOCD,PBX4,GATA5,SREBF1,SOX6,HSPA8,SP7,SNAI1,JAG1,…	608	1658	16130	1.39208	0.991263	0.179227	2.29278
GOTERM_BP_5	GO:0030323~respiratory tube development	17	1.74717	0.00128585	NM_005596,NM_001901,NM_153604,NM_006474,NM_000141,NM_138370,NM_004176,NM_005842,NM_004185,NM_005524,NM_024915,NM_020733,NM_014246,NM_032682,NM_178565,NM_016217,NM_001956	NFIB,CCN2,MYOCD,PDPN,FGFR2,PKDCC,SREBF1,SPRY2,WNT2B,HES1,GRHL2,HEG1,CELSR1,FOXP1,RSPO2,HECA,EDN2	608	180	16130	2.50557	0.992218	0.176537	2.34808
GOTERM_BP_5	GO:0046626~regulation of insulin receptor signaling pathway	8	0.822199	0.00134973	NM_000230,NM_006254,NM_002827,NM_005417,NM_003745,NM_002828	LEP,PRKCD,PTPN1,SRC,SOCS1,PTPN2	608	45	16130	4.71637	0.993887	0.17803	2.46338
GOTERM_BP_3	GO:0051173~positive regulation of nitrogen compound metabolic process	91	9.35252	0.00141375	NM_024900,NM_021964,NM_005583,NM_002017,NM_001300,NM_003246,NM_001117,NM_005855,NM_001116,NM_015986,NM_020183,NM_005650,NM_020390,NM_021632,NM_012102,NM_014112,NM_002501,NM_030761,NM_000125,NM_005596,NM_005080,NM_004904,NM_015321,NM_003030,NM_000141,NM_006534,NM_001438,NM_003889,NM_004527,NM_053001,NM_002919,NM_024915,NM_004472,NM_006924,NM_012446,NM_000400,NM_004575,NM_003200,NM_012298,NM_145914…	JADE1,ZNF148,LYL1,FLI1,KLF6,THBS1,ADCYAP1,RAMP1,ADCY9,CRLF3,ARNTL2,TCF20,EIF5A2,ZNF350,RERE,TRPS1,NFIX,WNT4,ESR1,NFIB,XBP1,CREB5,CRTC1,SHOX2,FGFR2,NCOA3,ESRRG,NR1I2,MEOX1,OSR2,RFX3,GRHL2,FOXD1,SRSF1,SSBP2,ERCC2,POU4F2,TCF3,CAND2,ZSCAN21,GUCY1A1,INSR,PIAS1,SLF2,PIK3R1,ABAT,RTEL1,HES1,MECOM,IKZF3,FOXP1,SIX1,ARNT,ATMIN,ZNF750,AVPR2,PTHLH,PTPN1,MRAP2,TFAP2D,ETV6,ZMIZ1,MYOCD,PBX4,LARP4B,GATA5,SREBF1,S…	624	1767	16663	1.37522	0.793206	0.0359884	2.24053
GOTERM_BP_5	GO:1901652~response to peptide	31	3.18602	0.00148455	NM_000208,NM_003225,NM_001901,NM_000131,NM_000700,NM_181504,NM_000949,NM_002037,NM_000230,NM_000574,NM_021158,NM_000054,NM_001116,NM_002827,NM_014832,NM_003052,NM_002828,NM_005080,NM_005633,NM_004176,NM_000214,NM_003745,NM_002079,NM_006254,NM_003810,NM_002377,NM_003629,NM_004126,NM_005417	INSR,TFF1,CCN2,F7,ANXA1,PIK3R1,PRLR,FYN,LEP,CD55,TRIB3,AVPR2,ADCY9,PTPN1,TBC1D4,SLC34A1,PTPN2,XBP1,SOS1,SREBF1,JAG1,SOCS1,GOT1,PRKCD,TNFSF10,MAS1,PIK3R3,GNG11,SRC	608	444	16130	1.85229	0.996327	0.187518	2.70625
GOTERM_BP_5	GO:0051254~positive regulation of RNA metabolic process	76	7.81089	0.00148948	NM_024900,NM_005583,NM_021964,NM_002017,NM_001300,NM_001117,NM_015986,NM_020183,NM_005650,NM_021632,NM_002501,NM_014112,NM_012102,NM_030761,NM_000125,NM_005596,NM_005080,NM_004904,NM_015321,NM_003030,NM_000141,NM_006534,NM_001438,NM_003889,NM_004527,NM_053001,NM_024915,NM_002919,NM_004472,NM_006924,NM_012446,NM_000400,NM_004575,NM_003200,NM_012298,NM_145914,NM_000208,NM_016166,NM_181504,NM_005524…	JADE1,LYL1,ZNF148,FLI1,KLF6,ADCYAP1,CRLF3,ARNTL2,TCF20,ZNF350,NFIX,TRPS1,RERE,WNT4,ESR1,NFIB,XBP1,CREB5,CRTC1,SHOX2,FGFR2,NCOA3,ESRRG,NR1I2,MEOX1,OSR2,GRHL2,RFX3,FOXD1,SRSF1,SSBP2,ERCC2,POU4F2,TCF3,CAND2,ZSCAN21,INSR,PIAS1,PIK3R1,HES1,MECOM,IKZF3,FOXP1,SIX1,ARNT,ATMIN,ZNF750,TFAP2D,ETV6,ZMIZ1,MYOCD,PBX4,GATA5,SREBF1,SOX6,HSPA8,SP7,SNAI1,JAG1,ACVRL1,TBX1,ESRRB,NANOS3,ETV5,BCAS3,SMAD7,TLR3,BCL11A,M…	608	1415	16130	1.42491	0.996395	0.182014	2.71511
GOTERM_BP_5	GO:1902531~regulation of intracellular signal transduction	89	9.14697	0.00149424	NM_194277,NM_000131,NM_152405,NM_052909,NM_003287,NM_000949,NM_003246,NM_000230,NM_207103,NM_003253,NM_021158,NM_001117,NM_014869,NM_001080479,NM_015986,NM_006384,NM_025014,NM_006939,NM_000125,NM_014882,NM_175744,NM_005080,NM_005633,NM_000141,NM_005208,NM_005822,NM_016653,NM_003745,NM_016341,NM_003551,NM_005204,NM_024873,NM_003810,NM_002111,NM_005211,NM_001173,NM_004767,NM_006624,NM_004575,NM_005…	FRMD7,F7,JMY,PLEKHG4B,TPD52L1,PRLR,THBS1,LEP,SCIMP,TIAM1,TRIB3,ADCYAP1,IQSEC1,ARHGEF28,CRLF3,CIB1,ARHGEF15,SOS2,ESR1,ARHGAP25,RHOC,XBP1,SOS1,FGFR2,CRYBA1,RCAN2,MAP3K20,SOCS1,PLCE1,NME5,MAP3K8,TNIP3,TNFSF10,HTT,CSF1R,ARHGAP5,GPR37L1,ZMYND11,POU4F2,LPAR6,F3,DDIT4,INSR,DUSP1,GADD45B,PSD3,CCN2,RCAN1,MAP2K6,TRIB1,IL22RA2,HDAC7,S100A7,PIK3R1,FYN,HES1,TRIM8,MECOM,FAM13A,IL20,UBR2,PTPN1,NUAK1,TP53BP2,PTP…	608	1714	16130	1.37756	0.99646	0.176839	2.72369
GOTERM_BP_5	GO:0007417~central nervous system development	53	5.44707	0.00149931	NM_021964,NM_005410,NM_024306,NM_000230,NM_001117,NM_012102,NM_030761,NM_001543,NM_005596,NM_005639,NM_005633,NM_014309,NM_000141,NM_003551,NM_024915,NM_014246,NM_003506,NM_006924,NM_005211,NM_000400,NM_004767,NM_001010848,NM_019058,NM_006997,NM_004414,NM_001369,NM_005667,NM_003471,NM_000663,NM_019074,NM_004185,NM_005524,NM_002037,NM_004044,NM_006176,NM_032682,NM_005982,NM_000054,NM_153223,NM_024…	ZNF148,SELENOP,FA2H,LEP,ADCYAP1,RERE,WNT4,NDST1,NFIB,SYT1,SOS1,RBFOX2,FGFR2,NME5,GRHL2,CELSR1,FZD6,SRSF1,CSF1R,ERCC2,GPR37L1,NRG3,DDIT4,TACC2,RCAN1,DNAH5,RNF103,KCNAB1,ABAT,DLL4,WNT2B,HES1,FYN,ATIC,NRGN,FOXP1,SIX1,AVPR2,CEP120,NHEJ1,CNTN1,TFAP2D,SLC1A2,MBP,SOX6,TBX1,LPAR1,UNCX,MAS1,DAB2IP,SRC	608	904	16130	1.55539	0.996527	0.17201	2.73279
GOTERM_BP_5	GO:0043434~response to peptide hormone	29	2.98047	0.00150425	NM_000208,NM_003225,NM_001901,NM_000131,NM_000700,NM_181504,NM_000949,NM_002037,NM_000230,NM_000574,NM_021158,NM_001116,NM_002827,NM_014832,NM_003052,NM_002828,NM_005080,NM_005633,NM_004176,NM_003745,NM_002079,NM_006254,NM_003810,NM_002377,NM_003629,NM_004126,NM_005417	INSR,TFF1,CCN2,F7,ANXA1,PIK3R1,PRLR,FYN,LEP,CD55,TRIB3,ADCY9,PTPN1,TBC1D4,SLC34A1,PTPN2,XBP1,SOS1,SREBF1,SOCS1,GOT1,PRKCD,TNFSF10,MAS1,PIK3R3,GNG11,SRC	608	405	16130	1.89965	0.996591	0.167455	2.74168
GOTERM_BP_3	GO:0048584~positive regulation of response to stimulus	102	10.483	0.00150854	NM_194277,NM_000700,NM_003246,NM_002113,NM_207103,NM_003253,NM_000574,NM_015986,NM_006939,NM_030761,NM_175744,NM_005080,NM_000177,NM_003030,NM_016653,NM_016341,NM_003745,NM_005204,NM_024873,NM_004472,NM_002111,NM_005211,NM_173496,NM_033119,NM_004767,NM_006725,NM_001993,NM_001901,NM_000242,NM_000189,NM_018121,NM_181504,NM_019074,NM_030912,NM_001668,NM_000961,NM_002827,NM_001908,NM_002828,NM_005842…	FRMD7,ANXA1,THBS1,CFHR1,SCIMP,TIAM1,CD55,CRLF3,SOS2,WNT4,RHOC,XBP1,GSN,SHOX2,MAP3K20,PLCE1,SOCS1,MAP3K8,TNIP3,FOXD1,HTT,CSF1R,MPP7,NKD1,GPR37L1,CD6,F3,CCN2,MBL2,HK2,SLF2,PIK3R1,DLL4,TRIM8,ARNT,PTGIS,PTPN1,CTSB,PTPN2,SPRY2,NAF1,PSME4,TBX1,LPAR1,TLR3,PDGFD,MESP1,WASF2,MCF2L,LGR5,GAB2,F7,TPD52L1,PRLR,LEP,RSPO2,ADCYAP1,CIB1,UBR5,TNFSF13B,SOS1,FGFR2,TNFSF10,LPAR6,EDN2,INSR,GADD45B,MAP2K6,ABAT,S100A7,M…	624	2030	16663	1.34175	0.813957	0.037501	2.38905
GOTERM_BP_3	GO:0098602~single organism cell adhesion	47	4.83042	0.00151854	NM_006832,NM_000700,NM_181504,NM_000663,NM_019074,NM_002037,NM_000949,NM_005524,NM_032682,NM_000230,NM_000574,NM_005202,NM_015254,NM_024782,NM_005931,NM_006384,NM_138295,NM_030761,NM_024940,NM_002828,NM_006573,NM_005080,NM_000177,NM_005633,NM_012334,NM_006474,NM_002649,NM_001149,NM_006418,NM_016174,NM_003296,NM_003550,NM_005204,NM_006254,NM_005929,NM_002855,NM_001838,NM_002577,NM_002886,NM_005904…	FERMT2,ANXA1,PIK3R1,ABAT,DLL4,FYN,PRLR,HES1,FOXP1,LEP,CD55,COL8A2,KIF13B,NHEJ1,MICB,CIB1,PKD1L1,WNT4,DOCK5,PTPN2,TNFSF13B,XBP1,GSN,SOS1,MYO10,PDPN,PIK3CG,ANK3,OLFM4,CERCAM,CRISP2,MAD1L1,MAP3K8,PRKCD,MELTF,NECTIN1,CCR7,PAK2,RAP2B,SMAD7,PRDM1,CD6,FGFRL1,SRC,EGR3,ZP4	624	779	16663	1.61112	0.816021	0.0369219	2.40471
GOTERM_BP_5	GO:0051216~cartilage development	17	1.74717	0.00152833	NM_005596,NM_001901,NM_000900,NM_138370,NM_003030,NM_017508,NM_004185,NM_005985,NM_053001,NM_000020,NM_000230,NM_178565,NM_030955,NM_002820,NM_001080461,NM_014112,NM_022039	NFIB,CCN2,MGP,PKDCC,SHOX2,SOX6,WNT2B,SNAI1,OSR2,ACVRL1,LEP,RSPO2,ADAMTS12,PTHLH,UNCX,TRPS1,FBXW4	608	183	16130	2.4645	0.996887	0.165051	2.78499
GOTERM_BP_5	GO:0032330~regulation of chondrocyte differentiation	8	0.822199	0.00154123	NM_001901,NM_030955,NM_003030,NM_138370,NM_002820,NM_017508,NM_014112,NM_000020	CCN2,ADAMTS12,SHOX2,PKDCC,PTHLH,SOX6,TRPS1,ACVRL1	608	46	16130	4.61384	0.997036	0.161714	2.80818
GOTERM_BP_5	GO:0002520~immune system development	49	5.03597	0.00161462	NM_012296,NM_000700,NM_005583,NM_002017,NM_004258,NM_025195,NM_005079,NM_181504,NM_001300,NM_004185,NM_019074,NM_001716,NM_005524,NM_012481,NM_004991,NM_004039,NM_032682,NM_000230,NM_005982,NM_001668,NM_018724,NM_024782,NM_006384,NM_002661,NM_030761,NM_002828,NM_001987,NM_005080,NM_005633,NM_014309,NM_000141,NM_017508,NM_005824,NM_004527,NM_001724,NM_152860,NM_000214,NM_003550,NM_014631,NM_005992…	GAB2,ANXA1,LYL1,FLI1,CD101,TRIB1,TPD52,PIK3R1,KLF6,WNT2B,DLL4,CXCR5,HES1,IKZF3,MECOM,ANXA2,FOXP1,LEP,SIX1,ARNT,IL20,NHEJ1,CIB1,PLCG2,WNT4,PTPN2,ETV6,XBP1,SOS1,RBFOX2,FGFR2,SOX6,LRRC17,MEOX1,BPGM,SP7,JAG1,MAD1L1,SH3PXD2A,TBX1,CSF1R,CCR7,TLR3,PRDM1,ERCC2,WASF2,TCF3,SRC,EGR3	608	821	16130	1.58337	0.997754	0.164201	2.94002
GOTERM_BP_5	GO:0003231~cardiac ventricle development	13	1.33607	0.00163018	NM_020733,NM_000256,NM_153604,NM_005904,NM_000141,NM_001198,NM_002471,NM_021923,NM_018670,NM_019074,NM_000214,NM_005524,NM_024915	HEG1,MYBPC3,MYOCD,SMAD7,FGFR2,PRDM1,MYH6,FGFRL1,MESP1,DLL4,JAG1,HES1,GRHL2	608	118	16130	2.92275	0.997882	0.161318	2.96796
GOTERM_BP_5	GO:0031214~biomineral tissue development	14	1.43885	0.00163405	NM_004771,NM_181724,NM_000900,NM_004897,NM_000141,NM_138370,NM_053001,NM_005992,NM_000230,NM_182758,NM_178565,NM_002855,NM_000400,NM_030761	MMP20,TMEM119,MGP,MINPP1,FGFR2,PKDCC,OSR2,TBX1,LEP,WDR72,RSPO2,NECTIN1,ERCC2,WNT4	608	134	16130	2.77175	0.997913	0.157552	2.9749
GOTERM_BP_3	GO:0003006~developmental process involved in reproduction	40	4.111	0.0016664	NM_000208,NM_002276,NM_181724,NM_002452,NM_000700,NM_004185,NM_000949,NM_005524,NM_002615,NM_000230,NM_021135,NM_014258,NM_001668,NM_001117,NM_000961,NM_006384,NM_001908,NM_030761,NM_014846,NM_000125,NM_153604,NM_016407,NM_000953,NM_000141,NM_020066,NM_005985,NM_014614,NM_003551,NM_024915,NM_004452,NM_003810,NM_005218,NM_004454,NM_001098622,NM_013264,NM_003265,NM_001198,NM_002377,NM_003667,NM_005…	INSR,KRT19,TMEM119,NUDT1,ANXA1,WNT2B,PRLR,HES1,SERPINF1,LEP,RPS6KA2,SYCP2,ARNT,ADCYAP1,PTGIS,CIB1,CTSB,WNT4,WASHC5,ESR1,MYOCD,RTF2,PTGDR,FGFR2,FMN2,SNAI1,PSME4,NME5,GRHL2,ESRRB,TNFSF10,DEFB1,ETV5,NANOS3,DDX25,TLR3,PRDM1,MAS1,LGR5,SRC	624	636	16663	1.67947	0.844003	0.0395848	2.63594
GOTERM_BP_5	GO:0071363~cellular response to growth factor stimulus	39	4.00822	0.00167446	NM_019058,NM_000208,NM_006832,NM_001901,NM_023940,NM_025216,NM_019074,NM_002037,NM_005524,NM_003246,NM_001668,NM_030955,NM_002827,NM_002471,NM_006384,NM_020182,NM_002023,NM_030761,NM_001543,NM_005080,NM_153604,NM_005633,NM_014309,NM_000141,NM_017508,NM_080473,NM_005842,NM_000020,NM_005992,NM_004472,NM_000428,NM_005904,NM_021923,NM_025208,NM_005749,NM_032552,NM_005417,NM_004430	DDIT4,INSR,FERMT2,CCN2,RASL11B,WNT10A,DLL4,FYN,HES1,THBS1,ARNT,ADAMTS12,PTPN1,MYH6,CIB1,PMEPA1,FMOD,WNT4,NDST1,XBP1,MYOCD,SOS1,RBFOX2,FGFR2,SOX6,GATA5,SPRY2,ACVRL1,TBX1,FOXD1,LTBP2,SMAD7,FGFRL1,PDGFD,TOB1,DAB2IP,SRC,EGR3	608	610	16130	1.69616	0.998209	0.157127	3.04741
GOTERM_BP_5	GO:0001501~skeletal system development	33	3.39157	0.00180676	NM_000900,NM_001901,NM_181724,NM_001611,NM_002017,NM_138370,NM_004185,NM_004039,NM_032682,NM_000230,NM_005982,NM_178565,NM_030955,NM_002820,NM_014112,NM_001543,NM_022039,NM_005596,NM_004609,NM_003030,NM_000141,NM_017508,NM_005824,NM_005985,NM_053001,NM_006492,NM_000020,NM_024915,NM_005992,NM_001080461,NM_021923,NM_006990,NM_005417	MGP,CCN2,TMEM119,ACP5,FLI1,PKDCC,WNT2B,ANXA2,FOXP1,LEP,SIX1,RSPO2,ADAMTS12,PTHLH,TRPS1,NDST1,FBXW4,NFIB,TCF15,SHOX2,FGFR2,SOX6,LRRC17,SNAI1,OSR2,ALX3,ACVRL1,GRHL2,TBX1,UNCX,FGFRL1,WASF2,SRC	608	490	16130	1.78669	0.998914	0.164397	3.28439
GOTERM_BP_5	GO:0030097~hemopoiesis	45	4.62487	0.00181797	NM_012296,NM_000700,NM_005583,NM_002017,NM_004258,NM_025195,NM_005079,NM_181504,NM_001300,NM_004185,NM_019074,NM_005524,NM_012481,NM_004991,NM_004039,NM_032682,NM_000230,NM_001668,NM_018724,NM_024782,NM_006384,NM_002661,NM_030761,NM_002828,NM_001987,NM_005080,NM_005633,NM_014309,NM_000141,NM_017508,NM_005824,NM_004527,NM_001724,NM_152860,NM_000214,NM_014631,NM_005211,NM_001838,NM_003265,NM_001198…	GAB2,ANXA1,LYL1,FLI1,CD101,TRIB1,TPD52,PIK3R1,KLF6,WNT2B,DLL4,HES1,IKZF3,MECOM,ANXA2,FOXP1,LEP,ARNT,IL20,NHEJ1,CIB1,PLCG2,WNT4,PTPN2,ETV6,XBP1,SOS1,RBFOX2,FGFR2,SOX6,LRRC17,MEOX1,BPGM,SP7,JAG1,SH3PXD2A,CSF1R,CCR7,TLR3,PRDM1,ERCC2,WASF2,TCF3,SRC,EGR3	608	739	16130	1.61547	0.998959	0.161452	3.30444
GOTERM_BP_3	GO:0016477~cell migration	65	6.68037	0.00182865	NM_000131,NM_000700,NM_001716,NM_003246,NM_000230,NM_003253,NM_016081,NM_012250,NM_004307,NM_006384,NM_033129,NM_012102,NM_002848,NM_030761,NM_024940,NM_175744,NM_005080,NM_000177,NM_005633,NM_014309,NM_014246,NM_003603,NM_005211,NM_001010848,NM_001993,NM_004430,NM_001956,NM_019058,NM_000208,NM_004850,NM_001901,NM_025195,NM_002963,NM_181504,NM_015401,NM_005884,NM_019074,NM_002037,NM_005524,NM_002…	F7,ANXA1,CXCR5,THBS1,LEP,TIAM1,PALLD,RRAS2,APBB2,CIB1,SCRT2,RERE,PTPRO,WNT4,DOCK5,RHOC,XBP1,GSN,SOS1,RBFOX2,CELSR1,SORBS2,CSF1R,NRG3,F3,EGR3,EDN2,DDIT4,INSR,ROCK2,CCN2,TRIB1,S100A7,PIK3R1,HDAC7,PAK4,DLL4,FYN,HES1,SERPINF1,FOXP1,SIX1,ADAMTS12,PDE4B,MIIP,MATN2,PIK3CG,OLFM4,SNAI1,ACVRL1,TBX1,LPAR1,PRKCD,CCR7,RAP2B,BCAS3,SMAD7,MESP1,PDGFD,WASF2,DAB2IP,KRT2,MARK2,SRC	624	1184	16663	1.46599	0.869839	0.042455	2.88908
GOTERM_BP_3	GO:0009891~positive regulation of biosynthetic process	90	9.24974	0.00183684	NM_024900,NM_021964,NM_005583,NM_000700,NM_002017,NM_001300,NM_003246,NM_015234,NM_001117,NM_005855,NM_001116,NM_015986,NM_020183,NM_005650,NM_020390,NM_021632,NM_012102,NM_014112,NM_002501,NM_030761,NM_000125,NM_005596,NM_000550,NM_005080,NM_004904,NM_015321,NM_003030,NM_000141,NM_006534,NM_001438,NM_003889,NM_004527,NM_053001,NM_024915,NM_002919,NM_004472,NM_012446,NM_000400,NM_004575,NM_003200…	JADE1,ZNF148,LYL1,ANXA1,FLI1,KLF6,THBS1,ADGRF5,ADCYAP1,RAMP1,ADCY9,CRLF3,ARNTL2,TCF20,EIF5A2,ZNF350,RERE,TRPS1,NFIX,WNT4,ESR1,NFIB,TYRP1,XBP1,CREB5,CRTC1,SHOX2,FGFR2,NCOA3,ESRRG,NR1I2,MEOX1,OSR2,GRHL2,RFX3,FOXD1,SSBP2,ERCC2,POU4F2,TCF3,CAND2,ZSCAN21,GUCY1A1,INSR,CCN2,MAP2K6,PIAS1,PIK3R1,HES1,MECOM,IKZF3,FOXP1,SIX1,ARNT,ATMIN,ZNF750,AVPR2,PTHLH,MRAP2,TFAP2D,ETV6,PTPN2,ZMIZ1,MYOCD,PBX4,LARP4B,GATA5…	624	1760	16663	1.36552	0.871023	0.0417716	2.90184
GOTERM_BP_5	GO:1900103~positive regulation of endoplasmic reticulum unfolded protein response	5	0.513875	0.00194558	NM_005080,NM_002827,NM_181504,NM_032552,NM_002828	XBP1,PTPN1,PIK3R1,DAB2IP,PTPN2	608	15	16130	8.8432	0.999357	0.167851	3.53248
GOTERM_BP_5	GO:0035904~aorta development	8	0.822199	0.00198719	NM_005992,NM_005982,NM_001198,NM_019074,NM_000214,NM_001543,NM_005524,NM_000020	TBX1,SIX1,PRDM1,DLL4,JAG1,NDST1,HES1,ACVRL1	608	48	16130	4.4216	0.999451	0.167315	3.60672
GOTERM_BP_5	GO:0016477~cell migration	65	6.68037	0.00205744	NM_000131,NM_000700,NM_001716,NM_003246,NM_000230,NM_003253,NM_016081,NM_012250,NM_004307,NM_006384,NM_033129,NM_012102,NM_002848,NM_030761,NM_024940,NM_175744,NM_005080,NM_000177,NM_005633,NM_014309,NM_014246,NM_003603,NM_005211,NM_001010848,NM_001993,NM_004430,NM_001956,NM_019058,NM_000208,NM_004850,NM_001901,NM_025195,NM_002963,NM_181504,NM_015401,NM_005884,NM_019074,NM_002037,NM_005524,NM_002…	F7,ANXA1,CXCR5,THBS1,LEP,TIAM1,PALLD,RRAS2,APBB2,CIB1,SCRT2,RERE,PTPRO,WNT4,DOCK5,RHOC,XBP1,GSN,SOS1,RBFOX2,CELSR1,SORBS2,CSF1R,NRG3,F3,EGR3,EDN2,DDIT4,INSR,ROCK2,CCN2,TRIB1,S100A7,PIK3R1,HDAC7,PAK4,DLL4,FYN,HES1,SERPINF1,FOXP1,SIX1,ADAMTS12,PDE4B,MIIP,MATN2,PIK3CG,OLFM4,SNAI1,ACVRL1,TBX1,LPAR1,PRKCD,CCR7,RAP2B,BCAS3,SMAD7,MESP1,PDGFD,WASF2,DAB2IP,KRT2,MARK2,SRC	608	1184	16130	1.45644	0.999579	0.16895	3.73194
GOTERM_BP_5	GO:0051056~regulation of small GTPase mediated signal transduction	23	2.36382	0.00217848	NM_175744,NM_194277,NM_014882,NM_015310,NM_005633,NM_005842,NM_052909,NM_016341,NM_014883,NM_001401,NM_006420,NM_003253,NM_014869,NM_001080479,NM_001173,NM_025014,NM_024979,NM_005767,NM_032552,NM_006939,NM_005417	RHOC,FRMD7,ARHGAP25,PSD3,SOS1,SPRY2,PLEKHG4B,PLCE1,FAM13A,LPAR1,ARFGEF2,TIAM1,IQSEC1,ARHGEF28,ARHGAP5,ARHGEF15,MCF2L,LPAR6,DAB2IP,SOS2,SRC	608	299	16130	2.04074	0.999734	0.174205	3.94735
GOTERM_BP_5	GO:0045893~positive regulation of transcription, DNA-templated	72	7.39979	0.00238528	NM_024900,NM_005583,NM_021964,NM_002017,NM_001300,NM_001117,NM_015986,NM_020183,NM_005650,NM_021632,NM_002501,NM_014112,NM_012102,NM_030761,NM_000125,NM_005596,NM_005080,NM_004904,NM_015321,NM_003030,NM_000141,NM_006534,NM_001438,NM_003889,NM_004527,NM_053001,NM_024915,NM_002919,NM_004472,NM_012446,NM_000400,NM_004575,NM_003200,NM_012298,NM_145914,NM_000208,NM_016166,NM_181504,NM_005524,NM_004991…	JADE1,LYL1,ZNF148,FLI1,KLF6,ADCYAP1,CRLF3,ARNTL2,TCF20,ZNF350,NFIX,TRPS1,RERE,WNT4,ESR1,NFIB,XBP1,CREB5,CRTC1,SHOX2,FGFR2,NCOA3,ESRRG,NR1I2,MEOX1,OSR2,GRHL2,RFX3,FOXD1,SSBP2,ERCC2,POU4F2,TCF3,CAND2,ZSCAN21,INSR,PIAS1,PIK3R1,HES1,MECOM,IKZF3,FOXP1,SIX1,ARNT,ATMIN,ZNF750,TFAP2D,ETV6,ZMIZ1,MYOCD,PBX4,GATA5,SREBF1,SOX6,SP7,SNAI1,JAG1,ACVRL1,TBX1,ESRRB,ETV5,BCAS3,SMAD7,TLR3,BCL11A,MESP1,RLF,DAB2IP,SRC…	608	1349	16130	1.41596	0.999878	0.185219	4.31429
GOTERM_BP_5	GO:0051895~negative regulation of focal adhesion assembly	5	0.513875	0.00251759	NM_017679,NM_005417,NM_000020,NM_003246	BCAS3,SRC,ACVRL1,THBS1	608	16	16130	8.2905	0.999926	0.190557	4.54839
GOTERM_BP_3	GO:0030324~lung development	16	1.6444	0.00255417	NM_005596,NM_001901,NM_153604,NM_006474,NM_000141,NM_138370,NM_004176,NM_005842,NM_004185,NM_005524,NM_024915,NM_020733,NM_014246,NM_032682,NM_178565,NM_001956	NFIB,CCN2,MYOCD,PDPN,FGFR2,PKDCC,SREBF1,SPRY2,WNT2B,HES1,GRHL2,HEG1,CELSR1,FOXP1,RSPO2,EDN2	624	176	16663	2.42759	0.942097	0.0564845	4.01349
GOTERM_BP_5	GO:0007217~tachykinin receptor signaling pathway	4	0.4111	0.00257722	NM_005308,NM_170685,NM_001057,NM_001058	GRK5,TAC4,TACR2,TACR1	608	8	16130	13.2648	0.999941	0.190806	4.65369
GOTERM_BP_3	GO:0051270~regulation of cellular component movement	47	4.83042	0.00262601	NM_000208,NM_004850,NM_000131,NM_000700,NM_198999,NM_025195,NM_002963,NM_015401,NM_181504,NM_019074,NM_014767,NM_002615,NM_003246,NM_032682,NM_003253,NM_012250,NM_006384,NM_033129,NM_030761,NM_002848,NM_024940,NM_002600,NM_021933,NM_005080,NM_000256,NM_000177,NM_006474,NM_006418,NM_000214,NM_005985,NM_000020,NM_001401,NM_005218,NM_005211,NM_001838,NM_002886,NM_017679,NM_005904,NM_033119,NM_025208…	INSR,ROCK2,F7,ANXA1,SLC26A5,TRIB1,S100A7,HDAC7,PIK3R1,DLL4,SPOCK2,SERPINF1,THBS1,FOXP1,TIAM1,RRAS2,CIB1,SCRT2,WNT4,PTPRO,DOCK5,PDE4B,MIIP,XBP1,MYBPC3,GSN,PDPN,OLFM4,JAG1,SNAI1,ACVRL1,LPAR1,DEFB1,CSF1R,CCR7,RAP2B,BCAS3,SMAD7,NKD1,PDGFD,NRG3,HCN4,F3,DAB2IP,SRC,EDN2	624	802	16663	1.56492	0.946562	0.0569015	4.12418
GOTERM_BP_5	GO:0022008~neurogenesis	76	7.81089	0.00264257	NM_194277,NM_025216,NM_000700,NM_024306,NM_000230,NM_178565,NM_003253,NM_018212,NM_001117,NM_004307,NM_006384,NM_033129,NM_012102,NM_002023,NM_002848,NM_030761,NM_005596,NM_005080,NM_005639,NM_015321,NM_005633,NM_014309,NM_003030,NM_000141,NM_014246,NM_004472,NM_002855,NM_006924,NM_005211,NM_033119,NM_000400,NM_004767,NM_006017,NM_004575,NM_001010848,NM_003200,NM_019058,NM_006688,NM_005884,NM_004…	FRMD7,WNT10A,ANXA1,FA2H,LEP,RSPO2,TIAM1,ENAH,ADCYAP1,APBB2,CIB1,SCRT2,RERE,FMOD,PTPRO,WNT4,NFIB,XBP1,SYT1,CRTC1,SOS1,RBFOX2,SHOX2,FGFR2,CELSR1,FOXD1,NECTIN1,SRSF1,CSF1R,NKD1,ERCC2,GPR37L1,PROM1,POU4F2,NRG3,TCF3,DDIT4,C1QL1,PAK4,WNT2B,DLL4,FYN,NCDN,HES1,SERPINF1,FOXP1,SLC12A5,SIX1,RIMS1,CLIC5,KIF13B,SLC4A7,CEP120,SPRY3,CNTN1,ETV6,TULP1,MTR,MATN2,IRX3,SOX6,ANK3,MTMR2,ATXN10,JAG1,LPAR1,ETV5,PAK2,UNC…	608	1447	16130	1.3934	0.999954	0.191418	4.769
GOTERM_BP_5	GO:0061035~regulation of cartilage development	9	0.924974	0.00265398	NM_000230,NM_001901,NM_030955,NM_003030,NM_138370,NM_002820,NM_017508,NM_014112,NM_000020	LEP,CCN2,ADAMTS12,SHOX2,PKDCC,PTHLH,SOX6,TRPS1,ACVRL1	608	64	16130	3.73073	0.999956	0.188561	4.78911
GOTERM_BP_5	GO:0030324~lung development	16	1.6444	0.00271098	NM_005596,NM_001901,NM_153604,NM_006474,NM_000141,NM_138370,NM_004176,NM_005842,NM_004185,NM_005524,NM_024915,NM_020733,NM_014246,NM_032682,NM_178565,NM_001956	NFIB,CCN2,MYOCD,PDPN,FGFR2,PKDCC,SREBF1,SPRY2,WNT2B,HES1,GRHL2,HEG1,CELSR1,FOXP1,RSPO2,EDN2	608	176	16130	2.41178	0.999964	0.188673	4.88955
GOTERM_BP_3	GO:0051093~negative regulation of developmental process	44	4.5221	0.00271117	NM_004850,NM_004414,NM_000700,NM_025195,NM_181504,NM_019074,NM_005524,NM_002615,NM_003246,NM_032682,NM_000230,NM_005982,NM_178565,NM_001117,NM_030955,NM_002820,NM_025014,NM_006384,NM_030761,NM_002848,NM_002828,NM_005596,NM_005080,NM_153604,NM_024336,NM_017508,NM_005824,NM_016156,NM_000214,NM_005985,NM_000020,NM_024915,NM_005929,NM_001401,NM_005904,NM_003265,NM_033119,NM_004767,NM_018014,NM_018670…	ROCK2,RCAN1,ANXA1,TRIB1,PIK3R1,DLL4,HES1,SERPINF1,THBS1,FOXP1,LEP,SIX1,RSPO2,ADCYAP1,ADAMTS12,PTHLH,ARHGEF15,CIB1,WNT4,PTPRO,PTPN2,NFIB,XBP1,MYOCD,IRX3,SOX6,LRRC17,MTMR2,JAG1,SNAI1,ACVRL1,GRHL2,MELTF,LPAR1,SMAD7,TLR3,NKD1,GPR37L1,BCL11A,MESP1,WWC3,NRG3,DAB2IP	624	739	16663	1.58993	0.95141	0.0575768	4.25521
GOTERM_BP_5	GO:0003007~heart morphogenesis	19	1.95272	0.00275532	NM_000208,NM_020338,NM_000256,NM_005633,NM_000141,NM_003030,NM_019074,NM_000214,NM_005985,NM_005524,NM_000020,NM_024915,NM_005992,NM_020733,NM_005982,NM_005904,NM_002471,NM_021923,NM_018670	INSR,ZMIZ1,MYBPC3,SOS1,FGFR2,SHOX2,DLL4,JAG1,SNAI1,HES1,ACVRL1,GRHL2,TBX1,HEG1,SIX1,SMAD7,MYH6,FGFRL1,MESP1	608	230	16130	2.19158	0.99997	0.188003	4.96761
GOTERM_BP_3	GO:0007165~signal transduction	250	25.6937	0.00279165	NM_015000,NM_194277,NM_001716,NM_003246,NM_003253,NM_021158,NM_001080479,NM_015986,NM_030761,NM_005080,NM_006474,NM_005208,NM_003745,NM_016653,NM_003551,NM_005204,NM_024873,NM_005211,NM_014405,NM_173496,NM_006725,NM_003144,NM_002276,NM_001901,NM_000628,NM_030912,NM_021135,NM_002471,NM_000961,NM_001908,NM_018389,NM_001102386,NM_005985,NM_138386,NM_002079,NM_005992,NM_001401,NM_001098622,NM_004339,…	STK38L,FRMD7,CXCR5,THBS1,TIAM1,TRIB3,ARHGEF28,CRLF3,WNT4,XBP1,PDPN,CRYBA1,SOCS1,MAP3K20,NME5,MAP3K8,TNIP3,CSF1R,CACNG4,MPP7,CD6,SSR1,KRT19,CCN2,IL10RB,TRIM8,RPS6KA2,MYH6,PTGIS,CTSB,SLC35C1,GNAT3,SNAI1,NAF1,GOT1,TBX1,LPAR1,NANOS3,PTTG1IP,RAP2B,TLR3,VOPP1,MESP1,PDGFD,MCF2L,WASF2,EHMT1,GMDS,LGR5,GAB2,FERMT2,XPR1,CALML5,PXDN,F7,LEP,RSPO2,UNC13C,ADCYAP1,RAMP1,ADCY9,ASAH2,APBB2,CIB1,PMEPA1,OR5M8,USP18,…	624	5775	16663	1.156	0.955588	0.0581312	4.37888
GOTERM_BP_3	GO:0007423~sensory organ development	33	3.39157	0.00279529	NM_025216,NM_198999,NM_019074,NM_004185,NM_005524,NM_002615,NM_005982,NM_015541,NM_016929,NM_005202,NM_003615,NM_025014,NM_003322,NM_005633,NM_004609,NM_000141,NM_005208,NM_005842,NM_000214,NM_053001,NM_000020,NM_024915,NM_003506,NM_014246,NM_005992,NM_002855,NM_005786,NM_033119,NM_001198,NM_004575,NM_006017,NM_003667	WNT10A,SLC26A5,DLL4,WNT2B,HES1,SERPINF1,SIX1,LRIG1,CLIC5,COL8A2,SLC4A7,ARHGEF15,TULP1,SOS1,TCF15,FGFR2,CRYBA1,SPRY2,JAG1,OSR2,ACVRL1,GRHL2,FZD6,CELSR1,TBX1,NECTIN1,TSHZ1,NKD1,PRDM1,POU4F2,PROM1,LGR5	624	507	16663	1.7381	0.955768	0.0571386	4.38447
GOTERM_BP_5	GO:0031328~positive regulation of cellular biosynthetic process	88	9.04419	0.00284174	NM_024900,NM_021964,NM_005583,NM_000700,NM_002017,NM_001300,NM_003246,NM_015234,NM_001117,NM_005855,NM_001116,NM_015986,NM_020183,NM_005650,NM_020390,NM_021632,NM_012102,NM_014112,NM_002501,NM_030761,NM_000125,NM_005596,NM_000550,NM_005080,NM_004904,NM_015321,NM_003030,NM_000141,NM_006534,NM_001438,NM_003889,NM_004527,NM_053001,NM_024915,NM_002919,NM_004472,NM_012446,NM_000400,NM_004575,NM_003200…	JADE1,ZNF148,LYL1,ANXA1,FLI1,KLF6,THBS1,ADGRF5,ADCYAP1,RAMP1,ADCY9,CRLF3,ARNTL2,TCF20,EIF5A2,ZNF350,RERE,TRPS1,NFIX,WNT4,ESR1,NFIB,TYRP1,XBP1,CREB5,CRTC1,SHOX2,FGFR2,NCOA3,ESRRG,NR1I2,MEOX1,OSR2,GRHL2,RFX3,FOXD1,SSBP2,ERCC2,POU4F2,TCF3,CAND2,ZSCAN21,GUCY1A1,INSR,PIAS1,PIK3R1,HES1,MECOM,IKZF3,FOXP1,SIX1,ARNT,ATMIN,ZNF750,AVPR2,PTHLH,MRAP2,TFAP2D,ETV6,PTPN2,ZMIZ1,MYOCD,PBX4,LARP4B,GATA5,SREBF1,SOX6…	608	1729	16130	1.35026	0.999978	0.189892	5.11958
GOTERM_BP_3	GO:0032231~regulation of actin filament bundle assembly	10	1.02775	0.00293577	NM_004850,NM_001401,NM_194277,NM_001901,NM_025014,NM_181504,NM_006990,NM_030761	ROCK2,LPAR1,FRMD7,CCN2,ARHGEF15,PIK3R1,WASF2,WNT4	624	80	16663	3.33794	0.962193	0.0588501	4.59999
GOTERM_BP_3	GO:0048585~negative regulation of response to stimulus	72	7.39979	0.00296075	NM_024900,NM_012293,NM_000700,NM_001611,NM_033647,NM_003246,NM_000230,NM_001098638,NM_000574,NM_001117,NM_018708,NM_006384,NM_020182,NM_033129,NM_002848,NM_030761,NM_015902,NM_000125,NM_005080,NM_005208,NM_021235,NM_003745,NM_003551,NM_020972,NM_024873,NM_003506,NM_003810,NM_002111,NM_033119,NM_004767,NM_006624,NM_019058,NM_004417,NM_023940,NM_025195,NM_052962,NM_015401,NM_000663,NM_016434,NM_019…	JADE1,PXDN,ANXA1,ACP5,HELB,THBS1,LEP,RNF169,CD55,ADCYAP1,FEM1A,CIB1,PMEPA1,SCRT2,PTPRO,WNT4,UBR5,ESR1,XBP1,CRYBA1,EPS15L1,SOCS1,NME5,ZFYVE28,TNIP3,FZD6,TNFSF10,HTT,NKD1,GPR37L1,ZMYND11,DDIT4,DUSP1,RASL11B,TRIB1,IL22RA2,HDAC7,ABAT,RTEL1,DLL4,FYN,SERPINF1,MECOM,FOXP1,ANXA2,ADAMTS12,MICB,UBR2,PTGIS,PTPN1,PTPN2,SLC35C1,SPRY2,MTMR2,SNAI1,NAF1,PSME4,LPXN,PRKCD,NANOS3,PTTG1IP,SMAD7,TLR3,PRDM1,TIMP3,MESP…	624	1369	16663	1.40442	0.963233	0.0582896	4.63826
GOTERM_BP_3	GO:0035239~tube morphogenesis	25	2.56937	0.00302205	NM_005596,NM_024336,NM_003030,NM_000141,NM_005842,NM_019074,NM_004185,NM_005524,NM_000020,NM_024915,NM_014246,NM_005992,NM_003506,NM_005982,NM_178565,NM_004472,NM_005211,NM_017679,NM_018670,NM_032552,NM_030761,NM_003667,NM_005417,NM_000125	NFIB,IRX3,SHOX2,FGFR2,SPRY2,DLL4,WNT2B,HES1,ACVRL1,GRHL2,CELSR1,TBX1,FZD6,SIX1,RSPO2,FOXD1,CSF1R,BCAS3,MESP1,DAB2IP,WNT4,LGR5,SRC,ESR1	624	348	16663	1.91836	0.965668	0.0584316	4.73214
GOTERM_BP_5	GO:0032231~regulation of actin filament bundle assembly	10	1.02775	0.00306253	NM_004850,NM_001401,NM_194277,NM_001901,NM_025014,NM_181504,NM_006990,NM_030761	ROCK2,LPAR1,FRMD7,CCN2,ARHGEF15,PIK3R1,WASF2,WNT4	608	80	16130	3.3162	0.999991	0.199573	5.50679
GOTERM_BP_5	GO:0007423~sensory organ development	33	3.39157	0.00307357	NM_025216,NM_198999,NM_019074,NM_004185,NM_005524,NM_002615,NM_005982,NM_015541,NM_016929,NM_005202,NM_003615,NM_025014,NM_003322,NM_005633,NM_004609,NM_000141,NM_005208,NM_005842,NM_000214,NM_053001,NM_000020,NM_024915,NM_003506,NM_014246,NM_005992,NM_002855,NM_005786,NM_033119,NM_001198,NM_004575,NM_006017,NM_003667	WNT10A,SLC26A5,DLL4,WNT2B,HES1,SERPINF1,SIX1,LRIG1,CLIC5,COL8A2,SLC4A7,ARHGEF15,TULP1,SOS1,TCF15,FGFR2,CRYBA1,SPRY2,JAG1,OSR2,ACVRL1,GRHL2,FZD6,CELSR1,TBX1,NECTIN1,TSHZ1,NKD1,PRDM1,POU4F2,PROM1,LGR5	608	507	16130	1.72678	0.999991	0.196838	5.52611
GOTERM_BP_5	GO:0030182~neuron differentiation	66	6.78314	0.00307373	NM_194277,NM_025216,NM_000230,NM_178565,NM_003253,NM_018212,NM_001117,NM_004307,NM_006384,NM_012102,NM_002023,NM_002848,NM_030761,NM_005596,NM_005080,NM_005639,NM_015321,NM_005633,NM_014309,NM_003030,NM_000141,NM_004472,NM_002855,NM_005211,NM_033119,NM_000400,NM_004767,NM_004575,NM_006017,NM_003200,NM_019058,NM_006688,NM_005884,NM_019074,NM_004185,NM_002037,NM_005524,NM_014284,NM_002615,NM_020708…	FRMD7,WNT10A,LEP,RSPO2,TIAM1,ENAH,ADCYAP1,APBB2,CIB1,RERE,FMOD,PTPRO,WNT4,NFIB,XBP1,SYT1,CRTC1,SOS1,RBFOX2,SHOX2,FGFR2,FOXD1,NECTIN1,CSF1R,NKD1,ERCC2,GPR37L1,POU4F2,PROM1,TCF3,DDIT4,C1QL1,PAK4,DLL4,WNT2B,FYN,HES1,NCDN,SERPINF1,SLC12A5,FOXP1,SIX1,RIMS1,CLIC5,KIF13B,SLC4A7,SPRY3,CNTN1,TULP1,MTR,MATN2,IRX3,ANK3,MTMR2,ATXN10,JAG1,LPAR1,ETV5,PAK2,UNCX,PRDM1,BCL11A,DAB2IP,MARK2	608	1226	16130	1.42818	0.999991	0.19358	5.52639
GOTERM_BP_3	GO:0007507~heart development	33	3.39157	0.00313228	NM_000208,NM_001369,NM_003471,NM_019074,NM_005524,NM_016358,NM_032682,NM_020733,NM_005982,NM_021135,NM_002471,NM_014112,NM_001543,NM_020338,NM_000256,NM_153604,NM_005633,NM_003030,NM_000141,NM_017508,NM_080473,NM_000214,NM_005985,NM_016341,NM_000020,NM_024915,NM_005992,NM_003603,NM_005904,NM_001198,NM_021923,NM_018670,NM_004274	INSR,DNAH5,KCNAB1,DLL4,HES1,IRX4,FOXP1,HEG1,SIX1,RPS6KA2,MYH6,TRPS1,NDST1,ZMIZ1,MYBPC3,MYOCD,SOS1,SHOX2,FGFR2,SOX6,GATA5,JAG1,SNAI1,PLCE1,ACVRL1,GRHL2,TBX1,SORBS2,SMAD7,PRDM1,FGFRL1,MESP1,AKAP6	624	511	16663	1.72449	0.969646	0.0594712	4.90071
GOTERM_BP_5	GO:1903392~negative regulation of adherens junction organization	5	0.513875	0.00319527	NM_017679,NM_005417,NM_000020,NM_003246	BCAS3,SRC,ACVRL1,THBS1	608	17	16130	7.80283	0.999994	0.197164	5.73886
GOTERM_BP_3	GO:1901700~response to oxygen-containing compound	76	7.81089	0.00326898	NM_000131,NM_000700,NM_001611,NM_198999,NM_004577,NM_000949,NM_003246,NM_000230,NM_003253,NM_000574,NM_021158,NM_001117,NM_001116,NM_000125,NM_005080,NM_005633,NM_006534,NM_003745,NM_020353,NM_024873,NM_003810,NM_006725,NM_004767,NM_000857,NM_019058,NM_024505,NM_000208,NM_003225,NM_004850,NM_004417,NM_001901,NM_002758,NM_025195,NM_000663,NM_002963,NM_181504,NM_002037,NM_007117,NM_002615,NM_032682…	F7,ANXA1,ACP5,SLC26A5,PSPH,PRLR,THBS1,LEP,TIAM1,CD55,TRIB3,ADCYAP1,ADCY9,ESR1,XBP1,SOS1,NCOA3,SOCS1,PLSCR4,TNIP3,TNFSF10,CD6,GPR37L1,GUCY1B1,DDIT4,NOX5,INSR,TFF1,ROCK2,DUSP1,CCN2,MAP2K6,TRIB1,ABAT,S100A7,PIK3R1,FYN,TRH,SERPINF1,FOXP1,COL6A2,RPS6KA2,AVPR2,MICB,UBR2,PTPN1,TBC1D4,PLCG2,SLC34A1,PTPN2,PDE4B,MTR,AKR1C1,SLC1A2,SREBF1,PIK3CG,JAG1,TXN2,TBX1,GOT1,LPAR1,PRKCD,DEFB1,CCR7,PRDM1,PIK3R3,AKAP6,M…	624	1466	16663	1.38436	0.973947	0.0609531	5.10937
GOTERM_BP_5	GO:0035239~tube morphogenesis	25	2.56937	0.0032755	NM_005596,NM_024336,NM_003030,NM_000141,NM_005842,NM_019074,NM_004185,NM_005524,NM_000020,NM_024915,NM_014246,NM_005992,NM_003506,NM_005982,NM_178565,NM_004472,NM_005211,NM_017679,NM_018670,NM_032552,NM_030761,NM_003667,NM_005417,NM_000125	NFIB,IRX3,SHOX2,FGFR2,SPRY2,DLL4,WNT2B,HES1,ACVRL1,GRHL2,CELSR1,TBX1,FZD6,SIX1,RSPO2,FOXD1,CSF1R,BCAS3,MESP1,DAB2IP,WNT4,LGR5,SRC,ESR1	608	348	16130	1.90586	0.999996	0.19837	5.87887
GOTERM_BP_3	GO:0023014~signal transduction by protein phosphorylation	50	5.13875	0.00329866	NM_003287,NM_003246,NM_000230,NM_207103,NM_003253,NM_021158,NM_001117,NM_006384,NM_001543,NM_005080,NM_005633,NM_000141,NM_005208,NM_016653,NM_016341,NM_005204,NM_005211,NM_004767,NM_004575,NM_006624,NM_000208,NM_004417,NM_015675,NM_001901,NM_002758,NM_025195,NM_002963,NM_002752,NM_005884,NM_002037,NM_004991,NM_002827,NM_002828,NM_002649,NM_005842,NM_014614,NM_138386,NM_000020,NM_005992,NM_006254…	TPD52L1,THBS1,LEP,SCIMP,TIAM1,TRIB3,ADCYAP1,CIB1,NDST1,XBP1,SOS1,FGFR2,CRYBA1,MAP3K20,PLCE1,MAP3K8,CSF1R,GPR37L1,POU4F2,ZMYND11,INSR,DUSP1,GADD45B,CCN2,MAP2K6,TRIB1,S100A7,MAPK9,PAK4,FYN,MECOM,PTPN1,PTPN2,PIK3CG,SPRY2,PSME4,NAF1,ACVRL1,TBX1,PRKCD,LPAR1,CCR7,PAK2,TLR3,TIMP3,PDGFD,MARK3,DAB2IP,SRC	624	877	16663	1.52244	0.974797	0.0604799	5.15461
GOTERM_BP_3	GO:0042303~molting cycle	11	1.13052	0.0033598	NM_003506,NM_014246,NM_145068,NM_025216,NM_005633,NM_000141,NM_000400,NM_000526,NM_005985,NM_003667,NM_001146041	FZD6,CELSR1,TRPV3,WNT10A,SOS1,FGFR2,ERCC2,KRT14,SNAI1,LGR5,KRTAP4-9	624	97	16663	3.02823	0.976462	0.0605732	5.24776
GOTERM_BP_3	GO:0080134~regulation of response to stress	68	6.98869	0.00340226	NM_000131,NM_000700,NM_001611,NM_003287,NM_033647,NM_003246,NM_000230,NM_001098638,NM_003253,NM_000574,NM_001117,NM_018708,NM_017414,NM_030761,NM_015902,NM_000125,NM_005080,NM_000177,NM_005085,NM_016653,NM_003745,NM_003551,NM_024873,NM_006725,NM_004767,NM_006624,NM_001993,NM_015675,NM_001901,NM_002758,NM_000189,NM_016166,NM_052962,NM_018121,NM_000663,NM_181504,NM_016434,NM_002037,NM_002615,NM_004…	F7,ANXA1,ACP5,TPD52L1,HELB,THBS1,LEP,RNF169,TIAM1,CD55,ADCYAP1,FEM1A,USP18,WNT4,UBR5,ESR1,XBP1,GSN,NUP214,MAP3K20,SOCS1,NME5,TNIP3,CD6,GPR37L1,ZMYND11,F3,GADD45B,CCN2,MAP2K6,HK2,PIAS1,IL22RA2,SLF2,ABAT,PIK3R1,RTEL1,FYN,SERPINF1,MECOM,FOXP1,ANXA2,IL20,ADAMTS12,MICB,PTGIS,NUAK1,PTPN1,CTSB,PLCG2,PTPN2,PIK3CG,HSPA8,RINT1,SNAI1,NAF1,PSME4,PRKCD,PAK2,CCR7,PTTG1IP,TLR3,MAS1,DAB2IP,SRC	624	1285	16663	1.4131	0.977553	0.0603417	5.31239
GOTERM_BP_5	GO:1902680~positive regulation of RNA biosynthetic process	72	7.39979	0.00343546	NM_024900,NM_005583,NM_021964,NM_002017,NM_001300,NM_001117,NM_015986,NM_020183,NM_005650,NM_021632,NM_002501,NM_014112,NM_012102,NM_030761,NM_000125,NM_005596,NM_005080,NM_004904,NM_015321,NM_003030,NM_000141,NM_006534,NM_001438,NM_003889,NM_004527,NM_053001,NM_024915,NM_002919,NM_004472,NM_012446,NM_000400,NM_004575,NM_003200,NM_012298,NM_145914,NM_000208,NM_016166,NM_181504,NM_005524,NM_004991…	JADE1,LYL1,ZNF148,FLI1,KLF6,ADCYAP1,CRLF3,ARNTL2,TCF20,ZNF350,NFIX,TRPS1,RERE,WNT4,ESR1,NFIB,XBP1,CREB5,CRTC1,SHOX2,FGFR2,NCOA3,ESRRG,NR1I2,MEOX1,OSR2,GRHL2,RFX3,FOXD1,SSBP2,ERCC2,POU4F2,TCF3,CAND2,ZSCAN21,INSR,PIAS1,PIK3R1,HES1,MECOM,IKZF3,FOXP1,SIX1,ARNT,ATMIN,ZNF750,TFAP2D,ETV6,ZMIZ1,MYOCD,PBX4,GATA5,SREBF1,SOX6,SP7,SNAI1,JAG1,ACVRL1,TBX1,ESRRB,ETV5,BCAS3,SMAD7,TLR3,BCL11A,MESP1,RLF,DAB2IP,SRC…	608	1369	16130	1.39528	0.999998	0.20376	6.15741
GOTERM_BP_5	GO:0007507~heart development	33	3.39157	0.00345444	NM_000208,NM_001369,NM_003471,NM_019074,NM_005524,NM_016358,NM_032682,NM_020733,NM_005982,NM_021135,NM_002471,NM_014112,NM_001543,NM_020338,NM_000256,NM_153604,NM_005633,NM_003030,NM_000141,NM_017508,NM_080473,NM_000214,NM_005985,NM_016341,NM_000020,NM_024915,NM_005992,NM_003603,NM_005904,NM_001198,NM_021923,NM_018670,NM_004274	INSR,DNAH5,KCNAB1,DLL4,HES1,IRX4,FOXP1,HEG1,SIX1,RPS6KA2,MYH6,TRPS1,NDST1,ZMIZ1,MYBPC3,MYOCD,SOS1,SHOX2,FGFR2,SOX6,GATA5,JAG1,SNAI1,PLCE1,ACVRL1,GRHL2,TBX1,SORBS2,SMAD7,PRDM1,FGFRL1,MESP1,AKAP6	608	511	16130	1.71326	0.999998	0.201616	6.19041
GOTERM_BP_5	GO:0034333~adherens junction assembly	9	0.924974	0.00354531	NM_006832,NM_005993,NM_017679,NM_005904,NM_005417,NM_030761,NM_000020,NM_003246	FERMT2,TBCD,BCAS3,SMAD7,SRC,WNT4,ACVRL1,THBS1	608	67	16130	3.56368	0.999998	0.203225	6.34826
GOTERM_BP_5	GO:0002053~positive regulation of mesenchymal cell proliferation	6	0.61665	0.003555	NM_005992,NM_032682,NM_005982,NM_003030,NM_000141,NM_022039	TBX1,FOXP1,SIX1,SHOX2,FGFR2,FBXW4	608	28	16130	5.68492	0.999999	0.200691	6.36507
GOTERM_BP_5	GO:0043588~skin development	19	1.95272	0.00363742	NM_025216,NM_005633,NM_000700,NM_004609,NM_000141,NM_006534,NM_024306,NM_002963,NM_000214,NM_005985,NM_024915,NM_014246,NM_003506,NM_018724,NM_016081,NM_012114,NM_000400,NM_000423,NM_003667	WNT10A,SOS1,ANXA1,TCF15,FGFR2,NCOA3,FA2H,S100A7,JAG1,SNAI1,GRHL2,CELSR1,FZD6,IL20,PALLD,CASP14,ERCC2,KRT2,LGR5	608	236	16130	2.13586	0.999999	0.201845	6.50799
GOTERM_BP_5	GO:0023014~signal transduction by protein phosphorylation	50	5.13875	0.00365097	NM_003287,NM_003246,NM_000230,NM_207103,NM_003253,NM_021158,NM_001117,NM_006384,NM_001543,NM_005080,NM_005633,NM_000141,NM_005208,NM_016653,NM_016341,NM_005204,NM_005211,NM_004767,NM_004575,NM_006624,NM_000208,NM_004417,NM_015675,NM_001901,NM_002758,NM_025195,NM_002963,NM_002752,NM_005884,NM_002037,NM_004991,NM_002827,NM_002828,NM_002649,NM_005842,NM_014614,NM_138386,NM_000020,NM_005992,NM_006254…	TPD52L1,THBS1,LEP,SCIMP,TIAM1,TRIB3,ADCYAP1,CIB1,NDST1,XBP1,SOS1,FGFR2,CRYBA1,MAP3K20,PLCE1,MAP3K8,CSF1R,GPR37L1,POU4F2,ZMYND11,INSR,DUSP1,GADD45B,CCN2,MAP2K6,TRIB1,S100A7,MAPK9,PAK4,FYN,MECOM,PTPN1,PTPN2,PIK3CG,SPRY2,PSME4,NAF1,ACVRL1,TBX1,PRKCD,LPAR1,CCR7,PAK2,TLR3,TIMP3,PDGFD,MARK3,DAB2IP,SRC	608	877	16130	1.51252	0.999999	0.199601	6.53148
GOTERM_BP_3	GO:0048729~tissue morphogenesis	38	3.90545	0.00372889	NM_025216,NM_014992,NM_019074,NM_004185,NM_005524,NM_020733,NM_005982,NM_178565,NM_003253,NM_002471,NM_030761,NM_005012,NM_000125,NM_175744,NM_000256,NM_005633,NM_024336,NM_004609,NM_003030,NM_000141,NM_005842,NM_000214,NM_005985,NM_014614,NM_000020,NM_024915,NM_003506,NM_014246,NM_005992,NM_004472,NM_005211,NM_005904,NM_033119,NM_018670,NM_003667,NM_005417	WNT10A,DAAM1,DLL4,WNT2B,HES1,HEG1,SIX1,RSPO2,TIAM1,MYH6,WNT4,ROR1,ESR1,RHOC,MYBPC3,SOS1,IRX3,TCF15,SHOX2,FGFR2,SPRY2,JAG1,SNAI1,PSME4,ACVRL1,GRHL2,FZD6,CELSR1,TBX1,FOXD1,CSF1R,SMAD7,NKD1,MESP1,LGR5,SRC	624	622	16663	1.63141	0.98442	0.0649216	5.80823
GOTERM_BP_5	GO:0061515~myeloid cell development	8	0.822199	0.00393786	NM_004039,NM_032682,NM_002017,NM_017508,NM_000400,NM_006990,NM_001724,NM_005417	ANXA2,FOXP1,FLI1,SOX6,ERCC2,WASF2,BPGM,SRC	608	54	16130	3.93031	1	0.210506	7.02724
GOTERM_BP_3	GO:0010033~response to organic substance	132	13.5663	0.00399487	NM_000700,NM_004577,NM_198999,NM_001716,NM_003246,NM_003253,NM_000574,NM_021158,NM_002023,NM_001543,NM_030761,NM_005080,NM_006534,NM_003745,NM_020353,NM_024873,NM_006923,NM_004472,NM_005211,NM_021923,NM_006725,NM_004575,NM_001993,NM_003144,NM_019058,NM_004850,NM_001901,NM_005667,NM_181504,NM_019074,NM_000628,NM_007117,NM_030912,NM_004039,NM_021135,NM_001668,NM_000054,NM_015255,NM_002827,NM_002471…	ANXA1,PSPH,SLC26A5,CXCR5,THBS1,TIAM1,CD55,TRIB3,FMOD,NDST1,WNT4,XBP1,NCOA3,SOCS1,PLSCR4,TNIP3,SDF2,FOXD1,CSF1R,FGFRL1,CD6,POU4F2,F3,SSR1,DDIT4,ROCK2,CCN2,RNF103,PIK3R1,DLL4,IL10RB,TRH,TRIM8,ANXA2,RPS6KA2,ARNT,AVPR2,UBR2,PTPN1,MYH6,PTGIS,CTSB,PTPN2,AKR1C1,GATA5,SPRY2,HSPA8,GNAT3,PSME4,GOT1,TBX1,ESRRB,LPAR1,LTBP2,SMAD7,TLR3,PDGFD,ABCA3,HCN4,GNG11,FERMT2,PXDN,WNT10A,F7,ACP5,PRLR,LEP,ADCYAP1,ADCY9,CI…	624	2822	16663	1.24907	0.988428	0.068334	6.21021
GOTERM_BP_5	GO:0071375~cellular response to peptide hormone stimulus	22	2.26105	0.00400041	NM_000208,NM_005080,NM_005633,NM_004176,NM_181504,NM_003745,NM_000949,NM_002037,NM_000230,NM_002079,NM_006254,NM_021158,NM_001116,NM_002827,NM_003629,NM_002377,NM_014832,NM_004126,NM_005417,NM_002828	INSR,XBP1,SOS1,SREBF1,PIK3R1,SOCS1,PRLR,FYN,LEP,GOT1,PRKCD,TRIB3,ADCY9,PTPN1,PIK3R3,MAS1,TBC1D4,GNG11,SRC,PTPN2	608	295	16130	1.97848	1	0.210513	7.135
GOTERM_BP_5	GO:0035909~aorta morphogenesis	6	0.61665	0.00416485	NM_005992,NM_005982,NM_019074,NM_000214,NM_005524,NM_000020	TBX1,SIX1,DLL4,JAG1,HES1,ACVRL1	608	29	16130	5.48888	1	0.215197	7.41772
GOTERM_BP_5	GO:0051492~regulation of stress fiber assembly	9	0.924974	0.00425753	NM_004850,NM_001401,NM_194277,NM_001901,NM_025014,NM_181504,NM_006990,NM_030761	ROCK2,LPAR1,FRMD7,CCN2,ARHGEF15,PIK3R1,WASF2,WNT4	608	69	16130	3.46038	1	0.216491	7.5767
GOTERM_BP_5	GO:0051897~positive regulation of protein kinase B signaling	10	1.02775	0.00426004	NM_000230,NM_000208,NM_005080,NM_001838,NM_000131,NM_002649,NM_005842,NM_001993,NM_005417,NM_003246	LEP,INSR,XBP1,CCR7,F7,PIK3CG,SPRY2,F3,SRC,THBS1	608	84	16130	3.15829	1	0.213745	7.58102
GOTERM_BP_3	GO:0051272~positive regulation of cellular component movement	28	2.8777	0.00455181	NM_000208,NM_004850,NM_000131,NM_198999,NM_002963,NM_181504,NM_015401,NM_014767,NM_003246,NM_032682,NM_003253,NM_012250,NM_006384,NM_024940,NM_005080,NM_006474,NM_005985,NM_001401,NM_005218,NM_001838,NM_005211,NM_017679,NM_025208,NM_001993,NM_032552,NM_005417,NM_001956	INSR,ROCK2,F7,SLC26A5,S100A7,PIK3R1,HDAC7,SPOCK2,THBS1,FOXP1,TIAM1,RRAS2,CIB1,DOCK5,XBP1,PDPN,SNAI1,LPAR1,DEFB1,CCR7,CSF1R,BCAS3,PDGFD,F3,DAB2IP,SRC,EDN2	624	420	16663	1.78024	0.993794	0.0763396	7.0467
GOTERM_BP_3	GO:0008284~positive regulation of cell proliferation	48	4.9332	0.00460174	NM_000208,NM_012296,NM_181724,NM_000524,NM_001901,NM_000700,NM_019074,NM_005524,NM_003246,NM_004039,NM_032682,NM_000230,NM_005982,NM_001668,NM_003253,NM_000574,NM_001117,NM_005308,NM_000054,NM_002820,NM_006384,NM_020390,NM_022039,NM_000125,NM_006573,NM_003034,NM_005080,NM_020338,NM_153604,NM_003030,NM_000141,NM_199262,NM_053001,NM_000020,NM_005992,NM_004454,NM_005211,NM_006725,NM_004767,NM_025208…	INSR,GAB2,TMEM119,HTR1A,CCN2,ANXA1,DLL4,HES1,THBS1,ANXA2,FOXP1,LEP,SIX1,ARNT,TIAM1,CD55,ADCYAP1,GRK5,AVPR2,PTHLH,CIB1,EIF5A2,FBXW4,ESR1,TNFSF13B,ST8SIA1,XBP1,ZMIZ1,MYOCD,SHOX2,FGFR2,SP6,OSR2,ACVRL1,TBX1,ETV5,CSF1R,CD6,GPR37L1,PDGFD,MAS1,TCF3,F3,EGR3,ZP4,EDN2,SSR1	624	849	16663	1.50974	0.994132	0.0760052	7.12135
GOTERM_BP_5	GO:0006937~regulation of muscle contraction	14	1.43885	0.00464662	NM_002600,NM_000256,NM_001901,NM_153604,NM_005904,NM_002649,NM_005477,NM_000663,NM_001057,NM_016341,NM_024940,NM_001058,NM_000856,NM_001956	PDE4B,MYBPC3,CCN2,MYOCD,SMAD7,PIK3CG,HCN4,ABAT,TACR2,PLCE1,DOCK5,TACR1,GUCY1A1,EDN2	608	151	16130	2.4597	1	0.227782	8.24136
GOTERM_BP_3	GO:0007163~establishment or maintenance of cell polarity	15	1.54162	0.00475228	NM_004850,NM_001364,NM_000177,NM_004609,NM_005842,NM_013327,NM_005524,NM_000037,NM_002111,NM_001838,NM_017679,NM_173496,NM_002376,NM_004954	ROCK2,DLG2,GSN,TCF15,SPRY2,PARVB,HES1,ANK1,HTT,CCR7,BCAS3,MPP7,MARK3,MARK2	624	170	16663	2.35619	0.995042	0.0772564	7.34608
GOTERM_BP_5	GO:0070371~ERK1 and ERK2 cascade	19	1.95272	0.00487186	NM_004417,NM_005080,NM_001901,NM_000141,NM_005842,NM_005208,NM_002963,NM_138386,NM_207103,NM_001838,NM_005211,NM_001117,NM_002827,NM_006384,NM_000362,NM_025208,NM_032552,NM_005417,NM_002828	DUSP1,XBP1,CCN2,FGFR2,SPRY2,CRYBA1,S100A7,NAF1,SCIMP,CCR7,CSF1R,ADCYAP1,PTPN1,CIB1,TIMP3,PDGFD,DAB2IP,SRC,PTPN2	608	243	16130	2.07433	1	0.23442	8.62406
GOTERM_BP_5	GO:0051272~positive regulation of cellular component movement	28	2.8777	0.00488788	NM_000208,NM_004850,NM_000131,NM_198999,NM_002963,NM_181504,NM_015401,NM_014767,NM_003246,NM_032682,NM_003253,NM_012250,NM_006384,NM_024940,NM_005080,NM_006474,NM_005985,NM_001401,NM_005218,NM_001838,NM_005211,NM_017679,NM_025208,NM_001993,NM_032552,NM_005417,NM_001956	INSR,ROCK2,F7,SLC26A5,S100A7,PIK3R1,HDAC7,SPOCK2,THBS1,FOXP1,TIAM1,RRAS2,CIB1,DOCK5,XBP1,PDPN,SNAI1,LPAR1,DEFB1,CCR7,CSF1R,BCAS3,PDGFD,F3,DAB2IP,SRC,EDN2	608	420	16130	1.76864	1	0.232159	8.65122
GOTERM_BP_5	GO:0007043~cell-cell junction assembly	10	1.02775	0.00498174	NM_020733,NM_175744,NM_004850,NM_005993,NM_173496,NM_015401,NM_002848,NM_148960,NM_024915	HEG1,RHOC,ROCK2,TBCD,MPP7,HDAC7,PTPRO,CLDN19,GRHL2	608	86	16130	3.08484	1	0.233152	8.81021
GOTERM_BP_3	GO:0060322~head development	42	4.31655	0.00500082	NM_019058,NM_006997,NM_021964,NM_001369,NM_005410,NM_003471,NM_000663,NM_004185,NM_002037,NM_005524,NM_004044,NM_006176,NM_001117,NM_000054,NM_153223,NM_001843,NM_012102,NM_172238,NM_030761,NM_001543,NM_005596,NM_005639,NM_004171,NM_002385,NM_005633,NM_014309,NM_000141,NM_053001,NM_003551,NM_024915,NM_005992,NM_003506,NM_001401,NM_005211,NM_001080461,NM_004767,NM_002377,NM_001010848,NM_032552,NM_…	DDIT4,TACC2,ZNF148,DNAH5,SELENOP,KCNAB1,ABAT,WNT2B,FYN,HES1,ATIC,NRGN,ADCYAP1,AVPR2,CEP120,CNTN1,RERE,TFAP2D,WNT4,NDST1,NFIB,SYT1,SLC1A2,MBP,SOS1,RBFOX2,FGFR2,OSR2,NME5,GRHL2,TBX1,FZD6,LPAR1,CSF1R,UNCX,GPR37L1,MAS1,NRG3,DAB2IP,SRC	624	720	16663	1.55771	0.996246	0.0799769	7.71599
GOTERM_BP_3	GO:0048523~negative regulation of cellular process	190	19.5272	0.0051698	NM_194277,NM_024900,NM_138278,NM_000700,NM_138370,NM_198999,NM_033647,NM_003246,NM_001098638,NM_015234,NM_000574,NM_021158,NM_015986,NM_002501,NM_033129,NM_002848,NM_030761,NM_001057,NM_005080,NM_000177,NM_003341,NM_003030,NM_005208,NM_005824,NM_003550,NM_003745,NM_016653,NM_053001,NM_003551,NM_002919,NM_024915,NM_024873,NM_005929,NM_006330,NM_002111,NM_004472,NM_005211,NM_033119,NM_021923,NM_004…	FRMD7,JADE1,BNIPL,ANXA1,PKDCC,SLC26A5,HELB,THBS1,RNF169,ADGRF5,CD55,TRIB3,CRLF3,NFIX,SCRT2,PTPRO,WNT4,TACR2,XBP1,GSN,UBE2E1,SHOX2,CRYBA1,LRRC17,MAD1L1,SOCS1,MAP3K20,OSR2,NME5,RFX3,GRHL2,TNIP3,MELTF,LYPLA1,HTT,FOXD1,CSF1R,NKD1,FGFRL1,GPR37L1,POU4F2,NRG3,DDIT4,ROCK2,DLG2,MBL2,CCN2,HK2,KCNAB1,PIK3R1,DLL4,RTEL1,TRH,TRIM8,MECOM,ANXA2,SIX1,RPS6KA2,PTHLH,UBR2,PTPN1,PTGIS,SRP9,ETV6,PTPN2,PSPC1,SLC35C1,IR…	624	4300	16663	1.17992	0.996893	0.081408	7.96671
GOTERM_BP_5	GO:0031401~positive regulation of protein modification process	61	6.26927	0.00528641	NM_016237,NM_003287,NM_000949,NM_003246,NM_207103,NM_000230,NM_003253,NM_021158,NM_001117,NM_005855,NM_001116,NM_006384,NM_005080,NM_003341,NM_000141,NM_016653,NM_003745,NM_016341,NM_005204,NM_005211,NM_004767,NM_001010848,NM_000208,NM_004850,NM_015675,NM_001901,NM_002758,NM_016166,NM_002963,NM_002037,NM_005524,NM_152623,NM_004039,NM_001668,NM_018724,NM_152627,NM_000054,NM_002827,NM_001843,NM_004…	ANAPC5,TPD52L1,PRLR,THBS1,SCIMP,LEP,TIAM1,TRIB3,ADCYAP1,RAMP1,ADCY9,CIB1,XBP1,UBE2E1,FGFR2,MAP3K20,SOCS1,PLCE1,MAP3K8,CSF1R,GPR37L1,NRG3,INSR,ROCK2,GADD45B,CCN2,MAP2K6,PIAS1,S100A7,FYN,HES1,CDC20B,ANXA2,ARNT,IL20,CDC14C,AVPR2,PTPN1,CNTN1,SREBF1,PIK3CG,SPRY2,PSME4,ACVRL1,TBX1,LPAR1,PRKCD,CCR7,PAK2,RAP2B,PTTG1IP,SMAD7,TLR3,AKAP6,MAS1,PDGFD,DAB2IP,MARK2,SRC,ZP4	608	1143	16130	1.41584	1	0.242575	9.32445
GOTERM_BP_3	GO:0003012~muscle system process	27	2.77492	0.00536273	NM_002600,NM_004850,NM_012282,NM_000256,NM_000177,NM_001901,NM_153604,NM_002758,NM_002649,NM_000663,NM_016341,NM_002606,NM_000230,NM_003253,NM_003603,NM_006924,NM_000724,NM_005904,NM_007159,NM_002471,NM_004274,NM_005477,NM_001057,NM_024940,NM_001956,NM_000856,NM_001058	PDE4B,ROCK2,KCNE5,MYBPC3,GSN,CCN2,MYOCD,MAP2K6,PIK3CG,ABAT,PLCE1,PDE9A,LEP,TIAM1,SORBS2,SRSF1,CACNB2,SMAD7,SLMAP,MYH6,AKAP6,HCN4,TACR2,DOCK5,EDN2,GUCY1A1,TACR1	624	405	16663	1.78024	0.997497	0.0831523	8.25217
GOTERM_BP_5	GO:0007044~cell-substrate junction assembly	10	1.02775	0.00537643	NM_004850,NM_006832,NM_017679,NM_005417,NM_000526,NM_030761,NM_000020,NM_003246,NM_000424	ROCK2,FERMT2,BCAS3,SRC,KRT14,WNT4,ACVRL1,THBS1,KRT5	608	87	16130	3.04938	1	0.243236	9.47587
GOTERM_BP_5	GO:0030099~myeloid cell differentiation	24	2.4666	0.00547629	NM_012296,NM_014309,NM_002017,NM_025195,NM_004258,NM_017508,NM_005824,NM_181504,NM_001724,NM_000214,NM_014631,NM_004039,NM_000230,NM_032682,NM_001668,NM_018724,NM_005211,NM_001838,NM_003265,NM_006384,NM_000400,NM_006990,NM_005417,NM_002828	GAB2,RBFOX2,FLI1,TRIB1,CD101,SOX6,LRRC17,PIK3R1,BPGM,JAG1,SH3PXD2A,ANXA2,LEP,FOXP1,ARNT,IL20,CSF1R,CCR7,TLR3,CIB1,ERCC2,WASF2,SRC,PTPN2	608	343	16130	1.8563	1	0.24426	9.64357
GOTERM_BP_5	GO:0003208~cardiac ventricle morphogenesis	9	0.924974	0.0055263	NM_020733,NM_000256,NM_005904,NM_000141,NM_002471,NM_018670,NM_019074,NM_000214,NM_024915	HEG1,MYBPC3,SMAD7,FGFR2,MYH6,MESP1,DLL4,JAG1,GRHL2	608	72	16130	3.3162	1	0.24335	9.72744
GOTERM_BP_5	GO:0003209~cardiac atrium morphogenesis	6	0.61665	0.0056022	NM_020733,NM_005633,NM_003030,NM_002471,NM_018670,NM_019074	HEG1,SOS1,SHOX2,MYH6,MESP1,DLL4	608	31	16130	5.13476	1	0.243442	9.85458
GOTERM_BP_5	GO:0001953~negative regulation of cell-matrix adhesion	6	0.61665	0.0056022	NM_017679,NM_181504,NM_005417,NM_000020,NM_003246	BCAS3,PIK3R1,SRC,ACVRL1,THBS1	608	31	16130	5.13476	1	0.243442	9.85458
GOTERM_BP_3	GO:0022407~regulation of cell-cell adhesion	26	2.67215	0.00561405	NM_000700,NM_000663,NM_181504,NM_005524,NM_002037,NM_000230,NM_000574,NM_030761,NM_002828,NM_006573,NM_005080,NM_000177,NM_005633,NM_012334,NM_001149,NM_003550,NM_005204,NM_006254,NM_002577,NM_001838,NM_005904,NM_001198,NM_006725,NM_004430,NM_005417,NM_021186	ANXA1,ABAT,PIK3R1,HES1,FYN,LEP,CD55,WNT4,PTPN2,TNFSF13B,XBP1,GSN,SOS1,MYO10,ANK3,MAD1L1,MAP3K8,PRKCD,PAK2,CCR7,SMAD7,PRDM1,CD6,EGR3,SRC,ZP4	624	386	16663	1.79868	0.998111	0.0856989	8.62277
GOTERM_BP_5	GO:0031346~positive regulation of cell projection organization	22	2.26105	0.00561763	NM_194277,NM_005639,NM_015321,NM_003030,NM_002037,NM_002615,NM_001401,NM_014989,NM_003253,NM_002111,NM_001838,NM_001117,NM_017679,NM_153223,NM_018014,NM_001843,NM_006990,NM_032552,NM_004954,NM_005417	FRMD7,SYT1,CRTC1,SHOX2,FYN,SERPINF1,LPAR1,RIMS1,TIAM1,HTT,CCR7,ADCYAP1,BCAS3,CEP120,BCL11A,CNTN1,WASF2,DAB2IP,MARK2,SRC	608	304	16130	1.91991	1	0.241273	9.88041
GOTERM_BP_3	GO:0035265~organ growth	13	1.33607	0.0056377	NM_000141,NM_005842,NM_000949,NM_020733,NM_032682,NM_000230,NM_178565,NM_003603,NM_002471,NM_018670,NM_004274,NM_015691,NM_000125	FGFR2,SPRY2,PRLR,HEG1,FOXP1,LEP,RSPO2,SORBS2,MYH6,MESP1,AKAP6,WWC3,ESR1	624	138	16663	2.51555	0.99816	0.084886	8.65757
GOTERM_BP_5	GO:1903725~regulation of phospholipid metabolic process	8	0.822199	0.00587796	NM_006254,NM_015234,NM_005080,NM_001838,NM_003629,NM_181504,NM_032552,NM_005417	PRKCD,ADGRF5,XBP1,CCR7,PIK3R3,PIK3R1,DAB2IP,SRC	608	58	16130	3.65926	1	0.248168	10.3151
GOTERM_BP_5	GO:0019220~regulation of phosphate metabolic process	81	8.32477	0.00591119	NM_017575,NM_003287,NM_000949,NM_003246,NM_207103,NM_000230,NM_015234,NM_003253,NM_021158,NM_001117,NM_005855,NM_001116,NM_006384,NM_020182,NM_005080,NM_000141,NM_005208,NM_001724,NM_016653,NM_003745,NM_016341,NM_005204,NM_020972,NM_002111,NM_005211,NM_004767,NM_006624,NM_001010848,NM_000856,NM_019058,NM_144569,NM_000208,NM_004417,NM_004850,NM_015675,NM_001901,NM_001364,NM_002758,NM_025195,NM_052…	SMG6,TPD52L1,PRLR,THBS1,SCIMP,LEP,ADGRF5,TIAM1,TRIB3,ADCYAP1,RAMP1,ADCY9,CIB1,PMEPA1,XBP1,FGFR2,CRYBA1,BPGM,MAP3K20,SOCS1,PLCE1,MAP3K8,ZFYVE28,HTT,CSF1R,GPR37L1,ZMYND11,NRG3,GUCY1A1,DDIT4,SPOCD1,INSR,DUSP1,ROCK2,GADD45B,CCN2,DLG2,MAP2K6,TRIB1,IL22RA2,PIK3R1,S100A7,FYN,HES1,MECOM,ANXA2,ARNT,IL20,HTR1E,AVPR2,PTHLH,PTPN1,NUAK1,MRAP2,CNTN1,PTPN2,MYOCD,PIK3CG,SPRY2,MYO1D,NAF1,ACVRL1,TBX1,LPAR1,PRKCD,P…	608	1610	16130	1.33472	1	0.246652	10.3705
GOTERM_BP_3	GO:0007420~brain development	40	4.111	0.00596702	NM_019058,NM_006997,NM_021964,NM_001369,NM_005410,NM_003471,NM_000663,NM_004185,NM_002037,NM_005524,NM_004044,NM_006176,NM_001117,NM_000054,NM_153223,NM_001843,NM_012102,NM_172238,NM_030761,NM_001543,NM_005596,NM_005639,NM_004171,NM_005633,NM_002385,NM_014309,NM_000141,NM_003551,NM_024915,NM_003506,NM_001401,NM_005211,NM_001080461,NM_004767,NM_002377,NM_001010848,NM_032552,NM_005417	DDIT4,TACC2,ZNF148,DNAH5,SELENOP,KCNAB1,ABAT,WNT2B,FYN,HES1,ATIC,NRGN,ADCYAP1,AVPR2,CEP120,CNTN1,RERE,TFAP2D,WNT4,NDST1,NFIB,SYT1,SLC1A2,SOS1,MBP,RBFOX2,FGFR2,NME5,GRHL2,FZD6,LPAR1,CSF1R,UNCX,GPR37L1,MAS1,NRG3,DAB2IP,SRC	624	684	16663	1.56161	0.998728	0.0884416	9.14091
GOTERM_BP_5	GO:0007166~cell surface receptor signaling pathway	125	12.8469	0.00602042	NM_024900,NM_000700,NM_001716,NM_003246,NM_015234,NM_003253,NM_001080479,NM_033129,NM_002023,NM_002848,NM_001057,NM_005012,NM_030761,NM_001543,NM_001058,NM_022039,NM_005080,NM_003030,NM_016341,NM_003745,NM_002111,NM_004472,NM_005211,NM_014405,NM_033119,NM_004767,NM_006725,NM_021923,NM_001010848,NM_001993,NM_019058,NM_004850,NM_002276,NM_001901,NM_181504,NM_019074,NM_000628,NM_030912,NM_001668,NM_…	JADE1,ANXA1,CXCR5,THBS1,ADGRF5,TIAM1,ARHGEF28,SCRT2,FMOD,PTPRO,TACR2,ROR1,WNT4,NDST1,TACR1,FBXW4,XBP1,SHOX2,PLCE1,SOCS1,HTT,FOXD1,CSF1R,CACNG4,NKD1,GPR37L1,CD6,FGFRL1,NRG3,F3,DDIT4,ROCK2,KRT19,CCN2,PIK3R1,DLL4,IL10RB,TRIM8,ARNT,PTPN1,MYH6,LNPEP,PTPN2,SLC35C1,SPRY2,SNAI1,PSME4,GOT1,LTBP2,SMAD7,HHAT,TLR3,PDGFD,MESP1,WASF2,LGR5,GMDS,GAB2,FERMT2,PXDN,WNT10A,F7,CD101,PRLR,LEP,RSPO2,GRK5,CIB1,PMEPA1,US…	608	2669	16130	1.24249	1	0.247889	10.5522
GOTERM_BP_3	GO:2000147~positive regulation of cell motility	27	2.77492	0.0060853	NM_000208,NM_004850,NM_000131,NM_198999,NM_002963,NM_181504,NM_015401,NM_014767,NM_003246,NM_032682,NM_003253,NM_012250,NM_006384,NM_024940,NM_005080,NM_005985,NM_001401,NM_005218,NM_001838,NM_005211,NM_017679,NM_025208,NM_001993,NM_032552,NM_005417,NM_001956	INSR,ROCK2,F7,SLC26A5,S100A7,PIK3R1,HDAC7,SPOCK2,THBS1,FOXP1,TIAM1,RRAS2,CIB1,DOCK5,XBP1,SNAI1,LPAR1,DEFB1,CCR7,CSF1R,BCAS3,PDGFD,F3,DAB2IP,SRC,EDN2	624	409	16663	1.76282	0.998886	0.0889405	9.31392
GOTERM_BP_3	GO:0043270~positive regulation of ion transport	17	1.74717	0.00643344	NM_145068,NM_012282,NM_002758,NM_001449,NM_001149,NM_000663,NM_007117,NM_000230,NM_002111,NM_020860,NM_000724,NM_004274,NM_001843,NM_002661,NM_003052,NM_001057	TRPV3,KCNE5,MAP2K6,FHL1,ANK3,ABAT,TRH,LEP,HTT,STIM2,CACNB2,AKAP6,CNTN1,PLCG2,SLC34A1,TACR2	624	213	16663	2.13127	0.999246	0.0925913	9.82137
GOTERM_BP_5	GO:0051347~positive regulation of transferase activity	38	3.90545	0.00647705	NM_000208,NM_015675,NM_016237,NM_002758,NM_003287,NM_000949,NM_003246,NM_152623,NM_000230,NM_003253,NM_021158,NM_001117,NM_152627,NM_001116,NM_002827,NM_006384,NM_003341,NM_002649,NM_005842,NM_016653,NM_014614,NM_016341,NM_003745,NM_005204,NM_024915,NM_006254,NM_001401,NM_001838,NM_005211,NM_002577,NM_003265,NM_002377,NM_025208,NM_001010848,NM_032552,NM_004954,NM_005417,NM_021186	INSR,GADD45B,ANAPC5,MAP2K6,TPD52L1,PRLR,THBS1,CDC20B,LEP,TIAM1,TRIB3,ADCYAP1,CDC14C,ADCY9,PTPN1,CIB1,UBE2E1,PIK3CG,SPRY2,MAP3K20,PSME4,PLCE1,SOCS1,MAP3K8,GRHL2,PRKCD,LPAR1,CCR7,CSF1R,PAK2,TLR3,MAS1,PDGFD,NRG3,DAB2IP,MARK2,SRC,ZP4	608	640	16130	1.5752	1	0.261227	11.308
GOTERM_BP_5	GO:2000147~positive regulation of cell motility	27	2.77492	0.00657668	NM_000208,NM_004850,NM_000131,NM_198999,NM_002963,NM_181504,NM_015401,NM_014767,NM_003246,NM_032682,NM_003253,NM_012250,NM_006384,NM_024940,NM_005080,NM_005985,NM_001401,NM_005218,NM_001838,NM_005211,NM_017679,NM_025208,NM_001993,NM_032552,NM_005417,NM_001956	INSR,ROCK2,F7,SLC26A5,S100A7,PIK3R1,HDAC7,SPOCK2,THBS1,FOXP1,TIAM1,RRAS2,CIB1,DOCK5,XBP1,SNAI1,LPAR1,DEFB1,CCR7,CSF1R,BCAS3,PDGFD,F3,DAB2IP,SRC,EDN2	608	409	16130	1.75134	1	0.261908	11.4721
GOTERM_BP_5	GO:0090596~sensory organ morphogenesis	19	1.95272	0.00658184	NM_000141,NM_005842,NM_004185,NM_000214,NM_053001,NM_014246,NM_003506,NM_005992,NM_005982,NM_015541,NM_002855,NM_016929,NM_005202,NM_005786,NM_001198,NM_033119,NM_006017,NM_003322	FGFR2,SPRY2,WNT2B,JAG1,OSR2,CELSR1,FZD6,TBX1,SIX1,LRIG1,NECTIN1,CLIC5,COL8A2,TSHZ1,PRDM1,NKD1,PROM1,TULP1	608	250	16130	2.01625	1	0.259378	11.4805
GOTERM_BP_3	GO:0001763~morphogenesis of a branching structure	16	1.6444	0.00662983	NM_000141,NM_003030,NM_005842,NM_004185,NM_019074,NM_024915,NM_014246,NM_005982,NM_178565,NM_004472,NM_004454,NM_001198,NM_012102,NM_030761,NM_005417,NM_000125	FGFR2,SHOX2,SPRY2,WNT2B,DLL4,GRHL2,CELSR1,SIX1,RSPO2,FOXD1,ETV5,PRDM1,RERE,WNT4,SRC,ESR1	624	195	16663	2.19106	0.999395	0.0940788	10.1064
GOTERM_BP_5	GO:0007420~brain development	40	4.111	0.00667865	NM_019058,NM_006997,NM_021964,NM_001369,NM_005410,NM_003471,NM_000663,NM_004185,NM_002037,NM_005524,NM_004044,NM_006176,NM_001117,NM_000054,NM_153223,NM_001843,NM_012102,NM_172238,NM_030761,NM_001543,NM_005596,NM_005639,NM_004171,NM_005633,NM_002385,NM_014309,NM_000141,NM_003551,NM_024915,NM_003506,NM_001401,NM_005211,NM_001080461,NM_004767,NM_002377,NM_001010848,NM_032552,NM_005417	DDIT4,TACC2,ZNF148,DNAH5,SELENOP,KCNAB1,ABAT,WNT2B,FYN,HES1,ATIC,NRGN,ADCYAP1,AVPR2,CEP120,CNTN1,RERE,TFAP2D,WNT4,NDST1,NFIB,SYT1,SLC1A2,SOS1,MBP,RBFOX2,FGFR2,NME5,GRHL2,FZD6,LPAR1,CSF1R,UNCX,GPR37L1,MAS1,NRG3,DAB2IP,SRC	608	684	16130	1.55144	1	0.259973	11.6397
GOTERM_BP_5	GO:0010557~positive regulation of macromolecule biosynthetic process	80	8.22199	0.00680346	NM_024900,NM_021964,NM_005583,NM_002017,NM_001300,NM_003246,NM_001117,NM_005855,NM_015986,NM_020183,NM_005650,NM_020390,NM_021632,NM_012102,NM_002501,NM_014112,NM_030761,NM_000125,NM_005596,NM_005080,NM_004904,NM_015321,NM_003030,NM_000141,NM_006534,NM_001438,NM_003889,NM_004527,NM_053001,NM_024915,NM_002919,NM_004472,NM_012446,NM_000400,NM_004575,NM_003200,NM_012298,NM_145914,NM_000208,NM_001901…	JADE1,ZNF148,LYL1,FLI1,KLF6,THBS1,ADCYAP1,RAMP1,CRLF3,ARNTL2,TCF20,EIF5A2,ZNF350,RERE,NFIX,TRPS1,WNT4,ESR1,NFIB,XBP1,CREB5,CRTC1,SHOX2,FGFR2,NCOA3,ESRRG,NR1I2,MEOX1,OSR2,GRHL2,RFX3,FOXD1,SSBP2,ERCC2,POU4F2,TCF3,CAND2,ZSCAN21,INSR,CCN2,MAP2K6,PIAS1,PIK3R1,HES1,MECOM,IKZF3,FOXP1,SIX1,ARNT,ATMIN,ZNF750,TFAP2D,ETV6,ZMIZ1,MYOCD,PBX4,LARP4B,GATA5,SREBF1,SOX6,SP7,SNAI1,JAG1,ACVRL1,TBX1,ESRRB,ETV5,CCR7,B…	608	1597	16130	1.32897	1	0.261479	11.8445
GOTERM_BP_5	GO:0043270~positive regulation of ion transport	17	1.74717	0.00682385	NM_145068,NM_012282,NM_002758,NM_001449,NM_001149,NM_000663,NM_007117,NM_000230,NM_002111,NM_020860,NM_000724,NM_004274,NM_001843,NM_002661,NM_003052,NM_001057	TRPV3,KCNE5,MAP2K6,FHL1,ANK3,ABAT,TRH,LEP,HTT,STIM2,CACNB2,AKAP6,CNTN1,PLCG2,SLC34A1,TACR2	608	213	16130	2.11739	1	0.259539	11.8779
GOTERM_BP_5	GO:0035556~intracellular signal transduction	124	12.7441	0.00697877	NM_015000,NM_194277,NM_052909,NM_003246,NM_207103,NM_003253,NM_021158,NM_001080479,NM_015986,NM_012250,NM_001543,NM_006939,NM_175744,NM_005080,NM_005208,NM_005822,NM_016341,NM_016653,NM_003745,NM_003551,NM_005204,NM_024873,NM_002111,NM_005211,NM_001173,NM_004767,NM_004575,NM_001010848,NM_001993,NM_019058,NM_004850,NM_015310,NM_001901,NM_181504,NM_030912,NM_004991,NM_014883,NM_021135,NM_000054,NM_…	STK38L,FRMD7,PLEKHG4B,THBS1,SCIMP,TIAM1,TRIB3,ARHGEF28,CRLF3,RRAS2,NDST1,SOS2,RHOC,XBP1,CRYBA1,RCAN2,PLCE1,MAP3K20,SOCS1,NME5,MAP3K8,TNIP3,HTT,CSF1R,ARHGAP5,GPR37L1,POU4F2,NRG3,F3,DDIT4,ROCK2,PSD3,CCN2,PIK3R1,TRIM8,MECOM,FAM13A,RPS6KA2,AVPR2,UBR2,PTPN1,PTPN2,SPRY2,CNOT10,NAF1,SNAI1,PSME4,ARL5C,TBX1,LPAR1,ARFGEF2,RAB6D,PTTG1IP,RAP2B,TLR3,PDGFD,WASF2,MCF2L,EHMT1,GAB2,F7,JMY,TPD52L1,PRLR,LEP,UNC13C,…	608	2657	16130	1.23811	1	0.261988	12.1314
GOTERM_BP_3	GO:0010463~mesenchymal cell proliferation	7	0.719424	0.00699929	NM_005992,NM_032682,NM_005982,NM_005596,NM_003030,NM_000141,NM_022039	TBX1,FOXP1,SIX1,NFIB,SHOX2,FGFR2,FBXW4	624	46	16663	4.06358	0.9996	0.0978329	10.6404
GOTERM_BP_3	GO:2000145~regulation of cell motility	42	4.31655	0.00706126	NM_000208,NM_004850,NM_000131,NM_000700,NM_025195,NM_198999,NM_002963,NM_015401,NM_181504,NM_019074,NM_014767,NM_002615,NM_003246,NM_032682,NM_003253,NM_012250,NM_006384,NM_033129,NM_030761,NM_024940,NM_021933,NM_005080,NM_000177,NM_006418,NM_000214,NM_005985,NM_000020,NM_001401,NM_005218,NM_001838,NM_005211,NM_002886,NM_017679,NM_005904,NM_033119,NM_025208,NM_001010848,NM_001993,NM_032552,NM_005…	INSR,ROCK2,F7,ANXA1,TRIB1,SLC26A5,S100A7,HDAC7,PIK3R1,DLL4,SPOCK2,SERPINF1,THBS1,FOXP1,TIAM1,RRAS2,CIB1,SCRT2,WNT4,DOCK5,MIIP,XBP1,GSN,OLFM4,JAG1,SNAI1,ACVRL1,LPAR1,DEFB1,CCR7,CSF1R,RAP2B,BCAS3,SMAD7,NKD1,PDGFD,NRG3,F3,DAB2IP,SRC,EDN2	624	736	16663	1.52384	0.999627	0.0974412	10.7297
GOTERM_BP_5	GO:0097066~response to thyroid hormone	5	0.513875	0.00713246	NM_004039,NM_000131,NM_198999,NM_001908,NM_003052	ANXA2,F7,SLC26A5,CTSB,SLC34A1	608	21	16130	6.31657	1	0.264336	12.3822
GOTERM_BP_5	GO:0000165~MAPK cascade	47	4.83042	0.00726878	NM_000208,NM_004417,NM_015675,NM_001901,NM_002758,NM_025195,NM_002963,NM_003287,NM_002752,NM_002037,NM_004991,NM_003246,NM_207103,NM_000230,NM_003253,NM_021158,NM_001117,NM_002827,NM_006384,NM_001543,NM_002828,NM_005080,NM_005633,NM_000141,NM_002649,NM_005842,NM_005208,NM_016653,NM_138386,NM_014614,NM_016341,NM_005204,NM_005992,NM_006254,NM_001401,NM_005211,NM_001838,NM_003265,NM_004767,NM_004575…	INSR,DUSP1,GADD45B,CCN2,MAP2K6,TRIB1,S100A7,TPD52L1,MAPK9,FYN,MECOM,THBS1,SCIMP,LEP,TIAM1,TRIB3,ADCYAP1,PTPN1,CIB1,NDST1,PTPN2,XBP1,SOS1,FGFR2,PIK3CG,SPRY2,CRYBA1,MAP3K20,NAF1,PSME4,PLCE1,MAP3K8,TBX1,PRKCD,LPAR1,CSF1R,CCR7,TLR3,GPR37L1,POU4F2,TIMP3,ZMYND11,PDGFD,MARK3,DAB2IP,SRC	608	841	16130	1.48263	1	0.26608	12.6041
GOTERM_BP_3	GO:0090287~regulation of cellular response to growth factor stimulus	18	1.84995	0.00732082	NM_005080,NM_023940,NM_153604,NM_000141,NM_005842,NM_005524,NM_000020,NM_003246,NM_001668,NM_004472,NM_030955,NM_005904,NM_002827,NM_020182,NM_005749,NM_032552,NM_030761	XBP1,RASL11B,MYOCD,FGFR2,SPRY2,HES1,ACVRL1,THBS1,ARNT,FOXD1,ADAMTS12,SMAD7,PTPN1,PMEPA1,TOB1,DAB2IP,WNT4	624	235	16663	2.04538	0.999721	0.0996223	11.1028
GOTERM_BP_5	GO:0009913~epidermal cell differentiation	15	1.54162	0.00746875	NM_004850,NM_000700,NM_006534,NM_024306,NM_002963,NM_000214,NM_005524,NM_024915,NM_018724,NM_016081,NM_016929,NM_003615,NM_012114,NM_000400,NM_000423	ROCK2,ANXA1,NCOA3,FA2H,S100A7,JAG1,HES1,GRHL2,IL20,PALLD,CLIC5,SLC4A7,CASP14,ERCC2,KRT2	608	178	16130	2.23564	1	0.269747	12.9286
GOTERM_BP_3	GO:1901698~response to nitrogen compound	49	5.03597	0.00753486	NM_000208,NM_003225,NM_004417,NM_001901,NM_000131,NM_000700,NM_181504,NM_000663,NM_002037,NM_000949,NM_000230,NM_003253,NM_000574,NM_021158,NM_000054,NM_001116,NM_015255,NM_002827,NM_000849,NM_014832,NM_003052,NM_002828,NM_000125,NM_002600,NM_000254,NM_005080,NM_004171,NM_005633,NM_004176,NM_002649,NM_001102386,NM_003745,NM_000214,NM_002079,NM_003810,NM_006254,NM_001838,NM_003265,NM_003629,NM_025…	INSR,TFF1,DUSP1,CCN2,F7,ANXA1,PIK3R1,ABAT,FYN,PRLR,LEP,TIAM1,CD55,TRIB3,AVPR2,ADCY9,UBR2,PTPN1,GSTM3,TBC1D4,SLC34A1,PTPN2,ESR1,PDE4B,MTR,XBP1,SLC1A2,SOS1,SREBF1,PIK3CG,GNAT3,SOCS1,JAG1,GOT1,TNFSF10,PRKCD,CCR7,TLR3,PIK3R3,PDGFD,AKAP6,MAS1,HCN4,GNG11,GUCY1B1,SRC	624	895	16663	1.46198	0.999781	0.101163	11.4093
GOTERM_BP_5	GO:2000145~regulation of cell motility	42	4.31655	0.00771686	NM_000208,NM_004850,NM_000131,NM_000700,NM_025195,NM_198999,NM_002963,NM_015401,NM_181504,NM_019074,NM_014767,NM_002615,NM_003246,NM_032682,NM_003253,NM_012250,NM_006384,NM_033129,NM_030761,NM_024940,NM_021933,NM_005080,NM_000177,NM_006418,NM_000214,NM_005985,NM_000020,NM_001401,NM_005218,NM_001838,NM_005211,NM_002886,NM_017679,NM_005904,NM_033119,NM_025208,NM_001010848,NM_001993,NM_032552,NM_005…	INSR,ROCK2,F7,ANXA1,TRIB1,SLC26A5,S100A7,HDAC7,PIK3R1,DLL4,SPOCK2,SERPINF1,THBS1,FOXP1,TIAM1,RRAS2,CIB1,SCRT2,WNT4,DOCK5,MIIP,XBP1,GSN,OLFM4,JAG1,SNAI1,ACVRL1,LPAR1,DEFB1,CCR7,CSF1R,RAP2B,BCAS3,SMAD7,NKD1,PDGFD,NRG3,F3,DAB2IP,SRC,EDN2	608	736	16130	1.51392	1	0.274779	13.3297
GOTERM_BP_5	GO:0051896~regulation of protein kinase B signaling	12	1.2333	0.00799459	NM_000230,NM_000208,NM_005080,NM_001838,NM_000131,NM_002649,NM_006384,NM_005842,NM_005208,NM_001993,NM_005417,NM_003246	LEP,INSR,XBP1,CCR7,F7,PIK3CG,CIB1,SPRY2,CRYBA1,F3,SRC,THBS1	608	126	16130	2.52663	1	0.280551	13.7766
GOTERM_BP_5	GO:0051145~smooth muscle cell differentiation	7	0.719424	0.00801406	NM_005982,NM_004414,NM_153604,NM_016166,NM_018670,NM_030761,NM_005524	SIX1,RCAN1,MYOCD,PIAS1,MESP1,WNT4,HES1	608	47	16130	3.95122	1	0.278574	13.8078
GOTERM_BP_5	GO:0002009~morphogenesis of an epithelium	32	3.2888	0.00805308	NM_025216,NM_014992,NM_019074,NM_004185,NM_005524,NM_005982,NM_178565,NM_003253,NM_030761,NM_005012,NM_000125,NM_175744,NM_005633,NM_024336,NM_004609,NM_000141,NM_005842,NM_000214,NM_005985,NM_014614,NM_000020,NM_024915,NM_003506,NM_014246,NM_004472,NM_005211,NM_033119,NM_018670,NM_003667,NM_005417	WNT10A,DAAM1,DLL4,WNT2B,HES1,SIX1,RSPO2,TIAM1,WNT4,ROR1,ESR1,RHOC,SOS1,IRX3,TCF15,FGFR2,SPRY2,JAG1,SNAI1,PSME4,ACVRL1,GRHL2,FZD6,CELSR1,FOXD1,CSF1R,NKD1,MESP1,LGR5,SRC	608	521	16130	1.62946	1	0.277206	13.8704
GOTERM_BP_5	GO:0007296~vitellogenesis	3	0.308325	0.00806506	NM_020338,NM_005633,NM_001987	ZMIZ1,SOS1,ETV6	608	4	16130	19.8972	1	0.27508	13.8896
GOTERM_BP_5	GO:1902202~regulation of hepatocyte growth factor receptor signaling pathway	3	0.308325	0.00806506	NM_030955,NM_002827,NM_002828	ADAMTS12,PTPN1,PTPN2	608	4	16130	19.8972	1	0.27508	13.8896
GOTERM_BP_5	GO:0001952~regulation of cell-matrix adhesion	10	1.02775	0.00827611	NM_004850,NM_001838,NM_017679,NM_006384,NM_181504,NM_005417,NM_030761,NM_000020,NM_003246	ROCK2,CCR7,BCAS3,CIB1,PIK3R1,SRC,WNT4,ACVRL1,THBS1	608	93	16130	2.85265	1	0.278706	14.2273
GOTERM_BP_5	GO:1901653~cellular response to peptide	22	2.26105	0.00830586	NM_000208,NM_005080,NM_005633,NM_004176,NM_181504,NM_003745,NM_000949,NM_002037,NM_000230,NM_002079,NM_006254,NM_021158,NM_001116,NM_002827,NM_003629,NM_002377,NM_014832,NM_004126,NM_005417,NM_002828	INSR,XBP1,SOS1,SREBF1,PIK3R1,SOCS1,PRLR,FYN,LEP,GOT1,PRKCD,TRIB3,ADCY9,PTPN1,PIK3R3,MAS1,TBC1D4,GNG11,SRC,PTPN2	608	315	16130	1.85286	1	0.277117	14.2749
GOTERM_BP_5	GO:0051017~actin filament bundle assembly	12	1.2333	0.00846535	NM_004850,NM_001401,NM_194277,NM_001901,NM_025014,NM_020066,NM_181504,NM_006990,NM_005417,NM_030761	ROCK2,LPAR1,FRMD7,CCN2,ARHGEF15,FMN2,PIK3R1,WASF2,SRC,WNT4	608	127	16130	2.50673	1	0.279198	14.5291
GOTERM_BP_5	GO:0045936~negative regulation of phosphate metabolic process	33	3.39157	0.00853904	NM_019058,NM_144569,NM_004417,NM_004850,NM_015675,NM_001364,NM_025195,NM_004991,NM_021158,NM_000865,NM_002827,NM_006384,NM_020182,NM_002828,NM_005080,NM_153604,NM_005208,NM_005842,NM_015194,NM_138386,NM_003745,NM_020972,NM_006254,NM_001401,NM_002577,NM_005904,NM_000362,NM_002377,NM_004274,NM_006624,NM_152550,NM_032552	DDIT4,SPOCD1,DUSP1,ROCK2,GADD45B,DLG2,TRIB1,MECOM,TRIB3,HTR1E,PTPN1,CIB1,PMEPA1,PTPN2,XBP1,MYOCD,CRYBA1,SPRY2,MYO1D,NAF1,SOCS1,ZFYVE28,PRKCD,LPAR1,PAK2,SMAD7,TIMP3,MAS1,AKAP6,ZMYND11,SH3RF2,DAB2IP	608	544	16130	1.60933	1	0.278856	14.6463
GOTERM_BP_5	GO:0010563~negative regulation of phosphorus metabolic process	33	3.39157	0.00853904	NM_019058,NM_144569,NM_004417,NM_004850,NM_015675,NM_001364,NM_025195,NM_004991,NM_021158,NM_000865,NM_002827,NM_006384,NM_020182,NM_002828,NM_005080,NM_153604,NM_005208,NM_005842,NM_015194,NM_138386,NM_003745,NM_020972,NM_006254,NM_001401,NM_002577,NM_005904,NM_000362,NM_002377,NM_004274,NM_006624,NM_152550,NM_032552	DDIT4,SPOCD1,DUSP1,ROCK2,GADD45B,DLG2,TRIB1,MECOM,TRIB3,HTR1E,PTPN1,CIB1,PMEPA1,PTPN2,XBP1,MYOCD,CRYBA1,SPRY2,MYO1D,NAF1,SOCS1,ZFYVE28,PRKCD,LPAR1,PAK2,SMAD7,TIMP3,MAS1,AKAP6,ZMYND11,SH3RF2,DAB2IP	608	544	16130	1.60933	1	0.278856	14.6463
GOTERM_BP_3	GO:0051241~negative regulation of multicellular organismal process	54	5.54985	0.00870822	NM_000700,NM_001611,NM_003246,NM_000230,NM_178565,NM_001117,NM_025014,NM_006384,NM_030761,NM_001057,NM_002848,NM_024940,NM_005596,NM_005824,NM_005208,NM_024915,NM_004767,NM_001010848,NM_000856,NM_004850,NM_025195,NM_000663,NM_181504,NM_015401,NM_019074,NM_005524,NM_002615,NM_032682,NM_004039,NM_005982,NM_030955,NM_000054,NM_002820,NM_002828,NM_002600,NM_145068,NM_153604,NM_024336,NM_017508,NM_002…	ANXA1,ACP5,THBS1,LEP,RSPO2,ADCYAP1,ARHGEF15,CIB1,WNT4,TACR2,PTPRO,DOCK5,NFIB,LRRC17,CRYBA1,GRHL2,GPR37L1,NRG3,GUCY1A1,ROCK2,TRIB1,ABAT,PIK3R1,HDAC7,DLL4,HES1,SERPINF1,FOXP1,ANXA2,SIX1,ADAMTS12,AVPR2,PTHLH,PTPN2,PDE4B,TRPV3,MYOCD,IRX3,SOX6,PIK3CG,MTMR2,SNAI1,JAG1,ACVRL1,PRKCD,LPAR1,SMAD7,TLR3,BCL11A,MESP1,TOB1,WWC3,DAB2IP	624	1017	16663	1.41789	0.999941	0.114668	13.0721
GOTERM_BP_3	GO:0008219~cell death	94	9.66084	0.00887142	NM_138278,NM_024900,NM_000700,NM_152405,NM_003287,NM_000949,NM_003246,NM_000230,NM_014258,NM_024051,NM_003253,NM_021158,NM_001117,NM_005308,NM_004307,NM_019893,NM_012250,NM_006384,NM_033129,NM_006939,NM_030761,NM_000125,NM_005080,NM_000177,NM_005633,NM_000141,NM_005208,NM_020066,NM_016653,NM_003551,NM_005204,NM_015723,NM_182757,NM_003810,NM_002111,NM_005211,NM_012114,NM_000400,NM_004767,NM_006624…	BNIPL,JADE1,ANXA1,JMY,TPD52L1,PRLR,THBS1,LEP,SYCP2,GGCT,TIAM1,TRIB3,ADCYAP1,GRK5,APBB2,ASAH2,RRAS2,CIB1,SCRT2,SOS2,WNT4,ESR1,XBP1,GSN,SOS1,FGFR2,CRYBA1,FMN2,MAP3K20,NME5,MAP3K8,PNPLA8,RNF144B,TNFSF10,HTT,CSF1R,CASP14,ERCC2,GPR37L1,ZMYND11,F3,EVA1A,EGR3,DDIT4,NOX5,DUSP1,GADD45B,PIP,CCN2,KRT20,MAP2K6,HK2,PIAS1,PIK3R1,PAK4,MAPK9,FYN,SERPINF1,MECOM,IKZF3,FOXP1,SIX1,RPS6KA2,PTGIS,PTPN1,TP53BP2,CTSB,TF…	624	1958	16663	1.28199	0.999951	0.115342	13.301
GOTERM_BP_3	GO:0040017~positive regulation of locomotion	27	2.77492	0.00896074	NM_000208,NM_004850,NM_000131,NM_198999,NM_002963,NM_181504,NM_015401,NM_014767,NM_003246,NM_032682,NM_003253,NM_012250,NM_006384,NM_024940,NM_005080,NM_005985,NM_001401,NM_005218,NM_001838,NM_005211,NM_017679,NM_025208,NM_001993,NM_032552,NM_005417,NM_001956	INSR,ROCK2,F7,SLC26A5,S100A7,PIK3R1,HDAC7,SPOCK2,THBS1,FOXP1,TIAM1,RRAS2,CIB1,DOCK5,XBP1,SNAI1,LPAR1,DEFB1,CCR7,CSF1R,BCAS3,PDGFD,F3,DAB2IP,SRC,EDN2	624	422	16663	1.70852	0.999956	0.115103	13.4261
GOTERM_BP_3	GO:0030900~forebrain development	24	2.4666	0.00929158	NM_005596,NM_006997,NM_004171,NM_001369,NM_000141,NM_004185,NM_005524,NM_002037,NM_004044,NM_006176,NM_001401,NM_005211,NM_001117,NM_000054,NM_153223,NM_001080461,NM_002377,NM_001010848,NM_032552,NM_030761,NM_001543,NM_005417	NFIB,TACC2,SLC1A2,DNAH5,FGFR2,WNT2B,HES1,FYN,ATIC,NRGN,LPAR1,CSF1R,ADCYAP1,AVPR2,CEP120,UNCX,MAS1,NRG3,DAB2IP,WNT4,NDST1,SRC	624	361	16663	1.7753	0.99997	0.11776	13.8878
GOTERM_BP_5	GO:0043408~regulation of MAPK cascade	39	4.00822	0.00940048	NM_000208,NM_004417,NM_015675,NM_001901,NM_002758,NM_025195,NM_002963,NM_003287,NM_003246,NM_004991,NM_207103,NM_000230,NM_003253,NM_021158,NM_001117,NM_002827,NM_006384,NM_002828,NM_005080,NM_000141,NM_002649,NM_005208,NM_005842,NM_016653,NM_138386,NM_016341,NM_005204,NM_005992,NM_006254,NM_001401,NM_005211,NM_001838,NM_003265,NM_004767,NM_000362,NM_025208,NM_006624,NM_032552,NM_005417	INSR,DUSP1,GADD45B,CCN2,MAP2K6,TRIB1,S100A7,TPD52L1,THBS1,MECOM,SCIMP,LEP,TIAM1,TRIB3,ADCYAP1,PTPN1,CIB1,PTPN2,XBP1,FGFR2,PIK3CG,CRYBA1,SPRY2,MAP3K20,NAF1,PLCE1,MAP3K8,TBX1,PRKCD,LPAR1,CSF1R,CCR7,TLR3,GPR37L1,TIMP3,PDGFD,ZMYND11,DAB2IP,SRC	608	678	16130	1.52604	1	0.299844	16.0055
GOTERM_BP_5	GO:0003230~cardiac atrium development	6	0.61665	0.00946411	NM_020733,NM_005633,NM_003030,NM_002471,NM_018670,NM_019074	HEG1,SOS1,SHOX2,MYH6,MESP1,DLL4	608	35	16130	4.54793	1	0.299053	16.1051
GOTERM_BP_5	GO:0030183~B cell differentiation	11	1.13052	0.0096104	NM_032682,NM_005080,NM_005583,NM_024782,NM_001198,NM_005079,NM_181504,NM_003200,NM_002661,NM_001300,NM_002828	FOXP1,XBP1,LYL1,NHEJ1,PRDM1,TPD52,PIK3R1,TCF3,PLCG2,KLF6,PTPN2	608	112	16130	2.60559	1	0.30044	16.3336
GOTERM_BP_3	GO:0010648~negative regulation of cell communication	61	6.26927	0.009772	NM_024900,NM_012293,NM_012309,NM_003246,NM_000230,NM_006384,NM_020182,NM_033129,NM_002848,NM_030761,NM_001057,NM_000125,NM_005080,NM_005208,NM_021235,NM_003745,NM_003551,NM_020972,NM_003506,NM_024873,NM_003810,NM_002111,NM_033119,NM_004767,NM_006624,NM_019058,NM_004417,NM_023940,NM_025195,NM_015401,NM_019074,NM_002037,NM_004991,NM_032682,NM_030955,NM_015255,NM_002827,NM_002828,NM_018389,NM_004176…	JADE1,PXDN,SHANK2,THBS1,LEP,CIB1,PMEPA1,SCRT2,PTPRO,WNT4,TACR2,ESR1,XBP1,CRYBA1,EPS15L1,SOCS1,NME5,ZFYVE28,FZD6,TNIP3,TNFSF10,HTT,NKD1,GPR37L1,ZMYND11,DDIT4,DUSP1,RASL11B,TRIB1,HDAC7,DLL4,FYN,MECOM,FOXP1,ADAMTS12,UBR2,PTPN1,PTPN2,SLC35C1,SREBF1,SPRY2,MTMR2,SNAI1,NAF1,PSME4,LPXN,PRKCD,NANOS3,PTTG1IP,SMAD7,TLR3,PRDM1,TIMP3,MESP1,WWC3,TOB1,DAB2IP,SRC	624	1182	16663	1.3781	0.999982	0.122109	14.5542
GOTERM_BP_3	GO:0070489~T cell aggregation	28	2.8777	0.00978511	NM_000700,NM_181504,NM_019074,NM_000949,NM_005524,NM_002037,NM_000230,NM_032682,NM_000574,NM_015254,NM_005931,NM_024782,NM_030761,NM_002828,NM_006573,NM_005080,NM_000177,NM_005633,NM_002649,NM_003550,NM_005204,NM_001838,NM_002577,NM_001198,NM_006725,NM_004430,NM_005417,NM_021186	ANXA1,PIK3R1,DLL4,PRLR,HES1,FYN,LEP,FOXP1,CD55,KIF13B,MICB,NHEJ1,WNT4,PTPN2,TNFSF13B,XBP1,GSN,SOS1,PIK3CG,MAD1L1,MAP3K8,CCR7,PAK2,PRDM1,CD6,EGR3,SRC,ZP4	624	446	16663	1.67645	0.999983	0.120915	14.5723
GOTERM_BP_5	GO:0030900~forebrain development	24	2.4666	0.01005	NM_005596,NM_006997,NM_004171,NM_001369,NM_000141,NM_004185,NM_005524,NM_002037,NM_004044,NM_006176,NM_001401,NM_005211,NM_001117,NM_000054,NM_153223,NM_001080461,NM_002377,NM_001010848,NM_032552,NM_030761,NM_001543,NM_005417	NFIB,TACC2,SLC1A2,DNAH5,FGFR2,WNT2B,HES1,FYN,ATIC,NRGN,LPAR1,CSF1R,ADCYAP1,AVPR2,CEP120,UNCX,MAS1,NRG3,DAB2IP,WNT4,NDST1,SRC	608	361	16130	1.76374	1	0.309337	17.0167
GOTERM_BP_3	GO:0023057~negative regulation of signaling	61	6.26927	0.0101882	NM_024900,NM_012293,NM_012309,NM_003246,NM_000230,NM_006384,NM_020182,NM_033129,NM_002848,NM_030761,NM_001057,NM_000125,NM_005080,NM_005208,NM_021235,NM_003745,NM_003551,NM_020972,NM_003506,NM_024873,NM_003810,NM_002111,NM_033119,NM_004767,NM_006624,NM_019058,NM_004417,NM_023940,NM_025195,NM_015401,NM_019074,NM_002037,NM_004991,NM_032682,NM_030955,NM_015255,NM_002827,NM_002828,NM_018389,NM_004176…	JADE1,PXDN,SHANK2,THBS1,LEP,CIB1,PMEPA1,SCRT2,PTPRO,WNT4,TACR2,ESR1,XBP1,CRYBA1,EPS15L1,SOCS1,NME5,ZFYVE28,FZD6,TNIP3,TNFSF10,HTT,NKD1,GPR37L1,ZMYND11,DDIT4,DUSP1,RASL11B,TRIB1,HDAC7,DLL4,FYN,MECOM,FOXP1,ADAMTS12,UBR2,PTPN1,PTPN2,SLC35C1,SREBF1,SPRY2,MTMR2,SNAI1,NAF1,PSME4,LPXN,PRKCD,NANOS3,PTTG1IP,SMAD7,TLR3,PRDM1,TIMP3,MESP1,WWC3,TOB1,DAB2IP,SRC	624	1186	16663	1.37345	0.999989	0.124228	15.1277
GOTERM_BP_3	GO:0045785~positive regulation of cell adhesion	25	2.56937	0.010264	NM_000700,NM_181504,NM_014767,NM_005524,NM_002037,NM_000230,NM_000574,NM_006384,NM_030761,NM_024940,NM_006573,NM_005080,NM_012334,NM_199511,NM_006418,NM_001149,NM_005204,NM_002577,NM_001838,NM_005904,NM_006725,NM_004430,NM_005417,NM_021186	ANXA1,PIK3R1,SPOCK2,HES1,FYN,LEP,CD55,CIB1,WNT4,DOCK5,TNFSF13B,XBP1,MYO10,CCDC80,OLFM4,ANK3,MAP3K8,PAK2,CCR7,SMAD7,CD6,EGR3,SRC,ZP4	624	385	16663	1.734	0.99999	0.123752	15.2317
GOTERM_BP_5	GO:0048644~muscle organ morphogenesis	9	0.924974	0.0103186	NM_005992,NM_020733,NM_000256,NM_004609,NM_003030,NM_005904,NM_000141,NM_002471,NM_019074	TBX1,HEG1,MYBPC3,TCF15,SHOX2,SMAD7,FGFR2,MYH6,DLL4	608	80	16130	2.98458	1	0.313667	17.4316
GOTERM_BP_5	GO:0043583~ear development	16	1.6444	0.0104092	NM_004609,NM_000141,NM_198999,NM_005842,NM_000214,NM_053001,NM_005524,NM_014246,NM_003506,NM_005992,NM_005982,NM_015541,NM_016929,NM_003615,NM_005786,NM_003667	TCF15,FGFR2,SLC26A5,SPRY2,JAG1,OSR2,HES1,CELSR1,FZD6,TBX1,SIX1,LRIG1,CLIC5,SLC4A7,TSHZ1,LGR5	608	204	16130	2.08075	1	0.313465	17.571
GOTERM_BP_5	GO:0010648~negative regulation of cell communication	61	6.26927	0.0104455	NM_024900,NM_012293,NM_012309,NM_003246,NM_000230,NM_006384,NM_020182,NM_033129,NM_002848,NM_030761,NM_001057,NM_000125,NM_005080,NM_005208,NM_021235,NM_003745,NM_003551,NM_020972,NM_003506,NM_024873,NM_003810,NM_002111,NM_033119,NM_004767,NM_006624,NM_019058,NM_004417,NM_023940,NM_025195,NM_015401,NM_019074,NM_002037,NM_004991,NM_032682,NM_030955,NM_015255,NM_002827,NM_002828,NM_018389,NM_004176…	JADE1,PXDN,SHANK2,THBS1,LEP,CIB1,PMEPA1,SCRT2,PTPRO,WNT4,TACR2,ESR1,XBP1,CRYBA1,EPS15L1,SOCS1,NME5,ZFYVE28,FZD6,TNIP3,TNFSF10,HTT,NKD1,GPR37L1,ZMYND11,DDIT4,DUSP1,RASL11B,TRIB1,HDAC7,DLL4,FYN,MECOM,FOXP1,ADAMTS12,UBR2,PTPN1,PTPN2,SLC35C1,SREBF1,SPRY2,MTMR2,SNAI1,NAF1,PSME4,LPXN,PRKCD,NANOS3,PTTG1IP,SMAD7,TLR3,PRDM1,TIMP3,MESP1,WWC3,TOB1,DAB2IP,SRC	608	1182	16130	1.36913	1	0.311924	17.6268
GOTERM_BP_5	GO:0070489~T cell aggregation	28	2.8777	0.010521	NM_000700,NM_181504,NM_019074,NM_000949,NM_005524,NM_002037,NM_000230,NM_032682,NM_000574,NM_015254,NM_005931,NM_024782,NM_030761,NM_002828,NM_006573,NM_005080,NM_000177,NM_005633,NM_002649,NM_003550,NM_005204,NM_001838,NM_002577,NM_001198,NM_006725,NM_004430,NM_005417,NM_021186	ANXA1,PIK3R1,DLL4,PRLR,HES1,FYN,LEP,FOXP1,CD55,KIF13B,MICB,NHEJ1,WNT4,PTPN2,TNFSF13B,XBP1,GSN,SOS1,PIK3CG,MAD1L1,MAP3K8,CCR7,PAK2,PRDM1,CD6,EGR3,SRC,ZP4	608	446	16130	1.66554	1	0.311372	17.7429
GOTERM_BP_5	GO:0051893~regulation of focal adhesion assembly	7	0.719424	0.010792	NM_004850,NM_017679,NM_005417,NM_030761,NM_000020,NM_003246	ROCK2,BCAS3,SRC,WNT4,ACVRL1,THBS1	608	50	16130	3.71414	1	0.315572	18.1579
GOTERM_BP_5	GO:0090109~regulation of cell-substrate junction assembly	7	0.719424	0.010792	NM_004850,NM_017679,NM_005417,NM_030761,NM_000020,NM_003246	ROCK2,BCAS3,SRC,WNT4,ACVRL1,THBS1	608	50	16130	3.71414	1	0.315572	18.1579
GOTERM_BP_5	GO:0007292~female gamete generation	11	1.13052	0.0108173	NM_000230,NM_021135,NM_001098622,NM_020338,NM_005633,NM_020066,NM_005417,NM_030761,NM_003667,NM_014846,NM_001987	LEP,RPS6KA2,NANOS3,ZMIZ1,SOS1,FMN2,SRC,WNT4,LGR5,WASHC5,ETV6	608	114	16130	2.55987	1	0.313793	18.1965
GOTERM_BP_3	GO:0098609~cell-cell adhesion	60	6.1665	0.0108383	NM_000700,NM_000949,NM_000230,NM_000574,NM_005202,NM_030761,NM_006573,NM_005080,NM_000177,NM_005633,NM_006474,NM_194284,NM_021235,NM_016174,NM_003296,NM_003550,NM_005204,NM_014246,NM_002855,NM_173496,NM_006725,NM_021923,NM_004430,NM_012130,NM_152750,NM_015027,NM_000663,NM_181504,NM_005884,NM_019074,NM_002037,NM_005524,NM_004044,NM_032682,NM_004039,NM_015254,NM_024782,NM_005931,NM_002827,NM_138295…	ANXA1,PRLR,LEP,CD55,COL8A2,WNT4,TNFSF13B,XBP1,GSN,SOS1,PDPN,CLDN23,EPS15L1,CERCAM,CRISP2,MAD1L1,MAP3K8,CELSR1,NECTIN1,MPP7,CD6,FGFRL1,EGR3,CLDN14,CDHR3,PDXDC1,ABAT,PIK3R1,PAK4,DLL4,FYN,HES1,ATIC,FOXP1,ANXA2,KIF13B,NHEJ1,MICB,PTPN1,PKD1L1,CLDN19,PTPN2,EIF2S3,MYO10,PIK3CG,ANK3,HSPA8,SCARF2,PRKCD,CCR7,PAK2,RAP2B,SMAD7,PRDM1,WASF2,DAB2IP,MARK2,SRC,ZP4	624	1164	16663	1.37647	0.999995	0.12886	16.0161
GOTERM_BP_5	GO:0032868~response to insulin	18	1.84995	0.0110563	NM_000208,NM_005080,NM_005633,NM_004176,NM_181504,NM_003745,NM_000230,NM_002079,NM_006254,NM_003810,NM_021158,NM_002827,NM_003629,NM_014832,NM_005417,NM_002828	INSR,XBP1,SOS1,SREBF1,PIK3R1,SOCS1,LEP,GOT1,PRKCD,TNFSF10,TRIB3,PTPN1,PIK3R3,TBC1D4,SRC,PTPN2	608	244	16130	1.9571	1	0.317126	18.5607
GOTERM_BP_3	GO:0051129~negative regulation of cellular component organization	36	3.6999	0.0114462	NM_004850,NM_004417,NM_017575,NM_194277,NM_003493,NM_138370,NM_016434,NM_003246,NM_004039,NM_021135,NM_006384,NM_025014,NM_020182,NM_014832,NM_002848,NM_015902,NM_000177,NM_015015,NM_005842,NM_006597,NM_016156,NM_003550,NM_000020,NM_006254,NM_005929,NM_001401,NM_006330,NM_005993,NM_017679,NM_005904,NM_018014,NM_006990,NM_032552,NM_005417	ROCK2,DUSP1,SMG6,FRMD7,H3-4,PKDCC,RTEL1,THBS1,ANXA2,RPS6KA2,CIB1,ARHGEF15,PMEPA1,TBC1D4,PTPRO,UBR5,GSN,KDM4B,SPRY2,HSPA8,MTMR2,MAD1L1,ACVRL1,PRKCD,MELTF,LPAR1,LYPLA1,TBCD,BCAS3,SMAD7,BCL11A,WASF2,DAB2IP,SRC	624	624	16663	1.54059	0.999997	0.134196	16.839
GOTERM_BP_5	GO:0000904~cell morphogenesis involved in differentiation	42	4.31655	0.0115061	NM_006832,NM_002037,NM_005524,NM_020733,NM_032682,NM_003253,NM_018212,NM_016929,NM_016081,NM_015254,NM_004307,NM_006384,NM_012102,NM_002023,NM_030761,NM_002848,NM_024940,NM_005596,NM_002380,NM_005633,NM_004609,NM_014309,NM_003030,NM_000141,NM_001149,NM_006418,NM_005985,NM_000020,NM_024915,NM_005929,NM_004472,NM_002855,NM_005211,NM_005904,NM_021923,NM_018014,NM_004575,NM_004954,NM_032552,NM_005417	FERMT2,FYN,HES1,HEG1,FOXP1,TIAM1,ENAH,CLIC5,PALLD,KIF13B,APBB2,CIB1,RERE,FMOD,WNT4,PTPRO,DOCK5,NFIB,MATN2,SOS1,TCF15,RBFOX2,SHOX2,FGFR2,ANK3,OLFM4,SNAI1,ACVRL1,GRHL2,MELTF,FOXD1,NECTIN1,CSF1R,SMAD7,FGFRL1,BCL11A,POU4F2,MARK2,DAB2IP,SRC	608	753	16130	1.47974	1	0.325292	19.242
GOTERM_BP_5	GO:0045937~positive regulation of phosphate metabolic process	55	5.65262	0.0117704	NM_003287,NM_000949,NM_003246,NM_207103,NM_000230,NM_003253,NM_015234,NM_001117,NM_005855,NM_001116,NM_006384,NM_005080,NM_000141,NM_016653,NM_016341,NM_003745,NM_005204,NM_005211,NM_004767,NM_001010848,NM_000856,NM_000208,NM_004850,NM_015675,NM_001901,NM_002758,NM_002963,NM_002037,NM_005524,NM_004039,NM_001668,NM_018724,NM_000054,NM_002820,NM_002827,NM_138409,NM_001843,NM_002649,NM_005842,NM_000…	TPD52L1,PRLR,THBS1,SCIMP,LEP,TIAM1,ADGRF5,ADCYAP1,RAMP1,ADCY9,CIB1,XBP1,FGFR2,MAP3K20,PLCE1,SOCS1,MAP3K8,CSF1R,GPR37L1,NRG3,GUCY1A1,INSR,ROCK2,GADD45B,CCN2,MAP2K6,S100A7,FYN,HES1,ANXA2,ARNT,IL20,AVPR2,PTHLH,PTPN1,MRAP2,CNTN1,PIK3CG,SPRY2,ACVRL1,TBX1,LPAR1,PRKCD,CCR7,PAK2,RAP2B,TLR3,AKAP6,MAS1,PDGFD,MARK2,DAB2IP,SRC,ZP4	608	1049	16130	1.39097	1	0.328992	19.6399
GOTERM_BP_5	GO:0010562~positive regulation of phosphorus metabolic process	55	5.65262	0.0117704	NM_003287,NM_000949,NM_003246,NM_207103,NM_000230,NM_003253,NM_015234,NM_001117,NM_005855,NM_001116,NM_006384,NM_005080,NM_000141,NM_016653,NM_016341,NM_003745,NM_005204,NM_005211,NM_004767,NM_001010848,NM_000856,NM_000208,NM_004850,NM_015675,NM_001901,NM_002758,NM_002963,NM_002037,NM_005524,NM_004039,NM_001668,NM_018724,NM_000054,NM_002820,NM_002827,NM_138409,NM_001843,NM_002649,NM_005842,NM_000…	TPD52L1,PRLR,THBS1,SCIMP,LEP,TIAM1,ADGRF5,ADCYAP1,RAMP1,ADCY9,CIB1,XBP1,FGFR2,MAP3K20,PLCE1,SOCS1,MAP3K8,CSF1R,GPR37L1,NRG3,GUCY1A1,INSR,ROCK2,GADD45B,CCN2,MAP2K6,S100A7,FYN,HES1,ANXA2,ARNT,IL20,AVPR2,PTHLH,PTPN1,MRAP2,CNTN1,PIK3CG,SPRY2,ACVRL1,TBX1,LPAR1,PRKCD,CCR7,PAK2,RAP2B,TLR3,AKAP6,MAS1,PDGFD,MARK2,DAB2IP,SRC,ZP4	608	1049	16130	1.39097	1	0.328992	19.6399
GOTERM_BP_3	GO:0051128~regulation of cellular component organization	108	11.0997	0.0117795	NM_015000,NM_024900,NM_194277,NM_000700,NM_138370,NM_198999,NM_003246,NM_003253,NM_015986,NM_002023,NM_002848,NM_030761,NM_005080,NM_000177,NM_015321,NM_006474,NM_003030,NM_019020,NM_003550,NM_016341,NM_006330,NM_005929,NM_002111,NM_002855,NM_005211,NM_173496,NM_000400,NM_001010848,NM_004850,NM_000242,NM_001901,NM_000189,NM_003470,NM_018121,NM_181504,NM_016434,NM_004039,NM_005982,NM_021135,NM_015…	STK38L,JADE1,FRMD7,ANXA1,PKDCC,SLC26A5,THBS1,TIAM1,CRLF3,FMOD,PTPRO,WNT4,XBP1,GSN,CRTC1,PDPN,SHOX2,TBC1D16,MAD1L1,PLCE1,LYPLA1,MELTF,HTT,NECTIN1,CSF1R,MPP7,ERCC2,NRG3,ROCK2,MBL2,CCN2,HK2,USP7,SLF2,PIK3R1,RTEL1,ANXA2,SIX1,RPS6KA2,KIF13B,CEP120,PTPN1,TULP1,ANK3,OLFM4,SPRY2,HSPA8,SNAI1,LPAR1,ETV5,TBCD,NPEPPS,SMAD7,HHAT,WASF2,SMG6,FERMT2,H3-4,ETF1,JMY,MRGPRE,FHL1,ADCYAP1,APBB2,ARHGEF15,CIB1,PMEPA1,EI…	624	2323	16663	1.24149	0.999998	0.13642	17.2869
GOTERM_BP_3	GO:0022409~positive regulation of cell-cell adhesion	18	1.84995	0.0120511	NM_006573,NM_005080,NM_000700,NM_012334,NM_001149,NM_181504,NM_005524,NM_002037,NM_005204,NM_000230,NM_002577,NM_000574,NM_001838,NM_005904,NM_006725,NM_004430,NM_005417,NM_021186	TNFSF13B,XBP1,ANXA1,MYO10,ANK3,PIK3R1,HES1,FYN,MAP3K8,LEP,PAK2,CD55,CCR7,SMAD7,CD6,EGR3,SRC,ZP4	624	248	16663	1.93816	0.999999	0.137934	17.6504
GOTERM_BP_5	GO:1902533~positive regulation of intracellular signal transduction	49	5.03597	0.0123326	NM_194277,NM_000131,NM_003287,NM_000949,NM_003246,NM_207103,NM_000230,NM_003253,NM_001117,NM_015986,NM_006384,NM_006939,NM_175744,NM_005080,NM_005633,NM_000141,NM_016341,NM_003745,NM_016653,NM_005204,NM_003810,NM_002111,NM_005211,NM_004767,NM_005767,NM_001993,NM_000208,NM_015675,NM_001901,NM_002758,NM_002963,NM_005524,NM_002037,NM_030912,NM_018724,NM_002827,NM_002828,NM_002649,NM_005842,NM_005992…	FRMD7,F7,TPD52L1,PRLR,THBS1,SCIMP,LEP,TIAM1,ADCYAP1,CRLF3,CIB1,SOS2,RHOC,XBP1,SOS1,FGFR2,PLCE1,SOCS1,MAP3K20,MAP3K8,TNFSF10,HTT,CSF1R,GPR37L1,LPAR6,F3,INSR,GADD45B,CCN2,MAP2K6,S100A7,HES1,FYN,TRIM8,IL20,PTPN1,PTPN2,PIK3CG,SPRY2,TBX1,LPAR1,CCR7,TLR3,MAS1,AKAP6,PDGFD,MCF2L,DAB2IP,SRC	608	915	16130	1.42071	1	0.339296	20.48
GOTERM_BP_3	GO:0044093~positive regulation of molecular function	88	9.04419	0.0124383	NM_016237,NM_152405,NM_014957,NM_052909,NM_003287,NM_000949,NM_003246,NM_000230,NM_003253,NM_021158,NM_001117,NM_014869,NM_001080479,NM_001116,NM_006384,NM_025014,NM_006939,NM_030761,NM_024940,NM_000125,NM_014882,NM_175744,NM_000177,NM_005633,NM_015321,NM_003341,NM_000141,NM_006534,NM_019020,NM_016653,NM_003745,NM_016341,NM_005204,NM_014631,NM_024915,NM_003810,NM_002111,NM_005211,NM_020860,NM_001…	ANAPC5,JMY,DENND3,PLEKHG4B,TPD52L1,PRLR,THBS1,LEP,TIAM1,TRIB3,ADCYAP1,IQSEC1,ARHGEF28,ADCY9,CIB1,ARHGEF15,SOS2,WNT4,DOCK5,ESR1,ARHGAP25,RHOC,GSN,SOS1,CRTC1,UBE2E1,FGFR2,NCOA3,TBC1D16,MAP3K20,SOCS1,PLCE1,MAP3K8,SH3PXD2A,GRHL2,TNFSF10,HTT,CSF1R,STIM2,ARHGAP5,ERCC2,TCF3,NRG3,F3,EDN2,INSR,PSD3,GADD45B,CCN2,MAP2K6,FYN,HES1,TRIM8,FAM13A,CDC20B,ANXA2,CDC14C,CACNB2,AVPR2,NHEJ1,PTPN1,TBC1D4,PLCG2,MYBPC3,M…	624	1840	16663	1.27713	0.999999	0.140631	18.1658
GOTERM_BP_5	GO:0002521~leukocyte differentiation	29	2.98047	0.0126803	NM_012296,NM_000700,NM_005583,NM_025195,NM_004258,NM_005079,NM_181504,NM_001300,NM_019074,NM_012481,NM_004039,NM_000230,NM_032682,NM_018724,NM_024782,NM_002661,NM_030761,NM_002828,NM_005080,NM_005633,NM_005824,NM_014631,NM_001838,NM_005211,NM_003265,NM_001198,NM_003200,NM_004430,NM_005417	GAB2,ANXA1,LYL1,TRIB1,CD101,TPD52,PIK3R1,KLF6,DLL4,IKZF3,ANXA2,LEP,FOXP1,IL20,NHEJ1,PLCG2,WNT4,PTPN2,XBP1,SOS1,LRRC17,SH3PXD2A,CCR7,CSF1R,TLR3,PRDM1,TCF3,EGR3,SRC	608	474	16130	1.62312	1	0.344574	20.9954
GOTERM_BP_5	GO:0014812~muscle cell migration	8	0.822199	0.0127424	NM_005982,NM_001401,NM_005080,NM_000700,NM_025195,NM_025208,NM_005417,NM_024940	SIX1,LPAR1,XBP1,ANXA1,TRIB1,PDGFD,SRC,DOCK5	608	67	16130	3.16771	1	0.343518	21.087
GOTERM_BP_5	GO:0022409~positive regulation of cell-cell adhesion	18	1.84995	0.0129416	NM_006573,NM_005080,NM_000700,NM_012334,NM_001149,NM_181504,NM_005524,NM_002037,NM_005204,NM_000230,NM_002577,NM_000574,NM_001838,NM_005904,NM_006725,NM_004430,NM_005417,NM_021186	TNFSF13B,XBP1,ANXA1,MYO10,ANK3,PIK3R1,HES1,FYN,MAP3K8,LEP,PAK2,CD55,CCR7,SMAD7,CD6,EGR3,SRC,ZP4	608	248	16130	1.92554	1	0.345444	21.3806
GOTERM_BP_5	GO:0010641~positive regulation of platelet-derived growth factor receptor signaling pathway	3	0.308325	0.0131077	NM_000131,NM_001993,NM_005417	F7,F3,SRC	608	5	16130	15.9178	1	0.346625	21.6246
GOTERM_BP_3	GO:0006979~response to oxidative stress	25	2.56937	0.0133382	NM_000254,NM_024505,NM_004417,NM_005080,NM_000242,NM_002452,NM_012293,NM_000700,NM_005410,NM_002085,NM_002963,NM_003551,NM_012473,NM_006254,NM_001668,NM_004454,NM_015553,NM_001838,NM_005931,NM_032243,NM_000400,NM_004767,NM_025208,NM_000857,NM_005417	MTR,NOX5,DUSP1,XBP1,MBL2,NUDT1,PXDN,ANXA1,SELENOP,GPX4,S100A7,NME5,TXN2,PRKCD,ARNT,ETV5,IPCEF1,CCR7,MICB,TXNDC2,ERCC2,GPR37L1,PDGFD,GUCY1B1,SRC	624	394	16663	1.69439	1	0.148578	19.3521
GOTERM_BP_5	GO:2001259~positive regulation of cation channel activity	6	0.61665	0.0133478	NM_002111,NM_020860,NM_000724,NM_004274,NM_001149,NM_002661	HTT,STIM2,CACNB2,AKAP6,ANK3,PLCG2	608	38	16130	4.18889	1	0.349346	21.9759
GOTERM_BP_5	GO:0070486~leukocyte aggregation	28	2.8777	0.0133514	NM_000700,NM_181504,NM_019074,NM_000949,NM_005524,NM_002037,NM_000230,NM_032682,NM_000574,NM_015254,NM_005931,NM_024782,NM_030761,NM_002828,NM_006573,NM_005080,NM_000177,NM_005633,NM_002649,NM_003550,NM_005204,NM_001838,NM_002577,NM_001198,NM_006725,NM_004430,NM_005417,NM_021186	ANXA1,PIK3R1,DLL4,PRLR,HES1,FYN,LEP,FOXP1,CD55,KIF13B,MICB,NHEJ1,WNT4,PTPN2,TNFSF13B,XBP1,GSN,SOS1,PIK3CG,MAD1L1,MAP3K8,CCR7,PAK2,PRDM1,CD6,EGR3,SRC,ZP4	608	454	16130	1.63619	1	0.347067	21.9811
GOTERM_BP_3	GO:0032989~cellular component morphogenesis	66	6.78314	0.0133617	NM_006832,NM_000700,NM_198999,NM_020733,NM_018212,NM_003253,NM_016081,NM_004307,NM_006384,NM_012102,NM_002023,NM_002848,NM_030761,NM_024940,NM_005596,NM_005639,NM_000177,NM_005633,NM_006474,NM_014309,NM_003030,NM_000141,NM_019020,NM_003551,NM_024915,NM_002919,NM_005929,NM_004472,NM_002111,NM_002855,NM_005211,NM_000400,NM_021923,NM_004575,NM_002276,NM_001369,NM_002037,NM_005524,NM_032682,NM_014989…	FERMT2,ANXA1,SLC26A5,HEG1,ENAH,TIAM1,PALLD,APBB2,CIB1,RERE,FMOD,PTPRO,WNT4,DOCK5,NFIB,SYT1,GSN,SOS1,PDPN,RBFOX2,SHOX2,FGFR2,TBC1D16,NME5,GRHL2,RFX3,MELTF,FOXD1,HTT,NECTIN1,CSF1R,ERCC2,FGFRL1,POU4F2,KRT19,DNAH5,FYN,HES1,FOXP1,RIMS1,ATMIN,CLIC5,KIF13B,CEP120,MYH6,MATN2,MYO10,TCF15,SOX6,OLFM4,ANK3,MTMR2,ATXN10,PARVB,SNAI1,ACVRL1,LPAR1,SMAD7,BCL11A,WASF2,DAB2IP,MARK2,SRC	624	1321	16663	1.33417	1	0.14736	19.3827
GOTERM_BP_3	GO:0010941~regulation of cell death	74	7.60534	0.013391	NM_000700,NM_152405,NM_003287,NM_000949,NM_003246,NM_000230,NM_014258,NM_003253,NM_001117,NM_005308,NM_012250,NM_004307,NM_006384,NM_033129,NM_030761,NM_006939,NM_000125,NM_005080,NM_000177,NM_005633,NM_000141,NM_020066,NM_005208,NM_016653,NM_003551,NM_003810,NM_002111,NM_005211,NM_004767,NM_006624,NM_001993,NM_004430,NM_019058,NM_004417,NM_015675,NM_002652,NM_001901,NM_002758,NM_016166,NM_181504…	ANXA1,JMY,TPD52L1,PRLR,THBS1,LEP,SYCP2,TIAM1,ADCYAP1,GRK5,RRAS2,APBB2,CIB1,SCRT2,WNT4,SOS2,ESR1,XBP1,GSN,SOS1,FGFR2,FMN2,CRYBA1,MAP3K20,NME5,TNFSF10,HTT,CSF1R,GPR37L1,ZMYND11,F3,EGR3,DDIT4,DUSP1,GADD45B,PIP,CCN2,MAP2K6,PIAS1,PIK3R1,MAPK9,FYN,SERPINF1,MECOM,IKZF3,FOXP1,SIX1,RPS6KA2,PTGIS,PTPN1,TP53BP2,CTSB,TFAP2D,PLCG2,PTPN2,MYOCD,PIK3CG,SPRY2,OLFM4,SNAI1,ALX3,TBX1,LPAR1,PRKCD,NANOS3,PAK2,CCR7,PTT…	624	1509	16663	1.30952	1	0.146226	19.4211
GOTERM_BP_3	GO:0021537~telencephalon development	17	1.74717	0.0133949	NM_005596,NM_006997,NM_004171,NM_001369,NM_005524,NM_004044,NM_006176,NM_001401,NM_005211,NM_000054,NM_153223,NM_001080461,NM_002377,NM_001010848,NM_032552	NFIB,TACC2,SLC1A2,DNAH5,HES1,ATIC,NRGN,LPAR1,CSF1R,AVPR2,CEP120,UNCX,MAS1,NRG3,DAB2IP	624	231	16663	1.96519	1	0.144857	19.4261
GOTERM_BP_3	GO:0009968~negative regulation of signal transduction	56	5.7554	0.0138132	NM_024900,NM_012293,NM_003246,NM_006384,NM_020182,NM_033129,NM_002848,NM_030761,NM_000125,NM_005080,NM_005208,NM_021235,NM_003745,NM_003551,NM_020972,NM_003506,NM_024873,NM_003810,NM_002111,NM_033119,NM_004767,NM_006624,NM_019058,NM_004417,NM_023940,NM_025195,NM_015401,NM_019074,NM_002037,NM_004991,NM_032682,NM_030955,NM_015255,NM_002827,NM_002828,NM_018389,NM_005842,NM_016156,NM_005985,NM_138386…	JADE1,PXDN,THBS1,CIB1,PMEPA1,SCRT2,PTPRO,WNT4,ESR1,XBP1,CRYBA1,EPS15L1,SOCS1,NME5,ZFYVE28,FZD6,TNIP3,TNFSF10,HTT,NKD1,GPR37L1,ZMYND11,DDIT4,DUSP1,RASL11B,TRIB1,HDAC7,DLL4,FYN,MECOM,FOXP1,ADAMTS12,UBR2,PTPN1,PTPN2,SLC35C1,SPRY2,MTMR2,SNAI1,NAF1,PSME4,LPXN,PRKCD,NANOS3,PTTG1IP,SMAD7,TLR3,PRDM1,TIMP3,MESP1,WWC3,TOB1,DAB2IP,SRC	624	1089	16663	1.37318	1	0.147638	19.9716
GOTERM_BP_5	GO:0002064~epithelial cell development	16	1.6444	0.0138583	NM_004850,NM_005080,NM_004609,NM_000214,NM_002919,NM_024915,NM_020733,NM_016081,NM_016929,NM_002886,NM_003615,NM_001198,NM_000849,NM_000423,NM_030761,NM_000125	ROCK2,XBP1,TCF15,JAG1,RFX3,GRHL2,HEG1,PALLD,CLIC5,RAP2B,SLC4A7,PRDM1,GSTM3,KRT2,WNT4,ESR1	608	211	16130	2.01172	1	0.35525	22.7181
GOTERM_BP_5	GO:0071417~cellular response to organonitrogen compound	29	2.98047	0.0139185	NM_000208,NM_181504,NM_000949,NM_002037,NM_000230,NM_021158,NM_015255,NM_001116,NM_002827,NM_014832,NM_003052,NM_002828,NM_002600,NM_005080,NM_005633,NM_004176,NM_002649,NM_003745,NM_002079,NM_006254,NM_002377,NM_025208,NM_004274,NM_003629,NM_005477,NM_004126,NM_005417	INSR,PIK3R1,PRLR,FYN,LEP,TRIB3,UBR2,ADCY9,PTPN1,TBC1D4,SLC34A1,PTPN2,PDE4B,XBP1,SOS1,SREBF1,PIK3CG,SOCS1,GOT1,PRKCD,MAS1,PDGFD,AKAP6,PIK3R3,HCN4,GNG11,SRC	608	477	16130	1.61291	1	0.354138	22.8051
GOTERM_BP_5	GO:0021537~telencephalon development	17	1.74717	0.0141552	NM_005596,NM_006997,NM_004171,NM_001369,NM_005524,NM_004044,NM_006176,NM_001401,NM_005211,NM_000054,NM_153223,NM_001080461,NM_002377,NM_001010848,NM_032552	NFIB,TACC2,SLC1A2,DNAH5,HES1,ATIC,NRGN,LPAR1,CSF1R,AVPR2,CEP120,UNCX,MAS1,NRG3,DAB2IP	608	231	16130	1.9524	1	0.356616	23.1466
GOTERM_BP_5	GO:0034332~adherens junction organization	11	1.13052	0.0143363	NM_004850,NM_006832,NM_002855,NM_005993,NM_017679,NM_005904,NM_005417,NM_030761,NM_000020,NM_003246	ROCK2,FERMT2,NECTIN1,TBCD,BCAS3,SMAD7,SRC,WNT4,ACVRL1,THBS1	608	119	16130	2.45232	1	0.357933	23.4069
GOTERM_BP_3	GO:0016337~single organismal cell-cell adhesion	40	4.111	0.0144298	NM_000700,NM_181504,NM_000663,NM_019074,NM_002037,NM_000949,NM_005524,NM_032682,NM_000230,NM_000574,NM_005202,NM_015254,NM_005931,NM_024782,NM_138295,NM_030761,NM_002828,NM_006573,NM_005080,NM_000177,NM_005633,NM_012334,NM_006474,NM_002649,NM_001149,NM_016174,NM_003296,NM_003550,NM_005204,NM_006254,NM_002855,NM_001838,NM_002577,NM_002886,NM_005904,NM_001198,NM_006725,NM_005417,NM_004430,NM_021186	ANXA1,PIK3R1,ABAT,DLL4,FYN,PRLR,HES1,FOXP1,LEP,CD55,COL8A2,KIF13B,MICB,NHEJ1,PKD1L1,WNT4,PTPN2,TNFSF13B,XBP1,GSN,SOS1,MYO10,PDPN,PIK3CG,ANK3,CERCAM,CRISP2,MAD1L1,MAP3K8,PRKCD,NECTIN1,CCR7,PAK2,RAP2B,SMAD7,PRDM1,CD6,SRC,EGR3,ZP4	624	725	16663	1.4733	1	0.152295	20.7693
GOTERM_BP_3	GO:0048608~reproductive structure development	26	2.67215	0.0144515	NM_000208,NM_002276,NM_002452,NM_000700,NM_004185,NM_000949,NM_005524,NM_002615,NM_000230,NM_001668,NM_014258,NM_001117,NM_000961,NM_001908,NM_030761,NM_000125,NM_153604,NM_000141,NM_005985,NM_024915,NM_004452,NM_003810,NM_003265,NM_001198,NM_002377,NM_005417	INSR,KRT19,NUDT1,ANXA1,WNT2B,PRLR,HES1,SERPINF1,LEP,ARNT,SYCP2,ADCYAP1,PTGIS,CTSB,WNT4,ESR1,MYOCD,FGFR2,SNAI1,GRHL2,ESRRB,TNFSF10,TLR3,PRDM1,MAS1,SRC	624	418	16663	1.66098	1	0.15109	20.7973
GOTERM_BP_3	GO:0090184~positive regulation of kidney development	6	0.61665	0.014477	NM_005982,NM_004472,NM_025208,NM_006017,NM_004185,NM_030761	SIX1,FOXD1,PDGFD,PROM1,WNT2B,WNT4	624	39	16663	4.10823	1	0.149943	20.83
GOTERM_BP_3	GO:0044057~regulation of system process	30	3.08325	0.0145102	NM_001901,NM_006561,NM_000663,NM_000230,NM_002564,NM_000724,NM_001117,NM_000054,NM_002471,NM_001057,NM_002848,NM_024940,NM_001058,NM_002600,NM_012282,NM_000256,NM_153604,NM_000953,NM_004176,NM_002649,NM_016156,NM_016341,NM_002606,NM_014405,NM_005904,NM_004274,NM_170685,NM_005477,NM_000856,NM_001956	CCN2,CELF2,ABAT,LEP,P2RY2,CACNB2,ADCYAP1,AVPR2,MYH6,TACR2,PTPRO,DOCK5,TACR1,PDE4B,KCNE5,MYBPC3,MYOCD,PTGDR,SREBF1,PIK3CG,MTMR2,PLCE1,PDE9A,CACNG4,SMAD7,AKAP6,TAC4,HCN4,GUCY1A1,EDN2	624	504	16663	1.5895	1	0.148892	20.8728
GOTERM_BP_3	GO:0051130~positive regulation of cellular component organization	60	6.1665	0.0146198	NM_194277,NM_000700,NM_001039165,NM_152405,NM_003253,NM_001117,NM_025014,NM_006384,NM_020390,NM_030761,NM_024940,NM_005080,NM_005639,NM_000177,NM_015321,NM_003030,NM_020066,NM_000037,NM_005929,NM_003810,NM_002111,NM_173496,NM_000400,NM_000208,NM_004850,NM_000242,NM_001901,NM_000189,NM_018121,NM_181504,NM_016434,NM_002752,NM_002037,NM_005524,NM_002615,NM_004039,NM_014989,NM_153223,NM_005426,NM_001…	FRMD7,ANXA1,MRGPRE,JMY,TIAM1,ADCYAP1,ARHGEF15,CIB1,EIF5A2,WNT4,DOCK5,XBP1,SYT1,GSN,CRTC1,SHOX2,FMN2,ANK1,MELTF,TNFSF10,HTT,MPP7,ERCC2,INSR,ROCK2,MBL2,CCN2,HK2,SLF2,PIK3R1,RTEL1,MAPK9,FYN,HES1,SERPINF1,ANXA2,RIMS1,CEP120,TP53BP2,CNTN1,PLCG2,TULP1,SREBF1,ANK3,OLFM4,SNAI1,LPAR1,PRKCD,NPEPPS,CCR7,BCAS3,HHAT,UGCG,BCL11A,WASF2,DAB2IP,MARK2,SRC	624	1183	16663	1.35436	1	0.14858	21.0136
GOTERM_BP_5	GO:0043067~regulation of programmed cell death	70	7.19424	0.0147571	NM_000700,NM_152405,NM_003287,NM_000949,NM_003246,NM_000230,NM_014258,NM_003253,NM_001117,NM_005308,NM_004307,NM_006384,NM_033129,NM_030761,NM_006939,NM_000125,NM_005080,NM_000177,NM_005633,NM_000141,NM_020066,NM_005208,NM_016653,NM_003551,NM_003810,NM_002111,NM_005211,NM_006624,NM_001993,NM_004430,NM_004417,NM_015675,NM_002652,NM_001901,NM_002758,NM_016166,NM_181504,NM_002752,NM_002037,NM_004991…	ANXA1,JMY,TPD52L1,PRLR,THBS1,LEP,SYCP2,TIAM1,ADCYAP1,GRK5,APBB2,CIB1,SCRT2,WNT4,SOS2,ESR1,XBP1,GSN,SOS1,FGFR2,FMN2,CRYBA1,MAP3K20,NME5,TNFSF10,HTT,CSF1R,ZMYND11,F3,EGR3,DUSP1,GADD45B,PIP,CCN2,MAP2K6,PIAS1,PIK3R1,MAPK9,FYN,MECOM,IKZF3,FOXP1,SIX1,RPS6KA2,PTGIS,PTPN1,TP53BP2,CTSB,TFAP2D,PLCG2,PTPN2,MYOCD,PIK3CG,SPRY2,OLFM4,SNAI1,ALX3,TBX1,LPAR1,PRKCD,NANOS3,PAK2,CCR7,PTTG1IP,TLR3,TIMP3,MCF2L,DAB2IP,…	608	1413	16130	1.31428	1	0.363956	24.0085
GOTERM_BP_5	GO:0090184~positive regulation of kidney development	6	0.61665	0.0148496	NM_005982,NM_004472,NM_025208,NM_006017,NM_004185,NM_030761	SIX1,FOXD1,PDGFD,PROM1,WNT2B,WNT4	608	39	16130	4.08148	1	0.363455	24.1401
GOTERM_BP_3	GO:0043954~cellular component maintenance	5	0.513875	0.0150375	NM_005211,NM_006688,NM_153604,NM_033394,NM_016156	CSF1R,C1QL1,MYOCD,TANC1,MTMR2	624	26	16663	5.13529	1	0.151151	21.5482
GOTERM_BP_5	GO:0009968~negative regulation of signal transduction	56	5.7554	0.0152691	NM_024900,NM_012293,NM_003246,NM_006384,NM_020182,NM_033129,NM_002848,NM_030761,NM_000125,NM_005080,NM_005208,NM_021235,NM_003745,NM_003551,NM_020972,NM_003506,NM_024873,NM_003810,NM_002111,NM_033119,NM_004767,NM_006624,NM_019058,NM_004417,NM_023940,NM_025195,NM_015401,NM_019074,NM_002037,NM_004991,NM_032682,NM_030955,NM_015255,NM_002827,NM_002828,NM_018389,NM_005842,NM_016156,NM_005985,NM_138386…	JADE1,PXDN,THBS1,CIB1,PMEPA1,SCRT2,PTPRO,WNT4,ESR1,XBP1,CRYBA1,EPS15L1,SOCS1,NME5,ZFYVE28,FZD6,TNIP3,TNFSF10,HTT,NKD1,GPR37L1,ZMYND11,DDIT4,DUSP1,RASL11B,TRIB1,HDAC7,DLL4,FYN,MECOM,FOXP1,ADAMTS12,UBR2,PTPN1,PTPN2,SLC35C1,SPRY2,MTMR2,SNAI1,NAF1,PSME4,LPXN,PRKCD,NANOS3,PTTG1IP,SMAD7,TLR3,PRDM1,TIMP3,MESP1,WWC3,TOB1,DAB2IP,SRC	608	1089	16130	1.36424	1	0.369268	24.7345
GOTERM_BP_3	GO:0071559~response to transforming growth factor beta	16	1.6444	0.0153522	NM_005080,NM_006832,NM_023940,NM_153604,NM_025216,NM_017508,NM_002037,NM_000020,NM_003246,NM_000428,NM_005904,NM_020182,NM_025208,NM_002023,NM_005417,NM_030761	XBP1,FERMT2,RASL11B,MYOCD,WNT10A,SOX6,FYN,ACVRL1,THBS1,LTBP2,SMAD7,PMEPA1,PDGFD,FMOD,SRC,WNT4	624	215	16663	1.98724	1	0.152718	21.9488
GOTERM_BP_5	GO:1900101~regulation of endoplasmic reticulum unfolded protein response	5	0.513875	0.0153652	NM_005080,NM_002827,NM_181504,NM_032552,NM_002828	XBP1,PTPN1,PIK3R1,DAB2IP,PTPN2	608	26	16130	5.10185	1	0.368808	24.87
GOTERM_BP_5	GO:0060425~lung morphogenesis	7	0.719424	0.0154724	NM_014246,NM_178565,NM_005596,NM_000141,NM_005842,NM_004185,NM_024915	CELSR1,RSPO2,NFIB,FGFR2,SPRY2,WNT2B,GRHL2	608	54	16130	3.43902	1	0.368565	25.0209
GOTERM_BP_5	GO:0048608~reproductive structure development	26	2.67215	0.0154849	NM_000208,NM_002276,NM_002452,NM_000700,NM_004185,NM_000949,NM_005524,NM_002615,NM_000230,NM_001668,NM_014258,NM_001117,NM_000961,NM_001908,NM_030761,NM_000125,NM_153604,NM_000141,NM_005985,NM_024915,NM_004452,NM_003810,NM_003265,NM_001198,NM_002377,NM_005417	INSR,KRT19,NUDT1,ANXA1,WNT2B,PRLR,HES1,SERPINF1,LEP,ARNT,SYCP2,ADCYAP1,PTGIS,CTSB,WNT4,ESR1,MYOCD,FGFR2,SNAI1,GRHL2,ESRRB,TNFSF10,TLR3,PRDM1,MAS1,SRC	608	418	16130	1.65017	1	0.366546	25.0385
GOTERM_BP_5	GO:0050727~regulation of inflammatory response	21	2.15827	0.0155834	NM_000700,NM_001611,NM_052962,NM_002649,NM_138386,NM_002615,NM_000230,NM_032682,NM_006254,NM_018724,NM_000574,NM_001838,NM_030955,NM_001117,NM_018708,NM_003265,NM_000961,NM_006725,NM_002377,NM_000125,NM_002828	ANXA1,ACP5,IL22RA2,PIK3CG,NAF1,SERPINF1,LEP,FOXP1,PRKCD,IL20,CD55,CCR7,ADAMTS12,ADCYAP1,FEM1A,TLR3,PTGIS,CD6,MAS1,ESR1,PTPN2	608	314	16130	1.77427	1	0.36616	25.1768
GOTERM_BP_5	GO:0071559~response to transforming growth factor beta	16	1.6444	0.0161792	NM_005080,NM_006832,NM_023940,NM_153604,NM_025216,NM_017508,NM_002037,NM_000020,NM_003246,NM_000428,NM_005904,NM_020182,NM_025208,NM_002023,NM_005417,NM_030761	XBP1,FERMT2,RASL11B,MYOCD,WNT10A,SOX6,FYN,ACVRL1,THBS1,LTBP2,SMAD7,PMEPA1,PDGFD,FMOD,SRC,WNT4	608	215	16130	1.9743	1	0.374948	26.0087
GOTERM_BP_5	GO:0007264~small GTPase mediated signal transduction	31	3.18602	0.0161957	NM_004850,NM_194277,NM_015310,NM_023940,NM_052909,NM_003253,NM_014869,NM_001080479,NM_012250,NM_025014,NM_006939,NM_024940,NM_175744,NM_005633,NM_005842,NM_016341,NM_001143968,NM_014246,NM_001401,NM_006420,NM_001077637,NM_002886,NM_001173,NM_005767,NM_006990,NM_024979,NM_032552,NM_005417	ROCK2,FRMD7,PSD3,RASL11B,PLEKHG4B,TIAM1,IQSEC1,ARHGEF28,RRAS2,ARHGEF15,SOS2,DOCK5,RHOC,SOS1,SPRY2,PLCE1,ARL5C,CELSR1,LPAR1,ARFGEF2,RAB6D,RAP2B,ARHGAP5,LPAR6,WASF2,MCF2L,DAB2IP,SRC	608	527	16130	1.56057	1	0.373021	26.0317
GOTERM_BP_3	GO:0006935~chemotaxis	32	3.2888	0.0162053	NM_000131,NM_000700,NM_002963,NM_002037,NM_001716,NM_003246,NM_032682,NM_018212,NM_003253,NM_004307,NM_002023,NM_002848,NM_002828,NM_002600,NM_005596,NM_002380,NM_005633,NM_002649,NM_001149,NM_006254,NM_001401,NM_004472,NM_005218,NM_002855,NM_001838,NM_005211,NM_025208,NM_004575,NM_001010848,NM_001993,NM_004430,NM_001956	F7,ANXA1,S100A7,FYN,CXCR5,THBS1,FOXP1,ENAH,TIAM1,APBB2,FMOD,PTPRO,PTPN2,PDE4B,NFIB,MATN2,SOS1,PIK3CG,ANK3,PRKCD,LPAR1,FOXD1,DEFB1,NECTIN1,CCR7,CSF1R,PDGFD,POU4F2,NRG3,F3,EGR3,EDN2	624	552	16663	1.54803	1	0.159148	23.0249
GOTERM_BP_3	GO:0042330~taxis	32	3.2888	0.0164575	NM_000131,NM_000700,NM_002963,NM_002037,NM_001716,NM_003246,NM_032682,NM_018212,NM_003253,NM_004307,NM_002023,NM_002848,NM_002828,NM_002600,NM_005596,NM_002380,NM_005633,NM_002649,NM_001149,NM_006254,NM_001401,NM_004472,NM_005218,NM_002855,NM_001838,NM_005211,NM_025208,NM_004575,NM_001010848,NM_001993,NM_004430,NM_001956	F7,ANXA1,S100A7,FYN,CXCR5,THBS1,FOXP1,ENAH,TIAM1,APBB2,FMOD,PTPRO,PTPN2,PDE4B,NFIB,MATN2,SOS1,PIK3CG,ANK3,PRKCD,LPAR1,FOXD1,DEFB1,NECTIN1,CCR7,CSF1R,PDGFD,POU4F2,NRG3,F3,EGR3,EDN2	624	553	16663	1.54523	1	0.160038	23.3403
GOTERM_BP_3	GO:0031323~regulation of cellular metabolic process	245	25.1799	0.0167207	NM_001039127,NM_018105,NM_003246,NM_001098638,NM_003253,NM_021158,NM_015986,NM_145326,NM_194281,NM_030761,NM_005080,NM_004904,NM_004220,NM_003341,NM_005208,NM_001724,NM_003745,NM_053001,NM_016653,NM_005204,NM_005211,NM_012446,NM_017828,NM_001901,NM_003470,NM_018121,NM_016434,NM_030912,NM_005982,NM_002471,NM_000961,NM_003133,NM_001042414,NM_024336,NM_080473,NM_006597,NM_015194,NM_005985,NM_182633,…	ZNF718,THAP1,THBS1,RNF169,TIAM1,TRIB3,CRLF3,ZNF493,INO80C,WNT4,XBP1,CREB5,ZNF213,UBE2E1,CRYBA1,BPGM,SOCS1,OSR2,MAP3K20,MAP3K8,CSF1R,SSBP2,COMMD4,CCN2,USP7,SLF2,RTEL1,TRIM8,SIX1,MYH6,PTGIS,SRP9,PSPC1,IRX3,GATA5,HSPA8,MYO1D,SNAI1,ZNF713,NAF1,ALX3,TBX1,LPAR1,NANOS3,RAP2B,PTTG1IP,TSHZ1,UNCX,TLR3,VOPP1,PARP14,MESP1,PDGFD,RLF,EHMT1,ETF1,ANAPC5,ZNF148,LYL1,ACP5,PI3,LEP,TFDP3,ADCYAP1,RAMP1,ADCY9,APBB2,CI…	624	5844	16663	1.1195	1	0.161008	23.6682
GOTERM_BP_5	GO:0032270~positive regulation of cellular protein metabolic process	70	7.19424	0.016751	NM_016237,NM_003287,NM_000949,NM_003246,NM_207103,NM_000230,NM_003253,NM_021158,NM_001117,NM_005855,NM_001116,NM_006384,NM_020390,NM_000125,NM_005080,NM_000177,NM_003341,NM_000141,NM_016653,NM_003745,NM_016341,NM_005204,NM_182757,NM_005929,NM_003810,NM_005211,NM_004767,NM_001010848,NM_001993,NM_000208,NM_004850,NM_015675,NM_001901,NM_002758,NM_025195,NM_016166,NM_002963,NM_002037,NM_005524,NM_152…	ANAPC5,TPD52L1,PRLR,THBS1,SCIMP,LEP,TIAM1,TRIB3,ADCYAP1,RAMP1,ADCY9,CIB1,EIF5A2,ESR1,XBP1,GSN,UBE2E1,FGFR2,MAP3K20,SOCS1,PLCE1,MAP3K8,RNF144B,MELTF,TNFSF10,CSF1R,GPR37L1,NRG3,F3,INSR,ROCK2,GADD45B,CCN2,MAP2K6,TRIB1,PIAS1,S100A7,FYN,HES1,CDC20B,ANXA2,ARNT,IL20,CDC14C,AVPR2,PTPN1,CNTN1,LARP4B,SREBF1,PIK3CG,SPRY2,PSME4,ACVRL1,TBX1,LPAR1,PRKCD,PAK2,CCR7,PTTG1IP,RAP2B,SMAD7,TLR3,AKAP6,MAS1,PDGFD,DAB2I…	608	1420	16130	1.3078	1	0.380816	26.7989
GOTERM_BP_3	GO:0046649~lymphocyte activation	36	3.6999	0.0168296	NM_000700,NM_005583,NM_005079,NM_181504,NM_001300,NM_019074,NM_001716,NM_000949,NM_005524,NM_002037,NM_012481,NM_032682,NM_000230,NM_000574,NM_015254,NM_005931,NM_024782,NM_002661,NM_030761,NM_002828,NM_006573,NM_005080,NM_000177,NM_005633,NM_002649,NM_003550,NM_005204,NM_006254,NM_001838,NM_002577,NM_001198,NM_006725,NM_003200,NM_004430,NM_005417,NM_021186	ANXA1,LYL1,TPD52,PIK3R1,KLF6,DLL4,CXCR5,PRLR,HES1,FYN,IKZF3,FOXP1,LEP,CD55,KIF13B,MICB,NHEJ1,PLCG2,WNT4,PTPN2,TNFSF13B,XBP1,GSN,SOS1,PIK3CG,MAD1L1,MAP3K8,PRKCD,CCR7,PAK2,PRDM1,CD6,TCF3,EGR3,SRC,ZP4	624	643	16663	1.49507	1	0.160603	23.8034
GOTERM_BP_5	GO:0051057~positive regulation of small GTPase mediated signal transduction	7	0.719424	0.016832	NM_001401,NM_194277,NM_005633,NM_005767,NM_024979,NM_005417,NM_006939	LPAR1,FRMD7,SOS1,LPAR6,MCF2L,SRC,SOS2	608	55	16130	3.3765	1	0.380037	26.9101
GOTERM_BP_5	GO:0030038~contractile actin filament bundle assembly	8	0.822199	0.0171528	NM_001401,NM_194277,NM_001901,NM_025014,NM_006990,NM_005417,NM_030761	LPAR1,FRMD7,CCN2,ARHGEF15,WASF2,SRC,WNT4	608	71	16130	2.98925	1	0.383487	27.3493
GOTERM_BP_5	GO:0030334~regulation of cell migration	38	3.90545	0.0175711	NM_000208,NM_004850,NM_000131,NM_000700,NM_025195,NM_002963,NM_181504,NM_015401,NM_019074,NM_002615,NM_003246,NM_032682,NM_003253,NM_012250,NM_006384,NM_033129,NM_030761,NM_024940,NM_021933,NM_005080,NM_000177,NM_006418,NM_000214,NM_005985,NM_000020,NM_001401,NM_001838,NM_005211,NM_002886,NM_017679,NM_005904,NM_025208,NM_001010848,NM_001993,NM_032552,NM_005417,NM_001956	INSR,ROCK2,F7,ANXA1,TRIB1,S100A7,PIK3R1,HDAC7,DLL4,SERPINF1,THBS1,FOXP1,TIAM1,RRAS2,CIB1,SCRT2,WNT4,DOCK5,MIIP,XBP1,GSN,OLFM4,JAG1,SNAI1,ACVRL1,LPAR1,CCR7,CSF1R,RAP2B,BCAS3,SMAD7,PDGFD,NRG3,F3,DAB2IP,SRC,EDN2	608	685	16130	1.47172	1	0.388556	27.9181
GOTERM_BP_5	GO:0061458~reproductive system development	26	2.67215	0.0177155	NM_000208,NM_002276,NM_002452,NM_000700,NM_004185,NM_000949,NM_005524,NM_002615,NM_000230,NM_001668,NM_014258,NM_001117,NM_000961,NM_001908,NM_030761,NM_000125,NM_153604,NM_000141,NM_005985,NM_024915,NM_004452,NM_003810,NM_003265,NM_001198,NM_002377,NM_005417	INSR,KRT19,NUDT1,ANXA1,WNT2B,PRLR,HES1,SERPINF1,LEP,ARNT,SYCP2,ADCYAP1,PTGIS,CTSB,WNT4,ESR1,MYOCD,FGFR2,SNAI1,GRHL2,ESRRB,TNFSF10,TLR3,PRDM1,MAS1,SRC	608	423	16130	1.63066	1	0.388837	28.1136
GOTERM_BP_5	GO:0030856~regulation of epithelial cell differentiation	11	1.13052	0.0177175	NM_032682,NM_004850,NM_018724,NM_006534,NM_006017,NM_018670,NM_000949,NM_005524,NM_000020,NM_002919,NM_024915	FOXP1,ROCK2,IL20,NCOA3,PROM1,MESP1,PRLR,HES1,ACVRL1,RFX3,GRHL2	608	123	16130	2.37257	1	0.386686	28.1162
GOTERM_BP_3	GO:1901888~regulation of cell junction assembly	8	0.822199	0.0178342	NM_004850,NM_017679,NM_005417,NM_030761,NM_005985,NM_000020,NM_003246	ROCK2,BCAS3,SRC,WNT4,SNAI1,ACVRL1,THBS1	624	72	16663	2.96706	1	0.167993	25.0411
GOTERM_BP_3	GO:0051049~regulation of transport	85	8.73587	0.0179456	NM_012296,NM_000700,NM_001039165,NM_138370,NM_198999,NM_001449,NM_003246,NM_000230,NM_001009991,NM_003253,NM_021158,NM_001117,NM_006384,NM_001057,NM_015902,NM_005639,NM_005080,NM_005085,NM_019020,NM_003745,NM_002919,NM_006330,NM_002111,NM_004978,NM_005211,NM_020860,NM_014405,NM_007159,NM_052867,NM_000208,NM_024505,NM_000524,NM_000242,NM_019010,NM_000189,NM_002758,NM_003471,NM_181504,NM_000663,NM_…	GAB2,ANXA1,MRGPRE,PKDCC,SLC26A5,FHL1,THBS1,LEP,SYTL3,TIAM1,TRIB3,ADCYAP1,CIB1,TACR2,UBR5,SYT1,XBP1,NUP214,TBC1D16,SOCS1,RFX3,LYPLA1,HTT,KCNC4,CSF1R,STIM2,CACNG4,SLMAP,NALCN,INSR,NOX5,HTR1A,MBL2,KRT20,HK2,MAP2K6,KCNAB1,PIK3R1,ABAT,HES1,TRH,FOXP1,ANXA2,RIMS1,CLIC5,P2RY2,CACNB2,KCNS2,AVPR2,PTPN1,TP53BP2,CNTN1,TBC1D4,PLCG2,SLC34A1,TULP1,PDE4B,CPLX1,TRPV3,MYBPC3,KCNE5,SLC1A2,SREBF1,PIK3CG,OLFM4,ANK3,H…	624	1796	16663	1.26381	1	0.167557	25.1771
GOTERM_BP_5	GO:0050863~regulation of T cell activation	20	2.0555	0.018501	NM_006573,NM_005080,NM_000177,NM_005633,NM_000700,NM_181504,NM_005524,NM_002037,NM_003550,NM_005204,NM_000230,NM_002577,NM_000574,NM_001838,NM_001198,NM_006725,NM_004430,NM_005417,NM_021186,NM_002828	TNFSF13B,XBP1,GSN,SOS1,ANXA1,PIK3R1,HES1,FYN,MAD1L1,MAP3K8,LEP,PAK2,CD55,CCR7,PRDM1,CD6,EGR3,SRC,ZP4,PTPN2	608	299	16130	1.77456	1	0.397717	29.1678
GOTERM_BP_5	GO:0046649~lymphocyte activation	36	3.6999	0.0185149	NM_000700,NM_005583,NM_005079,NM_181504,NM_001300,NM_019074,NM_001716,NM_000949,NM_005524,NM_002037,NM_012481,NM_032682,NM_000230,NM_000574,NM_015254,NM_005931,NM_024782,NM_002661,NM_030761,NM_002828,NM_006573,NM_005080,NM_000177,NM_005633,NM_002649,NM_003550,NM_005204,NM_006254,NM_001838,NM_002577,NM_001198,NM_006725,NM_003200,NM_004430,NM_005417,NM_021186	ANXA1,LYL1,TPD52,PIK3R1,KLF6,DLL4,CXCR5,PRLR,HES1,FYN,IKZF3,FOXP1,LEP,CD55,KIF13B,MICB,NHEJ1,PLCG2,WNT4,PTPN2,TNFSF13B,XBP1,GSN,SOS1,PIK3CG,MAD1L1,MAP3K8,PRKCD,CCR7,PAK2,PRDM1,CD6,TCF3,EGR3,SRC,ZP4	608	643	16130	1.48533	1	0.395761	29.1862
GOTERM_BP_5	GO:0006820~anion transport	28	2.8777	0.0185756	NM_031418,NM_004736,NM_000700,NM_000341,NM_002758,NM_198999,NM_000663,NM_007117,NM_015350,NM_003246,NM_000230,NM_020708,NM_014989,NM_016929,NM_003615,NM_032583,NM_001163,NM_003052,NM_006651,NM_001353,NM_015482,NM_005639,NM_004171,NM_003786,NM_006474,NM_014211,NM_015723	ANO3,XPR1,ANXA1,SLC3A1,MAP2K6,SLC26A5,ABAT,TRH,LRRC8B,THBS1,LEP,SLC12A5,RIMS1,CLIC5,SLC4A7,ABCC11,APBA1,SLC34A1,CPLX1,AKR1C1,SLC22A23,SYT1,SLC1A2,ABCC3,PDPN,GABRP,PNPLA8	608	468	16130	1.58724	1	0.394603	29.2671
GOTERM_BP_5	GO:0001655~urogenital system development	21	2.15827	0.0187038	NM_153604,NM_000700,NM_024336,NM_000141,NM_004185,NM_000214,NM_016341,NM_005524,NM_053001,NM_000949,NM_002615,NM_005982,NM_004472,NM_005904,NM_006017,NM_025208,NM_030761,NM_003667,NM_003052,NM_002848,NM_000125	MYOCD,ANXA1,IRX3,FGFR2,WNT2B,JAG1,PLCE1,HES1,OSR2,PRLR,SERPINF1,SIX1,FOXD1,SMAD7,PROM1,PDGFD,WNT4,LGR5,SLC34A1,PTPRO,ESR1	608	320	16130	1.74101	1	0.394565	29.4376
GOTERM_BP_5	GO:0000902~cell morphogenesis	62	6.37205	0.0188122	NM_006832,NM_000700,NM_198999,NM_020733,NM_003253,NM_018212,NM_016081,NM_004307,NM_006384,NM_012102,NM_002023,NM_002848,NM_030761,NM_024940,NM_005596,NM_005639,NM_000177,NM_005633,NM_006474,NM_014309,NM_003030,NM_000141,NM_019020,NM_003551,NM_024915,NM_002919,NM_005929,NM_002111,NM_004472,NM_002855,NM_005211,NM_021923,NM_004575,NM_001369,NM_002037,NM_005524,NM_032682,NM_014989,NM_015251,NM_016929…	FERMT2,ANXA1,SLC26A5,HEG1,TIAM1,ENAH,PALLD,APBB2,CIB1,RERE,FMOD,PTPRO,WNT4,DOCK5,NFIB,SYT1,GSN,SOS1,PDPN,RBFOX2,SHOX2,FGFR2,TBC1D16,NME5,GRHL2,RFX3,MELTF,HTT,FOXD1,NECTIN1,CSF1R,FGFRL1,POU4F2,DNAH5,FYN,HES1,FOXP1,RIMS1,ATMIN,CLIC5,KIF13B,CEP120,MATN2,MYO10,TCF15,SOX6,ANK3,OLFM4,ATXN10,PARVB,SNAI1,ACVRL1,LPAR1,SMAD7,BCL11A,WASF2,DAB2IP,MARK2,SRC	608	1240	16130	1.32648	1	0.394205	29.5814
GOTERM_BP_5	GO:0007159~leukocyte cell-cell adhesion	29	2.98047	0.0191961	NM_000700,NM_181504,NM_019074,NM_000949,NM_005524,NM_002037,NM_000230,NM_032682,NM_000574,NM_015254,NM_005931,NM_024782,NM_030761,NM_002828,NM_006573,NM_005080,NM_000177,NM_005633,NM_002649,NM_016174,NM_003550,NM_005204,NM_001838,NM_002577,NM_001198,NM_006725,NM_004430,NM_005417,NM_021186	ANXA1,PIK3R1,DLL4,PRLR,HES1,FYN,LEP,FOXP1,CD55,KIF13B,MICB,NHEJ1,WNT4,PTPN2,TNFSF13B,XBP1,GSN,SOS1,PIK3CG,CERCAM,MAD1L1,MAP3K8,CCR7,PAK2,PRDM1,CD6,EGR3,SRC,ZP4	608	491	16130	1.56692	1	0.398296	30.0885
GOTERM_BP_5	GO:0043491~protein kinase B signaling	12	1.2333	0.0193008	NM_000230,NM_000208,NM_005080,NM_001838,NM_000131,NM_002649,NM_006384,NM_005842,NM_005208,NM_001993,NM_005417,NM_003246	LEP,INSR,XBP1,CCR7,F7,PIK3CG,CIB1,SPRY2,CRYBA1,F3,SRC,THBS1	608	143	16130	2.22626	1	0.397859	30.2261
GOTERM_BP_3	GO:0048589~developmental growth	33	3.39157	0.0196965	NM_000208,NM_004617,NM_000700,NM_138370,NM_000949,NM_020708,NM_032682,NM_020733,NM_000230,NM_005982,NM_178565,NM_014989,NM_003253,NM_001163,NM_002471,NM_002023,NM_000125,NM_004118,NM_005639,NM_020338,NM_004171,NM_005633,NM_000141,NM_005842,NM_024915,NM_003603,NM_033119,NM_000400,NM_018014,NM_004575,NM_018670,NM_004274,NM_015691	INSR,TM4SF4,ANXA1,PKDCC,PRLR,SLC12A5,FOXP1,HEG1,LEP,SIX1,RSPO2,RIMS1,TIAM1,APBA1,MYH6,FMOD,ESR1,FOXS1,SYT1,ZMIZ1,SLC1A2,SOS1,FGFR2,SPRY2,GRHL2,SORBS2,NKD1,ERCC2,BCL11A,POU4F2,MESP1,AKAP6,WWC3	624	583	16663	1.51152	1	0.18098	27.2854
GOTERM_BP_5	GO:0060415~muscle tissue morphogenesis	8	0.822199	0.0197197	NM_005992,NM_020733,NM_000256,NM_003030,NM_005904,NM_000141,NM_002471,NM_019074	TBX1,HEG1,MYBPC3,SHOX2,SMAD7,FGFR2,MYH6,DLL4	608	73	16130	2.90735	1	0.402401	30.7745
GOTERM_BP_5	GO:0048041~focal adhesion assembly	7	0.719424	0.0197933	NM_006832,NM_017679,NM_005417,NM_030761,NM_000020,NM_003246	FERMT2,BCAS3,SRC,WNT4,ACVRL1,THBS1	608	57	16130	3.25802	1	0.401459	30.8704
GOTERM_BP_5	GO:0045987~positive regulation of smooth muscle contraction	5	0.513875	0.01984	NM_153604,NM_000663,NM_001057,NM_001058,NM_001956	MYOCD,ABAT,TACR2,TACR1,EDN2	608	28	16130	4.73743	1	0.400109	30.9312
GOTERM_BP_5	GO:0030282~bone mineralization	9	0.924974	0.01997	NM_000230,NM_178565,NM_181724,NM_004897,NM_138370,NM_000141,NM_000400,NM_030761,NM_053001	LEP,RSPO2,TMEM119,MINPP1,PKDCC,FGFR2,ERCC2,WNT4,OSR2	608	90	16130	2.65296	1	0.400067	31.1001
GOTERM_BP_5	GO:0006915~apoptotic process	83	8.53032	0.0203644	NM_138278,NM_024900,NM_000700,NM_152405,NM_003287,NM_000949,NM_003246,NM_000230,NM_014258,NM_003253,NM_024051,NM_021158,NM_001117,NM_005308,NM_019893,NM_004307,NM_006384,NM_033129,NM_030761,NM_006939,NM_005080,NM_000177,NM_005633,NM_000141,NM_020066,NM_005208,NM_016653,NM_003551,NM_005204,NM_182757,NM_003810,NM_002111,NM_005211,NM_012114,NM_000400,NM_006624,NM_001993,NM_032181,NM_004430,NM_019058…	BNIPL,JADE1,ANXA1,JMY,TPD52L1,PRLR,THBS1,LEP,SYCP2,TIAM1,GGCT,TRIB3,ADCYAP1,GRK5,ASAH2,APBB2,CIB1,SCRT2,WNT4,SOS2,XBP1,GSN,SOS1,FGFR2,FMN2,CRYBA1,MAP3K20,NME5,MAP3K8,RNF144B,TNFSF10,HTT,CSF1R,CASP14,ERCC2,ZMYND11,F3,EVA1A,EGR3,DDIT4,NOX5,DUSP1,GADD45B,PIP,CCN2,KRT20,MAP2K6,HK2,PIAS1,PIK3R1,PAK4,MAPK9,FYN,MECOM,FOXP1,SIX1,RPS6KA2,PTGIS,PTPN1,TP53BP2,TFAP2D,ETV6,PTPN2,MYOCD,USP17L26,CD70,USP17L25,P…	608	1747	16130	1.26042	1	0.404086	31.6104
GOTERM_BP_3	GO:0030030~cell projection organization	64	6.5776	0.0204913	NM_194277,NM_003253,NM_018212,NM_001117,NM_004307,NM_006384,NM_012102,NM_002023,NM_002848,NM_005596,NM_005639,NM_000177,NM_015321,NM_005633,NM_014309,NM_003030,NM_000141,NM_019020,NM_003551,NM_002919,NM_002111,NM_004472,NM_002855,NM_005211,NM_004575,NM_001369,NM_005884,NM_002037,NM_005524,NM_014284,NM_002615,NM_020708,NM_032682,NM_014989,NM_015251,NM_016929,NM_015254,NM_153223,NM_005840,NM_001843…	FRMD7,TIAM1,ENAH,ADCYAP1,APBB2,CIB1,RERE,FMOD,PTPRO,NFIB,SYT1,GSN,CRTC1,SOS1,RBFOX2,SHOX2,FGFR2,TBC1D16,NME5,RFX3,HTT,FOXD1,NECTIN1,CSF1R,POU4F2,DNAH5,PAK4,FYN,HES1,NCDN,SERPINF1,SLC12A5,FOXP1,RIMS1,ATMIN,CLIC5,KIF13B,CEP120,SPRY3,CNTN1,TULP1,MTR,MATN2,MYO10,ANK3,SPRY2,MTMR2,ATXN10,PARVB,LPAR1,PRKCD,CCR7,PAK2,RAP2B,BCAS3,TANC1,BCL11A,WASF2,DAB2IP,MARK2,SRC	624	1301	16663	1.31362	1	0.186112	28.224
GOTERM_BP_5	GO:0010640~regulation of platelet-derived growth factor receptor signaling pathway	4	0.4111	0.0205971	NM_000131,NM_001993,NM_005417,NM_002828	F7,F3,SRC,PTPN2	608	16	16130	6.6324	1	0.405579	31.9098
GOTERM_BP_3	GO:0090288~negative regulation of cellular response to growth factor stimulus	11	1.13052	0.0208235	NM_005080,NM_023940,NM_030955,NM_005904,NM_002827,NM_005842,NM_020182,NM_005749,NM_032552,NM_030761,NM_003246	XBP1,RASL11B,ADAMTS12,SMAD7,PTPN1,SPRY2,PMEPA1,TOB1,DAB2IP,WNT4,THBS1	624	127	16663	2.3129	1	0.18735	28.6129
GOTERM_BP_3	GO:0010243~response to organonitrogen compound	42	4.31655	0.0208424	NM_000208,NM_003225,NM_004417,NM_001901,NM_000131,NM_000700,NM_181504,NM_000663,NM_002037,NM_000949,NM_000230,NM_003253,NM_000574,NM_021158,NM_000054,NM_001116,NM_015255,NM_002827,NM_014832,NM_003052,NM_002828,NM_002600,NM_005080,NM_004171,NM_005633,NM_004176,NM_002649,NM_001102386,NM_000214,NM_003745,NM_002079,NM_006254,NM_003810,NM_003629,NM_002377,NM_025208,NM_004274,NM_005477,NM_005417,NM_004…	INSR,TFF1,DUSP1,CCN2,F7,ANXA1,PIK3R1,ABAT,FYN,PRLR,LEP,TIAM1,CD55,TRIB3,AVPR2,ADCY9,UBR2,PTPN1,TBC1D4,SLC34A1,PTPN2,PDE4B,XBP1,SLC1A2,SOS1,SREBF1,PIK3CG,GNAT3,JAG1,SOCS1,GOT1,PRKCD,TNFSF10,PIK3R3,MAS1,PDGFD,AKAP6,HCN4,SRC,GNG11	624	789	16663	1.42148	1	0.186023	28.635
GOTERM_BP_3	GO:0050673~epithelial cell proliferation	22	2.26105	0.0210907	NM_024505,NM_005596,NM_005080,NM_000141,NM_018105,NM_019074,NM_053001,NM_000020,NM_002615,NM_003246,NM_000230,NM_032682,NM_005992,NM_001668,NM_005202,NM_001993,NM_000423,NM_032552,NM_004430,NM_003667,NM_000125	NOX5,NFIB,XBP1,FGFR2,THAP1,DLL4,OSR2,ACVRL1,SERPINF1,THBS1,LEP,FOXP1,TBX1,ARNT,COL8A2,F3,KRT2,DAB2IP,EGR3,LGR5,ESR1	624	347	16663	1.69302	1	0.186566	28.9243
GOTERM_BP_3	GO:0022412~cellular process involved in reproduction in multicellular organism	18	1.84995	0.0211017	NM_020338,NM_181724,NM_005633,NM_020066,NM_014614,NM_003551,NM_021135,NM_001098622,NM_005218,NM_004454,NM_013264,NM_001198,NM_006384,NM_030761,NM_005417,NM_003667,NM_014846,NM_001987	ZMIZ1,TMEM119,SOS1,FMN2,PSME4,NME5,RPS6KA2,NANOS3,DEFB1,ETV5,DDX25,PRDM1,CIB1,WNT4,SRC,LGR5,WASHC5,ETV6	624	264	16663	1.82069	1	0.185205	28.9371
GOTERM_BP_3	GO:0032409~regulation of transporter activity	15	1.54162	0.0213493	NM_002600,NM_012282,NM_003471,NM_001449,NM_001149,NM_006254,NM_002111,NM_020860,NM_000724,NM_020697,NM_014405,NM_007159,NM_004274,NM_002661	PDE4B,KCNE5,KCNAB1,FHL1,ANK3,PRKCD,HTT,STIM2,CACNB2,KCNS2,CACNG4,SLMAP,AKAP6,PLCG2	624	204	16663	1.96349	1	0.185741	29.2244
GOTERM_BP_3	GO:0045933~positive regulation of muscle contraction	6	0.61665	0.0214406	NM_001901,NM_153604,NM_000663,NM_001057,NM_001058,NM_001956	CCN2,MYOCD,ABAT,TACR2,TACR1,EDN2	624	43	16663	3.72607	1	0.185039	29.33
GOTERM_BP_5	GO:0045165~cell fate commitment	17	1.74717	0.0214457	NM_025216,NM_016407,NM_000141,NM_080473,NM_017508,NM_005842,NM_004185,NM_019074,NM_000214,NM_005524,NM_005992,NM_005982,NM_001198,NM_018670,NM_014112,NM_003200,NM_030761	WNT10A,RTF2,FGFR2,GATA5,SOX6,SPRY2,WNT2B,DLL4,JAG1,HES1,TBX1,SIX1,PRDM1,MESP1,TRPS1,TCF3,WNT4	608	243	16130	1.85598	1	0.416241	32.9911
GOTERM_BP_3	GO:0001525~angiogenesis	25	2.56937	0.0221659	NM_024505,NM_004850,NM_001901,NM_015401,NM_002963,NM_019074,NM_002615,NM_003246,NM_000230,NM_004039,NM_005202,NM_005855,NM_000961,NM_006384,NM_005080,NM_000141,NM_002649,NM_000214,NM_000020,NM_005992,NM_017679,NM_006990,NM_001993,NM_032552,NM_004430	NOX5,ROCK2,CCN2,HDAC7,S100A7,DLL4,SERPINF1,THBS1,LEP,ANXA2,COL8A2,RAMP1,PTGIS,CIB1,XBP1,FGFR2,PIK3CG,JAG1,ACVRL1,TBX1,BCAS3,WASF2,F3,DAB2IP,EGR3	624	413	16663	1.61644	1	0.189284	30.1644
GOTERM_BP_5	GO:0046627~negative regulation of insulin receptor signaling pathway	5	0.513875	0.0223481	NM_006254,NM_002827,NM_003745,NM_002828	PRKCD,PTPN1,SOCS1,PTPN2	608	29	16130	4.57407	1	0.427364	34.123
GOTERM_BP_5	GO:0032409~regulation of transporter activity	15	1.54162	0.0223971	NM_002600,NM_012282,NM_003471,NM_001449,NM_001149,NM_006254,NM_002111,NM_020860,NM_000724,NM_020697,NM_014405,NM_007159,NM_004274,NM_002661	PDE4B,KCNE5,KCNAB1,FHL1,ANK3,PRKCD,HTT,STIM2,CACNB2,KCNS2,CACNG4,SLMAP,AKAP6,PLCG2	608	204	16130	1.95071	1	0.425993	34.1839
GOTERM_BP_5	GO:0002062~chondrocyte differentiation	9	0.924974	0.0224841	NM_005596,NM_030955,NM_003030,NM_138370,NM_002820,NM_017508,NM_004185,NM_053001,NM_000020	NFIB,ADAMTS12,SHOX2,PKDCC,PTHLH,SOX6,WNT2B,OSR2,ACVRL1	608	92	16130	2.59529	1	0.42518	34.292
GOTERM_BP_5	GO:0061041~regulation of wound healing	11	1.13052	0.022729	NM_004039,NM_006254,NM_005080,NM_000177,NM_000131,NM_000700,NM_000663,NM_001993,NM_030761,NM_003246	ANXA2,PRKCD,XBP1,GSN,F7,ANXA1,ABAT,F3,WNT4,THBS1	608	128	16130	2.27989	1	0.426623	34.5954
GOTERM_BP_5	GO:0032412~regulation of ion transmembrane transporter activity	14	1.43885	0.0228871	NM_002600,NM_012282,NM_003471,NM_001449,NM_001149,NM_002111,NM_020860,NM_000724,NM_014405,NM_020697,NM_007159,NM_004274,NM_002661	PDE4B,KCNE5,KCNAB1,FHL1,ANK3,HTT,STIM2,CACNB2,CACNG4,KCNS2,SLMAP,AKAP6,PLCG2	608	185	16130	2.00765	1	0.426822	34.7906
GOTERM_BP_3	GO:0001775~cell activation	47	4.83042	0.023412	NM_012296,NM_001901,NM_000700,NM_005583,NM_005079,NM_181504,NM_000663,NM_001300,NM_019074,NM_001716,NM_002037,NM_000949,NM_005524,NM_012481,NM_003246,NM_032682,NM_000230,NM_015234,NM_000574,NM_015254,NM_024782,NM_005931,NM_002661,NM_030761,NM_002828,NM_006573,NM_005080,NM_000177,NM_005633,NM_006474,NM_002649,NM_003550,NM_005204,NM_003506,NM_006254,NM_001838,NM_002577,NM_002886,NM_003265,NM_001198…	GAB2,CCN2,ANXA1,LYL1,TPD52,PIK3R1,ABAT,KLF6,DLL4,CXCR5,FYN,PRLR,HES1,IKZF3,THBS1,FOXP1,LEP,ADGRF5,CD55,KIF13B,NHEJ1,MICB,PLCG2,WNT4,PTPN2,TNFSF13B,XBP1,GSN,SOS1,PDPN,PIK3CG,MAD1L1,MAP3K8,FZD6,PRKCD,CCR7,PAK2,RAP2B,TLR3,PRDM1,CD6,TCF3,KRT2,SRC,EGR3,ZP4,EDN2	624	910	16663	1.37919	1	0.197422	31.5763
GOTERM_BP_3	GO:0042127~regulation of cell proliferation	74	7.60534	0.0236583	NM_138278,NM_012296,NM_000700,NM_024306,NM_003246,NM_000230,NM_003253,NM_000574,NM_001117,NM_005308,NM_006384,NM_020390,NM_022039,NM_000125,NM_006573,NM_005596,NM_003034,NM_005080,NM_005633,NM_014309,NM_003030,NM_000141,NM_199262,NM_003550,NM_053001,NM_005929,NM_005211,NM_006725,NM_021923,NM_004767,NM_003200,NM_001993,NM_004430,NM_001956,NM_003144,NM_000208,NM_003225,NM_181724,NM_000524,NM_001901…	BNIPL,GAB2,ANXA1,FA2H,THBS1,LEP,TIAM1,CD55,ADCYAP1,GRK5,CIB1,EIF5A2,FBXW4,ESR1,TNFSF13B,NFIB,ST8SIA1,XBP1,SOS1,RBFOX2,SHOX2,FGFR2,SP6,MAD1L1,OSR2,MELTF,CSF1R,CD6,FGFRL1,GPR37L1,TCF3,F3,EGR3,EDN2,SSR1,INSR,TFF1,TMEM119,HTR1A,CCN2,TRIB1,PIAS1,DLL4,FYN,HES1,SERPINF1,IKZF3,FOXP1,ANXA2,SIX1,RPS6KA2,ARNT,AVPR2,PTHLH,NUAK1,TFAP2D,PTPN2,ZMIZ1,MYOCD,SPRY2,JAG1,ACVRL1,TBX1,ETV5,PRDM1,MAS1,PDGFD,TOB1,DAB2IP…	624	1552	16663	1.27324	1	0.197827	31.8521
GOTERM_BP_5	GO:0001525~angiogenesis	25	2.56937	0.023745	NM_024505,NM_004850,NM_001901,NM_015401,NM_002963,NM_019074,NM_002615,NM_003246,NM_000230,NM_004039,NM_005202,NM_005855,NM_000961,NM_006384,NM_005080,NM_000141,NM_002649,NM_000214,NM_000020,NM_005992,NM_017679,NM_006990,NM_001993,NM_032552,NM_004430	NOX5,ROCK2,CCN2,HDAC7,S100A7,DLL4,SERPINF1,THBS1,LEP,ANXA2,COL8A2,RAMP1,PTGIS,CIB1,XBP1,FGFR2,PIK3CG,JAG1,ACVRL1,TBX1,BCAS3,WASF2,F3,DAB2IP,EGR3	608	413	16130	1.60591	1	0.436742	35.8397
GOTERM_BP_5	GO:0060443~mammary gland morphogenesis	6	0.61665	0.0240509	NM_005211,NM_000141,NM_001010848,NM_005417,NM_030761,NM_000125	CSF1R,FGFR2,NRG3,SRC,WNT4,ESR1	608	44	16130	3.61767	1	0.438894	36.21
GOTERM_BP_5	GO:0042981~regulation of apoptotic process	68	6.98869	0.0240711	NM_000700,NM_152405,NM_003287,NM_000949,NM_003246,NM_000230,NM_014258,NM_003253,NM_001117,NM_005308,NM_004307,NM_006384,NM_033129,NM_030761,NM_006939,NM_000125,NM_005080,NM_000177,NM_005633,NM_000141,NM_020066,NM_005208,NM_016653,NM_003551,NM_003810,NM_002111,NM_005211,NM_006624,NM_001993,NM_004430,NM_004417,NM_015675,NM_001901,NM_002652,NM_002758,NM_016166,NM_181504,NM_002752,NM_002037,NM_012481…	ANXA1,JMY,TPD52L1,PRLR,THBS1,LEP,SYCP2,TIAM1,ADCYAP1,GRK5,APBB2,CIB1,SCRT2,WNT4,SOS2,ESR1,XBP1,GSN,SOS1,FGFR2,FMN2,CRYBA1,MAP3K20,NME5,TNFSF10,HTT,CSF1R,ZMYND11,F3,EGR3,DUSP1,GADD45B,CCN2,PIP,MAP2K6,PIAS1,PIK3R1,MAPK9,FYN,IKZF3,FOXP1,SIX1,RPS6KA2,PTGIS,PTPN1,TP53BP2,CTSB,TFAP2D,PTPN2,MYOCD,PIK3CG,SPRY2,OLFM4,SNAI1,ALX3,TBX1,LPAR1,PRKCD,NANOS3,PAK2,CCR7,PTTG1IP,TLR3,TIMP3,MCF2L,DAB2IP,SRC	608	1400	16130	1.28858	1	0.437139	36.2344
GOTERM_BP_5	GO:0031399~regulation of protein modification process	79	8.11922	0.0243579	NM_016237,NM_003287,NM_000949,NM_003246,NM_207103,NM_000230,NM_003253,NM_021158,NM_001117,NM_018708,NM_005855,NM_001116,NM_006384,NM_020182,NM_015902,NM_005080,NM_003341,NM_000141,NM_005208,NM_016653,NM_003745,NM_016341,NM_005204,NM_020972,NM_002111,NM_005211,NM_004767,NM_006624,NM_001010848,NM_019058,NM_000208,NM_004850,NM_004417,NM_015675,NM_001901,NM_002758,NM_025195,NM_016166,NM_052962,NM_002…	ANAPC5,TPD52L1,PRLR,THBS1,SCIMP,LEP,TIAM1,TRIB3,ADCYAP1,FEM1A,RAMP1,ADCY9,CIB1,PMEPA1,UBR5,XBP1,UBE2E1,FGFR2,CRYBA1,MAP3K20,SOCS1,PLCE1,MAP3K8,ZFYVE28,HTT,CSF1R,GPR37L1,ZMYND11,NRG3,DDIT4,INSR,ROCK2,DUSP1,GADD45B,CCN2,MAP2K6,TRIB1,PIAS1,IL22RA2,S100A7,FYN,HES1,MECOM,CDC20B,ANXA2,ARNT,IL20,CDC14C,AVPR2,NUAK1,PTPN1,CNTN1,PTPN2,MYOCD,KDM4B,SREBF1,PIK3CG,SPRY2,NAF1,PSME4,ACVRL1,TBX1,LPAR1,PRKCD,PAK2,…	608	1664	16130	1.25952	1	0.439005	36.5796
GOTERM_BP_3	GO:0044765~single-organism transport	149	15.3135	0.0246022	NM_014721,NM_018000,NM_000700,NM_138370,NM_198999,NM_005410,NM_000608,NM_003246,NM_001009991,NM_003253,NM_001864,NM_001163,NM_014294,NM_001057,NM_030642,NM_030641,NM_005080,NM_000177,NM_006474,NM_014211,NM_005085,NM_003745,NM_005140,NM_015723,NM_002919,NM_005929,NM_006330,NM_002111,NM_004472,NM_002855,NM_005211,NM_020860,NM_004978,NM_014405,NM_013389,NM_007159,NM_004213,NM_002857,NM_003144,NM_032…	PHACTR2,MREG,ANXA1,PKDCC,SLC26A5,SELENOP,ORM2,THBS1,SYTL3,TIAM1,COX7A1,APBA1,TRAM1,TACR2,APOL5,APOL6,XBP1,GSN,PDPN,GABRP,NUP214,SOCS1,CNGA2,PNPLA8,RFX3,MELTF,LYPLA1,HTT,FOXD1,NECTIN1,CSF1R,STIM2,KCNC4,CACNG4,NPC1L1,SLMAP,SLC28A1,PEX19,SSR1,ATP13A4,MBL2,CCN2,HK2,KCNAB1,TPD52,PIK3R1,TRH,ANXA2,ABCC11,AVPR2,MFSD4B,SRP9,PITPNA,TULP1,TRPV3,AKR1C1,SLC35C1,RPL3L,ANK3,HSPA8,SEPTIN5,EXOC2,ARFGEF2,LTBP2,PTT…	624	3415	16663	1.1651	1	0.203443	32.8998
GOTERM_BP_5	GO:0060562~epithelial tube morphogenesis	20	2.0555	0.0250226	NM_024336,NM_000141,NM_005842,NM_019074,NM_004185,NM_005524,NM_000020,NM_024915,NM_014246,NM_003506,NM_005982,NM_178565,NM_004472,NM_005211,NM_018670,NM_030761,NM_003667,NM_005417,NM_000125	IRX3,FGFR2,SPRY2,DLL4,WNT2B,HES1,ACVRL1,GRHL2,CELSR1,FZD6,SIX1,RSPO2,FOXD1,CSF1R,MESP1,WNT4,LGR5,SRC,ESR1	608	309	16130	1.71713	1	0.445867	37.3727
GOTERM_BP_3	GO:0045596~negative regulation of cell differentiation	35	3.59712	0.0250307	NM_004414,NM_000700,NM_025195,NM_181504,NM_015401,NM_005524,NM_032682,NM_021158,NM_001117,NM_030955,NM_002820,NM_006384,NM_030761,NM_002848,NM_002828,NM_005080,NM_153604,NM_024336,NM_017508,NM_005824,NM_000214,NM_005985,NM_000020,NM_024915,NM_005992,NM_005929,NM_001401,NM_005904,NM_003265,NM_004767,NM_018014,NM_018670,NM_001010848,NM_005749,NM_032552	RCAN1,ANXA1,TRIB1,PIK3R1,HDAC7,HES1,FOXP1,TRIB3,ADCYAP1,ADAMTS12,PTHLH,CIB1,WNT4,PTPRO,PTPN2,XBP1,MYOCD,IRX3,SOX6,LRRC17,JAG1,SNAI1,ACVRL1,GRHL2,TBX1,MELTF,LPAR1,SMAD7,TLR3,GPR37L1,BCL11A,MESP1,NRG3,TOB1,DAB2IP	624	640	16663	1.46035	1	0.205138	33.3704
GOTERM_BP_5	GO:0060603~mammary gland duct morphogenesis	5	0.513875	0.0250407	NM_005211,NM_000141,NM_005417,NM_030761,NM_000125	CSF1R,FGFR2,SRC,WNT4,ESR1	608	30	16130	4.4216	1	0.444096	37.3942
GOTERM_BP_5	GO:0060441~epithelial tube branching involved in lung morphogenesis	5	0.513875	0.0250407	NM_014246,NM_178565,NM_000141,NM_005842,NM_004185	CELSR1,RSPO2,FGFR2,SPRY2,WNT2B	608	30	16130	4.4216	1	0.444096	37.3942
GOTERM_BP_5	GO:0098751~bone cell development	5	0.513875	0.0250407	NM_004039,NM_032682,NM_002017,NM_006990,NM_005417	ANXA2,FOXP1,FLI1,WASF2,SRC	608	30	16130	4.4216	1	0.444096	37.3942
GOTERM_BP_3	GO:0010632~regulation of epithelial cell migration	13	1.33607	0.0250875	NM_032682,NM_004850,NM_017679,NM_006384,NM_015401,NM_032552,NM_019074,NM_005417,NM_024940,NM_000020,NM_002615,NM_003246	FOXP1,ROCK2,BCAS3,CIB1,HDAC7,DAB2IP,DLL4,SRC,DOCK5,ACVRL1,SERPINF1,THBS1	624	169	16663	2.05412	1	0.204081	33.4325
GOTERM_BP_5	GO:0006163~purine nucleotide metabolic process	31	3.18602	0.0252767	NM_019058,NM_000208,NM_004146,NM_002633,NM_001364,NM_002452,NM_000189,NM_004044,NM_003246,NM_001668,NM_001117,NM_005855,NM_000865,NM_000054,NM_002820,NM_001116,NM_001004346,NM_002471,NM_138409,NM_022132,NM_002600,NM_006597,NM_001724,NM_003551,NM_002606,NM_001401,NM_004373,NM_004274,NM_000857,NM_000856,NM_001242699	DDIT4,INSR,NDUFB7,PGM1,DLG2,NUDT1,HK2,ATIC,THBS1,ARNT,ADCYAP1,RAMP1,HTR1E,AVPR2,PTHLH,ADCY9,MTHFD2L,MYH6,MRAP2,MCCC2,PDE4B,HSPA8,BPGM,NME5,PDE9A,LPAR1,COX6A1,AKAP6,GUCY1B1,GUCY1A1,ENO4	608	547	16130	1.50351	1	0.445202	37.6735
GOTERM_BP_5	GO:0043409~negative regulation of MAPK cascade	12	1.2333	0.0252774	NM_004417,NM_006254,NM_005080,NM_002827,NM_005842,NM_000362,NM_006624,NM_005208,NM_032552,NM_138386,NM_002828,NM_004991	DUSP1,PRKCD,XBP1,PTPN1,SPRY2,TIMP3,ZMYND11,CRYBA1,DAB2IP,NAF1,PTPN2,MECOM	608	149	16130	2.13661	1	0.443225	37.6742
GOTERM_BP_5	GO:0015711~organic anion transport	21	2.15827	0.025798	NM_001353,NM_006651,NM_015482,NM_005639,NM_003786,NM_004171,NM_000700,NM_006474,NM_002758,NM_000341,NM_198999,NM_000663,NM_007117,NM_015723,NM_003246,NM_000230,NM_014989,NM_001163,NM_032583,NM_003615	AKR1C1,CPLX1,SLC22A23,SYT1,ABCC3,SLC1A2,ANXA1,PDPN,MAP2K6,SLC3A1,SLC26A5,ABAT,TRH,PNPLA8,THBS1,LEP,RIMS1,APBA1,ABCC11,SLC4A7	608	331	16130	1.68315	1	0.448003	38.2861
GOTERM_BP_5	GO:0030335~positive regulation of cell migration	24	2.4666	0.025918	NM_000208,NM_004850,NM_005080,NM_000131,NM_002963,NM_015401,NM_181504,NM_005985,NM_003246,NM_032682,NM_001401,NM_003253,NM_001838,NM_005211,NM_017679,NM_012250,NM_006384,NM_025208,NM_001993,NM_032552,NM_005417,NM_001956,NM_024940	INSR,ROCK2,XBP1,F7,S100A7,HDAC7,PIK3R1,SNAI1,THBS1,FOXP1,LPAR1,TIAM1,CCR7,CSF1R,BCAS3,RRAS2,CIB1,PDGFD,F3,DAB2IP,SRC,EDN2,DOCK5	608	395	16130	1.61193	1	0.447577	38.4264
GOTERM_BP_5	GO:0010632~regulation of epithelial cell migration	13	1.33607	0.026186	NM_032682,NM_004850,NM_017679,NM_006384,NM_015401,NM_032552,NM_019074,NM_005417,NM_024940,NM_000020,NM_002615,NM_003246	FOXP1,ROCK2,BCAS3,CIB1,HDAC7,DAB2IP,DLL4,SRC,DOCK5,ACVRL1,SERPINF1,THBS1	608	169	16130	2.04074	1	0.449038	38.7385
GOTERM_BP_3	GO:0032411~positive regulation of transporter activity	8	0.822199	0.0264688	NM_006254,NM_002111,NM_020860,NM_000724,NM_004274,NM_001149,NM_002661	PRKCD,HTT,STIM2,CACNB2,AKAP6,ANK3,PLCG2	624	78	16663	2.73882	1	0.212639	34.9272
GOTERM_BP_3	GO:0016358~dendrite development	14	1.43885	0.0264921	NM_002380,NM_015321,NM_014309,NM_005884,NM_002037,NM_020708,NM_001401,NM_003253,NM_002577,NM_018014,NM_012102,NM_032552,NM_003322	MATN2,CRTC1,RBFOX2,PAK4,FYN,SLC12A5,LPAR1,TIAM1,PAK2,BCL11A,RERE,DAB2IP,TULP1	624	190	16663	1.96763	1	0.21131	34.9521
GOTERM_BP_5	GO:1905114~cell surface receptor signaling pathway involved in cell-cell signaling	30	3.08325	0.0266152	NM_024900,NM_006832,NM_025216,NM_000663,NM_014992,NM_004185,NM_178565,NM_014989,NM_003253,NM_005308,NM_002471,NM_002661,NM_030761,NM_005012,NM_002848,NM_015902,NM_022039,NM_000141,NM_016156,NM_014614,NM_003506,NM_014246,NM_033119,NM_018670,NM_032552,NM_004954,NM_005417,NM_003667	JADE1,FERMT2,WNT10A,ABAT,DAAM1,WNT2B,RSPO2,RIMS1,TIAM1,GRK5,MYH6,PLCG2,WNT4,ROR1,PTPRO,UBR5,FBXW4,FGFR2,MTMR2,PSME4,FZD6,CELSR1,NKD1,MESP1,DAB2IP,MARK2,SRC,LGR5	608	527	16130	1.51022	1	0.452507	39.2352
GOTERM_BP_5	GO:0061326~renal tubule development	9	0.924974	0.0266612	NM_005982,NM_004472,NM_024336,NM_006017,NM_004185,NM_000214,NM_030761,NM_005524,NM_003667	SIX1,FOXD1,IRX3,PROM1,WNT2B,JAG1,WNT4,HES1,LGR5	608	95	16130	2.51333	1	0.45114	39.2882
GOTERM_BP_3	GO:0032970~regulation of actin filament-based process	21	2.15827	0.0271494	NM_002600,NM_004850,NM_194277,NM_000256,NM_000177,NM_001901,NM_152405,NM_020066,NM_181504,NM_014246,NM_006254,NM_001401,NM_005211,NM_001838,NM_017679,NM_025014,NM_005477,NM_006990,NM_030761	PDE4B,ROCK2,FRMD7,MYBPC3,GSN,CCN2,JMY,FMN2,PIK3R1,CELSR1,PRKCD,LPAR1,CSF1R,CCR7,BCAS3,ARHGEF15,HCN4,WASF2,WNT4	624	335	16663	1.67395	1	0.214502	35.6521
GOTERM_BP_3	GO:0003279~cardiac septum development	9	0.924974	0.0272522	NM_005992,NM_020733,NM_005904,NM_000141,NM_001198,NM_021923,NM_000214,NM_001543,NM_005524	TBX1,HEG1,SMAD7,FGFR2,PRDM1,FGFRL1,JAG1,NDST1,HES1	624	96	16663	2.50346	1	0.213742	35.7609
GOTERM_BP_5	GO:0032411~positive regulation of transporter activity	8	0.822199	0.0272843	NM_006254,NM_002111,NM_020860,NM_000724,NM_004274,NM_001149,NM_002661	PRKCD,HTT,STIM2,CACNB2,AKAP6,ANK3,PLCG2	608	78	16130	2.72099	1	0.456941	40.002
GOTERM_BP_3	GO:1900077~negative regulation of cellular response to insulin stimulus	5	0.513875	0.0273499	NM_006254,NM_002827,NM_003745,NM_002828	PRKCD,PTPN1,SOCS1,PTPN2	624	31	16663	4.30702	1	0.212959	35.8641
GOTERM_BP_5	GO:0030879~mammary gland development	11	1.13052	0.0274213	NM_005080,NM_005211,NM_000141,NM_000189,NM_001173,NM_001010848,NM_005417,NM_030761,NM_000949,NM_000125	XBP1,CSF1R,FGFR2,HK2,ARHGAP5,NRG3,SRC,WNT4,PRLR,ESR1	608	132	16130	2.2108	1	0.456691	40.1577
GOTERM_BP_5	GO:0043065~positive regulation of apoptotic process	32	3.2888	0.0274528	NM_004417,NM_015675,NM_001901,NM_000700,NM_002758,NM_152405,NM_003287,NM_002752,NM_003246,NM_000230,NM_021135,NM_003253,NM_004307,NM_000961,NM_005426,NM_006939,NM_002828,NM_005080,NM_000177,NM_005633,NM_005208,NM_016653,NM_006254,NM_003810,NM_001401,NM_002577,NM_003265,NM_000362,NM_024979,NM_001993,NM_032552,NM_005417	DUSP1,GADD45B,CCN2,ANXA1,MAP2K6,JMY,TPD52L1,MAPK9,THBS1,LEP,RPS6KA2,TIAM1,APBB2,PTGIS,TP53BP2,SOS2,PTPN2,XBP1,GSN,SOS1,CRYBA1,MAP3K20,PRKCD,TNFSF10,LPAR1,PAK2,TLR3,TIMP3,MCF2L,F3,DAB2IP,SRC	608	572	16130	1.48417	1	0.455157	40.1935
GOTERM_BP_5	GO:0022898~regulation of transmembrane transporter activity	14	1.43885	0.0277032	NM_002600,NM_012282,NM_003471,NM_001449,NM_001149,NM_002111,NM_020860,NM_000724,NM_014405,NM_020697,NM_007159,NM_004274,NM_002661	PDE4B,KCNE5,KCNAB1,FHL1,ANK3,HTT,STIM2,CACNB2,CACNG4,KCNS2,SLMAP,AKAP6,PLCG2	608	190	16130	1.95481	1	0.456298	40.4773
GOTERM_BP_5	GO:0016358~dendrite development	14	1.43885	0.0277032	NM_002380,NM_015321,NM_014309,NM_005884,NM_002037,NM_020708,NM_001401,NM_003253,NM_002577,NM_018014,NM_012102,NM_032552,NM_003322	MATN2,CRTC1,RBFOX2,PAK4,FYN,SLC12A5,LPAR1,TIAM1,PAK2,BCL11A,RERE,DAB2IP,TULP1	608	190	16130	1.95481	1	0.456298	40.4773
GOTERM_BP_5	GO:0050870~positive regulation of T cell activation	15	1.54162	0.0278348	NM_006573,NM_005080,NM_000700,NM_181504,NM_005524,NM_002037,NM_005204,NM_000230,NM_002577,NM_000574,NM_001838,NM_006725,NM_004430,NM_005417,NM_021186	TNFSF13B,XBP1,ANXA1,PIK3R1,HES1,FYN,MAP3K8,LEP,PAK2,CD55,CCR7,CD6,EGR3,SRC,ZP4	608	210	16130	1.89497	1	0.455992	40.6259
GOTERM_BP_5	GO:0043410~positive regulation of MAPK cascade	28	2.8777	0.0278941	NM_000208,NM_015675,NM_001901,NM_002758,NM_002963,NM_003287,NM_003246,NM_000230,NM_207103,NM_003253,NM_001117,NM_002827,NM_006384,NM_000141,NM_002649,NM_005842,NM_016653,NM_016341,NM_005204,NM_005992,NM_001401,NM_001838,NM_005211,NM_003265,NM_004767,NM_025208,NM_032552,NM_005417	INSR,GADD45B,CCN2,MAP2K6,S100A7,TPD52L1,THBS1,LEP,SCIMP,TIAM1,ADCYAP1,PTPN1,CIB1,FGFR2,PIK3CG,SPRY2,MAP3K20,PLCE1,MAP3K8,TBX1,LPAR1,CCR7,CSF1R,TLR3,GPR37L1,PDGFD,DAB2IP,SRC	608	485	16130	1.53161	1	0.45482	40.6927
GOTERM_BP_5	GO:1901021~positive regulation of calcium ion transmembrane transporter activity	5	0.513875	0.0279205	NM_002111,NM_020860,NM_000724,NM_004274,NM_002661	HTT,STIM2,CACNB2,AKAP6,PLCG2	608	31	16130	4.27897	1	0.453265	40.7224
GOTERM_BP_5	GO:0014911~positive regulation of smooth muscle cell migration	5	0.513875	0.0279205	NM_001401,NM_005080,NM_025208,NM_005417,NM_024940	LPAR1,XBP1,PDGFD,SRC,DOCK5	608	31	16130	4.27897	1	0.453265	40.7224
GOTERM_BP_5	GO:1903037~regulation of leukocyte cell-cell adhesion	20	2.0555	0.0279718	NM_006573,NM_005080,NM_000177,NM_005633,NM_000700,NM_181504,NM_005524,NM_002037,NM_003550,NM_005204,NM_000230,NM_002577,NM_000574,NM_001838,NM_001198,NM_006725,NM_004430,NM_005417,NM_021186,NM_002828	TNFSF13B,XBP1,GSN,SOS1,ANXA1,PIK3R1,HES1,FYN,MAD1L1,MAP3K8,LEP,PAK2,CD55,CCR7,PRDM1,CD6,EGR3,SRC,ZP4,PTPN2	608	313	16130	1.69518	1	0.45202	40.7802
GOTERM_BP_3	GO:0019637~organophosphate metabolic process	55	5.65262	0.0280322	NM_003679,NM_002633,NM_002452,NM_003246,NM_015234,NM_001117,NM_005855,NM_001116,NM_001004346,NM_153343,NM_022132,NM_005080,NM_000141,NM_001724,NM_016341,NM_003551,NM_015723,NM_005211,NM_000857,NM_000856,NM_019058,NM_000208,NM_004146,NM_001364,NM_000189,NM_181504,NM_002037,NM_004044,NM_003898,NM_001668,NM_004462,NM_000054,NM_000865,NM_002820,NM_002471,NM_006916,NM_138409,NM_002661,NM_002600,NM_004…	KMO,PGM1,NUDT1,THBS1,ADGRF5,ADCYAP1,RAMP1,ADCY9,MTHFD2L,ENPP6,MCCC2,XBP1,FGFR2,BPGM,PLCE1,NME5,PNPLA8,CSF1R,GUCY1B1,GUCY1A1,DDIT4,INSR,NDUFB7,DLG2,HK2,PIK3R1,FYN,ATIC,SYNJ2,ARNT,FDFT1,AVPR2,HTR1E,PTHLH,MYH6,RPE,MRAP2,PLCG2,PDE4B,MINPP1,PIK3CG,GPX4,MTMR2,HSPA8,PDE9A,LPAR1,PRKCD,CCR7,COX6A1,AKAP6,MAS1,PIK3R3,DAB2IP,SRC,ENO4	624	1108	16663	1.32554	1	0.216234	36.581
GOTERM_BP_5	GO:0042471~ear morphogenesis	10	1.02775	0.0280903	NM_003506,NM_005992,NM_014246,NM_005982,NM_015541,NM_016929,NM_005786,NM_000141,NM_005842,NM_053001	FZD6,TBX1,CELSR1,SIX1,LRIG1,CLIC5,TSHZ1,FGFR2,SPRY2,OSR2	608	114	16130	2.32716	1	0.451588	40.9134
GOTERM_BP_3	GO:0001942~hair follicle development	8	0.822199	0.0281428	NM_003506,NM_014246,NM_025216,NM_005633,NM_000141,NM_000400,NM_005985,NM_003667	FZD6,CELSR1,WNT10A,SOS1,FGFR2,ERCC2,SNAI1,LGR5	624	79	16663	2.70415	1	0.215535	36.6964
GOTERM_BP_3	GO:0022404~molting cycle process	8	0.822199	0.0281428	NM_003506,NM_014246,NM_025216,NM_005633,NM_000141,NM_000400,NM_005985,NM_003667	FZD6,CELSR1,WNT10A,SOS1,FGFR2,ERCC2,SNAI1,LGR5	624	79	16663	2.70415	1	0.215535	36.6964
GOTERM_BP_5	GO:0003279~cardiac septum development	9	0.924974	0.0281659	NM_005992,NM_020733,NM_005904,NM_000141,NM_001198,NM_021923,NM_000214,NM_001543,NM_005524	TBX1,HEG1,SMAD7,FGFR2,PRDM1,FGFRL1,JAG1,NDST1,HES1	608	96	16130	2.48715	1	0.45065	40.9981
GOTERM_BP_5	GO:0031331~positive regulation of cellular catabolic process	18	1.84995	0.0286724	NM_000208,NM_005080,NM_016237,NM_003341,NM_025195,NM_016166,NM_014614,NM_182757,NM_006254,NM_001668,NM_001098622,NM_002111,NM_021158,NM_004339,NM_005904,NM_002827,NM_005749,NM_032552	INSR,XBP1,ANAPC5,UBE2E1,TRIB1,PIAS1,PSME4,RNF144B,PRKCD,ARNT,NANOS3,HTT,TRIB3,PTTG1IP,SMAD7,PTPN1,TOB1,DAB2IP	608	272	16130	1.75564	1	0.454788	41.5635
GOTERM_BP_5	GO:0048666~neuron development	49	5.03597	0.0287044	NM_000230,NM_003253,NM_018212,NM_001117,NM_004307,NM_006384,NM_012102,NM_002023,NM_002848,NM_005596,NM_005080,NM_005639,NM_015321,NM_005633,NM_000141,NM_003030,NM_014309,NM_004472,NM_005211,NM_002855,NM_004575,NM_006688,NM_005884,NM_005524,NM_014284,NM_002037,NM_002615,NM_020708,NM_032682,NM_014989,NM_016929,NM_015254,NM_003615,NM_005840,NM_001843,NM_003322,NM_000254,NM_002380,NM_001149,NM_016156…	LEP,TIAM1,ENAH,ADCYAP1,APBB2,CIB1,RERE,FMOD,PTPRO,NFIB,XBP1,SYT1,CRTC1,SOS1,FGFR2,SHOX2,RBFOX2,FOXD1,CSF1R,NECTIN1,POU4F2,C1QL1,PAK4,HES1,NCDN,FYN,SERPINF1,SLC12A5,FOXP1,RIMS1,CLIC5,KIF13B,SLC4A7,SPRY3,CNTN1,TULP1,MTR,MATN2,ANK3,MTMR2,ATXN10,LPAR1,PAK2,PRDM1,BCL11A,MARK2,DAB2IP	608	965	16130	1.3471	1	0.453342	41.599
GOTERM_BP_3	GO:0030901~midbrain development	9	0.924974	0.0287694	NM_003506,NM_002385,NM_005633,NM_021964,NM_000141,NM_172238,NM_001543,NM_005524	FZD6,MBP,SOS1,ZNF148,FGFR2,TFAP2D,NDST1,HES1	624	97	16663	2.47765	1	0.218357	37.347
GOTERM_BP_5	GO:0022405~hair cycle process	8	0.822199	0.0290043	NM_003506,NM_014246,NM_025216,NM_005633,NM_000141,NM_000400,NM_005985,NM_003667	FZD6,CELSR1,WNT10A,SOS1,FGFR2,ERCC2,SNAI1,LGR5	608	79	16130	2.68654	1	0.455017	41.9312
GOTERM_BP_5	GO:0001942~hair follicle development	8	0.822199	0.0290043	NM_003506,NM_014246,NM_025216,NM_005633,NM_000141,NM_000400,NM_005985,NM_003667	FZD6,CELSR1,WNT10A,SOS1,FGFR2,ERCC2,SNAI1,LGR5	608	79	16130	2.68654	1	0.455017	41.9312
GOTERM_BP_5	GO:1904894~positive regulation of STAT cascade	8	0.822199	0.0290043	NM_000230,NM_018724,NM_005211,NM_015986,NM_002037,NM_000949,NM_003745,NM_005524	LEP,IL20,CSF1R,CRLF3,FYN,PRLR,SOCS1,HES1	608	79	16130	2.68654	1	0.455017	41.9312
GOTERM_BP_5	GO:0071396~cellular response to lipid	29	2.98047	0.0290492	NM_019058,NM_004850,NM_000700,NM_025195,NM_016166,NM_002615,NM_000230,NM_032682,NM_001117,NM_020182,NM_015902,NM_000125,NM_002600,NM_005080,NM_014309,NM_006534,NM_004176,NM_001438,NM_003889,NM_020353,NM_024873,NM_004452,NM_005992,NM_001401,NM_001198,NM_006725,NM_004575,NM_032552,NM_005417	DDIT4,ROCK2,ANXA1,TRIB1,PIAS1,SERPINF1,LEP,FOXP1,ADCYAP1,PMEPA1,UBR5,ESR1,PDE4B,XBP1,RBFOX2,NCOA3,SREBF1,ESRRG,NR1I2,PLSCR4,TNIP3,ESRRB,TBX1,LPAR1,PRDM1,CD6,POU4F2,DAB2IP,SRC	608	509	16130	1.51151	1	0.453734	41.9807
GOTERM_BP_3	GO:0050790~regulation of catalytic activity	106	10.8941	0.02908	NM_014721,NM_000700,NM_014957,NM_052909,NM_003246,NM_003253,NM_021158,NM_018708,NM_001080479,NM_006939,NM_030761,NM_175744,NM_000177,NM_003341,NM_019020,NM_005822,NM_016341,NM_016653,NM_003745,NM_005204,NM_014631,NM_024915,NM_006330,NM_002111,NM_005211,NM_001173,NM_001010848,NM_001993,NM_004850,NM_015310,NM_001901,NM_001364,NM_181504,NM_004039,NM_014883,NM_152623,NM_152627,NM_000054,NM_002471,NM_…	PHACTR2,ANXA1,DENND3,PLEKHG4B,THBS1,TIAM1,TRIB3,FEM1A,ARHGEF28,SOS2,WNT4,RHOC,GSN,UBE2E1,TBC1D16,RCAN2,PLCE1,MAP3K20,SOCS1,MAP3K8,SH3PXD2A,GRHL2,LYPLA1,HTT,CSF1R,ARHGAP5,NRG3,F3,ROCK2,PSD3,CCN2,DLG2,PIK3R1,ANXA2,FAM13A,CDC20B,CDC14C,AVPR2,MYH6,PTPN1,CTSB,PTPN2,MYBPC3,SPRY2,MYO1D,PSME4,LPAR1,ARFGEF2,TBCD,RAP2B,SMAD7,TLR3,PDGFD,MCF2L,ANAPC5,TPD52L1,SPOCK2,PRLR,PI3,LEP,ADCYAP1,IQSEC1,ADCY9,ARHGEF15,…	624	2357	16663	1.20092	1	0.219003	37.6672
GOTERM_BP_3	GO:0001503~ossification	22	2.26105	0.0291417	NM_002430,NM_181724,NM_001901,NM_000900,NM_004897,NM_003030,NM_138370,NM_000141,NM_005824,NM_015401,NM_152860,NM_000214,NM_005985,NM_053001,NM_000230,NM_178565,NM_002820,NM_012250,NM_000400,NM_005749,NM_030761,NM_003052	MN1,TMEM119,CCN2,MGP,MINPP1,SHOX2,PKDCC,FGFR2,LRRC17,HDAC7,SP7,JAG1,SNAI1,OSR2,LEP,RSPO2,PTHLH,RRAS2,ERCC2,TOB1,WNT4,SLC34A1	624	359	16663	1.63643	1	0.217974	37.7306
GOTERM_BP_5	GO:0043068~positive regulation of programmed cell death	32	3.2888	0.0295568	NM_004417,NM_015675,NM_001901,NM_000700,NM_002758,NM_152405,NM_003287,NM_002752,NM_003246,NM_000230,NM_021135,NM_003253,NM_004307,NM_000961,NM_005426,NM_006939,NM_002828,NM_005080,NM_000177,NM_005633,NM_005208,NM_016653,NM_006254,NM_003810,NM_001401,NM_002577,NM_003265,NM_000362,NM_024979,NM_001993,NM_032552,NM_005417	DUSP1,GADD45B,CCN2,ANXA1,MAP2K6,JMY,TPD52L1,MAPK9,THBS1,LEP,RPS6KA2,TIAM1,APBB2,PTGIS,TP53BP2,SOS2,PTPN2,XBP1,GSN,SOS1,CRYBA1,MAP3K20,PRKCD,TNFSF10,LPAR1,PAK2,TLR3,TIMP3,MCF2L,F3,DAB2IP,SRC	608	577	16130	1.47131	1	0.457761	42.5382
GOTERM_BP_5	GO:0043269~regulation of ion transport	31	3.18602	0.0295655	NM_024505,NM_002758,NM_198999,NM_003471,NM_001449,NM_000663,NM_007117,NM_003246,NM_000230,NM_016929,NM_000724,NM_001117,NM_020697,NM_001843,NM_002661,NM_001057,NM_003052,NM_002600,NM_145068,NM_012282,NM_002649,NM_001149,NM_002111,NM_004978,NM_020860,NM_014405,NM_007159,NM_004274,NM_052867,NM_005477	NOX5,MAP2K6,SLC26A5,KCNAB1,FHL1,ABAT,TRH,THBS1,LEP,CLIC5,CACNB2,ADCYAP1,KCNS2,CNTN1,PLCG2,TACR2,SLC34A1,PDE4B,TRPV3,KCNE5,PIK3CG,ANK3,HTT,KCNC4,STIM2,CACNG4,SLMAP,AKAP6,NALCN,HCN4	608	554	16130	1.48451	1	0.456073	42.5478
GOTERM_BP_5	GO:0030901~midbrain development	9	0.924974	0.0297282	NM_003506,NM_002385,NM_005633,NM_021964,NM_000141,NM_172238,NM_001543,NM_005524	FZD6,MBP,SOS1,ZNF148,FGFR2,TFAP2D,NDST1,HES1	608	97	16130	2.46151	1	0.456143	42.7254
GOTERM_BP_5	GO:0006140~regulation of nucleotide metabolic process	15	1.54162	0.0298487	NM_019058,NM_000208,NM_001724,NM_003246,NM_001668,NM_001401,NM_001117,NM_005855,NM_000054,NM_000865,NM_002820,NM_001116,NM_138409,NM_004274,NM_000856	DDIT4,INSR,BPGM,THBS1,ARNT,LPAR1,ADCYAP1,RAMP1,AVPR2,HTR1E,PTHLH,ADCY9,MRAP2,AKAP6,GUCY1A1	608	212	16130	1.87709	1	0.455736	42.8566
GOTERM_BP_3	GO:0030029~actin filament-based process	36	3.6999	0.0298726	NM_004850,NM_194277,NM_002276,NM_014644,NM_001901,NM_000700,NM_152405,NM_014992,NM_181504,NM_032682,NM_016081,NM_000724,NM_014869,NM_002827,NM_002471,NM_006091,NM_025014,NM_030761,NM_002600,NM_012282,NM_000256,NM_000177,NM_020066,NM_013327,NM_014246,NM_006254,NM_001401,NM_003603,NM_005211,NM_001838,NM_017679,NM_006990,NM_005477,NM_005417	ROCK2,FRMD7,KRT19,PDE4DIP,CCN2,ANXA1,JMY,DAAM1,PIK3R1,FOXP1,PALLD,CACNB2,IQSEC1,PTPN1,MYH6,CORO2B,ARHGEF15,WNT4,PDE4B,KCNE5,MYBPC3,GSN,FMN2,PARVB,CELSR1,PRKCD,LPAR1,SORBS2,CSF1R,CCR7,BCAS3,WASF2,HCN4,SRC	624	672	16663	1.43055	1	0.221403	38.4772
GOTERM_BP_5	GO:2001233~regulation of apoptotic signaling pathway	23	2.36382	0.0305826	NM_005080,NM_000177,NM_003287,NM_002752,NM_005985,NM_002037,NM_003551,NM_003246,NM_006254,NM_003810,NM_001098622,NM_002111,NM_002577,NM_004339,NM_002827,NM_005426,NM_006624,NM_000362,NM_033129,NM_032552,NM_030761,NM_005417,NM_002828	XBP1,GSN,TPD52L1,MAPK9,SNAI1,FYN,NME5,THBS1,PRKCD,TNFSF10,NANOS3,HTT,PAK2,PTTG1IP,PTPN1,TP53BP2,ZMYND11,TIMP3,SCRT2,DAB2IP,WNT4,SRC,PTPN2	608	380	16130	1.60574	1	0.462171	43.6496
GOTERM_BP_5	GO:0061180~mammary gland epithelium development	7	0.719424	0.0307468	NM_005211,NM_000141,NM_005417,NM_030761,NM_000949,NM_000125	CSF1R,FGFR2,SRC,WNT4,PRLR,ESR1	608	63	16130	2.94773	1	0.462225	43.8256
GOTERM_BP_5	GO:0046324~regulation of glucose import	7	0.719424	0.0307468	NM_000230,NM_000208,NM_004171,NM_000189,NM_003629,NM_181504	LEP,INSR,SLC1A2,HK2,PIK3R3,PIK3R1	608	63	16130	2.94773	1	0.462225	43.8256
GOTERM_BP_5	GO:0007187~G-protein coupled receptor signaling pathway, coupled to cyclic nucleotide second messenger	14	1.43885	0.0309272	NM_001401,NM_000524,NM_001117,NM_005308,NM_000700,NM_000865,NM_000054,NM_000953,NM_002820,NM_001116,NM_080819,NM_004767,NM_001102386,NM_006990	LPAR1,HTR1A,ADCYAP1,GRK5,ANXA1,HTR1E,AVPR2,PTGDR,PTHLH,ADCY9,GPR78,GPR37L1,GNAT3,WASF2	608	193	16130	1.92443	1	0.462456	44.0184
GOTERM_BP_5	GO:0055010~ventricular cardiac muscle tissue morphogenesis	6	0.61665	0.031016	NM_020733,NM_000256,NM_005904,NM_000141,NM_002471,NM_019074	HEG1,MYBPC3,SMAD7,FGFR2,MYH6,DLL4	608	47	16130	3.38676	1	0.461686	44.1131
GOTERM_BP_5	GO:0048545~response to steroid hormone	23	2.36382	0.0313499	NM_019058,NM_004417,NM_001901,NM_000700,NM_014309,NM_006534,NM_016166,NM_001438,NM_004176,NM_003889,NM_007117,NM_002615,NM_003246,NM_004452,NM_032682,NM_002079,NM_001117,NM_020182,NM_001089,NM_004575,NM_005417,NM_015902,NM_000125	DDIT4,DUSP1,CCN2,ANXA1,RBFOX2,NCOA3,PIAS1,ESRRG,SREBF1,NR1I2,TRH,SERPINF1,THBS1,ESRRB,FOXP1,GOT1,ADCYAP1,PMEPA1,ABCA3,POU4F2,SRC,UBR5,ESR1	608	381	16130	1.60152	1	0.463583	44.4676
GOTERM_BP_3	GO:0032101~regulation of response to external stimulus	38	3.90545	0.0315207	NM_000131,NM_000700,NM_001611,NM_025195,NM_052962,NM_002963,NM_000663,NM_002037,NM_002615,NM_003246,NM_004039,NM_032682,NM_000230,NM_018724,NM_003253,NM_000574,NM_001117,NM_030955,NM_018708,NM_005931,NM_000961,NM_030761,NM_002848,NM_002828,NM_000125,NM_002649,NM_138386,NM_006254,NM_001401,NM_001838,NM_002577,NM_003265,NM_001198,NM_006725,NM_002377,NM_025208,NM_001993,NM_001956	F7,ANXA1,ACP5,TRIB1,IL22RA2,S100A7,ABAT,FYN,SERPINF1,THBS1,ANXA2,FOXP1,LEP,IL20,TIAM1,CD55,ADCYAP1,ADAMTS12,FEM1A,MICB,PTGIS,WNT4,PTPRO,PTPN2,ESR1,PIK3CG,NAF1,PRKCD,LPAR1,CCR7,PAK2,TLR3,PRDM1,CD6,MAS1,PDGFD,F3,EDN2	624	721	16663	1.4074	1	0.230757	40.1301
GOTERM_BP_3	GO:0071774~response to fibroblast growth factor	11	1.13052	0.0315666	NM_005992,NM_001901,NM_000141,NM_014309,NM_021923,NM_005842,NM_019074,NM_004430,NM_030761,NM_001543,NM_003246	TBX1,CCN2,FGFR2,RBFOX2,FGFRL1,SPRY2,DLL4,EGR3,WNT4,NDST1,THBS1	624	136	16663	2.15984	1	0.229579	40.1755
GOTERM_BP_3	GO:0034446~substrate adhesion-dependent cell spreading	8	0.822199	0.0317026	NM_005929,NM_006832,NM_021923,NM_006384,NM_006418,NM_005417,NM_024940	MELTF,FERMT2,FGFRL1,CIB1,OLFM4,SRC,DOCK5	624	81	16663	2.63739	1	0.228997	40.31
GOTERM_BP_3	GO:0010942~positive regulation of cell death	33	3.39157	0.0319477	NM_019058,NM_004417,NM_015675,NM_001901,NM_000700,NM_002758,NM_152405,NM_003287,NM_002752,NM_003246,NM_000230,NM_021135,NM_003253,NM_004307,NM_000961,NM_005426,NM_006939,NM_002828,NM_005080,NM_000177,NM_005633,NM_005208,NM_016653,NM_006254,NM_003810,NM_001401,NM_002577,NM_003265,NM_000362,NM_024979,NM_001993,NM_032552,NM_005417	DDIT4,DUSP1,GADD45B,CCN2,ANXA1,MAP2K6,JMY,TPD52L1,MAPK9,THBS1,LEP,RPS6KA2,TIAM1,APBB2,PTGIS,TP53BP2,SOS2,PTPN2,XBP1,GSN,SOS1,CRYBA1,MAP3K20,PRKCD,TNFSF10,LPAR1,PAK2,TLR3,TIMP3,MCF2L,F3,DAB2IP,SRC	624	607	16663	1.45176	1	0.229119	40.5515
GOTERM_BP_3	GO:0050867~positive regulation of cell activation	20	2.0555	0.0323216	NM_006573,NM_012296,NM_005080,NM_001901,NM_000700,NM_181504,NM_005524,NM_002037,NM_005204,NM_003246,NM_000230,NM_002577,NM_000574,NM_001838,NM_001198,NM_006725,NM_003200,NM_004430,NM_005417,NM_021186	TNFSF13B,GAB2,XBP1,CCN2,ANXA1,PIK3R1,HES1,FYN,MAP3K8,THBS1,LEP,PAK2,CD55,CCR7,PRDM1,CD6,TCF3,EGR3,SRC,ZP4	624	320	16663	1.66897	1	0.230054	40.9182
GOTERM_BP_5	GO:0034446~substrate adhesion-dependent cell spreading	8	0.822199	0.0326608	NM_005929,NM_006832,NM_021923,NM_006384,NM_006418,NM_005417,NM_024940	MELTF,FERMT2,FGFRL1,CIB1,OLFM4,SRC,DOCK5	608	81	16130	2.62021	1	0.47585	45.8392
GOTERM_BP_5	GO:0098773~skin epidermis development	8	0.822199	0.0326608	NM_003506,NM_014246,NM_025216,NM_005633,NM_000141,NM_000400,NM_005985,NM_003667	FZD6,CELSR1,WNT10A,SOS1,FGFR2,ERCC2,SNAI1,LGR5	608	81	16130	2.62021	1	0.47585	45.8392
GOTERM_BP_5	GO:0071774~response to fibroblast growth factor	11	1.13052	0.0327666	NM_005992,NM_001901,NM_000141,NM_014309,NM_021923,NM_005842,NM_019074,NM_004430,NM_030761,NM_001543,NM_003246	TBX1,CCN2,FGFR2,RBFOX2,FGFRL1,SPRY2,DLL4,EGR3,WNT4,NDST1,THBS1	608	136	16130	2.14578	1	0.475223	45.9485
GOTERM_BP_3	GO:0090130~tissue migration	16	1.6444	0.0331814	NM_004850,NM_015401,NM_019074,NM_000020,NM_002615,NM_003246,NM_024915,NM_032682,NM_017679,NM_006384,NM_000423,NM_032552,NM_004430,NM_005417,NM_024940	ROCK2,HDAC7,DLL4,ACVRL1,SERPINF1,THBS1,GRHL2,FOXP1,BCAS3,CIB1,KRT2,DAB2IP,EGR3,SRC,DOCK5	624	237	16663	1.80277	1	0.234024	41.7535
GOTERM_BP_5	GO:0042692~muscle cell differentiation	22	2.26105	0.0334629	NM_002276,NM_005080,NM_004414,NM_153604,NM_000141,NM_003030,NM_016166,NM_017508,NM_003471,NM_000214,NM_005524,NM_021038,NM_032682,NM_005992,NM_005982,NM_003603,NM_002471,NM_033394,NM_004274,NM_018670,NM_003200,NM_030761	KRT19,XBP1,RCAN1,MYOCD,FGFR2,SHOX2,PIAS1,SOX6,KCNAB1,JAG1,HES1,MBNL1,FOXP1,TBX1,SIX1,SORBS2,MYH6,TANC1,AKAP6,MESP1,TCF3,WNT4	608	362	16130	1.6123	1	0.480745	46.6626
GOTERM_BP_3	GO:0031340~positive regulation of vesicle fusion	3	0.308325	0.0336445	NM_004039,NM_005639,NM_000700	ANXA2,SYT1,ANXA1	624	8	16663	10.0138	1	0.235464	42.1987
GOTERM_BP_5	GO:0050867~positive regulation of cell activation	20	2.0555	0.0339929	NM_006573,NM_012296,NM_005080,NM_001901,NM_000700,NM_181504,NM_005524,NM_002037,NM_005204,NM_003246,NM_000230,NM_002577,NM_000574,NM_001838,NM_001198,NM_006725,NM_003200,NM_004430,NM_005417,NM_021186	TNFSF13B,GAB2,XBP1,CCN2,ANXA1,PIK3R1,HES1,FYN,MAP3K8,THBS1,LEP,PAK2,CD55,CCR7,PRDM1,CD6,TCF3,EGR3,SRC,ZP4	608	320	16130	1.6581	1	0.48446	47.2001
GOTERM_BP_5	GO:0045995~regulation of embryonic development	10	1.02775	0.0340338	NM_000208,NM_014246,NM_005982,NM_033119,NM_018670,NM_004185,NM_030761,NM_005985,NM_053001,NM_005524	INSR,CELSR1,SIX1,NKD1,MESP1,WNT2B,WNT4,SNAI1,OSR2,HES1	608	118	16130	2.24827	1	0.483149	47.2414
GOTERM_BP_5	GO:0031340~positive regulation of vesicle fusion	3	0.308325	0.0340498	NM_004039,NM_005639,NM_000700	ANXA2,SYT1,ANXA1	608	8	16130	9.9486	1	0.481595	47.2575
GOTERM_BP_5	GO:2000644~regulation of receptor catabolic process	3	0.308325	0.0340498	NM_004039,NM_002827,NM_016156	ANXA2,PTPN1,MTMR2	608	8	16130	9.9486	1	0.481595	47.2575
GOTERM_BP_3	GO:0072006~nephron development	11	1.13052	0.0344023	NM_005982,NM_004472,NM_024336,NM_025208,NM_006017,NM_004185,NM_002848,NM_000214,NM_030761,NM_005524,NM_016341	SIX1,FOXD1,IRX3,PDGFD,PROM1,WNT2B,PTPRO,JAG1,WNT4,HES1,PLCE1	624	138	16663	2.12854	1	0.238694	42.9205
GOTERM_BP_5	GO:0098656~anion transmembrane transport	14	1.43885	0.0344149	NM_004736,NM_031418,NM_003786,NM_004171,NM_000341,NM_014211,NM_198999,NM_003246,NM_015350,NM_020708,NM_016929,NM_003615,NM_032583,NM_003052	XPR1,ANO3,ABCC3,SLC1A2,SLC3A1,GABRP,SLC26A5,THBS1,LRRC8B,SLC12A5,CLIC5,SLC4A7,ABCC11,SLC34A1	608	196	16130	1.89497	1	0.483586	47.6244
GOTERM_BP_5	GO:0010942~positive regulation of cell death	33	3.39157	0.0348525	NM_019058,NM_004417,NM_015675,NM_001901,NM_000700,NM_002758,NM_152405,NM_003287,NM_002752,NM_003246,NM_000230,NM_021135,NM_003253,NM_004307,NM_000961,NM_005426,NM_006939,NM_002828,NM_005080,NM_000177,NM_005633,NM_005208,NM_016653,NM_006254,NM_003810,NM_001401,NM_002577,NM_003265,NM_000362,NM_024979,NM_001993,NM_032552,NM_005417	DDIT4,DUSP1,GADD45B,CCN2,ANXA1,MAP2K6,JMY,TPD52L1,MAPK9,THBS1,LEP,RPS6KA2,TIAM1,APBB2,PTGIS,TP53BP2,SOS2,PTPN2,XBP1,GSN,SOS1,CRYBA1,MAP3K20,PRKCD,TNFSF10,LPAR1,PAK2,TLR3,TIMP3,MCF2L,F3,DAB2IP,SRC	608	607	16130	1.4423	1	0.486277	48.061
GOTERM_BP_3	GO:0061061~muscle structure development	32	3.2888	0.035032	NM_002276,NM_004414,NM_016166,NM_003471,NM_001449,NM_019074,NM_005524,NM_021038,NM_032682,NM_020733,NM_005982,NM_002471,NM_030761,NM_000256,NM_005080,NM_153604,NM_004609,NM_003030,NM_000141,NM_017508,NM_000214,NM_005992,NM_003603,NM_005904,NM_033119,NM_021923,NM_033394,NM_018670,NM_004274,NM_003200,NM_004430,NM_001037165	KRT19,RCAN1,PIAS1,KCNAB1,FHL1,DLL4,HES1,MBNL1,FOXP1,HEG1,SIX1,MYH6,WNT4,MYBPC3,XBP1,MYOCD,TCF15,SHOX2,FGFR2,SOX6,JAG1,TBX1,SORBS2,SMAD7,NKD1,FGFRL1,TANC1,MESP1,AKAP6,TCF3,EGR3,FOXK1	624	589	16663	1.45079	1	0.24109	43.5138
GOTERM_BP_5	GO:0006096~glycolytic process	7	0.719424	0.0351301	NM_019058,NM_000208,NM_001668,NM_002633,NM_000189,NM_001724,NM_001242699	DDIT4,INSR,ARNT,PGM1,HK2,BPGM,ENO4	608	65	16130	2.85703	1	0.487343	48.3362
GOTERM_BP_3	GO:0048839~inner ear development	13	1.33607	0.0354667	NM_005992,NM_003506,NM_014246,NM_005982,NM_015541,NM_016929,NM_003615,NM_000141,NM_198999,NM_005842,NM_000214,NM_003667,NM_005524	TBX1,FZD6,CELSR1,SIX1,LRIG1,CLIC5,SLC4A7,FGFR2,SLC26A5,SPRY2,JAG1,LGR5,HES1	624	178	16663	1.95026	1	0.242273	43.92
GOTERM_BP_5	GO:0072006~nephron development	11	1.13052	0.0356964	NM_005982,NM_004472,NM_024336,NM_025208,NM_006017,NM_004185,NM_002848,NM_000214,NM_030761,NM_005524,NM_016341	SIX1,FOXD1,IRX3,PDGFD,PROM1,WNT2B,PTPRO,JAG1,WNT4,HES1,PLCE1	608	138	16130	2.11468	1	0.491236	48.8933
GOTERM_BP_3	GO:0007162~negative regulation of cell adhesion	15	1.54162	0.036011	NM_000700,NM_181504,NM_000663,NM_003550,NM_000020,NM_003246,NM_004811,NM_005929,NM_006254,NM_005993,NM_017679,NM_005417,NM_002848,NM_002828	ANXA1,PIK3R1,ABAT,MAD1L1,ACVRL1,THBS1,LPXN,MELTF,PRKCD,TBCD,BCAS3,SRC,PTPRO,PTPN2	624	219	16663	1.82901	1	0.244094	44.4247
GOTERM_BP_3	GO:0000910~cytokinesis	10	1.02775	0.0360471	NM_024505,NM_175744,NM_004850,NM_020061,NM_001099293,NM_020066,NM_001149,NM_001716,NM_002688,NM_014846	NOX5,RHOC,ROCK2,OPN1LW,KIF4B,FMN2,ANK3,CXCR5,SEPTIN5,WASHC5	624	120	16663	2.22529	1	0.242869	44.458
GOTERM_BP_3	GO:0060255~regulation of macromolecule metabolic process	240	24.666	0.0360692	NM_001039127,NM_018105,NM_003246,NM_001098638,NM_003253,NM_021158,NM_015986,NM_145326,NM_194281,NM_030761,NM_005080,NM_004904,NM_004220,NM_003341,NM_005085,NM_005208,NM_001724,NM_053001,NM_016653,NM_003745,NM_005204,NM_005211,NM_012446,NM_017828,NM_001901,NM_003470,NM_018121,NM_016434,NM_030912,NM_005982,NM_021135,NM_002471,NM_000961,NM_003133,NM_001042414,NM_024336,NM_080473,NM_006597,NM_005985,…	ZNF718,THAP1,THBS1,RNF169,TIAM1,TRIB3,CRLF3,ZNF493,INO80C,WNT4,XBP1,CREB5,ZNF213,UBE2E1,NUP214,CRYBA1,BPGM,OSR2,MAP3K20,SOCS1,MAP3K8,CSF1R,SSBP2,COMMD4,CCN2,USP7,SLF2,RTEL1,TRIM8,SIX1,RPS6KA2,MYH6,PTGIS,SRP9,PSPC1,IRX3,GATA5,HSPA8,SNAI1,ZNF713,NAF1,ALX3,TBX1,LPAR1,NANOS3,RAP2B,PTTG1IP,TSHZ1,TLR3,UNCX,VOPP1,PARP14,MESP1,PDGFD,RLF,EHMT1,ETF1,ANAPC5,ZNF148,LYL1,PI3,LEP,TFDP3,ADCYAP1,RAMP1,ADCY9,APBB…	624	5815	16663	1.10212	1	0.241575	44.4784
GOTERM_BP_5	GO:1903039~positive regulation of leukocyte cell-cell adhesion	15	1.54162	0.036523	NM_006573,NM_005080,NM_000700,NM_181504,NM_005524,NM_002037,NM_005204,NM_000230,NM_002577,NM_000574,NM_001838,NM_006725,NM_004430,NM_005417,NM_021186	TNFSF13B,XBP1,ANXA1,PIK3R1,HES1,FYN,MAP3K8,LEP,PAK2,CD55,CCR7,CD6,EGR3,SRC,ZP4	608	218	16130	1.82543	1	0.497582	49.6963
GOTERM_BP_3	GO:0050865~regulation of cell activation	28	2.8777	0.0369105	NM_006573,NM_012296,NM_005080,NM_001901,NM_000177,NM_005633,NM_000700,NM_181504,NM_000663,NM_003550,NM_002037,NM_005524,NM_005204,NM_012481,NM_003246,NM_000230,NM_006254,NM_015234,NM_000574,NM_001838,NM_002577,NM_001198,NM_006725,NM_003200,NM_005417,NM_004430,NM_021186,NM_002828	TNFSF13B,GAB2,XBP1,CCN2,GSN,SOS1,ANXA1,PIK3R1,ABAT,MAD1L1,FYN,HES1,MAP3K8,IKZF3,THBS1,LEP,PRKCD,ADGRF5,CD55,CCR7,PAK2,PRDM1,CD6,TCF3,SRC,EGR3,ZP4,PTPN2	624	501	16663	1.49241	1	0.24511	45.2495
GOTERM_BP_5	GO:0048839~inner ear development	13	1.33607	0.0369547	NM_005992,NM_003506,NM_014246,NM_005982,NM_015541,NM_016929,NM_003615,NM_000141,NM_198999,NM_005842,NM_000214,NM_003667,NM_005524	TBX1,FZD6,CELSR1,SIX1,LRIG1,CLIC5,SLC4A7,FGFR2,SLC26A5,SPRY2,JAG1,LGR5,HES1	608	178	16130	1.93756	1	0.500035	50.1109
GOTERM_BP_5	GO:0051247~positive regulation of protein metabolic process	71	7.29702	0.0371762	NM_016237,NM_003287,NM_000949,NM_003246,NM_207103,NM_000230,NM_003253,NM_021158,NM_001117,NM_005855,NM_001116,NM_006384,NM_020390,NM_000125,NM_005080,NM_000177,NM_003341,NM_000141,NM_016653,NM_003745,NM_016341,NM_005204,NM_182757,NM_005929,NM_003810,NM_005211,NM_033119,NM_004767,NM_001010848,NM_001993,NM_000208,NM_004850,NM_015675,NM_001901,NM_002758,NM_025195,NM_016166,NM_002963,NM_002037,NM_005…	ANAPC5,TPD52L1,PRLR,THBS1,SCIMP,LEP,TIAM1,TRIB3,ADCYAP1,RAMP1,ADCY9,CIB1,EIF5A2,ESR1,XBP1,GSN,UBE2E1,FGFR2,MAP3K20,SOCS1,PLCE1,MAP3K8,RNF144B,MELTF,TNFSF10,CSF1R,NKD1,GPR37L1,NRG3,F3,INSR,ROCK2,GADD45B,CCN2,MAP2K6,TRIB1,PIAS1,S100A7,FYN,HES1,CDC20B,ANXA2,ARNT,IL20,CDC14C,AVPR2,PTPN1,CNTN1,LARP4B,SREBF1,PIK3CG,SPRY2,PSME4,ACVRL1,TBX1,LPAR1,PRKCD,PAK2,CCR7,PTTG1IP,RAP2B,SMAD7,TLR3,AKAP6,MAS1,PDGFD,…	608	1508	16130	1.24907	1	0.500458	50.3223
GOTERM_BP_5	GO:0000910~cytokinesis	10	1.02775	0.0373087	NM_024505,NM_175744,NM_004850,NM_020061,NM_001099293,NM_020066,NM_001149,NM_001716,NM_002688,NM_014846	NOX5,RHOC,ROCK2,OPN1LW,KIF4B,FMN2,ANK3,CXCR5,SEPTIN5,WASHC5	608	120	16130	2.2108	1	0.500037	50.4484
GOTERM_BP_5	GO:0042474~middle ear morphogenesis	4	0.4111	0.0375368	NM_005992,NM_005982,NM_005786,NM_053001	TBX1,SIX1,TSHZ1,OSR2	608	20	16130	5.30592	1	0.500521	50.6649
GOTERM_BP_5	GO:0032232~negative regulation of actin filament bundle assembly	4	0.4111	0.0375368	NM_194277,NM_006990	FRMD7,WASF2	608	20	16130	5.30592	1	0.500521	50.6649
GOTERM_BP_3	GO:0007267~cell-cell signaling	71	7.29702	0.037636	NM_024900,NM_006832,NM_025216,NM_000700,NM_012309,NM_000230,NM_178565,NM_001009991,NM_003253,NM_001080534,NM_001117,NM_005308,NM_001163,NM_002848,NM_005012,NM_030761,NM_001057,NM_015902,NM_001058,NM_022039,NM_005639,NM_015321,NM_000141,NM_002919,NM_014246,NM_003506,NM_003810,NM_004472,NM_004978,NM_033119,NM_004430,NM_000524,NM_001364,NM_001901,NM_014992,NM_000663,NM_004185,NM_014284,NM_005524,NM_…	JADE1,FERMT2,WNT10A,ANXA1,SHANK2,LEP,RSPO2,SYTL3,TIAM1,UNC13C,ADCYAP1,GRK5,APBA1,PTPRO,ROR1,WNT4,TACR2,UBR5,TACR1,FBXW4,SYT1,CRTC1,FGFR2,RFX3,CELSR1,FZD6,TNFSF10,FOXD1,KCNC4,NKD1,EGR3,HTR1A,DLG2,CCN2,DAAM1,ABAT,WNT2B,NCDN,HES1,TRH,NRGN,SLC12A5,RIMS1,CACNB2,HTR1E,PTHLH,MYH6,LNPEP,PLCG2,CPLX1,KCNE5,SLC1A2,MBP,CD70,SREBF1,MTMR2,HSPA8,SEPTIN5,PSME4,ETV5,TAC4,MESP1,HCN4,DAB2IP,MARK2,LGR5,SRC,HTR3D	624	1517	16663	1.2498	1	0.247915	45.9064
GOTERM_BP_5	GO:0030522~intracellular receptor signaling pathway	17	1.74717	0.0384688	NM_002758,NM_014309,NM_006534,NM_016166,NM_001438,NM_003889,NM_000230,NM_004452,NM_032682,NM_005992,NM_001668,NM_000961,NM_020182,NM_004575,NM_005417,NM_015902,NM_000125	MAP2K6,RBFOX2,NCOA3,PIAS1,ESRRG,NR1I2,LEP,ESRRB,FOXP1,TBX1,ARNT,PTGIS,PMEPA1,POU4F2,SRC,UBR5,ESR1	608	261	16130	1.72798	1	0.507549	51.5396
GOTERM_BP_5	GO:0006939~smooth muscle contraction	8	0.822199	0.0387018	NM_004850,NM_153604,NM_000663,NM_001057,NM_024940,NM_001058,NM_000856,NM_001956	ROCK2,MYOCD,ABAT,TACR2,DOCK5,TACR1,GUCY1A1,EDN2	608	84	16130	2.52663	1	0.508033	51.756
GOTERM_BP_3	GO:0042592~homeostatic process	76	7.81089	0.0388717	NM_017575,NM_004736,NM_003493,NM_000700,NM_001611,NM_198999,NM_001449,NM_018291,NM_000230,NM_015234,NM_003253,NM_000574,NM_001117,NM_001116,NM_020390,NM_000125,NM_006573,NM_005080,NM_005633,NM_015321,NM_014309,NM_000953,NM_001724,NM_016341,NM_018418,NM_005929,NM_002111,NM_005211,NM_020860,NM_032243,NM_000400,NM_006017,NM_005767,NM_001956,NM_032279,NM_000208,NM_003225,NM_002652,NM_001901,NM_000189…	SMG6,XPR1,H3-4,ANXA1,ACP5,SLC26A5,FHL1,FGGY,LEP,ADGRF5,TIAM1,CD55,ADCYAP1,ADCY9,EIF5A2,ESR1,TNFSF13B,XBP1,SOS1,CRTC1,RBFOX2,PTGDR,BPGM,PLCE1,SPATA7,MELTF,HTT,CSF1R,STIM2,TXNDC2,ERCC2,PROM1,LPAR6,EDN2,ATP13A4,INSR,TFF1,PIP,CCN2,HK2,USP7,ATP13A5,PIK3R1,ABAT,RTEL1,NCDN,SERPINF1,SLC12A5,ARNT,P2RY2,SLC4A7,HTR1E,AVPR2,MRAP2,PLCG2,SLC34A1,PTPN2,TULP1,PDE4B,AKR1C1,SOX6,PIK3CG,ANK3,FTHL17,TXN2,GOT1,LPAR1,…	624	1645	16663	1.23372	1	0.253603	47.0082
GOTERM_BP_5	GO:0022604~regulation of cell morphogenesis	31	3.18602	0.0389116	NM_006832,NM_000700,NM_198999,NM_002037,NM_014989,NM_003253,NM_015254,NM_153223,NM_006384,NM_002023,NM_002848,NM_024940,NM_005639,NM_006474,NM_012334,NM_003030,NM_006418,NM_019020,NM_013327,NM_005985,NM_005929,NM_001401,NM_002111,NM_005211,NM_005904,NM_018014,NM_032552,NM_004954,NM_005417	FERMT2,ANXA1,SLC26A5,FYN,RIMS1,TIAM1,KIF13B,CEP120,CIB1,FMOD,PTPRO,DOCK5,SYT1,PDPN,MYO10,SHOX2,OLFM4,TBC1D16,PARVB,SNAI1,MELTF,LPAR1,HTT,CSF1R,SMAD7,BCL11A,DAB2IP,MARK2,SRC	608	568	16130	1.44792	1	0.5083	51.9501
GOTERM_BP_5	GO:0002011~morphogenesis of an epithelial sheet	6	0.61665	0.0391276	NM_175744,NM_005633,NM_019074,NM_000214,NM_000020	RHOC,SOS1,DLL4,JAG1,ACVRL1	608	50	16130	3.18355	1	0.50862	52.1491
GOTERM_BP_5	GO:0090303~positive regulation of wound healing	6	0.61665	0.0391276	NM_005080,NM_000131,NM_000700,NM_001993,NM_003246	XBP1,F7,ANXA1,F3,THBS1	608	50	16130	3.18355	1	0.50862	52.1491
GOTERM_BP_5	GO:0071383~cellular response to steroid hormone stimulus	16	1.6444	0.0394626	NM_019058,NM_000700,NM_014309,NM_006534,NM_016166,NM_001438,NM_003889,NM_002615,NM_004452,NM_032682,NM_001117,NM_020182,NM_004575,NM_005417,NM_015902,NM_000125	DDIT4,ANXA1,RBFOX2,NCOA3,PIAS1,ESRRG,NR1I2,SERPINF1,ESRRB,FOXP1,ADCYAP1,PMEPA1,POU4F2,SRC,UBR5,ESR1	608	241	16130	1.7613	1	0.510015	52.4563
GOTERM_BP_5	GO:0072001~renal system development	18	1.84995	0.0396437	NM_153604,NM_024336,NM_000141,NM_004185,NM_000214,NM_016341,NM_005524,NM_053001,NM_002615,NM_005982,NM_004472,NM_005904,NM_006017,NM_025208,NM_030761,NM_003667,NM_003052,NM_002848	MYOCD,IRX3,FGFR2,WNT2B,JAG1,PLCE1,HES1,OSR2,SERPINF1,SIX1,FOXD1,SMAD7,PROM1,PDGFD,WNT4,LGR5,SLC34A1,PTPRO	608	283	16130	1.6874	1	0.510011	52.6215
GOTERM_BP_3	GO:1903706~regulation of hemopoiesis	20	2.0555	0.0398167	NM_005080,NM_005633,NM_000700,NM_014309,NM_025195,NM_004258,NM_005824,NM_181504,NM_000214,NM_005524,NM_012481,NM_000230,NM_032682,NM_001668,NM_018724,NM_003265,NM_001198,NM_006384,NM_004430,NM_002828	XBP1,SOS1,ANXA1,RBFOX2,TRIB1,CD101,LRRC17,PIK3R1,JAG1,HES1,IKZF3,LEP,FOXP1,ARNT,IL20,TLR3,PRDM1,CIB1,EGR3,PTPN2	624	328	16663	1.62826	1	0.257537	47.8366
GOTERM_BP_3	GO:0060548~negative regulation of cell death	45	4.62487	0.03988	NM_004417,NM_001901,NM_002652,NM_000700,NM_016166,NM_181504,NM_002037,NM_000949,NM_002615,NM_003246,NM_004991,NM_032682,NM_000230,NM_005982,NM_014258,NM_001117,NM_005308,NM_002827,NM_004307,NM_006384,NM_033129,NM_002661,NM_172238,NM_030761,NM_005080,NM_153604,NM_000141,NM_002649,NM_020066,NM_005842,NM_005985,NM_003551,NM_005992,NM_006254,NM_003810,NM_002111,NM_001098622,NM_005211,NM_001838,NM_002…	DUSP1,CCN2,PIP,ANXA1,PIAS1,PIK3R1,FYN,PRLR,SERPINF1,THBS1,MECOM,FOXP1,LEP,SIX1,SYCP2,ADCYAP1,GRK5,PTPN1,APBB2,CIB1,SCRT2,PLCG2,TFAP2D,WNT4,XBP1,MYOCD,FGFR2,PIK3CG,FMN2,SPRY2,SNAI1,NME5,TBX1,PRKCD,TNFSF10,HTT,NANOS3,CSF1R,CCR7,PAK2,PTTG1IP,GPR37L1,ZMYND11,SRC,EGR3	624	897	16663	1.33964	1	0.256448	47.8917
GOTERM_BP_5	GO:0009755~hormone-mediated signaling pathway	15	1.54162	0.0402059	NM_014309,NM_006534,NM_016166,NM_001438,NM_003889,NM_000949,NM_007117,NM_004452,NM_032682,NM_020182,NM_004575,NM_005417,NM_015902,NM_000125,NM_002828	RBFOX2,NCOA3,PIAS1,ESRRG,NR1I2,PRLR,TRH,ESRRB,FOXP1,PMEPA1,POU4F2,SRC,UBR5,ESR1,PTPN2	608	221	16130	1.80065	1	0.513411	53.1312
GOTERM_BP_5	GO:0010827~regulation of glucose transport	9	0.924974	0.040362	NM_000230,NM_000208,NM_004171,NM_021158,NM_000189,NM_005085,NM_003629,NM_181504	LEP,INSR,SLC1A2,TRIB3,HK2,NUP214,PIK3R3,PIK3R1	608	103	16130	2.31812	1	0.51317	53.2717
GOTERM_BP_3	GO:0040019~positive regulation of embryonic development	5	0.513875	0.0405276	NM_005982,NM_004185,NM_030761,NM_053001,NM_005524	SIX1,WNT2B,WNT4,OSR2,HES1	624	35	16663	3.81479	1	0.258643	48.4518
GOTERM_BP_5	GO:0040019~positive regulation of embryonic development	5	0.513875	0.0413435	NM_005982,NM_004185,NM_030761,NM_053001,NM_005524	SIX1,WNT2B,WNT4,OSR2,HES1	608	35	16130	3.78994	1	0.520168	54.1464
GOTERM_BP_3	GO:0097186~amelogenesis	4	0.4111	0.0419213	NM_005992,NM_004771,NM_182758,NM_002855	TBX1,MMP20,WDR72,NECTIN1	624	21	16663	5.08639	1	0.26493	49.6381
GOTERM_BP_5	GO:1903706~regulation of hemopoiesis	20	2.0555	0.0420332	NM_005080,NM_005633,NM_000700,NM_014309,NM_025195,NM_004258,NM_005824,NM_181504,NM_000214,NM_005524,NM_012481,NM_000230,NM_032682,NM_001668,NM_018724,NM_003265,NM_001198,NM_006384,NM_004430,NM_002828	XBP1,SOS1,ANXA1,RBFOX2,TRIB1,CD101,LRRC17,PIK3R1,JAG1,HES1,IKZF3,LEP,FOXP1,ARNT,IL20,TLR3,PRDM1,CIB1,EGR3,PTPN2	608	328	16130	1.61766	1	0.524511	54.7518
GOTERM_BP_5	GO:0045934~negative regulation of nucleobase-containing compound metabolic process	65	6.68037	0.0423561	NM_017575,NM_021964,NM_033647,NM_000230,NM_001098638,NM_021158,NM_033129,NM_021632,NM_002501,NM_014112,NM_012102,NM_030761,NM_015902,NM_000125,NM_005596,NM_004118,NM_005080,NM_014309,NM_003030,NM_000141,NM_003889,NM_053001,NM_002919,NM_004472,NM_006624,NM_004575,NM_003200,NM_019058,NM_004417,NM_016166,NM_015401,NM_016434,NM_019074,NM_005524,NM_030912,NM_004991,NM_032682,NM_005982,NM_000865,NM_015…	SMG6,ZNF148,HELB,LEP,RNF169,TRIB3,SCRT2,ZNF350,NFIX,TRPS1,RERE,WNT4,UBR5,ESR1,NFIB,FOXS1,XBP1,RBFOX2,SHOX2,FGFR2,NR1I2,OSR2,RFX3,FOXD1,ZMYND11,POU4F2,TCF3,DDIT4,DUSP1,PIAS1,HDAC7,RTEL1,DLL4,HES1,TRIM8,MECOM,FOXP1,SIX1,HTR1E,UBR2,PSPC1,PTPN2,ETV6,RCOR1,MYOCD,SOX6,SREBF1,HSPA8,SNAI1,ACVRL1,LPAR1,TSHZ1,SMAD7,PRDM1,BCL11A,AKAP6,MESP1,ZBTB20,TOB1,WWC3,DAB2IP,SRC,EHMT1,FOXK1	608	1371	16130	1.25779	1	0.525658	55.0327
GOTERM_BP_5	GO:1903792~negative regulation of anion transport	4	0.4111	0.0426042	NM_000230,NM_000663,NM_007117,NM_003246	LEP,ABAT,TRH,THBS1	608	21	16130	5.05326	1	0.526158	55.2473
GOTERM_BP_5	GO:0097186~amelogenesis	4	0.4111	0.0426042	NM_005992,NM_004771,NM_182758,NM_002855	TBX1,MMP20,WDR72,NECTIN1	608	21	16130	5.05326	1	0.526158	55.2473
GOTERM_BP_5	GO:0061314~Notch signaling involved in heart development	3	0.308325	0.0427045	NM_019074,NM_000214,NM_005985	DLL4,JAG1,SNAI1	608	9	16130	8.8432	1	0.525404	55.3338
GOTERM_BP_5	GO:0006547~histidine metabolic process	3	0.308325	0.0427045	NM_001004346,NM_002112,NM_152435	MTHFD2L,HDC,AMDHD1	608	9	16130	8.8432	1	0.525404	55.3338
GOTERM_BP_3	GO:0035264~multicellular organism growth	10	1.02775	0.0430183	NM_020708,NM_020733,NM_004118,NM_004171,NM_005633,NM_001163,NM_138370,NM_000141,NM_000400,NM_024915	SLC12A5,HEG1,FOXS1,SLC1A2,SOS1,APBA1,PKDCC,FGFR2,ERCC2,GRHL2	624	124	16663	2.15351	1	0.269479	50.5538
GOTERM_BP_3	GO:0010634~positive regulation of epithelial cell migration	9	0.924974	0.0430379	NM_032682,NM_004850,NM_017679,NM_006384,NM_015401,NM_005417,NM_024940,NM_003246	FOXP1,ROCK2,BCAS3,CIB1,HDAC7,SRC,DOCK5,THBS1	624	105	16663	2.28887	1	0.268124	50.5701
GOTERM_BP_5	GO:0060548~negative regulation of cell death	45	4.62487	0.0431003	NM_004417,NM_001901,NM_002652,NM_000700,NM_016166,NM_181504,NM_002037,NM_000949,NM_002615,NM_003246,NM_004991,NM_032682,NM_000230,NM_005982,NM_014258,NM_001117,NM_005308,NM_002827,NM_004307,NM_006384,NM_033129,NM_002661,NM_172238,NM_030761,NM_005080,NM_153604,NM_000141,NM_002649,NM_020066,NM_005842,NM_005985,NM_003551,NM_005992,NM_006254,NM_003810,NM_002111,NM_001098622,NM_005211,NM_001838,NM_002…	DUSP1,CCN2,PIP,ANXA1,PIAS1,PIK3R1,FYN,PRLR,SERPINF1,THBS1,MECOM,FOXP1,LEP,SIX1,SYCP2,ADCYAP1,GRK5,PTPN1,APBB2,CIB1,SCRT2,PLCG2,TFAP2D,WNT4,XBP1,MYOCD,FGFR2,PIK3CG,FMN2,SPRY2,SNAI1,NME5,TBX1,PRKCD,TNFSF10,HTT,NANOS3,CSF1R,CCR7,PAK2,PTTG1IP,GPR37L1,ZMYND11,SRC,EGR3	608	897	16130	1.33092	1	0.527144	55.6736
GOTERM_BP_3	GO:0032102~negative regulation of response to external stimulus	17	1.74717	0.043474	NM_001611,NM_025195,NM_052962,NM_000663,NM_002615,NM_003246,NM_004039,NM_000230,NM_006254,NM_001117,NM_018708,NM_005931,NM_001198,NM_000961,NM_002848,NM_030761,NM_002828	ACP5,TRIB1,IL22RA2,ABAT,SERPINF1,THBS1,ANXA2,LEP,PRKCD,ADCYAP1,FEM1A,MICB,PRDM1,PTGIS,PTPRO,WNT4,PTPN2	624	267	16663	1.70022	1	0.269029	50.9296
GOTERM_BP_5	GO:0072073~kidney epithelium development	11	1.13052	0.0438058	NM_005982,NM_004472,NM_024336,NM_005904,NM_000141,NM_006017,NM_004185,NM_002848,NM_000214,NM_030761,NM_005524	SIX1,FOXD1,IRX3,SMAD7,FGFR2,PROM1,WNT2B,PTPRO,JAG1,WNT4,HES1	608	143	16130	2.04074	1	0.531439	56.2733
GOTERM_BP_3	GO:0031324~negative regulation of cellular metabolic process	104	10.6886	0.0440109	NM_033647,NM_003246,NM_001098638,NM_000574,NM_021158,NM_033129,NM_002501,NM_030761,NM_005080,NM_003341,NM_003030,NM_005208,NM_053001,NM_003745,NM_002919,NM_004472,NM_004575,NM_019058,NM_004850,NM_001364,NM_000189,NM_016434,NM_019074,NM_030912,NM_004991,NM_004039,NM_005982,NM_015255,NM_000961,NM_002827,NM_003133,NM_001042414,NM_002828,NM_001987,NM_005842,NM_015194,NM_006597,NM_138386,NM_005985,NM_…	HELB,THBS1,RNF169,CD55,TRIB3,SCRT2,NFIX,WNT4,XBP1,UBE2E1,SHOX2,CRYBA1,OSR2,SOCS1,RFX3,FOXD1,POU4F2,DDIT4,ROCK2,DLG2,HK2,RTEL1,DLL4,TRIM8,MECOM,ANXA2,SIX1,UBR2,PTGIS,PTPN1,SRP9,PSPC1,PTPN2,ETV6,SPRY2,MYO1D,HSPA8,NAF1,SNAI1,LPAR1,NANOS3,TSHZ1,SMAD7,MESP1,ZBTB20,EHMT1,SMG6,ANAPC5,ZNF148,ACP5,SPOCK2,PI3,LEP,CIB1,PMEPA1,ZNF350,TRPS1,RERE,UBR5,ESR1,FOXS1,C8orf88,NFIB,RBFOX2,FGFR2,NR1I2,ZFYVE28,ZMYND11,…	624	2345	16663	1.18429	1	0.270462	51.3689
GOTERM_BP_3	GO:0060688~regulation of morphogenesis of a branching structure	6	0.61665	0.044161	NM_005982,NM_004454,NM_003030,NM_000141,NM_004185,NM_000125	SIX1,ETV5,SHOX2,FGFR2,WNT2B,ESR1	624	52	16663	3.08118	1	0.269822	51.4911
GOTERM_BP_3	GO:0051172~negative regulation of nitrogen compound metabolic process	70	7.19424	0.0443223	NM_017575,NM_021964,NM_001611,NM_033647,NM_000230,NM_001098638,NM_021158,NM_033129,NM_021632,NM_002501,NM_014112,NM_012102,NM_030761,NM_015902,NM_000125,NM_001190972,NM_005596,NM_004118,NM_005080,NM_014309,NM_003030,NM_000141,NM_003889,NM_053001,NM_002919,NM_004472,NM_006624,NM_004575,NM_003200,NM_019058,NM_004417,NM_016166,NM_015401,NM_016434,NM_019074,NM_005524,NM_030912,NM_004991,NM_032682,NM_…	SMG6,ZNF148,ACP5,HELB,LEP,RNF169,TRIB3,SCRT2,ZNF350,NFIX,TRPS1,RERE,WNT4,UBR5,ESR1,C8orf88,NFIB,FOXS1,XBP1,RBFOX2,SHOX2,FGFR2,NR1I2,OSR2,RFX3,FOXD1,ZMYND11,POU4F2,TCF3,DDIT4,DUSP1,PIAS1,HDAC7,RTEL1,DLL4,HES1,TRIM8,MECOM,FOXP1,SIX1,HTR1E,UBR2,PTGIS,SRP9,PSPC1,PTPN2,ETV6,RCOR1,MYOCD,SOX6,SREBF1,HSPA8,SNAI1,ACVRL1,LPAR1,NANOS3,TSHZ1,SMAD7,PRDM1,BCL11A,AKAP6,MESP1,TOB1,ZBTB20,WWC3,DAB2IP,SRC,EHMT1,FO…	624	1506	16663	1.2412	1	0.269248	51.622
GOTERM_BP_5	GO:0010634~positive regulation of epithelial cell migration	9	0.924974	0.0444047	NM_032682,NM_004850,NM_017679,NM_006384,NM_015401,NM_005417,NM_024940,NM_003246	FOXP1,ROCK2,BCAS3,CIB1,HDAC7,SRC,DOCK5,THBS1	608	105	16130	2.27397	1	0.534786	56.7762
GOTERM_BP_3	GO:0002696~positive regulation of leukocyte activation	19	1.95272	0.0448473	NM_006573,NM_012296,NM_005080,NM_000700,NM_181504,NM_005524,NM_002037,NM_005204,NM_003246,NM_000230,NM_002577,NM_000574,NM_001838,NM_001198,NM_006725,NM_003200,NM_004430,NM_005417,NM_021186	TNFSF13B,GAB2,XBP1,ANXA1,PIK3R1,HES1,FYN,MAP3K8,THBS1,LEP,PAK2,CD55,CCR7,PRDM1,CD6,TCF3,EGR3,SRC,ZP4	624	311	16663	1.63141	1	0.270593	52.046
GOTERM_BP_5	GO:0043069~negative regulation of programmed cell death	42	4.31655	0.0449456	NM_004417,NM_002652,NM_000700,NM_016166,NM_181504,NM_002037,NM_000949,NM_004991,NM_003246,NM_032682,NM_000230,NM_005982,NM_014258,NM_001117,NM_005308,NM_002827,NM_004307,NM_006384,NM_033129,NM_002661,NM_172238,NM_030761,NM_005080,NM_153604,NM_000141,NM_002649,NM_020066,NM_005842,NM_005985,NM_003551,NM_005992,NM_006254,NM_003810,NM_002111,NM_001098622,NM_001838,NM_005211,NM_002577,NM_004339,NM_006…	DUSP1,PIP,ANXA1,PIAS1,PIK3R1,FYN,PRLR,MECOM,THBS1,FOXP1,LEP,SIX1,SYCP2,ADCYAP1,GRK5,PTPN1,APBB2,CIB1,SCRT2,PLCG2,TFAP2D,WNT4,XBP1,MYOCD,FGFR2,PIK3CG,FMN2,SPRY2,SNAI1,NME5,TBX1,PRKCD,TNFSF10,HTT,NANOS3,CCR7,CSF1R,PAK2,PTTG1IP,ZMYND11,SRC,EGR3	608	829	16130	1.34408	1	0.537614	57.2259
GOTERM_BP_3	GO:0048732~gland development	24	2.4666	0.0450015	NM_000208,NM_005596,NM_005080,NM_025216,NM_000700,NM_000189,NM_000141,NM_024306,NM_003550,NM_005524,NM_000949,NM_002615,NM_005992,NM_005982,NM_006924,NM_005211,NM_001117,NM_001173,NM_018670,NM_001010848,NM_030761,NM_005417,NM_000125	INSR,NFIB,XBP1,WNT10A,ANXA1,HK2,FGFR2,FA2H,MAD1L1,HES1,PRLR,SERPINF1,TBX1,SIX1,SRSF1,CSF1R,ADCYAP1,ARHGAP5,MESP1,NRG3,WNT4,SRC,ESR1	624	421	16663	1.52229	1	0.269986	52.1698
GOTERM_BP_5	GO:0032414~positive regulation of ion transmembrane transporter activity	7	0.719424	0.0450543	NM_002111,NM_020860,NM_000724,NM_004274,NM_001149,NM_002661	HTT,STIM2,CACNB2,AKAP6,ANK3,PLCG2	608	69	16130	2.69141	1	0.536914	57.3157
GOTERM_BP_5	GO:0033574~response to testosterone	5	0.513875	0.0451791	NM_004417,NM_004850,NM_005218,NM_004577,NM_003246	DUSP1,ROCK2,DEFB1,PSPH,THBS1	608	36	16130	3.68467	1	0.536349	57.4185
GOTERM_BP_5	GO:0060416~response to growth hormone	5	0.513875	0.0451791	NM_000131,NM_002827,NM_181504,NM_000949,NM_003052	F7,PTPN1,PIK3R1,PRLR,SLC34A1	608	36	16130	3.68467	1	0.536349	57.4185
GOTERM_BP_5	GO:0060688~regulation of morphogenesis of a branching structure	6	0.61665	0.0451887	NM_005982,NM_004454,NM_003030,NM_000141,NM_004185,NM_000125	SIX1,ETV5,SHOX2,FGFR2,WNT2B,ESR1	608	52	16130	3.06111	1	0.534861	57.4265
GOTERM_BP_5	GO:0003229~ventricular cardiac muscle tissue development	6	0.61665	0.0451887	NM_020733,NM_000256,NM_005904,NM_000141,NM_002471,NM_019074	HEG1,MYBPC3,SMAD7,FGFR2,MYH6,DLL4	608	52	16130	3.06111	1	0.534861	57.4265
GOTERM_BP_3	GO:0051726~regulation of cell cycle	48	4.9332	0.0454912	NM_000208,NM_024900,NM_004417,NM_004850,NM_015675,NM_001901,NM_000700,NM_016237,NM_152405,NM_002758,NM_006835,NM_018105,NM_001449,NM_018121,NM_001716,NM_005524,NM_004991,NM_003246,NM_019601,NM_000230,NM_021135,NM_020061,NM_002595,NM_001117,NM_005308,NM_153223,NM_015986,NM_004307,NM_005426,NM_030761,NM_021933,NM_153604,NM_003341,NM_006474,NM_000141,NM_005085,NM_006597,NM_015442,NM_021930,NM_016653…	INSR,JADE1,DUSP1,ROCK2,GADD45B,CCN2,ANXA1,ANAPC5,JMY,MAP2K6,CCNI,THAP1,FHL1,SLF2,CXCR5,HES1,MECOM,THBS1,SUSD2,LEP,RPS6KA2,OPN1LW,CDK17,ADCYAP1,GRK5,CEP120,CRLF3,APBB2,TP53BP2,WNT4,MIIP,MYOCD,UBE2E1,PDPN,FGFR2,NUP214,HSPA8,CNOT10,RINT1,MAP3K20,MAD1L1,PSME4,NANOS3,ERCC2,TCF3,HECA,DAB2IP,SRC	624	976	16663	1.31329	1	0.271128	52.5611
GOTERM_BP_5	GO:0030036~actin cytoskeleton organization	30	3.08325	0.0455768	NM_004850,NM_194277,NM_002276,NM_001901,NM_014644,NM_000700,NM_152405,NM_014992,NM_181504,NM_032682,NM_016081,NM_014869,NM_002827,NM_002471,NM_006091,NM_025014,NM_030761,NM_000177,NM_020066,NM_013327,NM_006254,NM_001401,NM_003603,NM_001838,NM_005211,NM_017679,NM_006990,NM_005417	ROCK2,FRMD7,KRT19,CCN2,PDE4DIP,ANXA1,JMY,DAAM1,PIK3R1,FOXP1,PALLD,IQSEC1,PTPN1,MYH6,CORO2B,ARHGEF15,WNT4,GSN,FMN2,PARVB,PRKCD,LPAR1,SORBS2,CCR7,CSF1R,BCAS3,WASF2,SRC	608	553	16130	1.43922	1	0.53642	57.7449
GOTERM_BP_3	GO:0001890~placenta development	11	1.13052	0.0457179	NM_000230,NM_004452,NM_001668,NM_002276,NM_000141,NM_001198,NM_000961,NM_001908,NM_005985,NM_005524,NM_024915	LEP,ESRRB,ARNT,KRT19,FGFR2,PRDM1,PTGIS,CTSB,SNAI1,HES1,GRHL2	624	145	16663	2.02578	1	0.2709	52.7413
GOTERM_BP_5	GO:0002696~positive regulation of leukocyte activation	19	1.95272	0.0471523	NM_006573,NM_012296,NM_005080,NM_000700,NM_181504,NM_005524,NM_002037,NM_005204,NM_003246,NM_000230,NM_002577,NM_000574,NM_001838,NM_001198,NM_006725,NM_003200,NM_004430,NM_005417,NM_021186	TNFSF13B,GAB2,XBP1,ANXA1,PIK3R1,HES1,FYN,MAP3K8,THBS1,LEP,PAK2,CD55,CCR7,PRDM1,CD6,TCF3,EGR3,SRC,ZP4	608	311	16130	1.62078	1	0.547308	59.0146
GOTERM_BP_3	GO:2001021~negative regulation of response to DNA damage stimulus	6	0.61665	0.0473251	NM_001098638,NM_004339,NM_016434,NM_033647,NM_005985,NM_015902	RNF169,PTTG1IP,RTEL1,HELB,SNAI1,UBR5	624	53	16663	3.02304	1	0.277727	54.0002
GOTERM_BP_5	GO:0001890~placenta development	11	1.13052	0.047374	NM_000230,NM_004452,NM_001668,NM_002276,NM_000141,NM_001198,NM_000961,NM_001908,NM_005985,NM_005524,NM_024915	LEP,ESRRB,ARNT,KRT19,FGFR2,PRDM1,PTGIS,CTSB,SNAI1,HES1,GRHL2	608	145	16130	2.01259	1	0.547476	59.1903
GOTERM_BP_3	GO:0051147~regulation of muscle cell differentiation	12	1.2333	0.0474988	NM_005992,NM_032682,NM_005080,NM_004414,NM_153604,NM_003030,NM_000141,NM_017508,NM_016166,NM_004274,NM_018670,NM_003200	TBX1,FOXP1,XBP1,RCAN1,MYOCD,SHOX2,FGFR2,SOX6,PIAS1,AKAP6,MESP1,TCF3	624	166	16663	1.93038	1	0.277198	54.1343
GOTERM_BP_5	GO:0048732~gland development	24	2.4666	0.0478058	NM_000208,NM_005596,NM_005080,NM_025216,NM_000700,NM_000189,NM_000141,NM_024306,NM_003550,NM_005524,NM_000949,NM_002615,NM_005992,NM_005982,NM_006924,NM_005211,NM_001117,NM_001173,NM_018670,NM_001010848,NM_030761,NM_005417,NM_000125	INSR,NFIB,XBP1,WNT10A,ANXA1,HK2,FGFR2,FA2H,MAD1L1,HES1,PRLR,SERPINF1,TBX1,SIX1,SRSF1,CSF1R,ADCYAP1,ARHGAP5,MESP1,NRG3,WNT4,SRC,ESR1	608	421	16130	1.51238	1	0.549263	59.5306
GOTERM_BP_5	GO:0006767~water-soluble vitamin metabolic process	8	0.822199	0.0478314	NM_000254,NM_001025200,NM_001611,NM_000961,NM_001004346,NM_003681,NM_022132	MTR,CTRB2,ACP5,PTGIS,MTHFD2L,PDXK,MCCC2	608	88	16130	2.41178	1	0.547916	59.5507
GOTERM_BP_5	GO:2001021~negative regulation of response to DNA damage stimulus	6	0.61665	0.0484176	NM_001098638,NM_004339,NM_016434,NM_033647,NM_005985,NM_015902	RNF169,PTTG1IP,RTEL1,HELB,SNAI1,UBR5	608	53	16130	3.00335	1	0.550863	60.0081
GOTERM_BP_5	GO:0014910~regulation of smooth muscle cell migration	6	0.61665	0.0484176	NM_001401,NM_005080,NM_025195,NM_025208,NM_005417,NM_024940	LPAR1,XBP1,TRIB1,PDGFD,SRC,DOCK5	608	53	16130	3.00335	1	0.550863	60.0081
GOTERM_BP_5	GO:0016055~Wnt signaling pathway	26	2.67215	0.0498522	NM_024900,NM_006832,NM_025216,NM_014992,NM_004185,NM_178565,NM_003253,NM_005308,NM_002471,NM_002661,NM_005012,NM_002848,NM_030761,NM_015902,NM_022039,NM_000141,NM_014614,NM_003506,NM_014246,NM_033119,NM_018670,NM_032552,NM_004954,NM_005417,NM_003667	JADE1,FERMT2,WNT10A,DAAM1,WNT2B,RSPO2,TIAM1,GRK5,MYH6,PLCG2,ROR1,PTPRO,WNT4,UBR5,FBXW4,FGFR2,PSME4,FZD6,CELSR1,NKD1,MESP1,DAB2IP,MARK2,SRC,LGR5	608	468	16130	1.47387	1	0.560118	61.1069
GOTERM_BP_5	GO:0010631~epithelial cell migration	15	1.54162	0.0499649	NM_004850,NM_015401,NM_019074,NM_002615,NM_000020,NM_003246,NM_032682,NM_017679,NM_006384,NM_000423,NM_032552,NM_004430,NM_005417,NM_024940	ROCK2,HDAC7,DLL4,SERPINF1,ACVRL1,THBS1,FOXP1,BCAS3,CIB1,KRT2,DAB2IP,EGR3,SRC,DOCK5	608	228	16130	1.74537	1	0.559422	61.192

## Sheet: CNS-U_H3K4me3_BP
Supplementary Data 3. H3K4me3 cancer-type specific GO terms.
Category	Term	Count	%	PValue	Refseq_ids	Gene_symbol	List Total	Pop Hits	Pop Total	Fold Enrichment	Bonferroni	Benjamini	FDR
GOTERM_BP_3	GO:0009653~anatomical structure morphogenesis	130	15.3121	7.39243e-08	NM_002015,NM_000508,NM_013231,NM_182828,NM_000068,NM_153026,NM_001491,NM_003253,NM_005202,NM_002210,NM_006531,NM_005010,NM_015090,NM_000474,NM_016087,NM_012152,NM_022039,NM_001336,NM_000516,NM_020928,NM_206996,NM_171999,NM_032538,NM_017780,NM_003743,NM_000378,NM_002919,NM_004093,NM_080872,NM_014344,NM_016952,NM_000919,NM_000307,NM_005924,NM_031305,NM_002469,NM_001903,NM_005277,NM_006218,NM_152422…	FOXO1,FGA,FLRT2,GDF7,CACNA1A,PRICKLE1,GCNT2,TIAM1,COL8A2,ITGAV,IFT88,NRCAM,NFASC,TWIST1,WNT16,LPAR3,FBXW4,CTSZ,GNAS,ZSWIM6,SPAG17,SALL3,TTBK1,CHD7,NCOA1,WT1,RFX3,EFNB2,UNC5D,FJX1,CDON,PAM,POU3F4,MEOX2,ARHGAP24,MYF6,CTNNA1,GPM6A,PIK3CA,PTPDC1,DNAH5,ADAM12,ANXA2,RARB,NRXN3,DMD,SEMA6D,STK11,PDGFC,STARD13,PDGFRA,ADAMTS1,CDC14A,FLNB,TJP1,ERG,ANK3,RFX2,ANGPT1,SOX1,EPS8,ADCY1,RADIL,CLTC,CRISPLD1,FLRT3,M…	525	2631	16663	1.56825	7.59912e-05	7.59912e-05	0.000117209
GOTERM_BP_5	GO:0072358~cardiovascular system development	61	7.18492	1.28437e-07	NM_002015,NM_004103,NM_032495,NM_005250,NM_001754,NM_013231,NM_018948,NM_006286,NM_002943,NM_153026,NM_005202,NM_007008,NM_002210,NM_001277115,NM_004113,NM_017745,NM_005010,NM_000474,NM_001450,NM_016087,NM_015093,NM_017780,NM_000378,NM_015278,NM_002103,NM_005238,NM_004093,NM_133265,NM_003603,NM_000919,NM_001227,NM_005924,NM_031305,NM_000089,NM_020197,NM_000346,NM_006218,NM_015204,NM_001369,NM_030…	FOXO1,PTK2B,HOPX,FOXL1,RUNX1,FLRT2,ERRFI1,TFDP2,RORA,PRICKLE1,COL8A2,RTN4,ITGAV,DNAH11,FGF12,BCOR,NRCAM,TWIST1,FHL2,WNT16,TAB2,CHD7,WT1,SASH1,GYS1,ETS1,EFNB2,AMOT,SORBS2,PAM,CASP7,MEOX2,ARHGAP24,COL1A2,SMYD2,SOX9,PIK3CA,THSD7A,DNAH5,TCF7L2,RBM20,CREB1,ANXA2,RARB,NRXN3,STK11,TP73,STARD13,PDGFRA,ADAMTS1,SGCZ,ERG,ANGPT1,NDUFS6,FLRT3,MESP1,PKD2,SCUBE1	506	945	16130	2.0577	0.000417847	0.000417847	0.000233366
GOTERM_BP_5	GO:0072359~circulatory system development	61	7.18492	1.28437e-07	NM_002015,NM_004103,NM_032495,NM_005250,NM_001754,NM_013231,NM_018948,NM_006286,NM_002943,NM_153026,NM_005202,NM_007008,NM_002210,NM_001277115,NM_004113,NM_017745,NM_005010,NM_000474,NM_001450,NM_016087,NM_015093,NM_017780,NM_000378,NM_015278,NM_002103,NM_005238,NM_004093,NM_133265,NM_003603,NM_000919,NM_001227,NM_005924,NM_031305,NM_000089,NM_020197,NM_000346,NM_006218,NM_015204,NM_001369,NM_030…	FOXO1,PTK2B,HOPX,FOXL1,RUNX1,FLRT2,ERRFI1,TFDP2,RORA,PRICKLE1,COL8A2,RTN4,ITGAV,DNAH11,FGF12,BCOR,NRCAM,TWIST1,FHL2,WNT16,TAB2,CHD7,WT1,SASH1,GYS1,ETS1,EFNB2,AMOT,SORBS2,PAM,CASP7,MEOX2,ARHGAP24,COL1A2,SMYD2,SOX9,PIK3CA,THSD7A,DNAH5,TCF7L2,RBM20,CREB1,ANXA2,RARB,NRXN3,STK11,TP73,STARD13,PDGFRA,ADAMTS1,SGCZ,ERG,ANGPT1,NDUFS6,FLRT3,MESP1,PKD2,SCUBE1	506	945	16130	2.0577	0.000417847	0.000417847	0.000233366
GOTERM_BP_3	GO:0048731~system development	186	21.9081	5.41458e-07	NM_002015,NM_000902,NM_000905,NM_001001557,NM_014722,NM_021057,NM_013231,NM_182828,NM_005158,NM_006286,NM_000068,NM_153026,NM_001491,NM_003253,NM_021101,NM_005202,NM_002210,NM_001277115,NM_018664,NM_005010,NM_015090,NM_001542,NM_000474,NM_016087,NM_015093,NM_012152,NM_022039,NM_001336,NM_000516,NM_004772,NM_182511,NM_020928,NM_171999,NM_032538,NM_003743,NM_017780,NM_000378,NM_002103,NM_002919,NM_…	FOXO1,MME,NPY,GDF6,RIPOR2,IFNA7,FLRT2,GDF7,ABL2,TFDP2,CACNA1A,PRICKLE1,GCNT2,TIAM1,CLDN1,COL8A2,ITGAV,DNAH11,BATF3,NRCAM,NFASC,IGSF3,TWIST1,WNT16,TAB2,LPAR3,FBXW4,CTSZ,GNAS,NREP,CBLN2,ZSWIM6,SALL3,TTBK1,NCOA1,CHD7,WT1,GYS1,RFX3,EFNB2,GPD2,WNT5B,FJX1,UNC5D,CDON,PAM,SRY,POU3F4,OTP,MEOX2,NRXN2,MAP3K4,ARHGAP24,MYF6,GLRB,GPM6A,HRNR,CTNNA1,GPM6B,PIK3CA,DNAH5,RBM20,ANXA2,FGF5,CADM1,MAF,RBBP6,RARB,NRXN3,…	525	4291	16663	1.37578	0.000556464	0.000278271	0.000858496
GOTERM_BP_5	GO:0048513~animal organ development	143	16.8433	9.51784e-07	NM_002015,NM_000902,NM_000905,NM_001001557,NM_014722,NM_021057,NM_013231,NM_182828,NM_006286,NM_000068,NM_153026,NM_001491,NM_003253,NM_005202,NM_021101,NM_001277115,NM_018664,NM_001542,NM_000474,NM_016087,NM_015093,NM_022039,NM_001336,NM_000516,NM_171999,NM_032538,NM_017780,NM_003743,NM_000378,NM_002103,NM_002919,NM_004093,NM_000408,NM_030775,NM_014344,NM_016952,NM_000919,NM_003140,NM_000307,NM_…	FOXO1,MME,NPY,GDF6,RIPOR2,IFNA7,FLRT2,GDF7,TFDP2,CACNA1A,PRICKLE1,GCNT2,TIAM1,COL8A2,CLDN1,DNAH11,BATF3,IGSF3,TWIST1,WNT16,TAB2,FBXW4,CTSZ,GNAS,SALL3,TTBK1,CHD7,NCOA1,WT1,GYS1,RFX3,EFNB2,GPD2,WNT5B,FJX1,CDON,PAM,SRY,POU3F4,MEOX2,OTP,MAP3K4,MYF6,HRNR,CTNNA1,GPM6A,GPM6B,PIK3CA,DNAH5,RBM20,ANXA2,CADM1,MAF,RBBP6,RARB,DMD,SEMA6D,STK11,EBF2,PDGFC,PDGFRA,ADAMTS1,FLNB,ERG,MFSD2A,ANGPT1,HMGB2,SOX1,RAG1,CL…	506	3129	16130	1.45685	0.00309231	0.00154735	0.00172935
GOTERM_BP_3	GO:0048513~animal organ development	143	16.8433	1.38545e-06	NM_002015,NM_000902,NM_000905,NM_001001557,NM_014722,NM_021057,NM_013231,NM_182828,NM_006286,NM_000068,NM_153026,NM_001491,NM_003253,NM_005202,NM_021101,NM_001277115,NM_018664,NM_001542,NM_000474,NM_016087,NM_015093,NM_022039,NM_001336,NM_000516,NM_171999,NM_032538,NM_017780,NM_003743,NM_000378,NM_002103,NM_002919,NM_004093,NM_000408,NM_030775,NM_014344,NM_016952,NM_000919,NM_003140,NM_000307,NM_…	FOXO1,MME,NPY,GDF6,RIPOR2,IFNA7,FLRT2,GDF7,TFDP2,CACNA1A,PRICKLE1,GCNT2,TIAM1,COL8A2,CLDN1,DNAH11,BATF3,IGSF3,TWIST1,WNT16,TAB2,FBXW4,CTSZ,GNAS,SALL3,TTBK1,CHD7,NCOA1,WT1,GYS1,RFX3,EFNB2,GPD2,WNT5B,FJX1,CDON,PAM,SRY,POU3F4,MEOX2,OTP,MAP3K4,MYF6,HRNR,CTNNA1,GPM6A,GPM6B,PIK3CA,DNAH5,RBM20,ANXA2,CADM1,MAF,RBBP6,RARB,DMD,SEMA6D,STK11,EBF2,PDGFC,PDGFRA,ADAMTS1,FLNB,ERG,MFSD2A,ANGPT1,HMGB2,SOX1,RAG1,CL…	525	3129	16663	1.45052	0.00142323	0.000474634	0.00219665
GOTERM_BP_5	GO:0000902~cell morphogenesis	68	8.00942	7.47718e-06	NM_000508,NM_004438,NM_004103,NM_013231,NM_182828,NM_000068,NM_014961,NM_006158,NM_001491,NM_018212,NM_003253,NM_007008,NM_002210,NM_006531,NM_015090,NM_005010,NM_012102,NM_000474,NM_016087,NM_012152,NM_005103,NM_014057,NM_005596,NM_020928,NM_206996,NM_021951,NM_032538,NM_015569,NM_000378,NM_002919,NM_004093,NM_080872,NM_003062,NM_005277,NM_000346,NM_152422,NM_001369,NM_145203,NM_001794,NM_030756…	FGA,EPHA4,PTK2B,FLRT2,GDF7,CACNA1A,RUFY3,NEFL,GCNT2,ENAH,TIAM1,RTN4,ITGAV,IFT88,NFASC,NRCAM,RERE,TWIST1,WNT16,LPAR3,FEZ1,OGN,NFIB,ZSWIM6,SPAG17,DMRT1,TTBK1,DNM3,WT1,RFX3,EFNB2,UNC5D,SLIT3,GPM6A,SOX9,PTPDC1,DNAH5,CSNK1A1L,CDH4,TCF7L2,FYN,CREB1,PLPPR4,NRXN3,SEMA6D,DMD,STK11,BCL11B,CDC14A,TEKT3,FLNB,PRKCZ,ERG,ANK3,RFX2,EPB41L5,EPS8,ADCY1,RADIL,CFAP20,FLRT3,NKX2-1,LATS2,WASF3,TNN	506	1240	16130	1.74812	0.0240372	0.00807748	0.0135849
GOTERM_BP_5	GO:0048812~neuron projection morphogenesis	38	4.47585	8.07931e-06	NM_005277,NM_004438,NM_001794,NM_013231,NM_182828,NM_002037,NM_000068,NM_004379,NM_014961,NM_006158,NM_003253,NM_018212,NM_014839,NM_007008,NM_005010,NM_012102,NM_004796,NM_015090,NM_000109,NM_020858,NM_000455,NM_012152,NM_005103,NM_014057,NM_005596,NM_022898,NM_020928,NM_002744,NM_001149,NM_015569,NM_021116,NM_004093,NM_080872,NM_003062,NM_013281,NM_003317,NM_022093	GPM6A,EPHA4,CDH4,FLRT2,GDF7,FYN,CACNA1A,CREB1,RUFY3,NEFL,TIAM1,ENAH,PLPPR4,RTN4,NRCAM,RERE,NRXN3,NFASC,DMD,SEMA6D,STK11,LPAR3,FEZ1,OGN,NFIB,BCL11B,ZSWIM6,PRKCZ,ANK3,DNM3,ADCY1,EFNB2,UNC5D,SLIT3,FLRT3,NKX2-1,TNN	506	543	16130	2.23084	0.0259476	0.00655099	0.0146788
GOTERM_BP_5	GO:0032990~cell part morphogenesis	50	5.88928	9.59362e-06	NM_004438,NM_013231,NM_182828,NM_000068,NM_006158,NM_014961,NM_003253,NM_018212,NM_007008,NM_006531,NM_005010,NM_012102,NM_015090,NM_012152,NM_005103,NM_014057,NM_005596,NM_020928,NM_206996,NM_015569,NM_002919,NM_004093,NM_080872,NM_003062,NM_005277,NM_001369,NM_152422,NM_001794,NM_002037,NM_004379,NM_014839,NM_004796,NM_000109,NM_020858,NM_000455,NM_022898,NM_003672,NM_031898,NM_002744,NM_001149…	EPHA4,FLRT2,GDF7,CACNA1A,NEFL,RUFY3,TIAM1,ENAH,RTN4,IFT88,NRCAM,RERE,NFASC,LPAR3,FEZ1,OGN,NFIB,ZSWIM6,SPAG17,DNM3,RFX3,EFNB2,UNC5D,SLIT3,GPM6A,DNAH5,PTPDC1,CDH4,FYN,CREB1,PLPPR4,NRXN3,DMD,SEMA6D,STK11,BCL11B,CDC14A,TEKT3,PRKCZ,ANK3,RFX2,ADCY1,CFAP20,NDUFS6,FLRT3,NKX2-1,TNN	506	817	16130	1.95089	0.0307355	0.0062241	0.0174299
GOTERM_BP_3	GO:0032989~cellular component morphogenesis	71	8.36278	1.05213e-05	NM_000508,NM_004438,NM_004103,NM_013231,NM_182828,NM_000068,NM_014961,NM_006158,NM_001491,NM_018212,NM_003253,NM_007008,NM_002210,NM_006531,NM_015090,NM_005010,NM_012102,NM_000474,NM_016087,NM_012152,NM_005103,NM_014057,NM_005596,NM_020928,NM_206996,NM_021951,NM_032538,NM_015569,NM_000378,NM_002919,NM_004093,NM_080872,NM_003062,NM_005277,NM_000346,NM_152422,NM_001369,NM_145203,NM_001794,NM_030756…	FGA,EPHA4,PTK2B,FLRT2,GDF7,CACNA1A,RUFY3,NEFL,GCNT2,ENAH,TIAM1,RTN4,ITGAV,IFT88,NFASC,NRCAM,RERE,TWIST1,WNT16,LPAR3,FEZ1,OGN,NFIB,ZSWIM6,SPAG17,DMRT1,TTBK1,DNM3,WT1,RFX3,EFNB2,UNC5D,SLIT3,GPM6A,SOX9,PTPDC1,DNAH5,CSNK1A1L,CDH4,TCF7L2,FYN,CREB1,PLPPR4,CASQ2,NRXN3,SEMA6D,DMD,STK11,PDGFRA,BCL11B,CDC14A,TEKT3,FLNB,PRKCZ,ERG,ANK3,RFX2,EPB41L5,EPS8,ADCY1,RADIL,NDUFS6,CFAP20,FLRT3,NKX2-1,LATS2,WASF3,TNN	525	1321	16663	1.70588	0.0107576	0.00270032	0.0166805
GOTERM_BP_5	GO:0048858~cell projection morphogenesis	49	5.7715	1.07245e-05	NM_004438,NM_013231,NM_182828,NM_000068,NM_014961,NM_006158,NM_018212,NM_003253,NM_007008,NM_006531,NM_015090,NM_012102,NM_005010,NM_012152,NM_005103,NM_005596,NM_014057,NM_020928,NM_206996,NM_015569,NM_002919,NM_004093,NM_080872,NM_003062,NM_005277,NM_001369,NM_152422,NM_001794,NM_002037,NM_004379,NM_014839,NM_004796,NM_020858,NM_000109,NM_000455,NM_022898,NM_003672,NM_031898,NM_002744,NM_001149…	EPHA4,FLRT2,GDF7,CACNA1A,RUFY3,NEFL,ENAH,TIAM1,RTN4,IFT88,NFASC,RERE,NRCAM,LPAR3,FEZ1,NFIB,OGN,ZSWIM6,SPAG17,DNM3,RFX3,EFNB2,UNC5D,SLIT3,GPM6A,DNAH5,PTPDC1,CDH4,FYN,CREB1,PLPPR4,NRXN3,SEMA6D,DMD,STK11,BCL11B,CDC14A,TEKT3,PRKCZ,ANK3,RFX2,ADCY1,CFAP20,FLRT3,NKX2-1,TNN	506	797	16130	1.95984	0.034296	0.00579943	0.0194844
GOTERM_BP_5	GO:0061564~axon development	33	3.88693	1.14131e-05	NM_001903,NM_004438,NM_001794,NM_013231,NM_182828,NM_002037,NM_004379,NM_014961,NM_006158,NM_018212,NM_003253,NM_014839,NM_007008,NM_005010,NM_004796,NM_015090,NM_020858,NM_000455,NM_012152,NM_005103,NM_014057,NM_005596,NM_022898,NM_004772,NM_001149,NM_004093,NM_021116,NM_080872,NM_003062,NM_013281,NM_003317,NM_022093	CTNNA1,EPHA4,CDH4,FLRT2,GDF7,FYN,CREB1,RUFY3,NEFL,ENAH,TIAM1,PLPPR4,RTN4,NRCAM,NRXN3,NFASC,SEMA6D,STK11,LPAR3,FEZ1,OGN,NFIB,BCL11B,NREP,ANK3,EFNB2,ADCY1,UNC5D,SLIT3,FLRT3,NKX2-1,TNN	506	445	16130	2.36395	0.0364574	0.00529146	0.0207353
GOTERM_BP_5	GO:0000904~cell morphogenesis involved in differentiation	47	5.53592	1.1582e-05	NM_000346,NM_000508,NM_004438,NM_001794,NM_013231,NM_030756,NM_182828,NM_002037,NM_000068,NM_004379,NM_006158,NM_014961,NM_001491,NM_003253,NM_018212,NM_014839,NM_007008,NM_002210,NM_005010,NM_012102,NM_004796,NM_015090,NM_020858,NM_000474,NM_016087,NM_000455,NM_012152,NM_005103,NM_014057,NM_005596,NM_022898,NM_001457,NM_004449,NM_001149,NM_015569,NM_000378,NM_020909,NM_021116,NM_004093,NM_018059…	SOX9,FGA,EPHA4,CDH4,FLRT2,TCF7L2,GDF7,FYN,CACNA1A,CREB1,NEFL,RUFY3,GCNT2,TIAM1,ENAH,PLPPR4,RTN4,ITGAV,NRCAM,RERE,NRXN3,NFASC,SEMA6D,TWIST1,WNT16,STK11,LPAR3,FEZ1,OGN,NFIB,BCL11B,FLNB,ERG,ANK3,DNM3,WT1,EPB41L5,ADCY1,EFNB2,RADIL,UNC5D,SLIT3,FLRT3,NKX2-1,LATS2,TNN	506	753	16130	1.9897	0.0369866	0.00469992	0.021042
GOTERM_BP_5	GO:0007507~heart development	36	4.24028	1.2771e-05	NM_000346,NM_020197,NM_001369,NM_032495,NM_005250,NM_013231,NM_006286,NM_001134363,NM_004379,NM_153026,NM_007008,NM_000965,NM_001277115,NM_004113,NM_017745,NM_000474,NM_001450,NM_016087,NM_005427,NM_015093,NM_006206,NM_006988,NM_139167,NM_004449,NM_017780,NM_000378,NM_002103,NM_004093,NM_003603,NM_000919,NM_013281,NM_001227,NM_018670,NM_000297,NM_173050	SOX9,SMYD2,DNAH5,HOPX,FOXL1,FLRT2,TFDP2,RBM20,CREB1,PRICKLE1,RTN4,RARB,DNAH11,FGF12,BCOR,TWIST1,FHL2,WNT16,TP73,TAB2,PDGFRA,ADAMTS1,SGCZ,ERG,CHD7,WT1,GYS1,EFNB2,SORBS2,PAM,FLRT3,CASP7,MESP1,PKD2,SCUBE1	506	511	16130	2.24577	0.0407053	0.00460679	0.0232019
GOTERM_BP_3	GO:0051240~positive regulation of multicellular organismal process	75	8.83392	1.31982e-05	NM_003205,NM_000508,NM_001001557,NM_004438,NM_004103,NM_001754,NM_017852,NM_013231,NM_000701,NM_182828,NM_005158,NM_002943,NM_052942,NM_014961,NM_006158,NM_001491,NM_003253,NM_001004431,NM_005010,NM_000474,NM_012152,NM_005103,NM_000516,NM_002003,NM_182511,NM_014443,NM_021951,NM_001767,NM_017780,NM_003743,NM_015278,NM_000378,NM_002919,NM_005238,NM_004093,NM_133265,NM_024119,NM_001480,NM_016952,NM_…	TCF12,FGA,GDF6,EPHA4,PTK2B,RUNX1,NLRP2,FLRT2,ATP1A1,GDF7,ABL2,RORA,GBP5,RUFY3,NEFL,GCNT2,TIAM1,METRNL,NRCAM,TWIST1,LPAR3,FEZ1,GNAS,FCN1,CBLN2,IL17B,DMRT1,CD2,CHD7,NCOA1,SASH1,WT1,RFX3,ETS1,EFNB2,AMOT,DHX58,GALR1,CDON,SRY,OTP,MYF6,GPM6B,PDE5A,SOX9,CDH4,TCF7L2,FYN,POLR3G,CREB1,CADM1,RARB,NRXN3,DMD,STK11,TP73,PDE4B,RIT2,NLRP10,MAPK6,NLRP3,HLA-E,ERG,PRKCZ,EPB41L5,ANGPT1,HMGB2,IL12RB2,PRKAA1,RAG1,TLR4…	525	1431	16663	1.66347	0.0134762	0.00270989	0.0209242
GOTERM_BP_3	GO:0007507~heart development	36	4.24028	1.43211e-05	NM_000346,NM_020197,NM_001369,NM_032495,NM_005250,NM_013231,NM_006286,NM_001134363,NM_004379,NM_153026,NM_007008,NM_000965,NM_001277115,NM_004113,NM_017745,NM_000474,NM_001450,NM_016087,NM_005427,NM_015093,NM_006206,NM_006988,NM_139167,NM_004449,NM_017780,NM_000378,NM_002103,NM_004093,NM_003603,NM_000919,NM_013281,NM_001227,NM_018670,NM_000297,NM_173050	SOX9,SMYD2,DNAH5,HOPX,FOXL1,FLRT2,TFDP2,RBM20,CREB1,PRICKLE1,RTN4,RARB,DNAH11,FGF12,BCOR,TWIST1,FHL2,WNT16,TP73,TAB2,PDGFRA,ADAMTS1,SGCZ,ERG,CHD7,WT1,GYS1,EFNB2,SORBS2,PAM,FLRT3,CASP7,MESP1,PKD2,SCUBE1	525	511	16663	2.23602	0.0146144	0.0024507	0.0227042
GOTERM_BP_3	GO:0006928~movement of cell or subcellular component	89	10.4829	1.4665e-05	NM_000905,NM_004438,NM_004103,NM_000701,NM_013231,NM_182828,NM_005158,NM_014961,NM_006158,NM_001491,NM_018212,NM_003253,NM_007008,NM_002210,NM_001277115,NM_012250,NM_004113,NM_015090,NM_012102,NM_005010,NM_000474,NM_005103,NM_014057,NM_005596,NM_031246,NM_020928,NM_206996,NM_021951,NM_001767,NM_015278,NM_002919,NM_005238,NM_004093,NM_004392,NM_133265,NM_003603,NM_030775,NM_080872,NM_003062,NM_014…	NPY,EPHA4,PTK2B,ATP1A1,FLRT2,GDF7,ABL2,RUFY3,NEFL,GCNT2,ENAH,TIAM1,RTN4,ITGAV,DNAH11,RRAS2,FGF12,NFASC,RERE,NRCAM,TWIST1,FEZ1,OGN,NFIB,PSG2,ZSWIM6,SPAG17,DMRT1,CD2,SASH1,RFX3,ETS1,EFNB2,DACH1,AMOT,SORBS2,WNT5B,UNC5D,SLIT3,ELMO1,MEOX2,TNS3,COL1A2,CTNNA1,GPM6A,PIK3CA,SOX9,DNAH5,CDH4,PLPP1,FYN,CREB1,CACNB2,PRR5L,CNR2,CACNA2D1,NRXN3,SEMA6D,DMD,MMP1,PDGFC,STARD13,PDE4B,PDGFRA,BCL11B,NLRP10,PLAT,TEKT3,…	525	1795	16663	1.57369	0.0149627	0.00215136	0.0232493
GOTERM_BP_5	GO:0007411~axon guidance	21	2.4735	2.4701e-05	NM_005103,NM_014057,NM_005596,NM_022898,NM_004438,NM_001794,NM_013231,NM_001149,NM_182828,NM_002037,NM_004379,NM_004093,NM_018212,NM_080872,NM_003062,NM_013281,NM_015090,NM_004796,NM_003317,NM_005010,NM_020858	FEZ1,OGN,NFIB,BCL11B,EPHA4,CDH4,FLRT2,ANK3,GDF7,FYN,CREB1,EFNB2,ENAH,UNC5D,SLIT3,FLRT3,NFASC,NRXN3,NKX2-1,NRCAM,SEMA6D	506	223	16130	3.00191	0.0772326	0.00800559	0.0448715
GOTERM_BP_5	GO:0097485~neuron projection guidance	21	2.4735	2.62748e-05	NM_005103,NM_014057,NM_005596,NM_022898,NM_004438,NM_001794,NM_013231,NM_001149,NM_182828,NM_002037,NM_004379,NM_004093,NM_018212,NM_080872,NM_003062,NM_013281,NM_015090,NM_004796,NM_003317,NM_005010,NM_020858	FEZ1,OGN,NFIB,BCL11B,EPHA4,CDH4,FLRT2,ANK3,GDF7,FYN,CREB1,EFNB2,ENAH,UNC5D,SLIT3,FLRT3,NFASC,NRXN3,NKX2-1,NRCAM,SEMA6D	506	224	16130	2.98851	0.0819463	0.00774254	0.0477298
GOTERM_BP_5	GO:0048468~cell development	94	11.0718	2.71558e-05	NM_003205,NM_000905,NM_000508,NM_001001557,NM_014722,NM_004438,NM_004103,NM_001754,NM_013231,NM_182828,NM_005158,NM_000068,NM_181789,NM_014961,NM_006158,NM_001491,NM_018212,NM_003253,NM_007008,NM_002210,NM_015090,NM_012102,NM_005010,NM_000474,NM_001450,NM_016087,NM_012152,NM_005103,NM_014057,NM_005596,NM_004772,NM_020928,NM_021951,NM_171999,NM_017780,NM_003743,NM_015569,NM_000378,NM_002919,NM_004…	TCF12,NPY,FGA,GDF6,RIPOR2,EPHA4,PTK2B,RUNX1,FLRT2,GDF7,ABL2,CACNA1A,GLDN,RUFY3,NEFL,GCNT2,ENAH,TIAM1,RTN4,ITGAV,NFASC,RERE,NRCAM,TWIST1,FHL2,WNT16,LPAR3,FEZ1,OGN,NFIB,NREP,ZSWIM6,DMRT1,SALL3,CHD7,NCOA1,DNM3,WT1,RFX3,EFNB2,SORBS2,WNT5B,UNC5D,CDON,SLIT3,FAM9C,OTP,MYF6,EN1,CTNNA1,GPM6A,PDE5A,SOX9,CDH4,TCF7L2,FYN,KDM3A,CREB1,ANXA2,MAF,PLPPR4,RARB,S1PR3,CASQ2,NRXN3,SEMA6D,DMD,STK11,TP73,PDGFRA,RIT2,BC…	506	1968	16130	1.5226	0.0845745	0.00733681	0.0493298
GOTERM_BP_3	GO:0007275~multicellular organism development	197	23.2038	2.85004e-05	NM_001001557,NM_021057,NM_182828,NM_153026,NM_003253,NM_005202,NM_001277115,NM_018664,NM_012154,NM_006734,NM_012152,NM_000516,NM_182511,NM_171999,NM_032538,NM_003743,NM_000378,NM_004093,NM_030775,NM_080872,NM_016952,NM_003140,NM_032109,NM_002469,NM_001903,NM_006218,NM_001134363,NM_005360,NM_000965,NM_000109,NM_022659,NM_006206,NM_006988,NM_003257,NM_005986,NM_003266,NM_013281,NM_018670,NM_003317,…	GDF6,IFNA7,GDF7,PRICKLE1,TIAM1,COL8A2,DNAH11,BATF3,AGO2,HIVEP2,LPAR3,GNAS,CBLN2,SALL3,TTBK1,NCOA1,WT1,EFNB2,WNT5B,UNC5D,CDON,SRY,OTP,MYF6,CTNNA1,PIK3CA,RBM20,MAF,RARB,DMD,EBF2,PDGFRA,ADAMTS1,TJP1,SOX1,TLR4,FLRT3,MESP1,NKX2-1,POLM,SCUBE1,DYRK1A,TCF12,PTK2B,HOPX,VCX3A,RUNX1,NEFL,MGST1,MAB21L2,RTN4,FGF12,NFIB,MUSK,DMRT1,CD2,DNM3,SASH1,WWOX,AMOT,SORBS2,LPCAT1,SLIT3,CASP7,SMYD2,SOX9,CDH4,CDH3,VPS4A,SP…	525	4877	16663	1.28206	0.0288738	0.00365566	0.0451787
GOTERM_BP_3	GO:0048468~cell development	94	11.0718	3.41516e-05	NM_003205,NM_000905,NM_000508,NM_001001557,NM_014722,NM_004438,NM_004103,NM_001754,NM_013231,NM_182828,NM_005158,NM_000068,NM_181789,NM_014961,NM_006158,NM_001491,NM_018212,NM_003253,NM_007008,NM_002210,NM_015090,NM_012102,NM_005010,NM_000474,NM_001450,NM_016087,NM_012152,NM_005103,NM_014057,NM_005596,NM_004772,NM_020928,NM_021951,NM_171999,NM_017780,NM_003743,NM_015569,NM_000378,NM_002919,NM_004…	TCF12,NPY,FGA,GDF6,RIPOR2,EPHA4,PTK2B,RUNX1,FLRT2,GDF7,ABL2,CACNA1A,GLDN,RUFY3,NEFL,GCNT2,ENAH,TIAM1,RTN4,ITGAV,NFASC,RERE,NRCAM,TWIST1,FHL2,WNT16,LPAR3,FEZ1,OGN,NFIB,NREP,ZSWIM6,DMRT1,SALL3,CHD7,NCOA1,DNM3,WT1,RFX3,EFNB2,SORBS2,WNT5B,UNC5D,CDON,SLIT3,FAM9C,OTP,MYF6,EN1,CTNNA1,GPM6A,PDE5A,SOX9,CDH4,TCF7L2,FYN,KDM3A,CREB1,ANXA2,MAF,PLPPR4,RARB,S1PR3,CASQ2,NRXN3,SEMA6D,DMD,STK11,TP73,PDGFRA,RIT2,BC…	525	1968	16663	1.51599	0.0344993	0.00389333	0.0541346
GOTERM_BP_5	GO:0048667~cell morphogenesis involved in neuron differentiation	34	4.00471	4.01996e-05	NM_004438,NM_001794,NM_013231,NM_182828,NM_002037,NM_000068,NM_004379,NM_014961,NM_006158,NM_018212,NM_003253,NM_014839,NM_007008,NM_005010,NM_012102,NM_004796,NM_015090,NM_020858,NM_000455,NM_012152,NM_005103,NM_014057,NM_005596,NM_022898,NM_001149,NM_015569,NM_004093,NM_021116,NM_080872,NM_003062,NM_013281,NM_003317,NM_022093	EPHA4,CDH4,FLRT2,GDF7,FYN,CACNA1A,CREB1,RUFY3,NEFL,ENAH,TIAM1,PLPPR4,RTN4,NRCAM,RERE,NRXN3,NFASC,SEMA6D,STK11,LPAR3,FEZ1,OGN,NFIB,BCL11B,ANK3,DNM3,EFNB2,ADCY1,UNC5D,SLIT3,FLRT3,NKX2-1,TNN	506	496	16130	2.18515	0.122617	0.010012	0.0730162
GOTERM_BP_5	GO:0051960~regulation of nervous system development	46	5.41814	4.16703e-05	NM_001903,NM_003205,NM_000346,NM_001001557,NM_004438,NM_004103,NM_001794,NM_013231,NM_182828,NM_005158,NM_002037,NM_000068,NM_004379,NM_006158,NM_014961,NM_003253,NM_007008,NM_000965,NM_005010,NM_004796,NM_000109,NM_020858,NM_000455,NM_012152,NM_005427,NM_005103,NM_002930,NM_014057,NM_022898,NM_004772,NM_182511,NM_002748,NM_005592,NM_020928,NM_017780,NM_003743,NM_015569,NM_002129,NM_080872,NM_016…	CTNNA1,TCF12,SOX9,GDF6,EPHA4,PTK2B,CDH4,FLRT2,GDF7,ABL2,FYN,CACNA1A,CREB1,NEFL,RUFY3,TIAM1,RTN4,RARB,NRCAM,NRXN3,DMD,SEMA6D,STK11,LPAR3,TP73,FEZ1,RIT2,OGN,BCL11B,NREP,CBLN2,MAPK6,MUSK,ZSWIM6,CHD7,NCOA1,DNM3,HMGB2,UNC5D,CDON,SLIT3,FLRT3,OTP,WASF3	506	769	16130	1.90684	0.126806	0.00963881	0.0756865
GOTERM_BP_3	GO:0060284~regulation of cell development	49	5.7715	6.46603e-05	NM_003205,NM_000508,NM_001001557,NM_004438,NM_004103,NM_013231,NM_005158,NM_182828,NM_000068,NM_014961,NM_006158,NM_001491,NM_003253,NM_007008,NM_005010,NM_000474,NM_012152,NM_005103,NM_014057,NM_004772,NM_020928,NM_017780,NM_003743,NM_015569,NM_002919,NM_080872,NM_016952,NM_003062,NM_032109,NM_002469,NM_001903,NM_000346,NM_001083,NM_001794,NM_030756,NM_002037,NM_004379,NM_000965,NM_005226,NM_020…	TCF12,FGA,GDF6,EPHA4,PTK2B,FLRT2,ABL2,GDF7,CACNA1A,RUFY3,NEFL,GCNT2,TIAM1,RTN4,NRCAM,TWIST1,LPAR3,FEZ1,OGN,NREP,ZSWIM6,CHD7,NCOA1,DNM3,RFX3,UNC5D,CDON,SLIT3,OTP,MYF6,CTNNA1,SOX9,PDE5A,CDH4,TCF7L2,FYN,CREB1,RARB,S1PR3,SEMA6D,DMD,STK11,TP73,RIT2,BCL11B,MAPK6,EPB41L5,HMGB2,NKX2-1	525	851	16663	1.82751	0.0643117	0.00662525	0.102472
GOTERM_BP_3	GO:0048870~cell motility	68	8.00942	7.91054e-05	NM_004438,NM_004103,NM_013231,NM_005158,NM_014961,NM_001491,NM_003253,NM_007008,NM_002210,NM_001277115,NM_012250,NM_005010,NM_012102,NM_000474,NM_031246,NM_020928,NM_021951,NM_001767,NM_015278,NM_002919,NM_005238,NM_004093,NM_004392,NM_133265,NM_030775,NM_003603,NM_080872,NM_003062,NM_014800,NM_005924,NM_000089,NM_022748,NM_005277,NM_001903,NM_000346,NM_006218,NM_001369,NM_003711,NM_002037,NM_024…	EPHA4,PTK2B,FLRT2,ABL2,RUFY3,GCNT2,TIAM1,RTN4,ITGAV,DNAH11,RRAS2,NRCAM,RERE,TWIST1,PSG2,ZSWIM6,DMRT1,CD2,SASH1,RFX3,ETS1,EFNB2,DACH1,AMOT,WNT5B,SORBS2,UNC5D,SLIT3,ELMO1,MEOX2,COL1A2,TNS3,GPM6A,CTNNA1,SOX9,PIK3CA,DNAH5,PLPP1,FYN,PRR5L,CNR2,SEMA6D,MMP1,PDGFC,STARD13,PDE4B,PDGFRA,NLRP10,PLAT,TEKT3,ERG,PRKCZ,EPB41L5,ZRANB1,ANGPT1,SOX1,HMGB2,CMKLR1,EPS8,CFAP20,FLRT3,MESP1,NKX2-1,IL1R1,TNN	525	1330	16663	1.62275	0.0781047	0.00736579	0.12535
GOTERM_BP_3	GO:2000026~regulation of multicellular organismal development	82	9.65842	0.000135499	NM_003205,NM_001001557,NM_004438,NM_004103,NM_032495,NM_001754,NM_013231,NM_182828,NM_005158,NM_018948,NM_000949,NM_000068,NM_014961,NM_153026,NM_006158,NM_001491,NM_003253,NM_007008,NM_017745,NM_005010,NM_000474,NM_012152,NM_005103,NM_014057,NM_000516,NM_005596,NM_004772,NM_182511,NM_005592,NM_020928,NM_021951,NM_001767,NM_017780,NM_003743,NM_015569,NM_015278,NM_000378,NM_002919,NM_005238,NM_004…	TCF12,GDF6,EPHA4,PTK2B,HOPX,RUNX1,FLRT2,GDF7,ABL2,ERRFI1,PRLR,CACNA1A,RUFY3,PRICKLE1,NEFL,GCNT2,TIAM1,RTN4,BCOR,NRCAM,TWIST1,LPAR3,FEZ1,OGN,GNAS,NFIB,NREP,CBLN2,MUSK,ZSWIM6,DMRT1,CD2,CHD7,NCOA1,DNM3,SASH1,WT1,RFX3,ETS1,EFNB2,AMOT,UNC5D,CDON,SLIT3,SRY,MEOX2,OTP,MYF6,CTNNA1,GPM6B,SOX9,CDH4,CDH3,TCF7L2,FYN,CREB1,MAF,RARB,S1PR3,NRXN3,SEMA6D,DMD,STK11,TP73,STARD13,RIT2,BCL11B,MAPK6,NLRP3,PRKCZ,EPB41L5…	525	1721	16663	1.51226	0.130035	0.0115414	0.214621
GOTERM_BP_5	GO:0016477~cell migration	61	7.18492	0.00013997	NM_004438,NM_004103,NM_013231,NM_005158,NM_014961,NM_001491,NM_003253,NM_007008,NM_002210,NM_012250,NM_005010,NM_012102,NM_000474,NM_031246,NM_020928,NM_021951,NM_001767,NM_015278,NM_005238,NM_004093,NM_004392,NM_133265,NM_030775,NM_003603,NM_080872,NM_003062,NM_014800,NM_005924,NM_000089,NM_022748,NM_005277,NM_000346,NM_006218,NM_003711,NM_002037,NM_024841,NM_001841,NM_020858,NM_002421,NM_016205…	EPHA4,PTK2B,FLRT2,ABL2,RUFY3,GCNT2,TIAM1,RTN4,ITGAV,RRAS2,NRCAM,RERE,TWIST1,PSG2,ZSWIM6,DMRT1,CD2,SASH1,ETS1,EFNB2,DACH1,AMOT,WNT5B,SORBS2,UNC5D,SLIT3,ELMO1,MEOX2,COL1A2,TNS3,GPM6A,SOX9,PIK3CA,PLPP1,FYN,PRR5L,CNR2,SEMA6D,MMP1,PDGFC,STARD13,PDE4B,PDGFRA,NLRP10,PLAT,PRKCZ,ERG,EPB41L5,ANGPT1,ZRANB1,SOX1,HMGB2,CMKLR1,EPS8,FLRT3,MESP1,NKX2-1,IL1R1,TNN	506	1184	16130	1.64234	0.365866	0.0299099	0.254016
GOTERM_BP_3	GO:0016477~cell migration	61	7.18492	0.000164371	NM_004438,NM_004103,NM_013231,NM_005158,NM_014961,NM_001491,NM_003253,NM_007008,NM_002210,NM_012250,NM_005010,NM_012102,NM_000474,NM_031246,NM_020928,NM_021951,NM_001767,NM_015278,NM_005238,NM_004093,NM_004392,NM_133265,NM_030775,NM_003603,NM_080872,NM_003062,NM_014800,NM_005924,NM_000089,NM_022748,NM_005277,NM_000346,NM_006218,NM_003711,NM_002037,NM_024841,NM_001841,NM_020858,NM_002421,NM_016205…	EPHA4,PTK2B,FLRT2,ABL2,RUFY3,GCNT2,TIAM1,RTN4,ITGAV,RRAS2,NRCAM,RERE,TWIST1,PSG2,ZSWIM6,DMRT1,CD2,SASH1,ETS1,EFNB2,DACH1,AMOT,WNT5B,SORBS2,UNC5D,SLIT3,ELMO1,MEOX2,COL1A2,TNS3,GPM6A,SOX9,PIK3CA,PLPP1,FYN,PRR5L,CNR2,SEMA6D,MMP1,PDGFC,STARD13,PDE4B,PDGFRA,NLRP10,PLAT,PRKCZ,ERG,EPB41L5,ANGPT1,ZRANB1,SOX1,HMGB2,CMKLR1,EPS8,FLRT3,MESP1,NKX2-1,IL1R1,TNN	525	1184	16663	1.6352	0.15548	0.0129149	0.260297
GOTERM_BP_3	GO:0045597~positive regulation of cell differentiation	47	5.53592	0.000184674	NM_002469,NM_001903,NM_003205,NM_000346,NM_001083,NM_001001557,NM_000508,NM_004438,NM_004103,NM_032495,NM_001794,NM_001754,NM_030756,NM_182828,NM_005158,NM_002037,NM_004379,NM_006158,NM_014961,NM_001491,NM_003253,NM_000965,NM_001004431,NM_005010,NM_000109,NM_000474,NM_000455,NM_012152,NM_005427,NM_005103,NM_002930,NM_000516,NM_002748,NM_004895,NM_002744,NM_003743,NM_020909,NM_002129,NM_002919,NM_…	MYF6,CTNNA1,TCF12,SOX9,PDE5A,GDF6,FGA,EPHA4,PTK2B,HOPX,CDH4,RUNX1,TCF7L2,GDF7,ABL2,FYN,CREB1,NEFL,RUFY3,GCNT2,TIAM1,RARB,METRNL,NRCAM,DMD,TWIST1,STK11,LPAR3,TP73,FEZ1,RIT2,GNAS,MAPK6,NLRP3,PRKCZ,NCOA1,EPB41L5,HMGB2,RFX3,CMKLR1,ETS1,EFNB2,WNT5B,RAG1,CDON,MESP1,OTP	525	841	16663	1.77376	0.172927	0.0134701	0.292405
GOTERM_BP_3	GO:0051094~positive regulation of developmental process	57	6.71378	0.000185077	NM_003205,NM_001001557,NM_000508,NM_004438,NM_004103,NM_032495,NM_001754,NM_013231,NM_005158,NM_182828,NM_006158,NM_014961,NM_001491,NM_003253,NM_005010,NM_000474,NM_012152,NM_005103,NM_000516,NM_182511,NM_021951,NM_017780,NM_003743,NM_015278,NM_000378,NM_002919,NM_005238,NM_004093,NM_133265,NM_016952,NM_003140,NM_032109,NM_002469,NM_001903,NM_005278,NM_001083,NM_000346,NM_001794,NM_030756,NM_002…	TCF12,GDF6,FGA,EPHA4,PTK2B,HOPX,RUNX1,FLRT2,ABL2,GDF7,NEFL,RUFY3,GCNT2,TIAM1,NRCAM,TWIST1,LPAR3,FEZ1,GNAS,CBLN2,DMRT1,CHD7,NCOA1,SASH1,WT1,RFX3,ETS1,EFNB2,AMOT,CDON,SRY,OTP,MYF6,CTNNA1,GPM6B,PDE5A,SOX9,CDH4,TCF7L2,FYN,CREB1,RARB,NRXN3,DMD,STK11,TP73,RIT2,MAPK6,NLRP3,PRKCZ,EPB41L5,HMGB2,PRKAA1,RAG1,FLRT3,MESP1,WASF3	525	1089	16663	1.66127	0.173269	0.012605	0.293042
GOTERM_BP_5	GO:0030182~neuron differentiation	62	7.30271	0.000203988	NM_003205,NM_000905,NM_001001557,NM_004438,NM_004103,NM_001754,NM_013231,NM_005158,NM_182828,NM_002943,NM_000068,NM_181789,NM_006158,NM_014961,NM_018212,NM_003253,NM_007008,NM_015090,NM_005010,NM_012102,NM_016087,NM_012152,NM_005103,NM_014057,NM_005596,NM_004772,NM_020928,NM_171999,NM_003743,NM_015569,NM_004093,NM_030775,NM_080872,NM_016952,NM_003062,NM_000307,NM_032109,NM_005277,NM_001903,NM_001…	TCF12,NPY,GDF6,EPHA4,PTK2B,RUNX1,FLRT2,ABL2,GDF7,RORA,CACNA1A,GLDN,NEFL,RUFY3,ENAH,TIAM1,RTN4,NFASC,NRCAM,RERE,WNT16,LPAR3,FEZ1,OGN,NFIB,NREP,ZSWIM6,SALL3,NCOA1,DNM3,EFNB2,WNT5B,UNC5D,CDON,SLIT3,POU3F4,OTP,GPM6A,CTNNA1,EN1,SOX9,CDH4,FYN,CREB1,PLPPR4,RARB,NRXN3,SEMA6D,DMD,STK11,TP73,RIT2,BCL11B,MAPK6,PRKCZ,ANK3,SOX1,ADCY1,FLRT3,NKX2-1,TNN	506	1226	16130	1.61207	0.485132	0.0406414	0.369992
GOTERM_BP_3	GO:0048589~developmental growth	36	4.24028	0.000204277	NM_002469,NM_001426,NM_006218,NM_000346,NM_032495,NM_001794,NM_005503,NM_000949,NM_004379,NM_014961,NM_006910,NM_003253,NM_007008,NM_000965,NM_002427,NM_005010,NM_020858,NM_000455,NM_012152,NM_005427,NM_014057,NM_000516,NM_005592,NM_002744,NM_017780,NM_020909,NM_000378,NM_001198974,NM_000408,NM_003603,NM_004553,NM_003062,NM_013281,NM_018670,NM_014572	MYF6,EN1,PIK3CA,SOX9,HOPX,CDH4,APBA2,PRLR,CREB1,RUFY3,RBBP6,TIAM1,RTN4,RARB,MMP13,NRCAM,SEMA6D,STK11,LPAR3,TP73,OGN,GNAS,MUSK,PRKCZ,CHD7,EPB41L5,WT1,STIMATE-MUSTN1,GPD2,SORBS2,NDUFS6,SLIT3,FLRT3,MESP1,LATS2	525	583	16663	1.95987	0.189431	0.0130404	0.323397
GOTERM_BP_5	GO:0022008~neurogenesis	70	8.24499	0.000270069	NM_004434,NM_003205,NM_000905,NM_001001557,NM_004438,NM_004103,NM_001754,NM_013231,NM_182828,NM_005158,NM_002943,NM_000068,NM_181789,NM_014961,NM_006158,NM_018212,NM_003253,NM_007008,NM_015090,NM_005010,NM_012102,NM_000474,NM_016087,NM_012152,NM_005103,NM_014057,NM_005596,NM_004772,NM_020928,NM_171999,NM_017780,NM_003743,NM_015569,NM_004093,NM_030775,NM_080872,NM_016952,NM_003062,NM_000307,NM_032…	EML1,TCF12,NPY,GDF6,EPHA4,PTK2B,RUNX1,FLRT2,GDF7,ABL2,RORA,CACNA1A,GLDN,RUFY3,NEFL,ENAH,TIAM1,RTN4,NFASC,NRCAM,RERE,TWIST1,WNT16,LPAR3,FEZ1,OGN,NFIB,NREP,ZSWIM6,SALL3,CHD7,NCOA1,DNM3,EFNB2,WNT5B,UNC5D,CDON,SLIT3,POU3F4,OTP,GPM6A,CTNNA1,EN1,SOX9,CDH4,FYN,CREB1,FGF5,PLPPR4,RARB,NRXN3,SEMA6D,DMD,STK11,TP73,RIT2,BCL11B,MAPK6,PRKCZ,ANK3,HMGB2,SOX1,ADCY1,TLR4,FLRT3,MESP1,NKX2-1,WASF3,TNN	506	1447	16130	1.5421	0.584771	0.0503877	0.489572
GOTERM_BP_3	GO:0048869~cellular developmental process	161	18.9635	0.000280594	NM_002015,NM_000902,NM_000905,NM_000508,NM_001001557,NM_014722,NM_021057,NM_013231,NM_182828,NM_005158,NM_000068,NM_153026,NM_001491,NM_003253,NM_002210,NM_001004431,NM_012250,NM_018664,NM_006531,NM_005010,NM_015090,NM_000474,NM_016087,NM_012152,NM_000516,NM_004772,NM_021994,NM_020928,NM_206996,NM_171999,NM_032538,NM_003743,NM_017780,NM_000378,NM_002919,NM_004093,NM_030775,NM_080872,NM_006874,NM_…	FOXO1,MME,NPY,FGA,GDF6,RIPOR2,IFNA7,FLRT2,GDF7,ABL2,CACNA1A,PRICKLE1,GCNT2,TIAM1,ITGAV,METRNL,RRAS2,BATF3,IFT88,NRCAM,NFASC,TWIST1,WNT16,LPAR3,GNAS,NREP,ZNF277,ZSWIM6,SPAG17,SALL3,TTBK1,NCOA1,CHD7,WT1,RFX3,EFNB2,WNT5B,UNC5D,ELF2,CDON,SRY,POU3F4,OTP,MAP3K4,ARHGAP24,MYF6,GPM6A,HRNR,CTNNA1,GPM6B,PDE5A,PTPDC1,DNAH5,ADAM12,ANXA2,FGF5,CADM1,MAF,RARB,NRXN3,SHC4,DMD,SEMA6D,STK11,EBF2,DAPL1,RIT2,PDGFRA,CD…	525	3992	16663	1.28006	0.250606	0.0168269	0.443965
GOTERM_BP_5	GO:0010720~positive regulation of cell development	31	3.65135	0.000296615	NM_002469,NM_001083,NM_003205,NM_000508,NM_001001557,NM_004438,NM_004103,NM_001794,NM_030756,NM_182828,NM_005158,NM_002037,NM_014961,NM_006158,NM_001491,NM_003253,NM_000965,NM_005010,NM_000109,NM_000474,NM_000455,NM_012152,NM_005427,NM_005103,NM_002930,NM_002748,NM_003743,NM_020909,NM_002919,NM_016952,NM_032109	MYF6,PDE5A,TCF12,FGA,GDF6,EPHA4,PTK2B,CDH4,TCF7L2,GDF7,ABL2,FYN,RUFY3,NEFL,GCNT2,TIAM1,RARB,NRCAM,DMD,TWIST1,STK11,LPAR3,TP73,FEZ1,RIT2,MAPK6,NCOA1,EPB41L5,RFX3,CDON,OTP	506	483	16130	2.04597	0.619142	0.0522166	0.53757
GOTERM_BP_5	GO:0031175~neuron projection development	45	5.30035	0.000319877	NM_001903,NM_005277,NM_000905,NM_004438,NM_004103,NM_001794,NM_013231,NM_182828,NM_005158,NM_002037,NM_000068,NM_004379,NM_006158,NM_014961,NM_003253,NM_018212,NM_014839,NM_007008,NM_005010,NM_012102,NM_004796,NM_015090,NM_000109,NM_020858,NM_000455,NM_012152,NM_005103,NM_002930,NM_014057,NM_005596,NM_022898,NM_004772,NM_002748,NM_020928,NM_002744,NM_001149,NM_015569,NM_021116,NM_004093,NM_080872…	CTNNA1,GPM6A,NPY,EPHA4,PTK2B,CDH4,FLRT2,GDF7,ABL2,FYN,CACNA1A,CREB1,NEFL,RUFY3,TIAM1,ENAH,PLPPR4,RTN4,NRCAM,RERE,NRXN3,NFASC,DMD,SEMA6D,STK11,LPAR3,FEZ1,RIT2,OGN,NFIB,BCL11B,NREP,MAPK6,ZSWIM6,PRKCZ,ANK3,DNM3,ADCY1,EFNB2,UNC5D,SLIT3,FLRT3,NKX2-1,TNN	506	817	16130	1.7558	0.646915	0.0533179	0.579614
GOTERM_BP_3	GO:0010720~positive regulation of cell development	31	3.65135	0.000322352	NM_002469,NM_001083,NM_003205,NM_000508,NM_001001557,NM_004438,NM_004103,NM_001794,NM_030756,NM_182828,NM_005158,NM_002037,NM_014961,NM_006158,NM_001491,NM_003253,NM_000965,NM_005010,NM_000109,NM_000474,NM_000455,NM_012152,NM_005427,NM_005103,NM_002930,NM_002748,NM_003743,NM_020909,NM_002919,NM_016952,NM_032109	MYF6,PDE5A,TCF12,FGA,GDF6,EPHA4,PTK2B,CDH4,TCF7L2,GDF7,ABL2,FYN,RUFY3,NEFL,GCNT2,TIAM1,RARB,NRCAM,DMD,TWIST1,STK11,LPAR3,TP73,FEZ1,RIT2,MAPK6,NCOA1,EPB41L5,RFX3,CDON,OTP	525	483	16663	2.03708	0.282104	0.0182444	0.509877
GOTERM_BP_5	GO:0050767~regulation of neurogenesis	39	4.59364	0.000435329	NM_001903,NM_000346,NM_003205,NM_001001557,NM_004438,NM_004103,NM_001794,NM_013231,NM_182828,NM_005158,NM_002037,NM_000068,NM_004379,NM_006158,NM_014961,NM_003253,NM_007008,NM_000965,NM_005010,NM_000109,NM_020858,NM_000455,NM_012152,NM_005427,NM_005103,NM_002930,NM_014057,NM_022898,NM_004772,NM_020928,NM_002748,NM_017780,NM_003743,NM_015569,NM_002129,NM_080872,NM_016952,NM_003062,NM_032109	CTNNA1,SOX9,TCF12,GDF6,EPHA4,PTK2B,CDH4,FLRT2,GDF7,ABL2,FYN,CACNA1A,CREB1,NEFL,RUFY3,TIAM1,RTN4,RARB,NRCAM,DMD,SEMA6D,STK11,LPAR3,TP73,FEZ1,RIT2,OGN,BCL11B,NREP,ZSWIM6,MAPK6,CHD7,NCOA1,DNM3,HMGB2,UNC5D,CDON,SLIT3,OTP	506	682	16130	1.82291	0.757528	0.0683922	0.78803
GOTERM_BP_5	GO:0048666~neuron development	50	5.88928	0.000566482	NM_000905,NM_004438,NM_004103,NM_013231,NM_001754,NM_005158,NM_182828,NM_000068,NM_181789,NM_006158,NM_014961,NM_003253,NM_018212,NM_007008,NM_005010,NM_012102,NM_015090,NM_012152,NM_005103,NM_014057,NM_005596,NM_004772,NM_020928,NM_171999,NM_015569,NM_004093,NM_080872,NM_003062,NM_005277,NM_001903,NM_001426,NM_001794,NM_002037,NM_004379,NM_014839,NM_004796,NM_000109,NM_020858,NM_000455,NM_002930…	NPY,EPHA4,PTK2B,FLRT2,RUNX1,ABL2,GDF7,CACNA1A,GLDN,NEFL,RUFY3,TIAM1,ENAH,RTN4,NRCAM,RERE,NFASC,LPAR3,FEZ1,OGN,NFIB,NREP,ZSWIM6,SALL3,DNM3,EFNB2,UNC5D,SLIT3,GPM6A,CTNNA1,EN1,CDH4,FYN,CREB1,PLPPR4,NRXN3,DMD,SEMA6D,STK11,RIT2,BCL11B,MAPK6,PRKCZ,ANK3,SOX1,ADCY1,FLRT3,NKX2-1,TNN	506	965	16130	1.65168	0.841794	0.0840584	1.02429
GOTERM_BP_5	GO:0007399~nervous system development	95	11.1896	0.000570253	NM_001396,NM_004434,NM_003205,NM_000905,NM_001001557,NM_004438,NM_004103,NM_005503,NM_016379,NM_001754,NM_013231,NM_182828,NM_005158,NM_002943,NM_000068,NM_181789,NM_014961,NM_153026,NM_006158,NM_006439,NM_018212,NM_003253,NM_007008,NM_004113,NM_007281,NM_015090,NM_012102,NM_005010,NM_000474,NM_016087,NM_012152,NM_005103,NM_014057,NM_005596,NM_004772,NM_182511,NM_005592,NM_020928,NM_171999,NM_017…	DYRK1A,EML1,TCF12,NPY,GDF6,EPHA4,PTK2B,APBA2,VCX3A,RUNX1,FLRT2,GDF7,ABL2,RORA,CACNA1A,GLDN,RUFY3,PRICKLE1,NEFL,MAB21L2,ENAH,TIAM1,RTN4,FGF12,SCRG1,NFASC,RERE,NRCAM,TWIST1,WNT16,LPAR3,FEZ1,OGN,NFIB,NREP,CBLN2,MUSK,ZSWIM6,SALL3,CHD7,TTBK1,NCOA1,DNM3,ETS1,EFNB2,WNT5B,UNC5D,CDON,PAM,SLIT3,POU3F4,OTP,NRXN2,GLRB,EN1,CTNNA1,GPM6A,GPM6B,SOX9,DNAH5,CDH4,FYN,CREB1,FGF5,LRIG1,CADM1,PLPPR4,RARB,NRXN3,SEMA6D,…	506	2170	16130	1.39556	0.843724	0.0809086	1.03108
GOTERM_BP_3	GO:0045595~regulation of cell differentiation	72	8.48057	0.000716505	NM_002015,NM_003205,NM_000508,NM_001001557,NM_004438,NM_004103,NM_032495,NM_001754,NM_013231,NM_182828,NM_005158,NM_018948,NM_000949,NM_002943,NM_000068,NM_014961,NM_153026,NM_006158,NM_001491,NM_003253,NM_007008,NM_002210,NM_001004431,NM_005010,NM_000474,NM_012152,NM_005103,NM_014057,NM_000516,NM_004772,NM_020928,NM_001767,NM_017780,NM_003743,NM_015569,NM_002919,NM_005238,NM_004093,NM_030775,NM_…	FOXO1,TCF12,FGA,GDF6,EPHA4,PTK2B,HOPX,RUNX1,FLRT2,GDF7,ABL2,ERRFI1,PRLR,RORA,CACNA1A,RUFY3,PRICKLE1,NEFL,GCNT2,TIAM1,RTN4,ITGAV,METRNL,NRCAM,TWIST1,LPAR3,FEZ1,OGN,GNAS,NREP,ZSWIM6,CD2,CHD7,NCOA1,DNM3,RFX3,ETS1,EFNB2,WNT5B,UNC5D,CDON,SLIT3,OTP,MYF6,CTNNA1,PDE5A,SOX9,CDH4,TCF7L2,FYN,KDM3A,CREB1,MAF,RARB,S1PR3,SEMA6D,DMD,STK11,TP73,PDGFRA,RIT2,BCL11B,MAPK6,NLRP3,PRKCZ,EPB41L5,HMGB2,CMKLR1,RAG1,TLR4,…	525	1544	16663	1.48006	0.521372	0.0380383	1.13002
GOTERM_BP_5	GO:0051962~positive regulation of nervous system development	28	3.298	0.000961695	NM_003205,NM_001001557,NM_004438,NM_004103,NM_001794,NM_013231,NM_182828,NM_005158,NM_002037,NM_014961,NM_006158,NM_003253,NM_000965,NM_005010,NM_004796,NM_000109,NM_000455,NM_012152,NM_005427,NM_005103,NM_002930,NM_182511,NM_002748,NM_003743,NM_016952,NM_013281,NM_032109,NM_006646	TCF12,GDF6,EPHA4,PTK2B,CDH4,FLRT2,GDF7,ABL2,FYN,RUFY3,NEFL,TIAM1,RARB,NRCAM,NRXN3,DMD,STK11,LPAR3,TP73,FEZ1,RIT2,CBLN2,MAPK6,NCOA1,CDON,FLRT3,OTP,WASF3	506	449	16130	1.9879	0.95632	0.127266	1.73302
GOTERM_BP_3	GO:0051962~positive regulation of nervous system development	28	3.298	0.0010247	NM_003205,NM_001001557,NM_004438,NM_004103,NM_001794,NM_013231,NM_182828,NM_005158,NM_002037,NM_014961,NM_006158,NM_003253,NM_000965,NM_005010,NM_004796,NM_000109,NM_000455,NM_012152,NM_005427,NM_005103,NM_002930,NM_182511,NM_002748,NM_003743,NM_016952,NM_013281,NM_032109,NM_006646	TCF12,GDF6,EPHA4,PTK2B,CDH4,FLRT2,GDF7,ABL2,FYN,RUFY3,NEFL,TIAM1,RARB,NRCAM,NRXN3,DMD,STK11,LPAR3,TP73,FEZ1,RIT2,CBLN2,MAPK6,NCOA1,CDON,FLRT3,OTP,WASF3	525	449	16663	1.97927	0.651436	0.0513323	1.61239
GOTERM_BP_5	GO:0045935~positive regulation of nucleobase-containing compound metabolic process	75	8.83392	0.00104668	NM_002015,NM_003205,NM_001001557,NM_022769,NM_004103,NM_007014,NM_000945,NM_001754,NM_182828,NM_006286,NM_002943,NM_012102,NM_012154,NM_000474,NM_001450,NM_000516,NM_005596,NM_021951,NM_017780,NM_003743,NM_000378,NM_002919,NM_005238,NM_016373,NM_001480,NM_015088,NM_016952,NM_006874,NM_012446,NM_018717,NM_003140,NM_005924,NM_001098169,NM_005922,NM_000856,NM_002469,NM_001426,NM_012326,NM_000346,NM_…	FOXO1,TCF12,GDF6,CRTC3,PTK2B,WWP2,PPP3R1,RUNX1,GDF7,TFDP2,RORA,RERE,AGO2,TWIST1,FHL2,GNAS,NFIB,DMRT1,CHD7,NCOA1,WT1,RFX3,ETS1,WWOX,GALR1,TNRC6B,CDON,ELF2,SSBP2,MAML3,SRY,MEOX2,BSX,MAP3K4,GUCY1A1,MYF6,EN1,MAPRE3,SOX9,TCF7L2,POT1,KDM3A,RBM20,ARHGEF10L,ZNF287,CREB1,TFEB,MAF,RARB,STN1,GLIS3,PRR5L,E2F3,TP73,EBF2,PDGFC,PDGFRA,RIT2,BCL11B,NLRP3,HOXC13,SOX1,HMGB2,ADCY1,ZNF423,PRKAA1,TLR4,PKD2,INO80,MESP1…	506	1658	16130	1.44198	0.966882	0.132367	1.8848
GOTERM_BP_5	GO:2000020~positive regulation of male gonad development	4	0.471143	0.00151887	NM_000346,NM_021951,NM_003140,NM_000378	SOX9,DMRT1,SRY,WT1	506	8	16130	15.9387	0.992889	0.179504	2.72405
GOTERM_BP_3	GO:2000020~positive regulation of male gonad development	4	0.471143	0.00153864	NM_000346,NM_021951,NM_003140,NM_000378	SOX9,DMRT1,SRY,WT1	525	8	16663	15.8695	0.794629	0.072607	2.41187
GOTERM_BP_3	GO:0003013~circulatory system process	30	3.53357	0.00162336	NM_000089,NM_000902,NM_001083,NM_006218,NM_000905,NM_000508,NM_004437,NM_006561,NM_032495,NM_000701,NM_005832,NM_000724,NM_005691,NM_004113,NM_001232,NM_000722,NM_000109,NM_002600,NM_001336,NM_002645,NM_031897,NM_139167,NM_003039,NM_003257,NM_017780,NM_001146,NM_000872,NM_133265,NM_005924,NM_000856	COL1A2,MME,PDE5A,PIK3CA,NPY,FGA,EPB41,CELF2,HOPX,ATP1A1,KCNMB2,CACNB2,ABCC9,FGF12,CASQ2,CACNA2D1,DMD,PDE4B,CTSZ,PIK3C2A,CACNG6,SGCZ,SLC2A5,TJP1,CHD7,ANGPT1,HTR7,AMOT,MEOX2,GUCY1A1	525	510	16663	1.867	0.811785	0.0731067	2.54309
GOTERM_BP_3	GO:0048522~positive regulation of cellular process	181	21.3192	0.00166471	NM_002015,NM_000508,NM_001001557,NM_021057,NM_173515,NM_013231,NM_182828,NM_005158,NM_006286,NM_153026,NM_001491,NM_003253,NM_002210,NM_001004431,NM_012250,NM_005010,NM_012154,NM_000474,NM_012454,NM_016087,NM_015093,NM_012152,NM_022039,NM_002003,NM_000516,NM_182511,NM_003743,NM_017780,NM_000378,NM_002919,NM_004093,NM_030775,NM_001480,NM_006874,NM_207118,NM_016952,NM_015088,NM_012446,NM_018717,NM_…	FOXO1,FGA,GDF6,IFNA7,CNKSR3,FLRT2,GDF7,ABL2,TFDP2,PRICKLE1,GCNT2,TIAM1,ITGAV,METRNL,RRAS2,NRCAM,AGO2,TWIST1,TIAM2,WNT16,TAB2,LPAR3,FBXW4,FCN1,GNAS,CBLN2,NCOA1,CHD7,WT1,RFX3,EFNB2,WNT5B,GALR1,ELF2,GTF2H5,CDON,TNRC6B,SSBP2,MAML3,COL16A1,SRY,OTP,MEOX2,MAP3K4,MYF6,GPM6A,CTNNA1,PIK3CA,PDE5A,AADAC,TOMM7,POT1,TMEM33,TRAF3IP2,ZNF287,ARHGEF10L,RBM20,ANXA2,FGF5,CADM1,MAF,RARB,GLIS3,PRR5L,NRXN3,SHC4,DMD,SEM…	525	4744	16663	1.21095	0.81963	0.0717621	2.60706
GOTERM_BP_5	GO:0045666~positive regulation of neuron differentiation	21	2.4735	0.00188261	NM_002930,NM_005103,NM_003205,NM_001001557,NM_002748,NM_004438,NM_004103,NM_001794,NM_005158,NM_182828,NM_003743,NM_002037,NM_014961,NM_006158,NM_003253,NM_000965,NM_016952,NM_005010,NM_000109,NM_000455,NM_012152	RIT2,FEZ1,TCF12,GDF6,MAPK6,EPHA4,PTK2B,CDH4,ABL2,GDF7,NCOA1,FYN,RUFY3,NEFL,TIAM1,RARB,CDON,NRCAM,DMD,STK11,LPAR3	506	310	16130	2.15944	0.997827	0.210091	3.36591
GOTERM_BP_3	GO:0061061~muscle structure development	33	3.88693	0.00195859	NM_002469,NM_001903,NM_000346,NM_003205,NM_014722,NM_032495,NM_030756,NM_003474,NM_002943,NM_004379,NM_153026,NM_005876,NM_000965,NM_001232,NM_000109,NM_000474,NM_001450,NM_005427,NM_006206,NM_139167,NM_001457,NM_017780,NM_000378,NM_004093,NM_006251,NM_003603,NM_016952,NM_004272,NM_033394,NM_018670,NM_005924,NM_001037165	MYF6,CTNNA1,SOX9,TCF12,RIPOR2,HOPX,TCF7L2,ADAM12,RORA,CREB1,PRICKLE1,SPEG,RARB,CASQ2,DMD,TWIST1,FHL2,TP73,PDGFRA,SGCZ,FLNB,CHD7,WT1,EFNB2,PRKAA1,SORBS2,CDON,HOMER1,TANC1,MESP1,MEOX2,FOXK1	525	589	16663	1.77825	0.866733	0.0805458	3.06063
GOTERM_BP_5	GO:2000018~regulation of male gonad development	4	0.471143	0.00222553	NM_000346,NM_021951,NM_003140,NM_000378	SOX9,DMRT1,SRY,WT1	506	9	16130	14.1678	0.99929	0.235487	3.96738
GOTERM_BP_3	GO:2000018~regulation of male gonad development	4	0.471143	0.00225425	NM_000346,NM_021951,NM_003140,NM_000378	SOX9,DMRT1,SRY,WT1	525	9	16663	14.1062	0.901725	0.0886236	3.51495
GOTERM_BP_5	GO:0042692~muscle cell differentiation	23	2.70907	0.00241285	NM_006206,NM_002469,NM_001903,NM_000346,NM_014722,NM_139167,NM_032495,NM_030756,NM_003474,NM_002943,NM_000378,NM_153026,NM_005876,NM_004093,NM_003603,NM_000965,NM_016952,NM_004272,NM_033394,NM_001232,NM_018670,NM_000109,NM_001450	PDGFRA,MYF6,CTNNA1,SOX9,RIPOR2,SGCZ,HOPX,TCF7L2,ADAM12,RORA,WT1,PRICKLE1,SPEG,EFNB2,SORBS2,RARB,CDON,HOMER1,TANC1,CASQ2,MESP1,DMD,FHL2	506	362	16130	2.02536	0.999614	0.24478	4.29443
GOTERM_BP_3	GO:0006935~chemotaxis	31	3.65135	0.00263722	NM_004438,NM_004103,NM_001794,NM_013231,NM_182828,NM_002037,NM_004379,NM_018212,NM_003253,NM_002210,NM_001841,NM_004796,NM_015090,NM_005010,NM_020858,NM_002600,NM_005103,NM_006206,NM_014057,NM_005596,NM_022898,NM_001149,NM_001146,NM_002129,NM_004072,NM_004093,NM_133265,NM_080872,NM_003062,NM_013281,NM_003317	EPHA4,PTK2B,CDH4,FLRT2,GDF7,FYN,CREB1,ENAH,TIAM1,ITGAV,CNR2,NRXN3,NFASC,NRCAM,SEMA6D,PDE4B,FEZ1,PDGFRA,OGN,NFIB,BCL11B,ANK3,ANGPT1,HMGB2,CMKLR1,EFNB2,AMOT,UNC5D,SLIT3,FLRT3,NKX2-1	525	552	16663	1.78245	0.933771	0.0991435	4.10048
GOTERM_BP_5	GO:0022898~regulation of transmembrane transporter activity	15	1.76678	0.00267446	NM_002600,NM_004103,NM_007014,NM_001149,NM_173515,NM_005301,NM_152495,NM_000724,NM_004272,NM_004113,NM_001232,NM_000297,NM_000722,NM_000474,NM_000109	PDE4B,PTK2B,WWP2,ANK3,CNKSR3,GPR35,CNIH3,CACNB2,HOMER1,FGF12,CASQ2,PKD2,CACNA2D1,TWIST1,DMD	506	190	16130	2.51664	0.999836	0.259548	4.74943
GOTERM_BP_3	GO:0042330~taxis	31	3.65135	0.00273467	NM_004438,NM_004103,NM_001794,NM_013231,NM_182828,NM_002037,NM_004379,NM_018212,NM_003253,NM_002210,NM_001841,NM_004796,NM_015090,NM_005010,NM_020858,NM_002600,NM_005103,NM_006206,NM_014057,NM_005596,NM_022898,NM_001149,NM_001146,NM_002129,NM_004072,NM_004093,NM_133265,NM_080872,NM_003062,NM_013281,NM_003317	EPHA4,PTK2B,CDH4,FLRT2,GDF7,FYN,CREB1,ENAH,TIAM1,ITGAV,CNR2,NRXN3,NFASC,NRCAM,SEMA6D,PDE4B,FEZ1,PDGFRA,OGN,NFIB,BCL11B,ANK3,ANGPT1,HMGB2,CMKLR1,EFNB2,AMOT,UNC5D,SLIT3,FLRT3,NKX2-1	525	553	16663	1.77922	0.940101	0.0990113	4.24893
GOTERM_BP_5	GO:0006461~protein complex assembly	65	7.65607	0.00274801	NM_002947,NM_000508,NM_005763,NM_022769,NM_004103,NM_032622,NM_001303,NM_001017980,NM_000949,NM_052942,NM_006158,NM_020300,NM_021101,NM_007008,NM_000171,NM_002493,NM_000474,NM_001336,NM_001003937,NM_015569,NM_018224,NM_021648,NM_013387,NM_207118,NM_018132,NM_000919,NM_001856,NM_000824,NM_000089,NM_001903,NM_000346,NM_001369,NM_002271,NM_005333,NM_030756,NM_018126,NM_004379,NM_004039,NM_003806,NM_…	RPA3,FGA,AASS,CRTC3,PTK2B,LNX1,COX10,VMA21,PRLR,GBP5,NEFL,MGST1,CLDN1,RTN4,GLRA1,NDUFB6,TWIST1,CTSZ,TSPYL6,DNM3,COA1,TSPYL4,UQCR10,GTF2H5,CENPQ,PAM,COL16A1,GLRB,COL1A2,CTNNA1,SOX9,DNAH5,IPO5,HCCS,TCF7L2,TMEM33,CREB1,ANXA2,HRK,CASQ2,MMP3,DMD,STK11,TP73,MMP1,PDGFC,PIK3C2A,NLRP3,PRKCZ,TMEM120B,NDUFB4,SCARA5,ANGPT1,HMGB2,EPS8,CENPK,SEPTIN11,CNIH3,PRKAA1,TLR4,NDUFS6,SCUBE1,SLC6A1,WASF3	506	1445	16130	1.43393	0.999871	0.258054	4.87699
GOTERM_BP_3	GO:0030030~cell projection organization	60	7.06714	0.00281339	NM_000905,NM_004438,NM_004103,NM_013231,NM_005158,NM_182828,NM_000068,NM_181789,NM_006158,NM_014961,NM_018212,NM_003253,NM_007008,NM_006531,NM_015090,NM_005010,NM_012102,NM_012152,NM_005103,NM_014057,NM_005596,NM_004772,NM_020928,NM_206996,NM_015569,NM_002919,NM_004093,NM_080872,NM_003062,NM_005277,NM_001903,NM_001369,NM_152422,NM_001794,NM_002037,NM_004379,NM_014839,NM_004796,NM_020858,NM_000109…	NPY,EPHA4,PTK2B,FLRT2,ABL2,GDF7,CACNA1A,GLDN,NEFL,RUFY3,ENAH,TIAM1,RTN4,IFT88,NFASC,NRCAM,RERE,LPAR3,FEZ1,OGN,NFIB,NREP,ZSWIM6,SPAG17,DNM3,RFX3,EFNB2,UNC5D,SLIT3,GPM6A,CTNNA1,DNAH5,PTPDC1,CDH4,FYN,CREB1,PLPPR4,NRXN3,SEMA6D,DMD,STK11,RIT2,BCL11B,MAPK6,CDC14A,TEKT3,PRKCZ,ANK3,RFX2,ADCY1,CFAP20,FLRT3,TANC1,NKX2-1,WASF3,TNN	525	1301	16663	1.46375	0.944769	0.0982673	4.3687
GOTERM_BP_5	GO:0045664~regulation of neuron differentiation	31	3.65135	0.00310903	NM_000346,NM_003205,NM_001001557,NM_004438,NM_004103,NM_001794,NM_182828,NM_005158,NM_002037,NM_000068,NM_014961,NM_006158,NM_003253,NM_007008,NM_000965,NM_005010,NM_000109,NM_020858,NM_000455,NM_005427,NM_012152,NM_005103,NM_002930,NM_014057,NM_022898,NM_004772,NM_002748,NM_003743,NM_015569,NM_016952,NM_003062	SOX9,TCF12,GDF6,EPHA4,PTK2B,CDH4,GDF7,ABL2,FYN,CACNA1A,RUFY3,NEFL,TIAM1,RTN4,RARB,NRCAM,DMD,SEMA6D,STK11,TP73,LPAR3,FEZ1,RIT2,OGN,BCL11B,NREP,MAPK6,NCOA1,DNM3,CDON,SLIT3	506	560	16130	1.76465	0.99996	0.278812	5.50073
GOTERM_BP_5	GO:0021953~central nervous system neuron differentiation	14	1.649	0.00316113	NM_005596,NM_022898,NM_000905,NM_004438,NM_171999,NM_182828,NM_002943,NM_000068,NM_005986,NM_080872,NM_003062,NM_003317,NM_000307,NM_032109	NFIB,BCL11B,NPY,EPHA4,SALL3,GDF7,RORA,CACNA1A,SOX1,UNC5D,SLIT3,NKX2-1,POU3F4,OTP	506	173	16130	2.57968	0.999966	0.275271	5.59044
GOTERM_BP_3	GO:0070271~protein complex biogenesis	65	7.65607	0.00328142	NM_002947,NM_000508,NM_005763,NM_022769,NM_004103,NM_032622,NM_001303,NM_001017980,NM_000949,NM_052942,NM_006158,NM_020300,NM_021101,NM_007008,NM_000171,NM_002493,NM_000474,NM_001336,NM_001003937,NM_015569,NM_018224,NM_021648,NM_013387,NM_207118,NM_018132,NM_000919,NM_001856,NM_000824,NM_000089,NM_001903,NM_000346,NM_001369,NM_002271,NM_005333,NM_030756,NM_018126,NM_004379,NM_004039,NM_003806,NM_…	RPA3,FGA,AASS,CRTC3,PTK2B,LNX1,COX10,VMA21,PRLR,GBP5,NEFL,MGST1,CLDN1,RTN4,GLRA1,NDUFB6,TWIST1,CTSZ,TSPYL6,DNM3,COA1,TSPYL4,UQCR10,GTF2H5,CENPQ,PAM,COL16A1,GLRB,COL1A2,CTNNA1,SOX9,DNAH5,IPO5,HCCS,TCF7L2,TMEM33,CREB1,ANXA2,HRK,CASQ2,MMP3,DMD,STK11,TP73,MMP1,PDGFC,PIK3C2A,NLRP3,PRKCZ,TMEM120B,NDUFB4,SCARA5,ANGPT1,HMGB2,EPS8,CENPK,SEPTIN11,CNIH3,PRKAA1,TLR4,NDUFS6,SCUBE1,SLC6A1,WASF3	525	1446	16663	1.42672	0.965913	0.10998	5.07788
GOTERM_BP_5	GO:0034113~heterotypic cell-cell adhesion	7	0.824499	0.00330351	NM_001491,NM_002210,NM_000508,NM_001767,NM_015090,NM_005010,NM_181789	GCNT2,ITGAV,FGA,CD2,NFASC,NRCAM,GLDN	506	47	16130	4.74771	0.999979	0.278401	5.83514
GOTERM_BP_3	GO:0048646~anatomical structure formation involved in morphogenesis	54	6.36042	0.0033751	NM_002015,NM_004103,NM_032495,NM_001754,NM_182828,NM_002943,NM_000068,NM_153026,NM_005202,NM_002210,NM_005010,NM_015090,NM_000474,NM_001450,NM_016087,NM_005596,NM_000516,NM_206996,NM_000378,NM_015278,NM_002919,NM_005238,NM_004093,NM_133265,NM_014344,NM_016952,NM_005924,NM_031305,NM_002469,NM_000346,NM_006218,NM_015204,NM_001369,NM_003474,NM_004039,NM_001232,NM_004796,NM_000109,NM_052851,NM_006206…	FOXO1,PTK2B,HOPX,RUNX1,GDF7,RORA,CACNA1A,PRICKLE1,COL8A2,ITGAV,NRCAM,NFASC,TWIST1,FHL2,WNT16,NFIB,GNAS,SPAG17,WT1,SASH1,RFX3,ETS1,EFNB2,AMOT,FJX1,CDON,MEOX2,ARHGAP24,MYF6,SOX9,PIK3CA,THSD7A,DNAH5,ADAM12,ANXA2,CASQ2,NRXN3,DMD,STARD13,PDGFRA,ADAMTS1,CDC14A,TJP1,ERG,RFX2,EPB41L5,ANGPT1,TANC1,MESP1,NKX2-1,LATS2	525	1151	16663	1.48906	0.969053	0.10939	5.21925
GOTERM_BP_3	GO:2000243~positive regulation of reproductive process	7	0.824499	0.00337813	NM_000346,NM_001083,NM_021951,NM_000171,NM_003140,NM_000378,NM_001164484	SOX9,PDE5A,DMRT1,GLRA1,SRY,WT1,FAM170B	525	47	16663	4.72709	0.969149	0.106146	5.22382
GOTERM_BP_5	GO:0051254~positive regulation of RNA metabolic process	63	7.42049	0.00422057	NM_002015,NM_003205,NM_001001557,NM_022769,NM_007014,NM_000945,NM_001754,NM_182828,NM_006286,NM_002943,NM_012102,NM_012154,NM_000474,NM_001450,NM_005596,NM_021951,NM_017780,NM_003743,NM_000378,NM_002919,NM_005238,NM_016373,NM_001480,NM_015088,NM_016952,NM_006874,NM_012446,NM_018717,NM_003140,NM_005924,NM_001098169,NM_002469,NM_001426,NM_012326,NM_000346,NM_030756,NM_001134363,NM_018433,NM_018125,…	FOXO1,TCF12,GDF6,CRTC3,WWP2,PPP3R1,RUNX1,GDF7,TFDP2,RORA,RERE,AGO2,TWIST1,FHL2,NFIB,DMRT1,CHD7,NCOA1,WT1,RFX3,ETS1,WWOX,GALR1,TNRC6B,CDON,ELF2,SSBP2,MAML3,SRY,MEOX2,BSX,MYF6,EN1,MAPRE3,SOX9,TCF7L2,RBM20,KDM3A,ARHGEF10L,ZNF287,CREB1,TFEB,MAF,RARB,GLIS3,PRR5L,E2F3,TP73,EBF2,RIT2,BCL11B,NLRP3,HOXC13,HMGB2,SOX1,ZNF423,TLR4,PKD2,INO80,MESP1,NKX2-1,FOXK1	506	1415	16130	1.41928	0.999999	0.332882	7.39701
GOTERM_BP_3	GO:0051173~positive regulation of nitrogen compound metabolic process	76	8.95171	0.0042892	NM_002015,NM_003205,NM_001001557,NM_022769,NM_004103,NM_007014,NM_000945,NM_001754,NM_182828,NM_006286,NM_002943,NM_005302,NM_012102,NM_012154,NM_000474,NM_001450,NM_000516,NM_005596,NM_021951,NM_017780,NM_003743,NM_000378,NM_002919,NM_005238,NM_016373,NM_001480,NM_015088,NM_016952,NM_006874,NM_012446,NM_018717,NM_003140,NM_005924,NM_001098169,NM_005922,NM_000856,NM_002469,NM_001426,NM_012326,NM_…	FOXO1,TCF12,GDF6,CRTC3,PTK2B,WWP2,PPP3R1,RUNX1,GDF7,TFDP2,RORA,GPR37,RERE,AGO2,TWIST1,FHL2,GNAS,NFIB,DMRT1,CHD7,NCOA1,WT1,RFX3,ETS1,WWOX,GALR1,TNRC6B,CDON,ELF2,SSBP2,MAML3,SRY,MEOX2,BSX,MAP3K4,GUCY1A1,MYF6,EN1,MAPRE3,SOX9,TCF7L2,POT1,KDM3A,RBM20,ARHGEF10L,ZNF287,CREB1,TFEB,MAF,RARB,STN1,GLIS3,PRR5L,E2F3,TP73,EBF2,PDGFC,PDGFRA,RIT2,BCL11B,NLRP3,HOXC13,SOX1,HMGB2,ADCY1,ZNF423,PRKAA1,TLR4,PKD2,MESP1…	525	1767	16663	1.36512	0.987951	0.128977	6.58823
GOTERM_BP_5	GO:0043010~camera-type eye development	19	2.23793	0.00433956	NM_006206,NM_005277,NM_022898,NM_000346,NM_017780,NM_000539,NM_000378,NM_005986,NM_006439,NM_000408,NM_005360,NM_030775,NM_005202,NM_000965,NM_014344,NM_016952,NM_024830,NM_000474,NM_016087	PDGFRA,GPM6A,BCL11B,SOX9,CHD7,RHO,WT1,SOX1,MAB21L2,GPD2,MAF,WNT5B,COL8A2,RARB,FJX1,CDON,LPCAT1,TWIST1,WNT16	506	288	16130	2.10303	0.999999	0.332578	7.59786
GOTERM_BP_5	GO:0030900~forebrain development	22	2.59128	0.00492978	NM_005596,NM_022898,NM_000905,NM_001369,NM_171999,NM_017780,NM_182828,NM_003743,NM_002037,NM_032793,NM_005986,NM_004379,NM_005238,NM_006158,NM_007008,NM_000965,NM_016952,NM_003062,NM_003317,NM_000307,NM_032109	NFIB,BCL11B,NPY,DNAH5,SALL3,CHD7,GDF7,NCOA1,FYN,MFSD2A,SOX1,CREB1,ETS1,NEFL,RTN4,RARB,CDON,SLIT3,NKX2-1,POU3F4,OTP	506	361	16130	1.94267	1	0.360264	8.58806
GOTERM_BP_5	GO:0032409~regulation of transporter activity	15	1.76678	0.00505067	NM_002600,NM_004103,NM_007014,NM_001149,NM_173515,NM_005301,NM_152495,NM_000724,NM_004272,NM_004113,NM_001232,NM_000297,NM_000722,NM_000474,NM_000109	PDE4B,PTK2B,WWP2,ANK3,CNKSR3,GPR35,CNIH3,CACNB2,HOMER1,FGF12,CASQ2,PKD2,CACNA2D1,TWIST1,DMD	506	204	16130	2.34393	1	0.359375	8.78964
GOTERM_BP_3	GO:0030900~forebrain development	22	2.59128	0.0052517	NM_005596,NM_022898,NM_000905,NM_001369,NM_171999,NM_017780,NM_182828,NM_003743,NM_002037,NM_032793,NM_005986,NM_004379,NM_005238,NM_006158,NM_007008,NM_000965,NM_016952,NM_003062,NM_003317,NM_000307,NM_032109	NFIB,BCL11B,NPY,DNAH5,SALL3,CHD7,GDF7,NCOA1,FYN,MFSD2A,SOX1,CREB1,ETS1,NEFL,RTN4,RARB,CDON,SLIT3,NKX2-1,POU3F4,OTP	525	361	16663	1.93424	0.995542	0.151283	8.00967
GOTERM_BP_3	GO:0032409~regulation of transporter activity	15	1.76678	0.00525952	NM_002600,NM_004103,NM_007014,NM_001149,NM_173515,NM_005301,NM_152495,NM_000724,NM_004272,NM_004113,NM_001232,NM_000297,NM_000722,NM_000474,NM_000109	PDE4B,PTK2B,WWP2,ANK3,CNKSR3,GPR35,CNIH3,CACNB2,HOMER1,FGF12,CASQ2,PKD2,CACNA2D1,TWIST1,DMD	525	204	16663	2.33375	0.995578	0.147381	8.02114
GOTERM_BP_3	GO:0030534~adult behavior	12	1.41343	0.00526016	NM_000824,NM_001426,NM_000905,NM_004438,NM_004272,NM_004113,NM_000171,NM_017780,NM_004796,NM_000068,NM_015080,NM_004447	GLRB,EN1,NPY,EPHA4,HOMER1,FGF12,GLRA1,CHD7,NRXN3,CACNA1A,NRXN2,EPS8	525	142	16663	2.68217	0.99558	0.143505	8.02209
GOTERM_BP_3	GO:0009888~tissue development	75	8.83392	0.00533535	NM_002015,NM_001001557,NM_014722,NM_004438,NM_004103,NM_032495,NM_005250,NM_001754,NM_182828,NM_018948,NM_000949,NM_153026,NM_001491,NM_003253,NM_007008,NM_002210,NM_017745,NM_000474,NM_001450,NM_014861,NM_016087,NM_022039,NM_001336,NM_000516,NM_005596,NM_021951,NM_017780,NM_000378,NM_002919,NM_004093,NM_030775,NM_003603,NM_016952,NM_005924,NM_002469,NM_001426,NM_001009931,NM_005278,NM_000346,NM_…	FOXO1,GDF6,RIPOR2,EPHA4,PTK2B,HOPX,FOXL1,RUNX1,GDF7,ERRFI1,PRLR,PRICKLE1,GCNT2,TIAM1,RTN4,ITGAV,BCOR,TWIST1,FHL2,ATP2C2,WNT16,FBXW4,CTSZ,GNAS,NFIB,DMRT1,CHD7,WT1,RFX3,EFNB2,WNT5B,SORBS2,CDON,MEOX2,MYF6,EN1,HRNR,GPM6B,SOX9,PIK3CA,CDH3,TCF7L2,CREB1,RBBP6,MAF,RARB,S1PR3,MMP13,SEMA6D,DMD,TP73,EBF2,STARD13,PDGFRA,BCL11B,HOXC13,SGCZ,FLNB,ERG,TJP1,EPB41L5,STIMATE-MUSTN1,PRKAA1,CLTC,HOMER1,LCE3A,FLRT3,PK…	525	1756	16663	1.3556	0.995911	0.141666	8.13224
GOTERM_BP_5	GO:0050769~positive regulation of neurogenesis	23	2.70907	0.00535079	NM_005103,NM_002930,NM_003205,NM_001001557,NM_002748,NM_004438,NM_004103,NM_001794,NM_005158,NM_182828,NM_003743,NM_002037,NM_014961,NM_006158,NM_003253,NM_000965,NM_016952,NM_005010,NM_000109,NM_032109,NM_000455,NM_005427,NM_012152	FEZ1,RIT2,TCF12,GDF6,MAPK6,EPHA4,PTK2B,CDH4,ABL2,GDF7,NCOA1,FYN,RUFY3,NEFL,TIAM1,RARB,CDON,NRCAM,DMD,OTP,STK11,TP73,LPAR3	506	387	16130	1.89453	1	0.368354	9.28824
GOTERM_BP_5	GO:0045893~positive regulation of transcription, DNA-templated	60	7.06714	0.0053938	NM_002015,NM_003205,NM_001001557,NM_022769,NM_007014,NM_000945,NM_001754,NM_182828,NM_006286,NM_002943,NM_012102,NM_012154,NM_000474,NM_001450,NM_005596,NM_021951,NM_017780,NM_003743,NM_000378,NM_002919,NM_005238,NM_016373,NM_001480,NM_016952,NM_006874,NM_012446,NM_018717,NM_003140,NM_005924,NM_001098169,NM_002469,NM_001426,NM_012326,NM_000346,NM_030756,NM_018433,NM_018125,NM_020653,NM_004379,NM_…	FOXO1,TCF12,GDF6,CRTC3,WWP2,PPP3R1,RUNX1,GDF7,TFDP2,RORA,RERE,AGO2,TWIST1,FHL2,NFIB,DMRT1,CHD7,NCOA1,WT1,RFX3,ETS1,WWOX,GALR1,CDON,ELF2,SSBP2,MAML3,SRY,MEOX2,BSX,MYF6,EN1,MAPRE3,SOX9,TCF7L2,KDM3A,ARHGEF10L,ZNF287,CREB1,TFEB,MAF,RARB,GLIS3,E2F3,TP73,EBF2,RIT2,BCL11B,NLRP3,HOXC13,HMGB2,SOX1,ZNF423,TLR4,PKD2,INO80,MESP1,NKX2-1,FOXK1	506	1349	16130	1.41783	1	0.363172	9.3595
GOTERM_BP_3	GO:0060560~developmental growth involved in morphogenesis	15	1.76678	0.00548363	NM_014057,NM_000346,NM_001794,NM_002744,NM_020909,NM_014961,NM_003253,NM_007008,NM_003062,NM_013281,NM_018670,NM_020858,NM_000455,NM_012152	OGN,SOX9,CDH4,PRKCZ,EPB41L5,RUFY3,TIAM1,RTN4,SLIT3,FLRT3,MESP1,SEMA6D,STK11,LPAR3	525	205	16663	2.32237	0.996492	0.141677	8.34915
GOTERM_BP_5	GO:0032412~regulation of ion transmembrane transporter activity	14	1.649	0.00556826	NM_002600,NM_004103,NM_007014,NM_001149,NM_173515,NM_005301,NM_152495,NM_000724,NM_004272,NM_004113,NM_001232,NM_000722,NM_000297,NM_000109	PDE4B,PTK2B,WWP2,ANK3,CNKSR3,GPR35,CNIH3,CACNB2,HOMER1,FGF12,CASQ2,CACNA2D1,PKD2,DMD	506	185	16130	2.41235	1	0.365072	9.64793
GOTERM_BP_5	GO:0001944~vasculature development	32	3.76914	0.00561478	NM_000089,NM_002015,NM_006218,NM_015204,NM_004103,NM_030756,NM_001754,NM_018948,NM_002943,NM_004039,NM_153026,NM_005202,NM_002210,NM_005010,NM_004796,NM_000474,NM_000455,NM_052851,NM_006206,NM_017780,NM_001146,NM_015278,NM_000378,NM_005238,NM_004093,NM_133265,NM_018670,NM_000297,NM_005924,NM_031305	COL1A2,FOXO1,PIK3CA,THSD7A,PTK2B,TCF7L2,RUNX1,ERRFI1,RORA,ANXA2,PRICKLE1,COL8A2,ITGAV,NRCAM,NRXN3,TWIST1,STK11,STARD13,PDGFRA,CHD7,ANGPT1,SASH1,WT1,ETS1,EFNB2,AMOT,MESP1,PKD2,MEOX2,ARHGAP24	506	610	16130	1.67226	1	0.360378	9.7247
GOTERM_BP_3	GO:0048871~multicellular organismal homeostasis	20	2.35571	0.00564408	NM_002015,NM_001009931,NM_001081,NM_000516,NM_006218,NM_000346,NM_022769,NM_004103,NM_016516,NM_001793,NM_000539,NM_001491,NM_021116,NM_021101,NM_001039,NM_001004431,NM_003266,NM_004272,NM_024830,NM_000455	FOXO1,HRNR,CUBN,GNAS,PIK3CA,SOX9,CRTC3,PTK2B,VPS54,CDH3,RHO,GCNT2,ADCY1,CLDN1,SCNN1G,METRNL,TLR4,HOMER1,LPCAT1,STK11	525	317	16663	2.00246	0.997028	0.141973	8.58331
GOTERM_BP_3	GO:0010646~regulation of cell communication	119	14.0165	0.00571354	NM_002015,NM_001001557,NM_000508,NM_018003,NM_021057,NM_017790,NM_013231,NM_173515,NM_182828,NM_000068,NM_153026,NM_001491,NM_003253,NM_002210,NM_000171,NM_012455,NM_000474,NM_012454,NM_016087,NM_015093,NM_012152,NM_000516,NM_004772,NM_170662,NM_171999,NM_017780,NM_003743,NM_002919,NM_030775,NM_001480,NM_016952,NM_001029884,NM_005922,NM_031305,NM_002922,NM_001903,NM_006504,NM_006218,NM_001083,NM_…	FOXO1,GDF6,FGA,UACA,IFNA7,RGS3,FLRT2,CNKSR3,GDF7,CACNA1A,PRICKLE1,GCNT2,TIAM1,ITGAV,GLRA1,PSD4,TWIST1,TIAM2,WNT16,TAB2,LPAR3,GNAS,NREP,CBLB,SALL3,CHD7,NCOA1,RFX3,WNT5B,GALR1,CDON,PLEKHG1,MAP3K4,ARHGAP24,RGS1,CTNNA1,PTPRE,PIK3CA,PDE5A,TMEM33,TRAF3IP2,ARHGAP36,PHF20,ARHGEF10L,ANXA2,FGF5,PRR5L,DMD,UBR1,STK11,PDGFC,STARD13,SNCAIP,PDGFRA,RIT2,ANK3,ANGPT1,HMGB2,EPS8,ZNF423,CNIH3,TLR4,FLRT3,MESP1,NKX2-1…	525	3020	16663	1.25064	0.997234	0.140182	8.68452
GOTERM_BP_5	GO:0048017~inositol lipid-mediated signaling	14	1.649	0.00608376	NM_006206,NM_004464,NM_000346,NM_006218,NM_014996,NM_002645,NM_015088,NM_024841,NM_012154,NM_000474,NM_001146,NM_016087,NM_002037,NM_016205	PDGFRA,FGF5,SOX9,PIK3CA,PLCH1,PIK3C2A,TNRC6B,PRR5L,AGO2,TWIST1,ANGPT1,WNT16,FYN,PDGFC	506	187	16130	2.38655	1	0.376737	10.4952
GOTERM_BP_3	GO:0007530~sex determination	5	0.588928	0.00622915	NM_000346,NM_021951,NM_003140,NM_000378,NM_005922	SOX9,DMRT1,SRY,WT1,MAP3K4	525	24	16663	6.6123	0.998377	0.148359	9.43244
GOTERM_BP_5	GO:0048588~developmental cell growth	14	1.649	0.0063554	NM_014961,NM_014057,NM_003253,NM_003603,NM_000346,NM_007008,NM_001794,NM_003062,NM_013281,NM_002744,NM_020858,NM_000455,NM_012152	RUFY3,OGN,TIAM1,SORBS2,SOX9,RTN4,CDH4,SLIT3,FLRT3,PRKCZ,SEMA6D,STK11,LPAR3	506	188	16130	2.37385	1	0.382747	10.9386
GOTERM_BP_5	GO:0009966~regulation of signal transduction	108	12.7208	0.00652143	NM_002015,NM_001001557,NM_000508,NM_018003,NM_021057,NM_017790,NM_013231,NM_173515,NM_182828,NM_153026,NM_001491,NM_003253,NM_002210,NM_012455,NM_000474,NM_016087,NM_012454,NM_015093,NM_012152,NM_000516,NM_004772,NM_170662,NM_171999,NM_003743,NM_030775,NM_016952,NM_001029884,NM_005922,NM_031305,NM_002922,NM_001903,NM_006504,NM_001083,NM_006218,NM_018126,NM_147200,NM_144967,NM_016436,NM_018125,NM_…	FOXO1,GDF6,FGA,UACA,IFNA7,RGS3,FLRT2,CNKSR3,GDF7,PRICKLE1,GCNT2,TIAM1,ITGAV,PSD4,TWIST1,WNT16,TIAM2,TAB2,LPAR3,GNAS,NREP,CBLB,SALL3,NCOA1,WNT5B,CDON,PLEKHG1,MAP3K4,ARHGAP24,RGS1,CTNNA1,PTPRE,PDE5A,PIK3CA,TMEM33,TRAF3IP2,ARHGAP36,PHF20,ARHGEF10L,ANXA2,FGF5,PRR5L,UBR1,DMD,STK11,PDGFC,STARD13,PDGFRA,RIT2,ANGPT1,HMGB2,EPS8,ZNF423,CNIH3,TLR4,FLRT3,MESP1,NKX2-1,RPA3,DYRK1A,CRTC3,EPHA4,PTK2B,PPP3R1,FOXL…	506	2728	16130	1.26201	1	0.383606	11.2086
GOTERM_BP_3	GO:0048588~developmental cell growth	14	1.649	0.00659694	NM_014961,NM_014057,NM_003253,NM_003603,NM_000346,NM_007008,NM_001794,NM_003062,NM_013281,NM_002744,NM_020858,NM_000455,NM_012152	RUFY3,OGN,TIAM1,SORBS2,SOX9,RTN4,CDH4,SLIT3,FLRT3,PRKCZ,SEMA6D,STK11,LPAR3	525	188	16663	2.36355	0.998891	0.152915	9.96243
GOTERM_BP_5	GO:0050770~regulation of axonogenesis	13	1.53121	0.00667869	NM_006158,NM_014961,NM_014057,NM_003253,NM_007008,NM_004438,NM_003062,NM_001794,NM_005010,NM_020858,NM_000455,NM_012152,NM_000068	NEFL,RUFY3,OGN,TIAM1,RTN4,EPHA4,SLIT3,CDH4,NRCAM,SEMA6D,STK11,LPAR3,CACNA1A	506	168	16130	2.46671	1	0.384034	11.4636
GOTERM_BP_5	GO:1904062~regulation of cation transmembrane transport	15	1.76678	0.00731266	NM_002600,NM_004103,NM_007014,NM_001149,NM_173515,NM_017780,NM_005301,NM_000724,NM_004272,NM_004113,NM_001232,NM_000722,NM_000297,NM_000109,NM_014399	PDE4B,PTK2B,WWP2,ANK3,CNKSR3,CHD7,GPR35,CACNB2,HOMER1,FGF12,CASQ2,CACNA2D1,PKD2,DMD,TSPAN13	506	213	16130	2.24489	1	0.404999	12.4847
GOTERM_BP_5	GO:1902680~positive regulation of RNA biosynthetic process	60	7.06714	0.00734665	NM_002015,NM_003205,NM_001001557,NM_022769,NM_007014,NM_000945,NM_001754,NM_182828,NM_006286,NM_002943,NM_012102,NM_012154,NM_000474,NM_001450,NM_005596,NM_021951,NM_017780,NM_003743,NM_000378,NM_002919,NM_005238,NM_016373,NM_001480,NM_016952,NM_006874,NM_012446,NM_018717,NM_003140,NM_005924,NM_001098169,NM_002469,NM_001426,NM_012326,NM_000346,NM_030756,NM_018433,NM_018125,NM_020653,NM_004379,NM_…	FOXO1,TCF12,GDF6,CRTC3,WWP2,PPP3R1,RUNX1,GDF7,TFDP2,RORA,RERE,AGO2,TWIST1,FHL2,NFIB,DMRT1,CHD7,NCOA1,WT1,RFX3,ETS1,WWOX,GALR1,CDON,ELF2,SSBP2,MAML3,SRY,MEOX2,BSX,MYF6,EN1,MAPRE3,SOX9,TCF7L2,KDM3A,ARHGEF10L,ZNF287,CREB1,TFEB,MAF,RARB,GLIS3,E2F3,TP73,EBF2,RIT2,BCL11B,NLRP3,HOXC13,HMGB2,SOX1,ZNF423,TLR4,PKD2,INO80,MESP1,NKX2-1,FOXK1	506	1369	16130	1.39711	1	0.399814	12.5392
GOTERM_BP_5	GO:0098660~inorganic ion transmembrane transport	36	4.24028	0.00753502	NM_000824,NM_000807,NM_005277,NM_205850,NM_004103,NM_007014,NM_016612,NM_173515,NM_000701,NM_001303,NM_005832,NM_000068,NM_002042,NM_000724,NM_001039,NM_002210,NM_005691,NM_004113,NM_001232,NM_000722,NM_000171,NM_000109,NM_014861,NM_002600,NM_031897,NM_003742,NM_001149,NM_017780,NM_130902,NM_173833,NM_005301,NM_013387,NM_000297,NM_052867,NM_001830	GLRB,GABRA2,GPM6A,SLC24A5,PTK2B,WWP2,SLC25A37,CNKSR3,ATP1A1,COX10,KCNMB2,CACNA1A,GABRR1,CACNB2,SCNN1G,ITGAV,ABCC9,FGF12,CASQ2,CACNA2D1,GLRA1,DMD,ATP2C2,PDE4B,CACNG6,ABCB11,ANK3,CHD7,COX7B2,SCARA5,GPR35,UQCR10,PKD2,NALCN,CLCN4	506	725	16130	1.58288	1	0.401151	12.8402
GOTERM_BP_3	GO:0009966~regulation of signal transduction	108	12.7208	0.00761692	NM_002015,NM_001001557,NM_000508,NM_018003,NM_021057,NM_017790,NM_013231,NM_173515,NM_182828,NM_153026,NM_001491,NM_003253,NM_002210,NM_012455,NM_000474,NM_016087,NM_012454,NM_015093,NM_012152,NM_000516,NM_004772,NM_170662,NM_171999,NM_003743,NM_030775,NM_016952,NM_001029884,NM_005922,NM_031305,NM_002922,NM_001903,NM_006504,NM_001083,NM_006218,NM_018126,NM_147200,NM_144967,NM_016436,NM_018125,NM_…	FOXO1,GDF6,FGA,UACA,IFNA7,RGS3,FLRT2,CNKSR3,GDF7,PRICKLE1,GCNT2,TIAM1,ITGAV,PSD4,TWIST1,WNT16,TIAM2,TAB2,LPAR3,GNAS,NREP,CBLB,SALL3,NCOA1,WNT5B,CDON,PLEKHG1,MAP3K4,ARHGAP24,RGS1,CTNNA1,PTPRE,PDE5A,PIK3CA,TMEM33,TRAF3IP2,ARHGAP36,PHF20,ARHGEF10L,ANXA2,FGF5,PRR5L,UBR1,DMD,STK11,PDGFC,STARD13,PDGFRA,RIT2,ANGPT1,HMGB2,EPS8,ZNF423,CNIH3,TLR4,FLRT3,MESP1,NKX2-1,RPA3,DYRK1A,CRTC3,EPHA4,PTK2B,PPP3R1,FOXL…	525	2728	16663	1.25653	0.999614	0.170678	11.4171
GOTERM_BP_5	GO:0098655~cation transmembrane transport	35	4.1225	0.00795577	NM_005277,NM_205850,NM_004103,NM_006028,NM_007014,NM_016612,NM_173515,NM_000701,NM_001303,NM_005832,NM_000068,NM_000724,NM_001039,NM_002210,NM_005691,NM_004113,NM_001232,NM_000722,NM_000109,NM_014861,NM_014399,NM_002600,NM_001010919,NM_031897,NM_003742,NM_001149,NM_017780,NM_130902,NM_173833,NM_005301,NM_013387,NM_004272,NM_000297,NM_052867	GPM6A,SLC24A5,PTK2B,HTR3B,WWP2,SLC25A37,CNKSR3,ATP1A1,COX10,KCNMB2,CACNA1A,CACNB2,SCNN1G,ITGAV,ABCC9,FGF12,CASQ2,CACNA2D1,DMD,ATP2C2,TSPAN13,PDE4B,CALHM6,CACNG6,ABCB11,ANK3,CHD7,COX7B2,SCARA5,GPR35,UQCR10,HOMER1,PKD2,NALCN	506	703	16130	1.58707	1	0.411655	13.5092
GOTERM_BP_3	GO:0016337~single organismal cell-cell adhesion	36	4.24028	0.00799499	NM_001903,NM_000346,NM_001083,NM_006218,NM_000508,NM_021057,NM_001905,NM_001793,NM_005358,NM_002037,NM_000949,NM_002943,NM_181789,NM_001491,NM_014333,NM_005202,NM_002210,NM_005010,NM_004796,NM_015090,NM_000455,NM_006206,NM_000516,NM_022898,NM_004895,NM_005516,NM_002744,NM_001149,NM_001767,NM_017780,NM_020909,NM_005238,NM_004093,NM_000448,NM_004810,NM_015080	CTNNA1,SOX9,PDE5A,PIK3CA,FGA,IFNA7,CTPS1,CDH3,LMO7,FYN,PRLR,RORA,GLDN,GCNT2,CADM1,COL8A2,ITGAV,NRCAM,NRXN3,NFASC,STK11,PDGFRA,GNAS,BCL11B,NLRP3,HLA-E,PRKCZ,ANK3,CD2,CHD7,EPB41L5,ETS1,EFNB2,RAG1,GRAP2,NRXN2	525	725	16663	1.57601	0.999739	0.174614	11.9506
GOTERM_BP_5	GO:0009887~organ morphogenesis	46	5.41814	0.00800463	NM_000089,NM_002015,NM_002469,NM_001903,NM_000346,NM_005250,NM_005333,NM_013231,NM_018948,NM_182828,NM_153026,NM_015541,NM_003253,NM_005202,NM_007008,NM_000965,NM_002427,NM_017745,NM_000474,NM_001450,NM_016087,NM_016205,NM_001336,NM_006206,NM_005596,NM_000516,NM_022898,NM_006988,NM_017410,NM_004449,NM_017780,NM_000378,NM_005986,NM_004093,NM_016373,NM_014344,NM_004859,NM_016952,NM_000919,NM_003062…	COL1A2,FOXO1,MYF6,CTNNA1,SOX9,FOXL1,HCCS,FLRT2,ERRFI1,GDF7,PRICKLE1,LRIG1,TIAM1,COL8A2,RTN4,RARB,MMP13,BCOR,TWIST1,FHL2,WNT16,PDGFC,CTSZ,PDGFRA,NFIB,GNAS,BCL11B,ADAMTS1,HOXC13,ERG,CHD7,WT1,SOX1,EFNB2,WWOX,FJX1,CLTC,CDON,PAM,SLIT3,MESP1,PKD2,POU3F4,NKX2-1,BSX	506	992	16130	1.47819	1	0.407282	13.5866
GOTERM_BP_5	GO:0001568~blood vessel development	30	3.53357	0.00834467	NM_000089,NM_002015,NM_006218,NM_015204,NM_004103,NM_030756,NM_001754,NM_002943,NM_004039,NM_153026,NM_005202,NM_002210,NM_005010,NM_004796,NM_000474,NM_052851,NM_006206,NM_017780,NM_001146,NM_015278,NM_000378,NM_005238,NM_004093,NM_133265,NM_018670,NM_000297,NM_005924,NM_031305	COL1A2,FOXO1,PIK3CA,THSD7A,PTK2B,TCF7L2,RUNX1,RORA,ANXA2,PRICKLE1,COL8A2,ITGAV,NRCAM,NRXN3,TWIST1,STARD13,PDGFRA,CHD7,ANGPT1,SASH1,WT1,ETS1,EFNB2,AMOT,MESP1,PKD2,MEOX2,ARHGAP24	506	576	16130	1.66028	1	0.41413	14.1232
GOTERM_BP_3	GO:0009887~organ morphogenesis	46	5.41814	0.00857684	NM_000089,NM_002015,NM_002469,NM_001903,NM_000346,NM_005250,NM_005333,NM_013231,NM_018948,NM_182828,NM_153026,NM_015541,NM_003253,NM_005202,NM_007008,NM_000965,NM_002427,NM_017745,NM_000474,NM_001450,NM_016087,NM_016205,NM_001336,NM_006206,NM_005596,NM_000516,NM_022898,NM_006988,NM_017410,NM_004449,NM_017780,NM_000378,NM_005986,NM_004093,NM_016373,NM_014344,NM_004859,NM_016952,NM_000919,NM_003062…	COL1A2,FOXO1,MYF6,CTNNA1,SOX9,FOXL1,HCCS,FLRT2,ERRFI1,GDF7,PRICKLE1,LRIG1,TIAM1,COL8A2,RTN4,RARB,MMP13,BCOR,TWIST1,FHL2,WNT16,PDGFC,CTSZ,PDGFRA,NFIB,GNAS,BCL11B,ADAMTS1,HOXC13,ERG,CHD7,WT1,SOX1,EFNB2,WWOX,FJX1,CLTC,CDON,PAM,SLIT3,MESP1,PKD2,POU3F4,NKX2-1,BSX	525	992	16663	1.47177	0.999857	0.182292	12.7659
GOTERM_BP_5	GO:0030238~male sex determination	4	0.471143	0.0085825	NM_000346,NM_021951,NM_003140,NM_005922	SOX9,DMRT1,SRY,MAP3K4	506	14	16130	9.10785	1	0.416893	14.4966
GOTERM_BP_3	GO:0001568~blood vessel development	30	3.53357	0.00881916	NM_000089,NM_002015,NM_006218,NM_015204,NM_004103,NM_030756,NM_001754,NM_002943,NM_004039,NM_153026,NM_005202,NM_002210,NM_005010,NM_004796,NM_000474,NM_052851,NM_006206,NM_017780,NM_001146,NM_015278,NM_000378,NM_005238,NM_004093,NM_133265,NM_018670,NM_000297,NM_005924,NM_031305	COL1A2,FOXO1,PIK3CA,THSD7A,PTK2B,TCF7L2,RUNX1,RORA,ANXA2,PRICKLE1,COL8A2,ITGAV,NRCAM,NRXN3,TWIST1,STARD13,PDGFRA,CHD7,ANGPT1,SASH1,WT1,ETS1,EFNB2,AMOT,MESP1,PKD2,MEOX2,ARHGAP24	525	576	16663	1.65308	0.999889	0.183201	13.1034
GOTERM_BP_3	GO:0051130~positive regulation of cellular component organization	53	6.24264	0.00902563	NM_002947,NM_000508,NM_004438,NM_004103,NM_152734,NM_000945,NM_013231,NM_005158,NM_052942,NM_006158,NM_014961,NM_001491,NM_003253,NM_002210,NM_000474,NM_012152,NM_005103,NM_182511,NM_021951,NM_015569,NM_133265,NM_207118,NM_014802,NM_001856,NM_005922,NM_002469,NM_005277,NM_000346,NM_019059,NM_001794,NM_030756,NM_015450,NM_013245,NM_002037,NM_018125,NM_004379,NM_004039,NM_024928,NM_003806,NM_004796…	RPA3,FGA,EPHA4,PTK2B,C6orf89,PPP3R1,FLRT2,ABL2,GBP5,NEFL,RUFY3,GCNT2,TIAM1,ITGAV,TWIST1,LPAR3,FEZ1,CBLN2,DMRT1,DNM3,AMOT,GTF2H5,C2CD5,COL16A1,MAP3K4,MYF6,GPM6A,SOX9,TOMM7,CDH4,TCF7L2,POT1,VPS4A,FYN,ARHGEF10L,CREB1,ANXA2,STN1,HRK,NRXN3,MMP3,DMD,STK11,TP73,MMP1,RIT2,MAPK6,ANK3,EPB41L5,ANGPT1,TLR4,FLRT3	525	1183	16663	1.42195	0.99991	0.183411	13.3899
GOTERM_BP_5	GO:0001954~positive regulation of cell-matrix adhesion	6	0.706714	0.0096563	NM_021623,NM_004103,NM_002744,NM_001856,NM_000109,NM_020909	PLEKHA2,PTK2B,PRKCZ,COL16A1,DMD,EPB41L5	506	42	16130	4.55392	1	0.448846	16.1637
GOTERM_BP_5	GO:0021879~forebrain neuron differentiation	7	0.824499	0.0101299	NM_022898,NM_003062,NM_171999,NM_000307,NM_003317,NM_032109,NM_005986	BCL11B,SLIT3,SALL3,POU3F4,NKX2-1,OTP,SOX1	506	59	16130	3.78207	1	0.458566	16.8892
GOTERM_BP_5	GO:0007167~enzyme linked receptor protein signaling pathway	44	5.18257	0.0101813	NM_000089,NM_002015,NM_006504,NM_006218,NM_000346,NM_001001557,NM_004438,NM_004103,NM_001793,NM_013231,NM_018948,NM_182828,NM_005158,NM_002037,NM_000949,NM_004379,NM_001491,NM_004464,NM_003253,NM_002210,NM_004113,NM_203349,NM_000455,NM_016205,NM_006206,NM_004772,NM_138401,NM_000930,NM_170662,NM_005592,NM_002645,NM_002744,NM_021951,NM_001146,NM_004447,NM_004093,NM_015069,NM_013281,NM_014802,NM_003…	COL1A2,FOXO1,PTPRE,PIK3CA,SOX9,GDF6,EPHA4,PTK2B,CDH3,FLRT2,ERRFI1,GDF7,ABL2,FYN,PRLR,CREB1,GCNT2,FGF5,TIAM1,ITGAV,FGF12,SHC4,STK11,PDGFC,PDGFRA,NREP,MVB12A,PLAT,CBLB,MUSK,PIK3C2A,PRKCZ,DMRT1,ANGPT1,EPS8,EFNB2,ZNF423,FLRT3,C2CD5,NKX2-1,ELMO1,PALM2AKAP2	506	954	16130	1.47024	1	0.454171	16.9676
GOTERM_BP_5	GO:0010769~regulation of cell morphogenesis involved in differentiation	20	2.35571	0.0106631	NM_014057,NM_000508,NM_004438,NM_001794,NM_030756,NM_015569,NM_020909,NM_000068,NM_014961,NM_006158,NM_001491,NM_003253,NM_007008,NM_003062,NM_003317,NM_005010,NM_020858,NM_000474,NM_000455,NM_012152	OGN,FGA,EPHA4,CDH4,TCF7L2,DNM3,EPB41L5,CACNA1A,RUFY3,NEFL,GCNT2,TIAM1,RTN4,SLIT3,NKX2-1,NRCAM,SEMA6D,TWIST1,STK11,LPAR3	506	339	16130	1.88068	1	0.463628	17.6988
GOTERM_BP_3	GO:0007154~cell communication	224	26.384	0.0109398	NM_015000,NM_000508,NM_001001557,NM_018003,NM_021057,NM_182828,NM_153026,NM_003253,NM_012154,NM_012455,NM_006734,NM_012454,NM_012152,NM_000516,NM_171999,NM_198511,NM_003743,NM_004093,NM_030775,NM_080872,NM_016952,NM_003339,NM_001903,NM_006218,NM_003711,NM_003474,NM_018126,NM_018125,NM_016436,NM_018401,NM_000965,NM_001004723,NM_024841,NM_203349,NM_000109,NM_004225,NM_001017920,NM_005460,NM_006206,…	STK38L,FGA,GDF6,UACA,IFNA7,GDF7,PRICKLE1,TIAM1,AGO2,PSD4,HIVEP2,TIAM2,LPAR3,GNAS,SALL3,LANCL3,NCOA1,EFNB2,WNT5B,UNC5D,CDON,UBE2D2,CTNNA1,PIK3CA,PLPP1,ADAM12,TMEM33,ARHGEF10L,PHF20,STK32B,RARB,OR4N2,PRR5L,SHC4,DMD,MFHAS1,DAPL1,SNCAIP,PDGFRA,GKAP1,ADAMTS1,TJP1,RASSF6,GNAT3,ATRNL1,CNIH3,TLR4,FLRT3,MESP1,NKX2-1,DYRK1A,PTK2B,RUNX1,NEFL,FGF12,USP18,RCAN3,MUSK,DMRT1,KLRC3,CD2,SASH1,WWOX,AMOT,DHX58,SLIT3…	525	6275	16663	1.133	0.999988	0.213843	16.0048
GOTERM_BP_5	GO:0007417~central nervous system development	42	4.947	0.0110328	NM_001426,NM_004434,NM_000346,NM_000905,NM_004438,NM_001369,NM_016379,NM_182828,NM_002037,NM_002943,NM_000068,NM_004379,NM_006158,NM_014333,NM_007008,NM_000965,NM_005010,NM_012102,NM_020858,NM_005427,NM_016205,NM_005596,NM_022898,NM_171999,NM_032538,NM_017780,NM_003743,NM_032793,NM_005986,NM_005238,NM_080872,NM_003266,NM_016952,NM_003062,NM_000919,NM_000297,NM_000307,NM_003317,NM_032109,NM_006646…	EN1,EML1,SOX9,NPY,EPHA4,DNAH5,VCX3A,GDF7,FYN,RORA,CACNA1A,CREB1,NEFL,CADM1,RTN4,RARB,NRCAM,RERE,SEMA6D,TP73,PDGFC,NFIB,BCL11B,SALL3,TTBK1,CHD7,NCOA1,MFSD2A,SOX1,ETS1,UNC5D,TLR4,CDON,SLIT3,PAM,PKD2,POU3F4,NKX2-1,OTP,WASF3,MOG	506	904	16130	1.48103	1	0.469182	18.2559
GOTERM_BP_3	GO:0022607~cellular component assembly	103	12.1319	0.0110357	NM_000508,NM_032622,NM_013231,NM_000068,NM_021101,NM_006531,NM_000171,NM_015090,NM_005010,NM_002493,NM_012154,NM_000474,NM_012152,NM_001336,NM_001003937,NM_182511,NM_206996,NM_002919,NM_013387,NM_207118,NM_000919,NM_001856,NM_015080,NM_000824,NM_001903,NM_005277,NM_005278,NM_001369,NM_002271,NM_015450,NM_018126,NM_018125,NM_004039,NM_004796,NM_000109,NM_000455,NM_016205,NM_006206,NM_000253,NM_003…	FGA,LNX1,FLRT2,CACNA1A,CLDN1,IFT88,GLRA1,NFASC,NRCAM,NDUFB6,AGO2,TWIST1,LPAR3,CTSZ,TSPYL6,CBLN2,SPAG17,RFX3,UQCR10,GTF2H5,PAM,COL16A1,NRXN2,GLRB,CTNNA1,GPM6A,GPM6B,DNAH5,IPO5,POT1,TMEM33,ARHGEF10L,ANXA2,NRXN3,DMD,STK11,PDGFC,PDGFRA,MTTP,CDC14A,TJP1,ANK3,RFX2,TMEM120B,ANGPT1,HMGB2,EPS8,CENPK,CNIH3,CLTC,TLR4,FLRT3,INO80,TXNL4A,SCUBE1,RPA3,AASS,CRTC3,PTK2B,COX10,VMA21,PRLR,GBP5,NEFL,MGST1,RTN4,FEZ1,…	525	2618	16663	1.24871	0.999989	0.211531	16.1338
GOTERM_BP_3	GO:0016049~cell growth	24	2.82686	0.011146	NM_014057,NM_000346,NM_004103,NM_001794,NM_002744,NM_020909,NM_000378,NM_000068,NM_014961,NM_003603,NM_003253,NM_002210,NM_007008,NM_003062,NM_013281,NM_017553,NM_005010,NM_020858,NM_000455,NM_012152,NM_001440,NM_022093,NM_001037165	OGN,SOX9,PTK2B,CDH4,PRKCZ,EPB41L5,WT1,CACNA1A,RUFY3,SORBS2,TIAM1,ITGAV,RTN4,SLIT3,FLRT3,INO80,NRCAM,SEMA6D,STK11,LPAR3,EXTL3,TNN,FOXK1	525	436	16663	1.7471	0.99999	0.209549	16.282
GOTERM_BP_5	GO:0007166~cell surface receptor signaling pathway	104	12.2497	0.0123305	NM_002015,NM_001001557,NM_000508,NM_021057,NM_013231,NM_005158,NM_182828,NM_153026,NM_001491,NM_003253,NM_002210,NM_006675,NM_000171,NM_012154,NM_016087,NM_015093,NM_022039,NM_002003,NM_004772,NM_170662,NM_171999,NM_004093,NM_030775,NM_015088,NM_016952,NM_018717,NM_001856,NM_003339,NM_001903,NM_006504,NM_006218,NM_152422,NM_032787,NM_003474,NM_004464,NM_203349,NM_020858,NM_000455,NM_016205,NM_006…	FOXO1,GDF6,FGA,IFNA7,FLRT2,ABL2,GDF7,PRICKLE1,GCNT2,TIAM1,ITGAV,TSPAN9,GLRA1,AGO2,WNT16,TAB2,FBXW4,FCN1,NREP,CBLB,SALL3,EFNB2,WNT5B,TNRC6B,CDON,MAML3,COL16A1,UBE2D2,CTNNA1,PTPRE,PIK3CA,PTPDC1,ADGRG7,ADAM12,FGF5,SHC4,SEMA6D,STK11,PDGFC,PDGFRA,ADAMTS1,ANGPT1,HMGB2,EPS8,IL12RB2,ZNF423,CNIH3,CLTC,TLR4,FLRT3,MESP1,NKX2-1,EPHA4,PTK2B,PPP3R1,ERRFI1,PRLR,FGF12,USP18,TSPAN13,OGN,MUSK,IL17B,DMRT1,CD2,SASH1…	506	2669	16130	1.24213	1	0.501466	20.183
GOTERM_BP_5	GO:0051146~striated muscle cell differentiation	16	1.88457	0.0124674	NM_002469,NM_006206,NM_014722,NM_032495,NM_003474,NM_000378,NM_004093,NM_003603,NM_000965,NM_016952,NM_004272,NM_033394,NM_001232,NM_018670,NM_000109,NM_001450	MYF6,PDGFRA,RIPOR2,HOPX,ADAM12,WT1,EFNB2,SORBS2,RARB,CDON,HOMER1,TANC1,CASQ2,MESP1,DMD,FHL2	506	250	16130	2.04016	1	0.499392	20.3839
GOTERM_BP_5	GO:0010959~regulation of metal ion transport	19	2.23793	0.0129985	NM_002600,NM_004103,NM_007014,NM_000701,NM_001149,NM_173515,NM_017780,NM_005301,NM_000724,NM_004272,NM_004113,NM_001232,NM_000297,NM_000722,NM_000109,NM_014861,NM_012152,NM_014399	PDE4B,PTK2B,WWP2,ATP1A1,ANK3,CNKSR3,CHD7,GPR35,CACNB2,HOMER1,FGF12,CASQ2,PKD2,CACNA2D1,DMD,ATP2C2,LPAR3,TSPAN13	506	322	16130	1.88097	1	0.508146	21.1582
GOTERM_BP_3	GO:0098602~single organism cell adhesion	37	4.35807	0.0132862	NM_001903,NM_000346,NM_001083,NM_006218,NM_000508,NM_021057,NM_001905,NM_001793,NM_005358,NM_002037,NM_000949,NM_002943,NM_181789,NM_001491,NM_014333,NM_005202,NM_002210,NM_005010,NM_004796,NM_015090,NM_000455,NM_006206,NM_000516,NM_022898,NM_004895,NM_005516,NM_002744,NM_001149,NM_001767,NM_017780,NM_020909,NM_005238,NM_004093,NM_018059,NM_000448,NM_004810,NM_015080	CTNNA1,SOX9,PDE5A,PIK3CA,FGA,IFNA7,CTPS1,CDH3,LMO7,FYN,PRLR,RORA,GLDN,GCNT2,CADM1,COL8A2,ITGAV,NRCAM,NRXN3,NFASC,STK11,PDGFRA,GNAS,BCL11B,NLRP3,HLA-E,PRKCZ,ANK3,CD2,CHD7,EPB41L5,ETS1,EFNB2,RADIL,RAG1,GRAP2,NRXN2	525	779	16663	1.5075	0.999999	0.240424	19.1091
GOTERM_BP_5	GO:1990138~neuron projection extension	11	1.29564	0.0132901	NM_014961,NM_014057,NM_003253,NM_007008,NM_003062,NM_001794,NM_013281,NM_002744,NM_020858,NM_000455	RUFY3,OGN,TIAM1,RTN4,SLIT3,CDH4,FLRT3,PRKCZ,SEMA6D,STK11	506	141	16130	2.48689	1	0.510174	21.5804
GOTERM_BP_5	GO:0021537~telencephalon development	15	1.76678	0.0141223	NM_005596,NM_022898,NM_000905,NM_001369,NM_171999,NM_017780,NM_003743,NM_032793,NM_006158,NM_000965,NM_007008,NM_016952,NM_003062,NM_003317	NFIB,BCL11B,NPY,DNAH5,SALL3,CHD7,NCOA1,MFSD2A,NEFL,RARB,RTN4,CDON,SLIT3,NKX2-1	506	231	16130	2.06997	1	0.525967	22.7735
GOTERM_BP_5	GO:0010770~positive regulation of cell morphogenesis involved in differentiation	12	1.41343	0.0142667	NM_006158,NM_014961,NM_001491,NM_003253,NM_000508,NM_004438,NM_001794,NM_030756,NM_000474,NM_020909,NM_000455,NM_012152	NEFL,RUFY3,GCNT2,TIAM1,FGA,EPHA4,CDH4,TCF7L2,TWIST1,EPB41L5,STK11,LPAR3	506	164	16130	2.3325	1	0.523932	22.9787
GOTERM_BP_5	GO:0051259~protein oligomerization	25	2.94464	0.0142709	NM_000824,NM_000089,NM_001903,NM_005763,NM_022769,NM_032622,NM_052942,NM_004039,NM_020300,NM_021101,NM_003806,NM_000171,NM_002422,NM_005427,NM_002421,NM_004895,NM_002744,NM_001080825,NM_173833,NM_006251,NM_018243,NM_000919,NM_173050,NM_003042	GLRB,COL1A2,CTNNA1,AASS,CRTC3,LNX1,GBP5,ANXA2,MGST1,CLDN1,HRK,GLRA1,MMP3,TP73,MMP1,NLRP3,PRKCZ,TMEM120B,SCARA5,PRKAA1,SEPTIN11,PAM,SCUBE1,SLC6A1	506	473	16130	1.68486	1	0.518484	22.9847
GOTERM_BP_5	GO:0014706~striated muscle tissue development	20	2.35571	0.0145612	NM_002469,NM_006206,NM_014722,NM_139167,NM_001457,NM_017780,NM_000378,NM_004379,NM_004093,NM_003603,NM_006251,NM_000965,NM_016952,NM_004272,NM_018670,NM_000109,NM_005924,NM_000474,NM_001450,NM_005427	MYF6,PDGFRA,RIPOR2,SGCZ,FLNB,CHD7,WT1,CREB1,EFNB2,SORBS2,PRKAA1,RARB,CDON,HOMER1,MESP1,DMD,MEOX2,TWIST1,FHL2,TP73	506	350	16130	1.82157	1	0.520167	23.3958
GOTERM_BP_3	GO:0021537~telencephalon development	15	1.76678	0.0147726	NM_005596,NM_022898,NM_000905,NM_001369,NM_171999,NM_017780,NM_003743,NM_032793,NM_006158,NM_000965,NM_007008,NM_016952,NM_003062,NM_003317	NFIB,BCL11B,NPY,DNAH5,SALL3,CHD7,NCOA1,MFSD2A,NEFL,RARB,RTN4,CDON,SLIT3,NKX2-1	525	231	16663	2.06098	1	0.259174	21.0196
GOTERM_BP_5	GO:0032410~negative regulation of transporter activity	7	0.824499	0.0148024	NM_007014,NM_004113,NM_001232,NM_000297,NM_001149,NM_000474,NM_005301	WWP2,FGF12,CASQ2,PKD2,ANK3,TWIST1,GPR35	506	64	16130	3.4866	1	0.520618	23.7357
GOTERM_BP_5	GO:0031328~positive regulation of cellular biosynthetic process	71	8.36278	0.0148161	NM_002015,NM_003205,NM_001001557,NM_022769,NM_004103,NM_007014,NM_000945,NM_001754,NM_182828,NM_006286,NM_002943,NM_012102,NM_012154,NM_000474,NM_001450,NM_000516,NM_005596,NM_021951,NM_017780,NM_003743,NM_000378,NM_002919,NM_005238,NM_016373,NM_001480,NM_016952,NM_006874,NM_012446,NM_018717,NM_003140,NM_005924,NM_001098169,NM_005922,NM_000856,NM_002469,NM_001426,NM_012326,NM_000346,NM_001793,NM_…	FOXO1,TCF12,GDF6,CRTC3,PTK2B,WWP2,PPP3R1,RUNX1,GDF7,TFDP2,RORA,RERE,AGO2,TWIST1,FHL2,GNAS,NFIB,DMRT1,CHD7,NCOA1,WT1,RFX3,ETS1,WWOX,GALR1,CDON,ELF2,SSBP2,MAML3,SRY,MEOX2,BSX,MAP3K4,GUCY1A1,MYF6,EN1,MAPRE3,SOX9,CDH3,TCF7L2,POT1,KDM3A,ARHGEF10L,ZNF287,CREB1,TFEB,MAF,STN1,RARB,GLIS3,E2F3,TP73,EBF2,PDGFC,PDGFRA,RIT2,BCL11B,NLRP3,HOXC13,SOX1,HMGB2,ADCY1,ZNF423,TLR4,PKD2,INO80,MESP1,NKX2-1,FOXK1	506	1729	16130	1.30902	1	0.515656	23.755
GOTERM_BP_3	GO:0032410~negative regulation of transporter activity	7	0.824499	0.0151055	NM_007014,NM_004113,NM_001232,NM_000297,NM_001149,NM_000474,NM_005301	WWP2,FGF12,CASQ2,PKD2,ANK3,TWIST1,GPR35	525	64	16663	3.47146	1	0.25985	21.4418
GOTERM_BP_5	GO:0007628~adult walking behavior	5	0.588928	0.0152914	NM_000824,NM_004438,NM_000171,NM_017780,NM_000068	GLRB,EPHA4,GLRA1,CHD7,CACNA1A	506	31	16130	5.14153	1	0.521639	24.4206
GOTERM_BP_3	GO:0090659~walking behavior	5	0.588928	0.0155222	NM_000824,NM_004438,NM_000171,NM_017780,NM_000068	GLRB,EPHA4,GLRA1,CHD7,CACNA1A	525	31	16663	5.1192	1	0.26172	21.9671
GOTERM_BP_3	GO:0008344~adult locomotory behavior	8	0.942285	0.0155268	NM_000824,NM_001426,NM_004438,NM_004113,NM_000171,NM_017780,NM_000068,NM_004447	GLRB,EN1,EPHA4,FGF12,GLRA1,CHD7,CACNA1A,EPS8	525	83	16663	3.05919	1	0.257627	21.9729
GOTERM_BP_5	GO:0014068~positive regulation of phosphatidylinositol 3-kinase signaling	7	0.824499	0.0158904	NM_006206,NM_000346,NM_024841,NM_001146,NM_016087,NM_002037,NM_016205	PDGFRA,SOX9,PRR5L,ANGPT1,WNT16,FYN,PDGFC	506	65	16130	3.43296	1	0.530176	25.2515
GOTERM_BP_5	GO:0010557~positive regulation of macromolecule biosynthetic process	66	7.77385	0.0163539	NM_002015,NM_003205,NM_001001557,NM_022769,NM_004103,NM_007014,NM_000945,NM_001754,NM_182828,NM_006286,NM_002943,NM_012102,NM_012154,NM_000474,NM_001450,NM_005596,NM_021951,NM_017780,NM_003743,NM_000378,NM_002919,NM_005238,NM_016373,NM_001480,NM_016952,NM_006874,NM_012446,NM_018717,NM_003140,NM_005924,NM_001098169,NM_005922,NM_002469,NM_001426,NM_012326,NM_000346,NM_030756,NM_015450,NM_018433,NM_…	FOXO1,TCF12,GDF6,CRTC3,PTK2B,WWP2,PPP3R1,RUNX1,GDF7,TFDP2,RORA,RERE,AGO2,TWIST1,FHL2,NFIB,DMRT1,CHD7,NCOA1,WT1,RFX3,ETS1,WWOX,GALR1,CDON,ELF2,SSBP2,MAML3,SRY,MEOX2,BSX,MAP3K4,MYF6,EN1,MAPRE3,SOX9,TCF7L2,POT1,KDM3A,ARHGEF10L,ZNF287,CREB1,TFEB,MAF,STN1,RARB,GLIS3,E2F3,TP73,EBF2,PDGFC,PDGFRA,RIT2,BCL11B,NLRP3,HOXC13,SOX1,HMGB2,ZNF423,TLR4,PKD2,INO80,MESP1,NKX2-1,FOXK1	506	1597	16130	1.31742	1	0.535367	25.8887
GOTERM_BP_5	GO:0001837~epithelial to mesenchymal transition	9	1.06007	0.0163741	NM_001491,NM_000346,NM_007008,NM_004449,NM_030756,NM_003317,NM_000474,NM_016087,NM_020909	GCNT2,SOX9,RTN4,ERG,TCF7L2,NKX2-1,TWIST1,WNT16,EPB41L5	506	104	16130	2.75863	1	0.530767	25.9164
GOTERM_BP_3	GO:0009891~positive regulation of biosynthetic process	72	8.48057	0.0166882	NM_002015,NM_003205,NM_001001557,NM_022769,NM_004103,NM_007014,NM_000945,NM_001754,NM_182828,NM_006286,NM_002943,NM_012102,NM_012154,NM_000474,NM_001450,NM_000516,NM_005596,NM_021951,NM_017780,NM_003743,NM_000378,NM_002919,NM_005238,NM_016373,NM_001480,NM_016952,NM_006874,NM_012446,NM_018717,NM_003140,NM_005924,NM_001098169,NM_005922,NM_000856,NM_002469,NM_001426,NM_012326,NM_000346,NM_001793,NM_…	FOXO1,TCF12,GDF6,CRTC3,PTK2B,WWP2,PPP3R1,RUNX1,GDF7,TFDP2,RORA,RERE,AGO2,TWIST1,FHL2,GNAS,NFIB,DMRT1,CHD7,NCOA1,WT1,RFX3,ETS1,WWOX,GALR1,CDON,ELF2,SSBP2,MAML3,SRY,MEOX2,BSX,MAP3K4,GUCY1A1,MYF6,EN1,MAPRE3,SOX9,CDH3,TCF7L2,POT1,KDM3A,ARHGEF10L,ZNF287,CREB1,TFEB,MAF,STN1,RARB,GLIS3,E2F3,TP73,EBF2,PDGFC,PDGFRA,RIT2,BCL11B,NLRP3,HOXC13,SOX1,HMGB2,ADCY1,ZNF423,PRKAA1,TLR4,PKD2,INO80,MESP1,NKX2-1,FOXK1	525	1760	16663	1.29842	1	0.269883	23.4197
GOTERM_BP_3	GO:0007165~signal transduction	206	24.2638	0.0169571	NM_015000,NM_001001557,NM_000508,NM_018003,NM_021057,NM_182828,NM_153026,NM_003253,NM_012154,NM_012455,NM_012454,NM_006734,NM_012152,NM_000516,NM_171999,NM_198511,NM_003743,NM_004093,NM_030775,NM_080872,NM_016952,NM_003339,NM_001903,NM_006218,NM_003711,NM_003474,NM_018126,NM_016436,NM_018125,NM_018401,NM_000965,NM_001004723,NM_024841,NM_203349,NM_000109,NM_004225,NM_001017920,NM_006206,NM_025211,…	STK38L,GDF6,FGA,UACA,IFNA7,GDF7,PRICKLE1,TIAM1,AGO2,PSD4,TIAM2,HIVEP2,LPAR3,GNAS,SALL3,LANCL3,NCOA1,EFNB2,WNT5B,UNC5D,CDON,UBE2D2,CTNNA1,PIK3CA,PLPP1,ADAM12,TMEM33,PHF20,ARHGEF10L,STK32B,RARB,OR4N2,PRR5L,SHC4,DMD,MFHAS1,DAPL1,PDGFRA,GKAP1,ADAMTS1,TJP1,RASSF6,GNAT3,ATRNL1,CNIH3,TLR4,FLRT3,MESP1,NKX2-1,DYRK1A,PTK2B,RUNX1,NEFL,FGF12,USP18,RCAN3,MUSK,DMRT1,KLRC3,CD2,SASH1,WWOX,AMOT,DHX58,SLIT3,C2CD5,…	525	5775	16663	1.13216	1	0.269448	23.7511
GOTERM_BP_5	GO:0034762~regulation of transmembrane transport	22	2.59128	0.0172168	NM_002600,NM_031897,NM_004103,NM_007014,NM_001149,NM_173515,NM_017780,NM_005301,NM_000068,NM_152495,NM_000724,NM_004272,NM_004113,NM_001232,NM_000297,NM_000722,NM_052867,NM_001830,NM_000109,NM_000474,NM_014399	PDE4B,CACNG6,PTK2B,WWP2,ANK3,CNKSR3,CHD7,GPR35,CACNA1A,CNIH3,CACNB2,HOMER1,FGF12,CASQ2,PKD2,CACNA2D1,NALCN,CLCN4,DMD,TWIST1,TSPAN13	506	406	16130	1.72735	1	0.543824	27.061
GOTERM_BP_3	GO:0034762~regulation of transmembrane transport	22	2.59128	0.018103	NM_002600,NM_031897,NM_004103,NM_007014,NM_001149,NM_173515,NM_017780,NM_005301,NM_000068,NM_152495,NM_000724,NM_004272,NM_004113,NM_001232,NM_000297,NM_000722,NM_052867,NM_001830,NM_000109,NM_000474,NM_014399	PDE4B,CACNG6,PTK2B,WWP2,ANK3,CNKSR3,CHD7,GPR35,CACNA1A,CNIH3,CACNB2,HOMER1,FGF12,CASQ2,PKD2,CACNA2D1,NALCN,CLCN4,DMD,TWIST1,TSPAN13	525	406	16663	1.71985	1	0.280703	25.1481
GOTERM_BP_5	GO:0021872~forebrain generation of neurons	7	0.824499	0.0182297	NM_022898,NM_003062,NM_171999,NM_000307,NM_003317,NM_032109,NM_005986	BCL11B,SLIT3,SALL3,POU3F4,NKX2-1,OTP,SOX1	506	67	16130	3.33048	1	0.559609	28.4149
GOTERM_BP_5	GO:0001654~eye development	19	2.23793	0.0182375	NM_006206,NM_005277,NM_022898,NM_000346,NM_017780,NM_000539,NM_000378,NM_005986,NM_006439,NM_000408,NM_005360,NM_030775,NM_005202,NM_000965,NM_014344,NM_016952,NM_024830,NM_000474,NM_016087	PDGFRA,GPM6A,BCL11B,SOX9,CHD7,RHO,WT1,SOX1,MAB21L2,GPD2,MAF,WNT5B,COL8A2,RARB,FJX1,CDON,LPCAT1,TWIST1,WNT16	506	334	16130	1.81339	1	0.554857	28.4253
GOTERM_BP_5	GO:0045162~clustering of voltage-gated sodium channels	3	0.353357	0.0185061	NM_015090,NM_005010,NM_181789	NFASC,NRCAM,GLDN	506	7	16130	13.6618	1	0.555338	28.7803
GOTERM_BP_3	GO:0035637~multicellular organismal signaling	11	1.29564	0.0186282	NM_000724,NM_031897,NM_001232,NM_000171,NM_000722,NM_000701,NM_001149,NM_015090,NM_005010,NM_005832,NM_000068	CACNB2,CACNG6,CASQ2,GLRA1,CACNA2D1,ATP1A1,ANK3,NFASC,NRCAM,KCNMB2,CACNA1A	525	148	16663	2.35898	1	0.283433	25.7804
GOTERM_BP_5	GO:0043410~positive regulation of MAPK cascade	25	2.94464	0.0187082	NM_001083,NM_000508,NM_001001557,NM_004438,NM_004103,NM_002753,NM_001491,NM_005302,NM_003253,NM_016087,NM_015093,NM_005427,NM_012152,NM_016205,NM_006206,NM_002930,NM_002744,NM_001146,NM_015278,NM_002605,NM_006251,NM_016952,NM_003266,NM_005922	PDE5A,FGA,GDF6,EPHA4,PTK2B,MAPK10,GCNT2,GPR37,TIAM1,WNT16,TAB2,TP73,LPAR3,PDGFC,PDGFRA,RIT2,PRKCZ,ANGPT1,SASH1,PDE8A,PRKAA1,CDON,TLR4,MAP3K4	506	485	16130	1.64317	1	0.554516	29.0462
GOTERM_BP_5	GO:0001819~positive regulation of cytokine production	21	2.4735	0.0194909	NM_002600,NM_002003,NM_176821,NM_004895,NM_005516,NM_014443,NM_002744,NM_001767,NM_017852,NM_001754,NM_002943,NM_006467,NM_002129,NM_004379,NM_052942,NM_001559,NM_024119,NM_014333,NM_003266,NM_015642,NM_000474	PDE4B,FCN1,NLRP10,NLRP3,HLA-E,IL17B,PRKCZ,CD2,NLRP2,RUNX1,RORA,POLR3G,HMGB2,CREB1,GBP5,IL12RB2,DHX58,CADM1,TLR4,ZBTB20,TWIST1	506	386	16130	1.73427	1	0.564741	30.0676
GOTERM_BP_3	GO:0042391~regulation of membrane potential	20	2.35571	0.0197859	NM_000824,NM_004103,NM_007014,NM_002744,NM_000701,NM_001149,NM_005832,NM_002038,NM_000068,NM_152495,NM_000724,NM_004113,NM_001841,NM_001232,NM_000297,NM_000722,NM_000171,NM_052867,NM_005010,NM_000109	GLRB,PTK2B,WWP2,PRKCZ,ATP1A1,ANK3,KCNMB2,IFI6,CACNA1A,CNIH3,CACNB2,FGF12,CNR2,CASQ2,PKD2,CACNA2D1,GLRA1,NALCN,NRCAM,DMD	525	360	16663	1.76328	1	0.294043	27.1565
GOTERM_BP_3	GO:0001819~positive regulation of cytokine production	21	2.4735	0.0203961	NM_002600,NM_002003,NM_176821,NM_004895,NM_005516,NM_014443,NM_002744,NM_001767,NM_017852,NM_001754,NM_002943,NM_006467,NM_002129,NM_004379,NM_052942,NM_001559,NM_024119,NM_014333,NM_003266,NM_015642,NM_000474	PDE4B,FCN1,NLRP10,NLRP3,HLA-E,IL17B,PRKCZ,CD2,NLRP2,RUNX1,RORA,POLR3G,HMGB2,CREB1,GBP5,IL12RB2,DHX58,CADM1,TLR4,ZBTB20,TWIST1	525	386	16663	1.72674	1	0.29747	27.8722
GOTERM_BP_5	GO:2001258~negative regulation of cation channel activity	5	0.588928	0.0209478	NM_004113,NM_001232,NM_000297,NM_001149,NM_005301	FGF12,CASQ2,PKD2,ANK3,GPR35	506	34	16130	4.68786	1	0.586535	31.9317
GOTERM_BP_5	GO:0007416~synapse assembly	10	1.17786	0.0210859	NM_005277,NM_182511,NM_005592,NM_013281,NM_013231,NM_004796,NM_005010,NM_015569,NM_000068,NM_015080	GPM6A,CBLN2,MUSK,FLRT3,FLRT2,NRXN3,NRCAM,DNM3,CACNA1A,NRXN2	506	130	16130	2.45211	1	0.58431	32.106
GOTERM_BP_5	GO:0045165~cell fate commitment	15	1.76678	0.0211389	NM_002469,NM_022898,NM_000346,NM_030756,NM_182828,NM_002943,NM_000378,NM_005986,NM_030775,NM_016952,NM_018670,NM_003317,NM_014572,NM_016087,NM_022659	MYF6,BCL11B,SOX9,TCF7L2,GDF7,RORA,WT1,SOX1,WNT5B,CDON,MESP1,NKX2-1,LATS2,WNT16,EBF2	506	243	16130	1.96775	1	0.580647	32.1727
GOTERM_BP_5	GO:0003341~cilium movement	6	0.706714	0.0212321	NM_206996,NM_001369,NM_001277115,NM_013242,NM_002919	SPAG17,DNAH5,DNAH11,CFAP20,RFX3	506	51	16130	3.75029	1	0.577742	32.2899
GOTERM_BP_5	GO:0022604~regulation of cell morphogenesis	28	3.298	0.0216431	NM_000508,NM_004438,NM_145203,NM_004103,NM_001794,NM_030756,NM_002037,NM_000068,NM_014961,NM_006158,NM_001491,NM_003253,NM_007008,NM_006531,NM_005010,NM_000474,NM_020858,NM_000455,NM_012152,NM_014057,NM_032538,NM_015569,NM_017580,NM_020909,NM_004447,NM_003062,NM_003317,NM_006646	FGA,EPHA4,CSNK1A1L,PTK2B,CDH4,TCF7L2,FYN,CACNA1A,RUFY3,NEFL,GCNT2,TIAM1,RTN4,IFT88,NRCAM,TWIST1,SEMA6D,STK11,LPAR3,OGN,TTBK1,DNM3,ZRANB1,EPB41L5,EPS8,SLIT3,NKX2-1,WASF3	506	568	16130	1.57142	1	0.580332	32.8047
GOTERM_BP_3	GO:0048514~blood vessel morphogenesis	25	2.94464	0.0223396	NM_015204,NM_006218,NM_004103,NM_001754,NM_002943,NM_004039,NM_005202,NM_002210,NM_005010,NM_004796,NM_000474,NM_052851,NM_006206,NM_017780,NM_001146,NM_000378,NM_015278,NM_005238,NM_004093,NM_133265,NM_000297,NM_005924,NM_031305	THSD7A,PIK3CA,PTK2B,RUNX1,RORA,ANXA2,COL8A2,ITGAV,NRCAM,NRXN3,TWIST1,STARD13,PDGFRA,CHD7,ANGPT1,WT1,SASH1,ETS1,EFNB2,AMOT,PKD2,MEOX2,ARHGAP24	525	491	16663	1.61604	1	0.316648	30.1079
GOTERM_BP_5	GO:0034765~regulation of ion transmembrane transport	21	2.4735	0.0224821	NM_002600,NM_031897,NM_004103,NM_007014,NM_001149,NM_173515,NM_017780,NM_005301,NM_000068,NM_152495,NM_000724,NM_004272,NM_004113,NM_001232,NM_000297,NM_000722,NM_052867,NM_001830,NM_000109,NM_014399	PDE4B,CACNG6,PTK2B,WWP2,ANK3,CNKSR3,CHD7,GPR35,CACNA1A,CNIH3,CACNB2,HOMER1,FGF12,CASQ2,PKD2,CACNA2D1,NALCN,CLCN4,DMD,TSPAN13	506	392	16130	1.70772	1	0.589945	33.844
GOTERM_BP_5	GO:1902531~regulation of intracellular signal transduction	69	8.12721	0.0237127	NM_002015,NM_002947,NM_001396,NM_000508,NM_001001557,NM_022769,NM_004438,NM_018003,NM_004103,NM_021057,NM_017790,NM_013231,NM_173515,NM_018948,NM_182828,NM_002943,NM_000949,NM_001491,NM_005302,NM_003253,NM_012455,NM_000474,NM_016087,NM_012454,NM_012152,NM_013441,NM_015093,NM_000516,NM_016603,NM_015278,NM_005301,NM_133265,NM_024119,NM_016952,NM_001029884,NM_005922,NM_031305,NM_020197,NM_001083,NM_…	FOXO1,RPA3,DYRK1A,FGA,GDF6,CRTC3,EPHA4,UACA,PTK2B,IFNA7,RGS3,FLRT2,CNKSR3,ERRFI1,GDF7,RORA,PRLR,GCNT2,GPR37,TIAM1,PSD4,TWIST1,WNT16,TIAM2,LPAR3,RCAN3,TAB2,GNAS,FAM13B,SASH1,GPR35,AMOT,DHX58,CDON,PLEKHG1,MAP3K4,ARHGAP24,SMYD2,PDE5A,SOX9,PIK3CA,TCF7L2,FYN,MAPK10,TRAF3IP2,ARHGAP36,PHF20,ARHGEF10L,FGF5,PRR5L,CASQ2,UBR1,DMD,STK11,TP73,PDGFC,STARD13,RIT2,PDGFRA,NLRP3,PRKCZ,PDE8A,ANGPT1,CMKLR1,PRKAA1,TL…	506	1714	16130	1.28328	1	0.605309	35.341
GOTERM_BP_5	GO:0000165~MAPK cascade	38	4.47585	0.0241422	NM_002015,NM_001083,NM_000346,NM_000508,NM_001001557,NM_004438,NM_004103,NM_017790,NM_173515,NM_018948,NM_002037,NM_002753,NM_015376,NM_006158,NM_004464,NM_001491,NM_003253,NM_005302,NM_002210,NM_004113,NM_000109,NM_016087,NM_012152,NM_005427,NM_015093,NM_016205,NM_006206,NM_002930,NM_002748,NM_002744,NM_002605,NM_001146,NM_015278,NM_006251,NM_003266,NM_016952,NM_005922	FOXO1,PDE5A,SOX9,FGA,GDF6,EPHA4,PTK2B,RGS3,CNKSR3,ERRFI1,FYN,MAPK10,RASGRP3,NEFL,FGF5,GCNT2,TIAM1,GPR37,ITGAV,FGF12,DMD,WNT16,LPAR3,TP73,TAB2,PDGFC,PDGFRA,RIT2,MAPK6,PRKCZ,PDE8A,ANGPT1,SASH1,PRKAA1,TLR4,CDON,MAP3K4	506	841	16130	1.44036	1	0.607633	35.8559
GOTERM_BP_3	GO:0048585~negative regulation of response to stimulus	57	6.71378	0.0251507	NM_002015,NM_001396,NM_000508,NM_022769,NM_004438,NM_017790,NM_013231,NM_173515,NM_018948,NM_002943,NM_153026,NM_005302,NM_002210,NM_001004431,NM_000474,NM_170662,NM_171999,NM_005238,NM_016373,NM_030775,NM_024119,NM_003062,NM_001903,NM_002922,NM_006504,NM_000346,NM_030756,NM_002038,NM_002037,NM_001637,NM_004039,NM_024841,NM_001841,NM_001232,NM_020858,NM_174916,NM_000109,NM_000455,NM_005427,NM_006…	FOXO1,DYRK1A,FGA,CRTC3,EPHA4,RGS3,FLRT2,CNKSR3,ERRFI1,RORA,PRICKLE1,GPR37,ITGAV,METRNL,TWIST1,CBLB,SALL3,ETS1,WWOX,WNT5B,DHX58,SLIT3,CTNNA1,RGS1,PTPRE,SOX9,TCF7L2,IFI6,FYN,AOAH,ANXA2,PRR5L,CNR2,CASQ2,SEMA6D,UBR1,DMD,STK11,TP73,PDGFRA,PLAT,NLRP3,HLA-E,PRKCZ,PDE8A,ANGPT1,HMGB2,PRKAA1,TLR4,FLRT3,MESP1,PKD2,NKX2-1,LATS2,EYA4	525	1369	16663	1.32149	1	0.344495	33.2271
GOTERM_BP_5	GO:0035556~intracellular signal transduction	101	11.8963	0.0251768	NM_002015,NM_015000,NM_001001557,NM_000508,NM_021057,NM_018003,NM_005813,NM_017790,NM_013231,NM_173515,NM_182828,NM_006286,NM_001491,NM_003253,NM_002210,NM_012250,NM_000474,NM_012154,NM_012455,NM_016087,NM_012454,NM_012152,NM_015093,NM_000516,NM_015088,NM_016952,NM_001029884,NM_005922,NM_031305,NM_001083,NM_006218,NM_144967,NM_016436,NM_018125,NM_147200,NM_152520,NM_018401,NM_004464,NM_024841,NM_…	FOXO1,STK38L,GDF6,FGA,IFNA7,UACA,PRKD3,RGS3,FLRT2,CNKSR3,GDF7,TFDP2,GCNT2,TIAM1,ITGAV,RRAS2,TWIST1,AGO2,PSD4,WNT16,TIAM2,LPAR3,TAB2,GNAS,TNRC6B,CDON,PLEKHG1,MAP3K4,ARHGAP24,PDE5A,PIK3CA,ARHGAP36,PHF20,ARHGEF10L,TRAF3IP2,ZNF385B,STK32B,FGF5,PRR5L,SHC4,UBR1,DMD,STK11,MFHAS1,STARD13,PDGFC,PDGFRA,RIT2,TJP1,ANGPT1,EPS8,ADCY1,TLR4,FLRT3,RPA3,DYRK1A,CRTC3,EPHA4,PTK2B,PPP3R1,ERRFI1,PRLR,RORA,RASGRP3,NEFL…	506	2657	16130	1.21175	1	0.618947	37.0804
GOTERM_BP_5	GO:0035137~hindlimb morphogenesis	5	0.588928	0.0253443	NM_000516,NM_000965,NM_171999,NM_017780,NM_000474	GNAS,RARB,SALL3,CHD7,TWIST1	506	36	16130	4.42743	1	0.617166	37.2765
GOTERM_BP_3	GO:0051128~regulation of cellular component organization	90	10.6007	0.0256422	NM_015000,NM_002947,NM_000508,NM_004438,NM_004103,NM_152734,NM_000945,NM_013231,NM_005158,NM_000068,NM_178571,NM_052942,NM_014961,NM_006158,NM_001491,NM_003253,NM_007008,NM_002210,NM_006531,NM_017745,NM_015130,NM_005010,NM_000474,NM_012152,NM_020244,NM_005103,NM_014057,NM_182511,NM_005592,NM_021951,NM_032538,NM_015569,NM_000378,NM_005238,NM_133265,NM_207118,NM_000919,NM_003062,NM_014802,NM_001856…	STK38L,RPA3,FGA,EPHA4,PTK2B,C6orf89,PPP3R1,FLRT2,ABL2,CACNA1A,TBC1D26,GBP5,RUFY3,NEFL,GCNT2,TIAM1,RTN4,ITGAV,IFT88,BCOR,TBC1D9,NRCAM,TWIST1,LPAR3,CHPT1,FEZ1,OGN,CBLN2,MUSK,DMRT1,TTBK1,DNM3,WT1,ETS1,AMOT,GTF2H5,PAM,SLIT3,C2CD5,COL16A1,MAP3K4,EXTL3,MYF6,GPM6A,GPM6B,SOX9,TOMM7,CSNK1A1L,CDH4,TCF7L2,VPS4A,POT1,FYN,TMEM33,KDM3A,ARHGEF10L,DNAJC6,CREB1,ANXA2,STN1,IGFBPL1,HRK,NRXN3,MMP3,SEMA6D,DMD,STK11,T…	525	2323	16663	1.22967	1	0.345493	33.7588
GOTERM_BP_5	GO:0043269~regulation of ion transport	27	3.18021	0.0265636	NM_004103,NM_007014,NM_000701,NM_173515,NM_000068,NM_000724,NM_004113,NM_001232,NM_000722,NM_000474,NM_000109,NM_014861,NM_012152,NM_014399,NM_002600,NM_031897,NM_001149,NM_017780,NM_005301,NM_152495,NM_004272,NM_000297,NM_052867,NM_001830,NM_003042	PTK2B,WWP2,ATP1A1,CNKSR3,CACNA1A,CACNB2,FGF12,CASQ2,CACNA2D1,TWIST1,DMD,ATP2C2,LPAR3,TSPAN13,PDE4B,CACNG6,ANK3,CHD7,GPR35,CNIH3,HOMER1,PKD2,NALCN,CLCN4,SLC6A1	506	554	16130	1.5536	1	0.630473	38.6871
GOTERM_BP_5	GO:0071417~cellular response to organonitrogen compound	24	2.82686	0.0272397	NM_002600,NM_000089,NM_002015,NM_001903,NM_000516,NM_006504,NM_000346,NM_006218,NM_002645,NM_002271,NM_002744,NM_018948,NM_000378,NM_000949,NM_002037,NM_004379,NM_021116,NM_006251,NM_014802,NM_001232,NM_001856,NM_000171,NM_174916,NM_016205	PDE4B,COL1A2,FOXO1,CTNNA1,GNAS,PTPRE,SOX9,PIK3CA,PIK3C2A,IPO5,PRKCZ,ERRFI1,WT1,PRLR,FYN,CREB1,ADCY1,PRKAA1,C2CD5,CASQ2,COL16A1,GLRA1,UBR1,PDGFC	506	477	16130	1.6039	1	0.635689	39.4562
GOTERM_BP_5	GO:0034220~ion transmembrane transport	42	4.947	0.0272796	NM_000824,NM_000807,NM_005277,NM_205850,NM_004103,NM_006028,NM_007014,NM_016612,NM_173515,NM_000701,NM_005832,NM_001303,NM_000068,NM_015350,NM_002042,NM_000724,NM_001039,NM_002210,NM_005691,NM_004113,NM_001232,NM_000722,NM_000171,NM_000109,NM_014861,NM_014399,NM_002600,NM_001010919,NM_031897,NM_001149,NM_003742,NM_017780,NM_130902,NM_173833,NM_005301,NM_152495,NM_013387,NM_004272,NM_000297,NM_052…	GLRB,GABRA2,GPM6A,SLC24A5,PTK2B,HTR3B,WWP2,SLC25A37,CNKSR3,ATP1A1,KCNMB2,COX10,CACNA1A,LRRC8B,GABRR1,CACNB2,SCNN1G,ITGAV,ABCC9,FGF12,CASQ2,CACNA2D1,GLRA1,DMD,ATP2C2,TSPAN13,PDE4B,CALHM6,CACNG6,ANK3,ABCB11,CHD7,COX7B2,SCARA5,GPR35,CNIH3,UQCR10,HOMER1,PKD2,NALCN,CLCN4	506	963	16130	1.39029	1	0.632125	39.5013
GOTERM_BP_5	GO:0071230~cellular response to amino acid stimulus	6	0.706714	0.0284325	NM_000089,NM_002271,NM_000171,NM_001856,NM_174916,NM_016205	COL1A2,IPO5,GLRA1,COL16A1,UBR1,PDGFC	506	55	16130	3.47754	1	0.643504	40.791
GOTERM_BP_5	GO:0010976~positive regulation of neuron projection development	14	1.649	0.0286265	NM_014961,NM_005103,NM_006158,NM_002930,NM_003253,NM_002748,NM_004438,NM_004103,NM_001794,NM_005158,NM_000109,NM_000455,NM_002037,NM_012152	RUFY3,FEZ1,NEFL,RIT2,TIAM1,MAPK6,EPHA4,PTK2B,CDH4,ABL2,DMD,STK11,FYN,LPAR3	506	229	16130	1.94884	1	0.642022	41.0055
GOTERM_BP_3	GO:0031325~positive regulation of cellular metabolic process	107	12.6031	0.028648	NM_002015,NM_001001557,NM_000508,NM_021057,NM_182828,NM_006286,NM_153026,NM_001491,NM_003253,NM_012154,NM_000474,NM_016087,NM_012152,NM_015093,NM_000516,NM_017780,NM_003743,NM_000378,NM_002919,NM_001480,NM_015088,NM_016952,NM_006874,NM_012446,NM_018717,NM_003140,NM_005924,NM_005922,NM_002469,NM_001083,NM_006218,NM_001086,NM_015450,NM_001134363,NM_018125,NM_020653,NM_004039,NM_005360,NM_000965,NM_…	FOXO1,GDF6,FGA,IFNA7,GDF7,TFDP2,PRICKLE1,GCNT2,TIAM1,AGO2,TWIST1,WNT16,LPAR3,TAB2,GNAS,CHD7,NCOA1,WT1,RFX3,GALR1,TNRC6B,CDON,ELF2,SSBP2,MAML3,SRY,MEOX2,MAP3K4,MYF6,PDE5A,PIK3CA,AADAC,POT1,RBM20,ARHGEF10L,ZNF287,ANXA2,MAF,RARB,GLIS3,PRR5L,STK11,EBF2,PDGFC,PDGFRA,RIT2,ANGPT1,HMGB2,SOX1,ADCY1,ZNF423,TLR4,MESP1,INO80,NKX2-1,DYRK1A,TCF12,CRTC3,EPHA4,PTK2B,C6orf89,WWP2,PPP3R1,RUNX1,NLRP2,PRLR,RORA,GPR3…	525	2839	16663	1.19622	1	0.373044	36.9257
GOTERM_BP_3	GO:0071495~cellular response to endogenous stimulus	50	5.88928	0.0291241	NM_002015,NM_001001557,NM_013231,NM_000701,NM_018948,NM_182828,NM_000949,NM_002943,NM_001491,NM_004113,NM_000171,NM_001450,NM_000516,NM_004772,NM_003743,NM_000378,NM_016373,NM_003062,NM_014802,NM_001856,NM_000089,NM_001903,NM_006504,NM_000346,NM_006218,NM_002271,NM_003711,NM_002037,NM_018433,NM_004379,NM_004464,NM_000965,NM_058229,NM_001232,NM_174916,NM_000455,NM_016205,NM_002600,NM_004133,NM_002…	FOXO1,GDF6,FLRT2,ATP1A1,ERRFI1,GDF7,PRLR,RORA,GCNT2,FGF12,GLRA1,FHL2,GNAS,NREP,NCOA1,WT1,WWOX,SLIT3,C2CD5,COL16A1,COL1A2,CTNNA1,PTPRE,SOX9,PIK3CA,IPO5,PLPP1,FYN,KDM3A,CREB1,FGF5,RARB,FBXO32,CASQ2,UBR1,STK11,PDGFC,PDE4B,HNF4G,PIK3C2A,PRKCZ,EPB41L5,PDE8A,ZNF423,ADCY1,PRKAA1,FLRT3,NKX2-1,LATS2	525	1185	16663	1.3392	1	0.373402	37.4141
GOTERM_BP_3	GO:0050808~synapse organization	14	1.649	0.0312798	NM_000824,NM_005277,NM_182511,NM_005592,NM_001149,NM_013231,NM_015569,NM_000068,NM_000724,NM_013281,NM_015090,NM_005010,NM_004796,NM_015080	GLRB,GPM6A,CBLN2,MUSK,ANK3,FLRT2,DNM3,CACNA1A,CACNB2,FLRT3,NFASC,NRCAM,NRXN3,NRXN2	525	231	16663	1.92358	1	0.390423	39.5814
GOTERM_BP_3	GO:0060322~head development	33	3.88693	0.031416	NM_001426,NM_004434,NM_000905,NM_001369,NM_016379,NM_182828,NM_002943,NM_002037,NM_000068,NM_004379,NM_006158,NM_014333,NM_007008,NM_000965,NM_012102,NM_020858,NM_005596,NM_022898,NM_171999,NM_032538,NM_017780,NM_003743,NM_032793,NM_005986,NM_005238,NM_016952,NM_031461,NM_003062,NM_013281,NM_003317,NM_000307,NM_032109	EN1,EML1,NPY,DNAH5,VCX3A,GDF7,RORA,FYN,CACNA1A,CREB1,NEFL,CADM1,RTN4,RARB,RERE,SEMA6D,NFIB,BCL11B,SALL3,TTBK1,CHD7,NCOA1,MFSD2A,SOX1,ETS1,CDON,CRISPLD1,SLIT3,FLRT3,NKX2-1,POU3F4,OTP	525	720	16663	1.45471	1	0.387225	39.7159
GOTERM_BP_5	GO:0030855~epithelial cell differentiation	27	3.18021	0.0314918	NM_001009931,NM_000346,NM_001793,NM_182828,NM_018948,NM_000949,NM_004379,NM_005360,NM_000965,NM_005226,NM_000109,NM_016087,NM_005596,NM_022898,NM_001457,NM_021951,NM_003257,NM_020909,NM_000378,NM_002919,NM_030775,NM_178431,NM_018670,NM_003317,NM_014572,NM_173050	HRNR,SOX9,CDH3,GDF7,ERRFI1,PRLR,CREB1,MAF,RARB,S1PR3,DMD,WNT16,NFIB,BCL11B,FLNB,DMRT1,TJP1,EPB41L5,WT1,RFX3,WNT5B,LCE3A,MESP1,NKX2-1,LATS2,SCUBE1	506	563	16130	1.52876	1	0.673589	44.0885
GOTERM_BP_3	GO:0003012~muscle system process	21	2.4735	0.0320385	NM_002600,NM_006218,NM_001083,NM_002645,NM_000701,NM_018948,NM_004342,NM_000872,NM_003603,NM_003253,NM_000724,NM_058229,NM_004553,NM_004272,NM_004113,NM_001232,NM_000722,NM_000171,NM_000109,NM_000856	PDE4B,PIK3CA,PDE5A,PIK3C2A,ATP1A1,ERRFI1,CALD1,HTR7,SORBS2,TIAM1,CACNB2,FBXO32,NDUFS6,HOMER1,FGF12,CASQ2,CACNA2D1,GLRA1,DMD,GUCY1A1	525	405	16663	1.64573	1	0.388766	40.3273
GOTERM_BP_5	GO:0050715~positive regulation of cytokine secretion	8	0.942285	0.0325121	NM_002003,NM_014333,NM_176821,NM_004895,NM_002744,NM_017852,NM_001767,NM_000474	FCN1,CADM1,NLRP10,NLRP3,PRKCZ,NLRP2,CD2,TWIST1	506	97	16130	2.62907	1	0.681513	45.1491
GOTERM_BP_3	GO:0022603~regulation of anatomical structure morphogenesis	45	5.30035	0.0328989	NM_002469,NM_000346,NM_000508,NM_004438,NM_145203,NM_004103,NM_001794,NM_001754,NM_030756,NM_182828,NM_002037,NM_000068,NM_153026,NM_006158,NM_014961,NM_001491,NM_003253,NM_007008,NM_006531,NM_017745,NM_005010,NM_020858,NM_000474,NM_000455,NM_012152,NM_052851,NM_014057,NM_005596,NM_004449,NM_032538,NM_015569,NM_000378,NM_015278,NM_017580,NM_020909,NM_004447,NM_005238,NM_004093,NM_133265,NM_004859…	MYF6,SOX9,FGA,EPHA4,CSNK1A1L,PTK2B,CDH4,RUNX1,TCF7L2,GDF7,FYN,CACNA1A,PRICKLE1,NEFL,RUFY3,GCNT2,TIAM1,RTN4,IFT88,BCOR,NRCAM,SEMA6D,TWIST1,STK11,LPAR3,STARD13,OGN,NFIB,ERG,TTBK1,DNM3,WT1,SASH1,ZRANB1,EPB41L5,EPS8,ETS1,EFNB2,AMOT,CLTC,SLIT3,MESP1,NKX2-1,MEOX2,WASF3	525	1051	16663	1.35895	1	0.392492	41.1628
GOTERM_BP_3	GO:0098609~cell-cell adhesion	49	5.7715	0.0330001	NM_001903,NM_006218,NM_000346,NM_001083,NM_000508,NM_001905,NM_021057,NM_001794,NM_001793,NM_005358,NM_024329,NM_002037,NM_002943,NM_000949,NM_001750,NM_181789,NM_004039,NM_001491,NM_014333,NM_005202,NM_021101,NM_007008,NM_002210,NM_015090,NM_022843,NM_004796,NM_005010,NM_000455,NM_006206,NM_020815,NM_000516,NM_022898,NM_004895,NM_005516,NM_001457,NM_002744,NM_003257,NM_001767,NM_001149,NM_017780…	CTNNA1,PIK3CA,SOX9,PDE5A,FGA,CTPS1,IFNA7,CDH4,CDH3,LMO7,EFHD2,FYN,RORA,PRLR,CAST,GLDN,ANXA2,GCNT2,CADM1,COL8A2,CLDN1,RTN4,ITGAV,NFASC,PCDH20,NRXN3,NRCAM,STK11,PDGFRA,PCDH10,GNAS,BCL11B,NLRP3,HLA-E,FLNB,PRKCZ,TJP1,CD2,ANK3,CHD7,CALD1,EPB41L5,ETS1,EFNB2,RAG1,UNC5D,GRAP2,FLRT3,NRXN2	525	1164	16663	1.33609	1	0.389091	41.2603
GOTERM_BP_5	GO:0006812~cation transport	42	4.947	0.0330364	NM_005277,NM_018475,NM_000905,NM_205850,NM_004103,NM_006028,NM_007014,NM_016612,NM_173515,NM_000701,NM_001303,NM_005832,NM_002037,NM_000068,NM_000724,NM_001039,NM_002210,NM_005691,NM_004113,NM_001232,NM_000722,NM_000109,NM_000474,NM_014861,NM_012152,NM_014399,NM_002600,NM_001010919,NM_031897,NM_001149,NM_003742,NM_017780,NM_130902,NM_173833,NM_005301,NM_004859,NM_013387,NM_004272,NM_000297,NM_052…	GPM6A,TMEM165,NPY,SLC24A5,PTK2B,HTR3B,WWP2,SLC25A37,CNKSR3,ATP1A1,COX10,KCNMB2,FYN,CACNA1A,CACNB2,SCNN1G,ITGAV,ABCC9,FGF12,CASQ2,CACNA2D1,DMD,TWIST1,ATP2C2,LPAR3,TSPAN13,PDE4B,CALHM6,CACNG6,ANK3,ABCB11,CHD7,COX7B2,SCARA5,GPR35,CLTC,UQCR10,HOMER1,PKD2,NALCN	506	975	16130	1.37318	1	0.683584	45.6867
GOTERM_BP_3	GO:0006793~phosphorus metabolic process	115	13.5453	0.0333038	NM_001064,NM_002015,NM_015000,NM_001001557,NM_000508,NM_021057,NM_005813,NM_017790,NM_013231,NM_173515,NM_000701,NM_182828,NM_005158,NM_001491,NM_003253,NM_002210,NM_002493,NM_000474,NM_016087,NM_015093,NM_012152,NM_020244,NM_000516,NM_170662,NM_032538,NM_000408,NM_001480,NM_013387,NM_016952,NM_005922,NM_001080480,NM_006504,NM_001083,NM_006218,NM_152422,NM_001905,NM_003711,NM_004039,NM_018401,NM_…	TKT,FOXO1,STK38L,GDF6,FGA,IFNA7,PRKD3,RGS3,FLRT2,CNKSR3,ATP1A1,GDF7,ABL2,GCNT2,TIAM1,ITGAV,NDUFB6,TWIST1,WNT16,TAB2,LPAR3,CHPT1,GNAS,CBLB,TTBK1,GPD2,GALR1,UQCR10,CDON,MAP3K4,MBOAT1,PTPRE,PDE5A,PIK3CA,PTPDC1,CTPS1,PLPP1,ANXA2,STK32B,FGF5,PRR5L,MYLK4,DMD,STK11,PDGFC,PDGFRA,RIT2,CDC14A,ERG,ANGPT1,IL12RB2,ADCY1,TMEM132D,TLR4,FLRT3,NKX2-1,DUSP27,DYRK1A,EPHA4,PTK2B,PPP3R1,ALPK2,COX10,ERRFI1,PRLR,RORA,R…	525	3089	16663	1.18161	1	0.387627	41.5521
GOTERM_BP_5	GO:2000147~positive regulation of cell motility	21	2.4735	0.0337709	NM_006206,NM_000346,NM_004103,NM_020909,NM_015278,NM_001146,NM_004072,NM_014961,NM_005238,NM_001491,NM_133265,NM_030775,NM_003253,NM_002210,NM_013242,NM_012250,NM_000877,NM_020858,NM_000474,NM_016205	PDGFRA,SOX9,PTK2B,EPB41L5,SASH1,ANGPT1,CMKLR1,RUFY3,ETS1,GCNT2,AMOT,WNT5B,TIAM1,ITGAV,CFAP20,RRAS2,IL1R1,SEMA6D,TWIST1,PDGFC	506	409	16130	1.63674	1	0.687912	46.4315
GOTERM_BP_5	GO:0014066~regulation of phosphatidylinositol 3-kinase signaling	10	1.17786	0.0346415	NM_006206,NM_004464,NM_006218,NM_000346,NM_024841,NM_000474,NM_001146,NM_016087,NM_002037,NM_016205	PDGFRA,FGF5,PIK3CA,SOX9,PRR5L,TWIST1,ANGPT1,WNT16,FYN,PDGFC	506	142	16130	2.24489	1	0.69355	47.3016
GOTERM_BP_5	GO:0050663~cytokine secretion	11	1.29564	0.0349805	NM_002003,NM_014333,NM_176821,NM_004895,NM_003266,NM_002744,NM_017852,NM_001767,NM_000474,NM_001146,NM_052942	FCN1,CADM1,NLRP10,NLRP3,TLR4,PRKCZ,NLRP2,CD2,TWIST1,ANGPT1,GBP5	506	165	16130	2.12516	1	0.693427	47.6369
GOTERM_BP_3	GO:2000147~positive regulation of cell motility	21	2.4735	0.0350363	NM_006206,NM_000346,NM_004103,NM_020909,NM_015278,NM_001146,NM_004072,NM_014961,NM_005238,NM_001491,NM_133265,NM_030775,NM_003253,NM_002210,NM_013242,NM_012250,NM_000877,NM_020858,NM_000474,NM_016205	PDGFRA,SOX9,PTK2B,EPB41L5,SASH1,ANGPT1,CMKLR1,RUFY3,ETS1,GCNT2,AMOT,WNT5B,TIAM1,ITGAV,CFAP20,RRAS2,IL1R1,SEMA6D,TWIST1,PDGFC	525	409	16663	1.62963	1	0.399032	43.191
GOTERM_BP_5	GO:0050848~regulation of calcium-mediated signaling	7	0.824499	0.0353394	NM_002930,NM_004103,NM_001232,NM_000297,NM_000109,NM_013441,NM_004072	RIT2,PTK2B,CASQ2,PKD2,DMD,RCAN3,CMKLR1	506	78	16130	2.8608	1	0.693513	47.9896
GOTERM_BP_5	GO:0010628~positive regulation of gene expression	67	7.89164	0.0354698	NM_002015,NM_003205,NM_001001557,NM_022769,NM_004103,NM_007014,NM_000945,NM_001754,NM_182828,NM_006286,NM_002943,NM_012102,NM_012154,NM_000474,NM_001450,NM_016087,NM_005596,NM_005592,NM_021951,NM_017780,NM_003743,NM_000378,NM_002919,NM_005238,NM_016373,NM_001480,NM_016952,NM_006874,NM_012446,NM_018717,NM_003140,NM_005924,NM_001098169,NM_002469,NM_001426,NM_012326,NM_000346,NM_001793,NM_030756,NM_…	FOXO1,TCF12,GDF6,CRTC3,PTK2B,WWP2,PPP3R1,RUNX1,GDF7,TFDP2,RORA,RERE,AGO2,TWIST1,FHL2,WNT16,NFIB,MUSK,DMRT1,CHD7,NCOA1,WT1,RFX3,ETS1,WWOX,GALR1,CDON,ELF2,SSBP2,MAML3,SRY,MEOX2,BSX,MYF6,EN1,MAPRE3,SOX9,CDH3,TCF7L2,RBM20,KDM3A,ARHGEF10L,ZNF287,CREB1,TFEB,MAF,RARB,GLIS3,E2F3,TP73,EBF2,RIT2,BCL11B,NLRP3,HOXC13,ANK3,SOX1,HMGB2,ZNF423,PRKAA1,TLR4,PKD2,INO80,MESP1,NKX2-1,FOXK1	506	1692	16130	1.26229	1	0.691229	48.1172
GOTERM_BP_5	GO:0043408~regulation of MAPK cascade	31	3.65135	0.0359937	NM_002015,NM_001083,NM_000508,NM_001001557,NM_004438,NM_004103,NM_017790,NM_173515,NM_182828,NM_018948,NM_002753,NM_001491,NM_005302,NM_003253,NM_000109,NM_016087,NM_015093,NM_005427,NM_012152,NM_016205,NM_006206,NM_002930,NM_002744,NM_002605,NM_001146,NM_015278,NM_006251,NM_003266,NM_016952,NM_005922	FOXO1,PDE5A,FGA,GDF6,EPHA4,PTK2B,RGS3,CNKSR3,GDF7,ERRFI1,MAPK10,GCNT2,GPR37,TIAM1,DMD,WNT16,TAB2,TP73,LPAR3,PDGFC,PDGFRA,RIT2,PRKCZ,PDE8A,ANGPT1,SASH1,PRKAA1,TLR4,CDON,MAP3K4	506	678	16130	1.45752	1	0.693035	48.6268
GOTERM_BP_5	GO:0001525~angiogenesis	21	2.4735	0.0362357	NM_006206,NM_015204,NM_006218,NM_004103,NM_001754,NM_002943,NM_015278,NM_001146,NM_004039,NM_005238,NM_004093,NM_133265,NM_005202,NM_002210,NM_004796,NM_005010,NM_005924,NM_000474,NM_031305,NM_052851	PDGFRA,THSD7A,PIK3CA,PTK2B,RUNX1,RORA,SASH1,ANGPT1,ANXA2,ETS1,EFNB2,AMOT,COL8A2,ITGAV,NRXN3,NRCAM,MEOX2,TWIST1,ARHGAP24,STARD13	506	413	16130	1.62089	1	0.691938	48.8606
GOTERM_BP_5	GO:0010975~regulation of neuron projection development	21	2.4735	0.0362357	NM_005103,NM_002930,NM_014057,NM_002748,NM_004438,NM_004103,NM_001794,NM_005158,NM_015569,NM_002037,NM_000068,NM_014961,NM_006158,NM_003253,NM_007008,NM_003062,NM_005010,NM_000109,NM_020858,NM_000455,NM_012152	FEZ1,RIT2,OGN,MAPK6,EPHA4,PTK2B,CDH4,ABL2,DNM3,FYN,CACNA1A,RUFY3,NEFL,TIAM1,RTN4,SLIT3,NRCAM,DMD,SEMA6D,STK11,LPAR3	506	413	16130	1.62089	1	0.691938	48.8606
GOTERM_BP_3	GO:0007267~cell-cell signaling	61	7.18492	0.0376528	NM_002015,NM_000905,NM_000508,NM_004103,NM_021057,NM_005503,NM_000945,NM_005250,NM_000068,NM_153026,NM_003253,NM_004113,NM_000171,NM_012154,NM_016087,NM_012152,NM_022039,NM_000516,NM_014443,NM_017780,NM_002919,NM_004093,NM_016373,NM_030775,NM_001480,NM_014344,NM_015088,NM_015080,NM_058186,NM_000824,NM_000346,NM_145203,NM_006028,NM_001793,NM_030756,NM_005832,NM_004379,NM_004464,NM_002042,NM_000724…	FOXO1,NPY,FGA,PTK2B,IFNA7,APBA2,PPP3R1,FOXL1,CACNA1A,PRICKLE1,TIAM1,FGF12,GLRA1,AGO2,WNT16,LPAR3,FBXW4,GNAS,IL17B,CHD7,RFX3,EFNB2,WWOX,WNT5B,GALR1,FJX1,TNRC6B,NRXN2,FAM3B,GLRB,SOX9,CSNK1A1L,HTR3B,CDH3,TCF7L2,KCNMB2,CREB1,FGF5,GABRR1,CACNB2,CNR2,CASQ2,CACNA2D1,NRXN3,STK11,SNCAIP,RIT2,TJP1,PRKCZ,SHISA8,ZRANB1,HTR7,CNIH3,PRKAA1,CLTC,GRAP2,HOMER1,MESP1,LATS2,SLC6A1,RNF220	525	1517	16663	1.27626	1	0.417528	45.5848
GOTERM_BP_3	GO:0001525~angiogenesis	21	2.4735	0.0378049	NM_006206,NM_015204,NM_006218,NM_004103,NM_001754,NM_002943,NM_015278,NM_001146,NM_004039,NM_005238,NM_004093,NM_133265,NM_005202,NM_002210,NM_004796,NM_005010,NM_005924,NM_000474,NM_031305,NM_052851	PDGFRA,THSD7A,PIK3CA,PTK2B,RUNX1,RORA,SASH1,ANGPT1,ANXA2,ETS1,EFNB2,AMOT,COL8A2,ITGAV,NRXN3,NRCAM,MEOX2,TWIST1,ARHGAP24,STARD13	525	413	16663	1.61385	1	0.414545	45.721
GOTERM_BP_5	GO:0035051~cardiocyte differentiation	9	1.06007	0.0379176	NM_006206,NM_153026,NM_004093,NM_003603,NM_000965,NM_018670,NM_000474,NM_001450,NM_000378	PDGFRA,PRICKLE1,EFNB2,SORBS2,RARB,MESP1,TWIST1,FHL2,WT1	506	122	16130	2.35162	1	0.705125	50.4582
GOTERM_BP_5	GO:0050919~negative chemotaxis	5	0.588928	0.0386056	NM_002210,NM_003062,NM_013281,NM_013231,NM_020858	ITGAV,SLIT3,FLRT3,FLRT2,SEMA6D	506	41	16130	3.8875	1	0.708246	51.098
GOTERM_BP_5	GO:0060428~lung epithelium development	5	0.588928	0.0386056	NM_005596,NM_000346,NM_018948,NM_003317,NM_004379	NFIB,SOX9,ERRFI1,NKX2-1,CREB1	506	41	16130	3.8875	1	0.708246	51.098
GOTERM_BP_5	GO:0048286~lung alveolus development	5	0.588928	0.0386056	NM_022748,NM_032495,NM_018948,NM_003317,NM_004379	TNS3,HOPX,ERRFI1,NKX2-1,CREB1	506	41	16130	3.8875	1	0.708246	51.098
GOTERM_BP_5	GO:0043623~cellular protein complex assembly	27	3.18021	0.0389094	NM_000508,NM_001369,NM_004103,NM_002271,NM_005333,NM_001303,NM_001017980,NM_000949,NM_018126,NM_052942,NM_006158,NM_007008,NM_001232,NM_000109,NM_002493,NM_016205,NM_002645,NM_004895,NM_015569,NM_001146,NM_004547,NM_004447,NM_018224,NM_013387,NM_003266,NM_004553,NM_006646	FGA,DNAH5,PTK2B,IPO5,HCCS,COX10,VMA21,PRLR,TMEM33,GBP5,NEFL,RTN4,CASQ2,DMD,NDUFB6,PDGFC,PIK3C2A,NLRP3,DNM3,ANGPT1,NDUFB4,EPS8,COA1,UQCR10,TLR4,NDUFS6,WASF3	506	575	16130	1.49686	1	0.70768	51.3779
GOTERM_BP_3	GO:0048286~lung alveolus development	5	0.588928	0.0391453	NM_022748,NM_032495,NM_018948,NM_003317,NM_004379	TNS3,HOPX,ERRFI1,NKX2-1,CREB1	525	41	16663	3.87062	1	0.421511	46.9075
GOTERM_BP_3	GO:0044089~positive regulation of cellular component biogenesis	22	2.59128	0.0395328	NM_002947,NM_005277,NM_000346,NM_182511,NM_004103,NM_013231,NM_013245,NM_015569,NM_020909,NM_018125,NM_004379,NM_052942,NM_133265,NM_003266,NM_207118,NM_003806,NM_013281,NM_001856,NM_004796,NM_002422,NM_000474,NM_002421	RPA3,GPM6A,SOX9,CBLN2,PTK2B,FLRT2,VPS4A,DNM3,EPB41L5,ARHGEF10L,CREB1,GBP5,AMOT,TLR4,GTF2H5,HRK,FLRT3,COL16A1,NRXN3,MMP3,TWIST1,MMP1	525	441	16663	1.58335	1	0.4205	47.246
GOTERM_BP_5	GO:0023014~signal transduction by protein phosphorylation	38	4.47585	0.0398291	NM_002015,NM_001083,NM_000346,NM_000508,NM_001001557,NM_004438,NM_004103,NM_017790,NM_173515,NM_018948,NM_002037,NM_002753,NM_015376,NM_006158,NM_004464,NM_001491,NM_003253,NM_005302,NM_002210,NM_004113,NM_000109,NM_016087,NM_012152,NM_005427,NM_015093,NM_016205,NM_006206,NM_002930,NM_002748,NM_002744,NM_002605,NM_001146,NM_015278,NM_006251,NM_003266,NM_016952,NM_005922	FOXO1,PDE5A,SOX9,FGA,GDF6,EPHA4,PTK2B,RGS3,CNKSR3,ERRFI1,FYN,MAPK10,RASGRP3,NEFL,FGF5,GCNT2,TIAM1,GPR37,ITGAV,FGF12,DMD,WNT16,LPAR3,TP73,TAB2,PDGFC,PDGFRA,RIT2,MAPK6,PRKCZ,PDE8A,ANGPT1,SASH1,PRKAA1,TLR4,CDON,MAP3K4	506	877	16130	1.38124	1	0.712834	52.2165
GOTERM_BP_5	GO:0007420~brain development	31	3.65135	0.0399629	NM_001426,NM_004434,NM_000905,NM_001369,NM_016379,NM_182828,NM_002943,NM_002037,NM_000068,NM_004379,NM_006158,NM_014333,NM_007008,NM_000965,NM_012102,NM_020858,NM_005596,NM_022898,NM_171999,NM_032538,NM_017780,NM_003743,NM_032793,NM_005986,NM_005238,NM_016952,NM_003062,NM_003317,NM_000307,NM_032109	EN1,EML1,NPY,DNAH5,VCX3A,GDF7,RORA,FYN,CACNA1A,CREB1,NEFL,CADM1,RTN4,RARB,RERE,SEMA6D,NFIB,BCL11B,SALL3,TTBK1,CHD7,NCOA1,MFSD2A,SOX1,ETS1,CDON,SLIT3,NKX2-1,POU3F4,OTP	506	684	16130	1.44474	1	0.710695	52.3373
GOTERM_BP_5	GO:0007517~muscle organ development	19	2.23793	0.0402243	NM_002469,NM_003205,NM_014722,NM_139167,NM_001457,NM_017780,NM_000378,NM_004379,NM_005876,NM_004093,NM_006251,NM_016952,NM_004272,NM_000109,NM_005924,NM_000474,NM_005427,NM_001037165	MYF6,TCF12,RIPOR2,SGCZ,FLNB,CHD7,WT1,CREB1,SPEG,EFNB2,PRKAA1,CDON,HOMER1,DMD,MEOX2,TWIST1,TP73,FOXK1	506	366	16130	1.65484	1	0.709744	52.5726
GOTERM_BP_5	GO:0010469~regulation of receptor activity	9	1.06007	0.0411181	NM_004039,NM_152495,NM_170662,NM_004103,NM_001232,NM_000297,NM_018948,NM_000109	ANXA2,CNIH3,CBLB,PTK2B,CASQ2,PKD2,ERRFI1,DMD	506	124	16130	2.31369	1	0.714484	53.3686
GOTERM_BP_3	GO:0007420~brain development	31	3.65135	0.0414464	NM_001426,NM_004434,NM_000905,NM_001369,NM_016379,NM_182828,NM_002943,NM_002037,NM_000068,NM_004379,NM_006158,NM_014333,NM_007008,NM_000965,NM_012102,NM_020858,NM_005596,NM_022898,NM_171999,NM_032538,NM_017780,NM_003743,NM_032793,NM_005986,NM_005238,NM_016952,NM_003062,NM_003317,NM_000307,NM_032109	EN1,EML1,NPY,DNAH5,VCX3A,GDF7,RORA,FYN,CACNA1A,CREB1,NEFL,CADM1,RTN4,RARB,RERE,SEMA6D,NFIB,BCL11B,SALL3,TTBK1,CHD7,NCOA1,MFSD2A,SOX1,ETS1,CDON,SLIT3,NKX2-1,POU3F4,OTP	525	684	16663	1.43847	1	0.431714	48.8881
GOTERM_BP_5	GO:0060173~limb development	11	1.29564	0.0415355	NM_000516,NM_001426,NM_000346,NM_000965,NM_017410,NM_000919,NM_171999,NM_017780,NM_005924,NM_000474,NM_022039	GNAS,EN1,SOX9,RARB,HOXC13,PAM,SALL3,CHD7,MEOX2,TWIST1,FBXW4	506	170	16130	2.06266	1	0.714908	53.7361
GOTERM_BP_5	GO:0051272~positive regulation of cellular component movement	21	2.4735	0.0417004	NM_006206,NM_000346,NM_004103,NM_020909,NM_015278,NM_001146,NM_004072,NM_014961,NM_005238,NM_001491,NM_133265,NM_030775,NM_003253,NM_002210,NM_013242,NM_012250,NM_000877,NM_020858,NM_000474,NM_016205	PDGFRA,SOX9,PTK2B,EPB41L5,SASH1,ANGPT1,CMKLR1,RUFY3,ETS1,GCNT2,AMOT,WNT5B,TIAM1,ITGAV,CFAP20,RRAS2,IL1R1,SEMA6D,TWIST1,PDGFC	506	420	16130	1.59387	1	0.713117	53.8805
GOTERM_BP_3	GO:0010469~regulation of receptor activity	9	1.06007	0.0420396	NM_004039,NM_152495,NM_170662,NM_004103,NM_001232,NM_000297,NM_018948,NM_000109	ANXA2,CNIH3,CBLB,PTK2B,CASQ2,PKD2,ERRFI1,DMD	525	124	16663	2.30364	1	0.432232	49.3873
GOTERM_BP_3	GO:0035264~multicellular organism growth	9	1.06007	0.0420396	NM_000516,NM_000408,NM_001426,NM_006910,NM_000965,NM_004553,NM_005503,NM_017780,NM_004379	GNAS,GPD2,EN1,RBBP6,RARB,NDUFS6,APBA2,CHD7,CREB1	525	124	16663	2.30364	1	0.432232	49.3873
GOTERM_BP_5	GO:0045137~development of primary sexual characteristics	13	1.53121	0.0420439	NM_006206,NM_001903,NM_000346,NM_006988,NM_021951,NM_003743,NM_000378,NM_002129,NM_020300,NM_004392,NM_003062,NM_003140,NM_003317	PDGFRA,CTNNA1,SOX9,ADAMTS1,DMRT1,NCOA1,WT1,HMGB2,MGST1,DACH1,SLIT3,SRY,NKX2-1	506	218	16130	1.90095	1	0.712907	54.18
GOTERM_BP_5	GO:0061440~kidney vasculature development	4	0.471143	0.0421051	NM_006206,NM_000297,NM_001146,NM_000378	PDGFRA,PKD2,ANGPT1,WT1	506	25	16130	5.1004	1	0.710252	54.2331
GOTERM_BP_5	GO:0061437~renal system vasculature development	4	0.471143	0.0421051	NM_006206,NM_000297,NM_001146,NM_000378	PDGFRA,PKD2,ANGPT1,WT1	506	25	16130	5.1004	1	0.710252	54.2331
GOTERM_BP_3	GO:0045137~development of primary sexual characteristics	13	1.53121	0.0425638	NM_006206,NM_001903,NM_000346,NM_006988,NM_021951,NM_003743,NM_000378,NM_002129,NM_020300,NM_004392,NM_003062,NM_003140,NM_003317	PDGFRA,CTNNA1,SOX9,ADAMTS1,DMRT1,NCOA1,WT1,HMGB2,MGST1,DACH1,SLIT3,SRY,NKX2-1	525	218	16663	1.8927	1	0.432209	49.8247
GOTERM_BP_3	GO:0048736~appendage development	11	1.29564	0.0426118	NM_000516,NM_001426,NM_000346,NM_000965,NM_017410,NM_000919,NM_171999,NM_017780,NM_005924,NM_000474,NM_022039	GNAS,EN1,SOX9,RARB,HOXC13,PAM,SALL3,CHD7,MEOX2,TWIST1,FBXW4	525	170	16663	2.0537	1	0.428545	49.8645
GOTERM_BP_3	GO:0023014~signal transduction by protein phosphorylation	38	4.47585	0.0426656	NM_002015,NM_001083,NM_000346,NM_000508,NM_001001557,NM_004438,NM_004103,NM_017790,NM_173515,NM_018948,NM_002037,NM_002753,NM_015376,NM_006158,NM_004464,NM_001491,NM_003253,NM_005302,NM_002210,NM_004113,NM_000109,NM_016087,NM_012152,NM_005427,NM_015093,NM_016205,NM_006206,NM_002930,NM_002748,NM_002744,NM_002605,NM_001146,NM_015278,NM_006251,NM_003266,NM_016952,NM_005922	FOXO1,PDE5A,SOX9,FGA,GDF6,EPHA4,PTK2B,RGS3,CNKSR3,ERRFI1,FYN,MAPK10,RASGRP3,NEFL,FGF5,GCNT2,TIAM1,GPR37,ITGAV,FGF12,DMD,WNT16,LPAR3,TP73,TAB2,PDGFC,PDGFRA,RIT2,MAPK6,PRKCZ,PDE8A,ANGPT1,SASH1,PRKAA1,TLR4,CDON,MAP3K4	525	877	16663	1.37524	1	0.424995	49.9092
GOTERM_BP_5	GO:0034614~cellular response to reactive oxygen species	9	1.06007	0.0427836	NM_006206,NM_002015,NM_005238,NM_006251,NM_005302,NM_021994,NM_000297,NM_002422,NM_002605	PDGFRA,FOXO1,ETS1,PRKAA1,GPR37,ZNF277,PKD2,MMP3,PDE8A	506	125	16130	2.29518	1	0.712951	54.8186
GOTERM_BP_5	GO:0070371~ERK1 and ERK2 cascade	14	1.649	0.0427901	NM_006206,NM_000346,NM_000508,NM_004103,NM_002744,NM_173515,NM_018948,NM_001146,NM_002605,NM_001491,NM_002210,NM_003266,NM_000109,NM_016205	PDGFRA,SOX9,FGA,PTK2B,PRKCZ,CNKSR3,ERRFI1,ANGPT1,PDE8A,GCNT2,ITGAV,TLR4,DMD,PDGFC	506	243	16130	1.83656	1	0.709875	54.8242
GOTERM_BP_5	GO:0048732~gland development	21	2.4735	0.0428616	NM_005596,NM_022898,NM_006218,NM_000346,NM_182828,NM_003743,NM_000949,NM_000378,NM_004379,NM_005238,NM_014333,NM_000448,NM_000919,NM_000297,NM_018670,NM_003317,NM_032109,NM_001542,NM_014861,NM_000455,NM_001098169	NFIB,BCL11B,PIK3CA,SOX9,GDF7,NCOA1,PRLR,WT1,CREB1,ETS1,CADM1,RAG1,PAM,PKD2,MESP1,NKX2-1,OTP,IGSF3,ATP2C2,STK11,BSX	506	421	16130	1.59009	1	0.707377	54.8855
GOTERM_BP_3	GO:0001817~regulation of cytokine production	27	3.18021	0.0428808	NM_001793,NM_017852,NM_001754,NM_018948,NM_002943,NM_006467,NM_020653,NM_052942,NM_004379,NM_014333,NM_005226,NM_000474,NM_002600,NM_002003,NM_176821,NM_004895,NM_014443,NM_005516,NM_002744,NM_001767,NM_001146,NM_002129,NM_004072,NM_001559,NM_024119,NM_003266,NM_015642	CDH3,NLRP2,RUNX1,ERRFI1,RORA,POLR3G,ZNF287,GBP5,CREB1,CADM1,S1PR3,TWIST1,PDE4B,FCN1,NLRP10,NLRP3,IL17B,HLA-E,PRKCZ,CD2,ANGPT1,HMGB2,CMKLR1,IL12RB2,DHX58,TLR4,ZBTB20	525	577	16663	1.48519	1	0.42273	50.0874
GOTERM_BP_3	GO:0051272~positive regulation of cellular component movement	21	2.4735	0.0438967	NM_006206,NM_000346,NM_004103,NM_020909,NM_015278,NM_001146,NM_004072,NM_014961,NM_005238,NM_001491,NM_133265,NM_030775,NM_003253,NM_002210,NM_013242,NM_012250,NM_000877,NM_020858,NM_000474,NM_016205	PDGFRA,SOX9,PTK2B,EPB41L5,SASH1,ANGPT1,CMKLR1,RUFY3,ETS1,GCNT2,AMOT,WNT5B,TIAM1,ITGAV,CFAP20,RRAS2,IL1R1,SEMA6D,TWIST1,PDGFC	525	420	16663	1.58695	1	0.426489	50.9208
GOTERM_BP_3	GO:0048732~gland development	21	2.4735	0.0446849	NM_005596,NM_022898,NM_006218,NM_000346,NM_182828,NM_003743,NM_000949,NM_000378,NM_004379,NM_005238,NM_014333,NM_000448,NM_000919,NM_000297,NM_018670,NM_003317,NM_032109,NM_001542,NM_014861,NM_000455,NM_001098169	NFIB,BCL11B,PIK3CA,SOX9,GDF7,NCOA1,PRLR,WT1,CREB1,ETS1,CADM1,RAG1,PAM,PKD2,MESP1,NKX2-1,OTP,IGSF3,ATP2C2,STK11,BSX	525	421	16663	1.58318	1	0.428479	51.5584
GOTERM_BP_3	GO:0040017~positive regulation of locomotion	21	2.4735	0.0455426	NM_006206,NM_000346,NM_004103,NM_020909,NM_015278,NM_001146,NM_004072,NM_014961,NM_005238,NM_001491,NM_133265,NM_030775,NM_003253,NM_002210,NM_013242,NM_012250,NM_000877,NM_020858,NM_000474,NM_016205	PDGFRA,SOX9,PTK2B,EPB41L5,SASH1,ANGPT1,CMKLR1,RUFY3,ETS1,GCNT2,AMOT,WNT5B,TIAM1,ITGAV,CFAP20,RRAS2,IL1R1,SEMA6D,TWIST1,PDGFC	525	422	16663	1.57943	1	0.43092	52.2434
GOTERM_BP_5	GO:0050707~regulation of cytokine secretion	10	1.17786	0.0464502	NM_002003,NM_014333,NM_176821,NM_004895,NM_003266,NM_002744,NM_017852,NM_001767,NM_000474,NM_001146	FCN1,CADM1,NLRP10,NLRP3,TLR4,PRKCZ,NLRP2,CD2,TWIST1,ANGPT1	506	150	16130	2.12516	1	0.733622	57.8619
GOTERM_BP_5	GO:0015012~heparan sulfate proteoglycan biosynthetic process	4	0.471143	0.0465259	NM_022166,NM_030756,NM_001440,NM_022569	XYLT1,TCF7L2,EXTL3,NDST4	506	26	16130	4.90423	1	0.731207	57.9226
GOTERM_BP_5	GO:0060487~lung epithelial cell differentiation	4	0.471143	0.0465259	NM_005596,NM_000346,NM_003317,NM_004379	NFIB,SOX9,NKX2-1,CREB1	506	26	16130	4.90423	1	0.731207	57.9226
GOTERM_BP_5	GO:2001237~negative regulation of extrinsic apoptotic signaling pathway	8	0.942285	0.0467545	NM_001903,NM_002210,NM_000508,NM_030756,NM_002038,NM_002037,NM_004100,NM_002129	CTNNA1,ITGAV,FGA,TCF7L2,IFI6,FYN,EYA4,HMGB2	506	105	16130	2.42876	1	0.73	58.1055
GOTERM_BP_5	GO:0001894~tissue homeostasis	12	1.41343	0.0475064	NM_001491,NM_001081,NM_000516,NM_000346,NM_003266,NM_004103,NM_016516,NM_004272,NM_024830,NM_001793,NM_000455,NM_000539	GCNT2,CUBN,GNAS,SOX9,TLR4,PTK2B,VPS54,HOMER1,LPCAT1,CDH3,STK11,RHO	506	198	16130	1.93197	1	0.732817	58.7019
GOTERM_BP_5	GO:0009411~response to UV	9	1.06007	0.0480455	NM_000902,NM_032143,NM_006251,NM_003368,NM_017553,NM_001227,NM_000455,NM_005922,NM_005427	MME,ZRANB3,PRKAA1,USP1,INO80,CASP7,STK11,MAP3K4,TP73	506	128	16130	2.24138	1	0.733968	59.1245
GOTERM_BP_3	GO:0051270~regulation of cellular component movement	35	4.1225	0.0481335	NM_001903,NM_000346,NM_004103,NM_000701,NM_013231,NM_005158,NM_014961,NM_001491,NM_003253,NM_007008,NM_002210,NM_001277115,NM_024841,NM_012250,NM_020858,NM_000474,NM_016205,NM_052851,NM_002600,NM_006206,NM_020928,NM_001146,NM_020909,NM_015278,NM_004072,NM_005238,NM_004392,NM_133265,NM_030775,NM_080872,NM_013242,NM_003317,NM_000877,NM_005924	CTNNA1,SOX9,PTK2B,ATP1A1,FLRT2,ABL2,RUFY3,GCNT2,TIAM1,RTN4,ITGAV,DNAH11,PRR5L,RRAS2,SEMA6D,TWIST1,PDGFC,STARD13,PDE4B,PDGFRA,ZSWIM6,ANGPT1,EPB41L5,SASH1,CMKLR1,ETS1,DACH1,AMOT,WNT5B,UNC5D,CFAP20,NKX2-1,IL1R1,MEOX2	525	802	16663	1.38512	1	0.445491	54.2579
GOTERM_BP_5	GO:0007423~sensory organ development	24	2.82686	0.0492249	NM_006206,NM_005277,NM_022898,NM_000346,NM_017410,NM_017780,NM_000539,NM_000378,NM_005986,NM_006439,NM_015541,NM_000408,NM_005360,NM_030775,NM_014839,NM_005202,NM_014344,NM_000965,NM_016952,NM_024830,NM_000307,NM_000474,NM_004100,NM_016087	PDGFRA,GPM6A,BCL11B,SOX9,HOXC13,CHD7,RHO,WT1,SOX1,MAB21L2,LRIG1,GPD2,MAF,WNT5B,PLPPR4,COL8A2,FJX1,RARB,CDON,LPCAT1,POU3F4,TWIST1,EYA4,WNT16	506	507	16130	1.50899	1	0.739812	60.035

## Sheet: CO-U_H3K4me3_BP
Supplementary Data 3. H3K4me3 cancer-type specific GO terms.
Category	Term	Count	%	PValue	Refseq_ids	Gene_symbol	List Total	Pop Hits	Pop Total	Fold Enrichment	Bonferroni	Benjamini	FDR
GOTERM_BP_3	GO:0006629~lipid metabolic process	97	9.96917	3.94944e-09	NM_152443,NM_001712,NM_002194,NM_000167,NM_000701,NM_207328,NM_019093,NM_002591,NM_152386,NM_005606,NM_019593,NM_001076,NM_001074,NM_005539,NM_006278,NM_005400,NM_139248,NM_003998,NM_000300,NM_007155,NM_033102,NM_000899,NM_013389,NM_000282,NM_000919,NM_021267,NM_000896,NM_006927,NM_181504,NM_004458,NM_032783,NM_000102,NM_000962,NM_003326,NM_002997,NM_000767,NM_016203,NM_174917,NM_018389,NM_007069…	RDH12,CEACAM1,INPP1,GK,ATP1A1,GPAT2,UGT1A3,PCK1,SGPP2,LGMN,GPCPD1,UGT2B15,UGT2B7,INPP5A,ST3GAL4,PRKCE,LIPH,NFKB1,PLA2G2A,ZP3,SLC45A3,KITLG,NPC1L1,PCCA,PAM,CERS1,CYP4F3,ST3GAL2,PIK3R1,ACSL4,CBR4,CYP17A1,PTGS1,TNFSF4,SDC1,CYP2B6,PRKAG2,ACSF3,SLC35C1,PLAAT3,GPER1,CYP3A5,NCOR2,AGPAT3,CYP2E1,ACOT7,TLR9,GDPD5,IP6K2,NR0B2,FAR2,CAV1,PPARD,RORA,AACS,MBOAT2,SDR42E1,SERINC2,MALRD1,LIPC,ST8SIA6,CDC42,SPNS2,A…	658	1330	16663	1.84692	4.45101e-06	4.45101e-06	6.33505e-06
GOTERM_BP_5	GO:0035556~intracellular signal transduction	157	16.1357	1.22099e-07	NM_015000,NM_000165,NM_003834,NM_001712,NM_006281,NM_000268,NM_004161,NM_139320,NM_002881,NM_001719,NM_007052,NM_014146,NM_138376,NM_000070,NM_016463,NM_004963,NM_005402,NM_001080479,NM_153023,NM_003150,NM_004778,NM_005899,NM_002495,NM_005539,NM_005400,NM_005282,NM_003998,NM_000300,NM_182691,NM_007155,NM_003243,NM_000899,NM_000797,NM_001274,NM_015626,NM_015313,NM_004291,NM_024730,NM_015318,NM_033…	STK38L,GJA1,RGS11,CEACAM1,STK3,NF2,RAB1A,CHRFAM7A,RALB,BMP7,NOX1,LAT2,TTC5,CAPN3,CXXC5,GUCY2C,RALA,ARHGEF28,SPATA13,STAT3,PTGDR2,NBR1,NDUFS4,INPP5A,PRKCE,GPR4,NFKB1,PLA2G2A,SRPK2,ZP3,TGFBR3,KITLG,DRD4,CHEK1,WSB1,ARHGEF12,CARTPT,RERGL,ARHGEF18,RTKN,NOS2,GNB1,SMAD4,MAST4,PIK3R1,PELI1,TNK2,ARHGEF10L,MECOM,HNRNPK,RBBP8,GCOM1,CHM,ARF6,SCG2,SH3BP5,PRKAG2,SPPL3,PTPN2,GRIN2B,RAB20,ARHGEF1,CNOT11,NFAT5,AR…	642	2657	16130	1.48459	0.000462284	0.000462284	0.000225564
GOTERM_BP_3	GO:0044255~cellular lipid metabolic process	76	7.81089	2.80777e-07	NM_152443,NM_001712,NM_002194,NM_000167,NM_001753,NM_207328,NM_006238,NM_023928,NM_019093,NM_002591,NM_152386,NM_138799,NM_019593,NM_018565,NM_005539,NM_006278,NM_000236,NM_001004470,NM_001791,NM_000300,NM_033102,NM_007155,NM_001124758,NM_001818,NM_000899,NM_000282,NM_000919,NM_016234,NM_178276,NM_000134,NM_021267,NM_000896,NM_006927,NM_178176,NM_004315,NM_015141,NM_004413,NM_014646,NM_006358,NM_…	RDH12,CEACAM1,INPP1,GK,CAV1,GPAT2,PPARD,AACS,UGT1A3,PCK1,SGPP2,MBOAT2,GPCPD1,SERINC2,INPP5A,ST3GAL4,LIPC,ST8SIA6,CDC42,PLA2G2A,SLC45A3,ZP3,SPNS2,AKR1C4,KITLG,PCCA,PAM,ACSL5,SERINC5,FABP2,CERS1,CYP4F3,ST3GAL2,MOGAT3,ASAH1,GPD1L,DPEP1,LPIN2,SLC25A17,B3GNT5,PRXL2B,NEU4,PIP5K1B,PIK3R1,ACSL4,CBR4,STS,PTGS1,SDC1,CYP2B6,ACSF3,PRKAG2,SLC35C1,PLAAT3,HMGCS2,NCOA6,PDGFA,NCOR2,CYP3A5,AGPAT3,DLAT,CYP2E1,NDUFS…	658	1043	16663	1.84526	0.000316386	0.000158206	0.000450377
GOTERM_BP_3	GO:0030029~actin filament-based process	54	5.54985	1.20622e-06	NM_000165,NM_000268,NM_002018,NM_015556,NM_000701,NM_001753,NM_024729,NM_000070,NM_014869,NM_005402,NM_007286,NM_006153,NM_133477,NM_015158,NM_001431,NM_005721,NM_000335,NM_005242,NM_005400,NM_013255,NM_015277,NM_004524,NM_001791,NM_002670,NM_014808,NM_003957,NM_003959,NM_007197,NM_000919,NM_004572,NM_017533,NM_182493,NM_015318,NM_001004065,NM_000891,NM_015141,NM_004415,NM_004491,NM_181504,NM_018…	GJA1,NF2,FLII,SIPA1L1,ATP1A1,CAV1,MYH14,CAPN3,IQSEC1,RALA,SYNPO,NCK1,SYNPO2,KANK1,EPB41L2,ACTR3,SCN5A,F2RL1,PRKCE,MKLN1,NEDD4L,LLGL2,CDC42,PLS1,FARP2,BRSK2,HIP1R,FZD10,PAM,PKP2,MYH4,MYLK3,ARHGEF18,PALM2AKAP2,KCNJ2,GPD1L,DSP,ARHGAP35,PIK3R1,ARHGEF10L,TGFBR1,VIL1,WIPF2,ARF6,CAP2,CDC42BPB,SHTN1,KCNQ1,FLNB,PHACTR1,PDGFA,CORO1C,WASF2,SRC	658	672	16663	2.03494	0.00135849	0.000453034	0.0019348
GOTERM_BP_3	GO:0009966~regulation of signal transduction	151	15.519	7.46074e-06	NM_000165,NM_003834,NM_001712,NM_006281,NM_000268,NM_139320,NM_001343,NM_001719,NM_007052,NM_138376,NM_014420,NM_017664,NM_000070,NM_016463,NM_001080479,NM_002389,NM_153023,NM_003150,NM_033446,NM_005606,NM_004778,NM_005899,NM_006534,NM_005400,NM_173689,NM_005282,NM_003998,NM_000300,NM_007155,NM_003243,NM_000899,NM_000797,NM_033119,NM_001274,NM_015313,NM_004291,NM_015318,NM_006504,NM_005359,NM_181…	GJA1,RGS11,CEACAM1,STK3,NF2,CHRFAM7A,DAB2,BMP7,NOX1,TTC5,DKK4,ANKRD10,CAPN3,CXXC5,ARHGEF28,CD46,SPATA13,STAT3,MVB12B,LGMN,PTGDR2,NBR1,NCOA3,PRKCE,CRB2,GPR4,NFKB1,PLA2G2A,ZP3,TGFBR3,KITLG,DRD4,NKD1,CHEK1,ARHGEF12,CARTPT,ARHGEF18,PTPRE,SMAD4,PIK3R1,RGS10,PELI1,RGS12,ARHGEF10L,MECOM,BCL9,HNRNPK,RBBP8,ARF6,KDM5D,SCG2,PRKAG2,LBP,SPPL3,PTPN2,ARHGEF1,SLC35C1,ACPP,RNF43,TMEM131L,NFAT5,ARHGAP12,FASLG,GPER…	658	2728	16663	1.40172	0.00837303	0.00209986	0.0119666
GOTERM_BP_5	GO:1902531~regulation of intracellular signal transduction	104	10.6886	1.07096e-05	NM_000165,NM_001712,NM_006281,NM_000268,NM_139320,NM_001719,NM_007052,NM_138376,NM_000070,NM_016463,NM_001080479,NM_153023,NM_003150,NM_005899,NM_005400,NM_005282,NM_000300,NM_003243,NM_007155,NM_000899,NM_000797,NM_001274,NM_015313,NM_004291,NM_015318,NM_005359,NM_181504,NM_020651,NM_018125,NM_004991,NM_002140,NM_002894,NM_001663,NM_016203,NM_139015,NM_002828,NM_004706,NM_006599,NM_018287,NM_000…	GJA1,CEACAM1,STK3,NF2,CHRFAM7A,BMP7,NOX1,TTC5,CAPN3,CXXC5,ARHGEF28,SPATA13,STAT3,NBR1,PRKCE,GPR4,PLA2G2A,TGFBR3,ZP3,KITLG,DRD4,CHEK1,ARHGEF12,CARTPT,ARHGEF18,SMAD4,PIK3R1,PELI1,ARHGEF10L,MECOM,HNRNPK,RBBP8,ARF6,PRKAG2,SPPL3,PTPN2,ARHGEF1,NFAT5,ARHGAP12,FASLG,GPER1,SEZ6,BMP4,ABCA7,SEC14L1,ARHGEF26,HUS1,TLR9,SPINK1,MCF2L,MDFI,TNIP2,LRRC66,SPRED2,SIPA1L1,CAV1,PPARD,RORA,PHLPP1,GRM4,WWC2,TNFRSF6B,ADR…	642	1714	16130	1.52448	0.0397461	0.0200745	0.0197829
GOTERM_BP_5	GO:0009966~regulation of signal transduction	151	15.519	1.08911e-05	NM_000165,NM_003834,NM_001712,NM_006281,NM_000268,NM_139320,NM_001343,NM_001719,NM_007052,NM_138376,NM_014420,NM_017664,NM_000070,NM_016463,NM_001080479,NM_002389,NM_153023,NM_003150,NM_033446,NM_005606,NM_004778,NM_005899,NM_006534,NM_005400,NM_173689,NM_005282,NM_003998,NM_000300,NM_007155,NM_003243,NM_000899,NM_000797,NM_033119,NM_001274,NM_015313,NM_004291,NM_015318,NM_006504,NM_005359,NM_181…	GJA1,RGS11,CEACAM1,STK3,NF2,CHRFAM7A,DAB2,BMP7,NOX1,TTC5,DKK4,ANKRD10,CAPN3,CXXC5,ARHGEF28,CD46,SPATA13,STAT3,MVB12B,LGMN,PTGDR2,NBR1,NCOA3,PRKCE,CRB2,GPR4,NFKB1,PLA2G2A,ZP3,TGFBR3,KITLG,DRD4,NKD1,CHEK1,ARHGEF12,CARTPT,ARHGEF18,PTPRE,SMAD4,PIK3R1,RGS10,PELI1,RGS12,ARHGEF10L,MECOM,BCL9,HNRNPK,RBBP8,ARF6,KDM5D,SCG2,PRKAG2,LBP,SPPL3,PTPN2,ARHGEF1,SLC35C1,ACPP,RNF43,TMEM131L,NFAT5,ARHGAP12,FASLG,GPER…	642	2728	16130	1.3907	0.0404059	0.0136542	0.0201181
GOTERM_BP_3	GO:0010646~regulation of cell communication	162	16.6495	1.82608e-05	NM_000165,NM_003834,NM_001712,NM_006281,NM_000268,NM_139320,NM_001343,NM_001719,NM_007052,NM_138376,NM_014420,NM_017664,NM_000070,NM_016463,NM_001080479,NM_002389,NM_153023,NM_003150,NM_033446,NM_005606,NM_004778,NM_005899,NM_006534,NM_005400,NM_173689,NM_005282,NM_003998,NM_000300,NM_007155,NM_003243,NM_000899,NM_000797,NM_033119,NM_001274,NM_015313,NM_004291,NM_015318,NM_006504,NM_003660,NM_000…	GJA1,RGS11,CEACAM1,STK3,NF2,CHRFAM7A,DAB2,BMP7,NOX1,TTC5,DKK4,ANKRD10,CAPN3,CXXC5,ARHGEF28,CD46,SPATA13,STAT3,MVB12B,LGMN,PTGDR2,NBR1,NCOA3,PRKCE,CRB2,GPR4,NFKB1,PLA2G2A,ZP3,TGFBR3,KITLG,DRD4,NKD1,CHEK1,ARHGEF12,CARTPT,ARHGEF18,PTPRE,PPFIA3,NOS2,SMAD4,PIK3R1,RGS10,PELI1,RGS12,ARHGEF10L,MECOM,HNRNPK,BCL9,RBBP8,ARF6,KDM5D,SCG2,PRKAG2,LBP,SPPL3,PTPN2,ARHGEF1,SLC35C1,ACPP,SLC2A1,RNF43,TMEM131L,NFAT5,…	658	3020	16663	1.35842	0.0203698	0.00410757	0.0292871
GOTERM_BP_3	GO:0044281~small molecule metabolic process	112	11.5108	3.8093e-05	NM_001064,NM_002194,NM_152443,NM_001712,NM_000167,NM_002197,NM_032526,NM_007052,NM_000791,NM_019093,NM_004480,NM_004963,NM_002591,NM_152386,NM_003150,NM_005606,NM_002495,NM_001076,NM_001074,NM_017881,NM_005539,NM_001914,NM_017781,NM_005400,NM_003998,NM_033102,NM_000797,NM_013389,NM_000282,NM_000919,NM_032243,NM_000896,NM_017533,NM_207421,NM_003850,NM_003330,NM_000625,NM_004458,NM_032783,NM_144639…	TKT,INPP1,RDH12,CEACAM1,GK,ACO1,NT5C1A,NOX1,DHFR,UGT1A3,FUT8,GUCY2C,PCK1,SGPP2,STAT3,LGMN,NDUFS4,UGT2B15,UGT2B7,NMRK1,INPP5A,CYB5A,CYP2W1,PRKCE,NFKB1,SLC45A3,DRD4,NPC1L1,PCCA,PAM,TXNDC2,CYP4F3,MYH4,PADI6,SUCLA2,TXNRD1,NOS2,ACSL4,CBR4,UROC1,CYP17A1,PTGS1,TNFSF4,CYP2B6,PRKAG2,ACSF3,PTPN2,ACPP,AARS1,SLC2A1,GPER1,NCOR2,CYP2E1,ACOT7,TST,IP6K2,NR0B2,FAR2,MTAP,SULT1C4,SORD,CAV1,PPARD,RORA,AACS,ADCY7,ADR…	658	1951	16663	1.45374	0.0420231	0.00712974	0.0610852
GOTERM_BP_5	GO:0007167~enzyme linked receptor protein signaling pathway	64	6.5776	4.75034e-05	NM_004069,NM_001712,NM_001343,NM_012305,NM_015556,NM_001719,NM_181784,NM_001753,NM_005252,NM_004480,NM_002840,NM_004963,NM_001080479,NM_006153,NM_003150,NM_033446,NM_005606,NM_015158,NM_005721,NM_004429,NM_173689,NM_001791,NM_024791,NM_003243,NM_173596,NM_003959,NM_021923,NM_015318,NM_001004065,NM_006504,NM_003376,NM_022740,NM_005359,NM_002754,NM_181504,NM_005781,NM_002570,NM_004612,NM_004326,NM_…	AP2S1,CEACAM1,DAB2,AP2A2,SIPA1L1,BMP7,SPRED2,CAV1,FOS,FUT8,PTPRF,GUCY2C,ARHGEF28,NCK1,STAT3,MVB12B,LGMN,KANK1,ACTR3,EFNB1,CRB2,CDC42,PDZD3,TGFBR3,SLC39A5,HIP1R,FGFRL1,ARHGEF18,PALM2AKAP2,PTPRE,VEGFA,HIPK2,SMAD4,MAPK13,PIK3R1,TNK2,PCSK6,TGFBR1,BCL9,JAK1,VIL1,SMURF1,ZFYVE9,KIF16B,ATP6V0D2,DNM2,PTPN2,GRIN2B,PDGFRL,TDGF1,SH3KBP1,FASLG,PDGFA,GPER1,BMP4,APP,AHI1,FGF19,SKIL,MVP,WASF2,SRC,ATP6V1E1	642	954	16130	1.68551	0.164646	0.0439786	0.0877204
GOTERM_BP_3	GO:0044092~negative regulation of molecular function	70	7.19424	8.33531e-05	NM_005586,NM_003300,NM_021969,NM_021260,NM_001712,NM_000268,NM_139320,NM_001343,NM_001024611,NM_001719,NM_181784,NM_002881,NM_001753,NM_019093,NM_004821,NM_000025,NM_021102,NM_006241,NM_002840,NM_002389,NM_006153,NM_005109,NM_006384,NM_144670,NM_004155,NM_004568,NM_014775,NM_005400,NM_015277,NM_173689,NM_003998,NM_022567,NM_024791,NM_000797,NM_007197,NM_021267,NM_000185,NM_006215,NM_033046,NM_004…	MDFI,TRAF3,NR0B2,ZFYVE1,CEACAM1,NF2,CHRFAM7A,DAB2,LRRC66,BMP7,SPRED2,RALB,CAV1,UGT1A3,HAND1,ADRB3,SPINT2,PPP1R2,PTPRF,CD46,NCK1,OXSR1,CIB1,A2ML1,SERPINB9,SERPINB6,SFI1,PRKCE,NEDD4L,CRB2,NFKB1,NYX,PDZD3,DRD4,FZD10,CERS1,SERPIND1,SERPINA4,RTKN,DPEP1,VEGFA,USP7,NFATC4,PELI1,TNK2,VIL1,PTPA,RIMBP2,PPP1R14D,SH3BP5,TNFSF4,PRKAG2,PTPN2,KCNQ1,NLRP3,APLP2,CBARP,STK39,PHACTR1,BMP4,APP,CORO1C,FNIP2,TESC,TLR9…	658	1100	16663	1.61151	0.0896653	0.0133308	0.133618
GOTERM_BP_3	GO:0071214~cellular response to abiotic stimulus	25	2.56937	0.000162425	NM_000165,NM_004898,NM_004568,NM_013233,NM_002074,NM_003588,NM_000701,NM_004554,NM_015537,NM_181504,NM_007052,NM_024855,NM_003998,NM_005236,NM_000070,NM_207118,NM_002591,NM_001243,NM_001274,NM_005109,NM_004507,NM_021267,NM_004945,NM_002423,NM_000891	GJA1,CLOCK,SERPINB6,STK39,GNB1,CUL4B,ATP1A1,NFATC4,NSMF,PIK3R1,NOX1,ACTR5,NFKB1,ERCC4,CAPN3,GTF2H5,PCK1,TNFRSF8,CHEK1,OXSR1,HUS1,CERS1,DNM2,MMP7,KCNJ2	658	268	16663	2.36229	0.167288	0.0226236	0.260217
GOTERM_BP_3	GO:0048638~regulation of developmental growth	27	2.77492	0.000175587	NM_000165,NM_006281,NM_003376,NM_030753,NM_006238,NM_004612,NM_020429,NM_007127,NM_024949,NM_000025,NM_000070,NM_003150,NM_005606,NM_004945,NM_001080432,NM_018330,NM_000192,NM_000684,NM_015277,NM_000378,NM_002026,NM_002670,NM_000484,NM_001202,NM_007155,NM_003243,NM_033119	GJA1,STK3,VEGFA,WNT3,PPARD,TGFBR1,SMURF1,VIL1,WWC2,ADRB3,CAPN3,STAT3,LGMN,DNM2,FTO,SHTN1,TBX5,ADRB1,NEDD4L,WT1,FN1,PLS1,APP,BMP4,ZP3,TGFBR3,NKD1	658	303	16663	2.25657	0.179551	0.0217493	0.281277
GOTERM_BP_5	GO:0030036~actin cytoskeleton organization	41	4.21377	0.000194655	NM_000268,NM_002018,NM_015556,NM_004491,NM_181504,NM_018125,NM_004612,NM_024729,NM_007127,NM_133264,NM_001663,NM_000070,NM_014869,NM_005402,NM_007286,NM_006153,NM_133477,NM_006366,NM_006035,NM_015158,NM_018330,NM_001431,NM_005721,NM_005242,NM_001457,NM_005400,NM_030948,NM_013255,NM_004524,NM_002607,NM_001791,NM_002670,NM_014325,NM_014808,NM_003957,NM_003959,NM_006990,NM_005417,NM_182493,NM_015318…	NF2,FLII,SIPA1L1,ARHGAP35,PIK3R1,ARHGEF10L,TGFBR1,MYH14,VIL1,WIPF2,ARF6,CAPN3,IQSEC1,RALA,SYNPO,NCK1,SYNPO2,CAP2,CDC42BPB,KANK1,SHTN1,EPB41L2,ACTR3,F2RL1,FLNB,PRKCE,PHACTR1,MKLN1,LLGL2,PDGFA,CDC42,PLS1,CORO1C,FARP2,BRSK2,HIP1R,WASF2,SRC,MYLK3,ARHGEF18,PALM2AKAP2	642	553	16130	1.86276	0.521562	0.137091	0.35899
GOTERM_BP_3	GO:0007154~cell communication	292	30.0103	0.000224664	NM_003834,NM_015000,NM_001712,NM_021260,NM_002194,NM_000268,NM_001719,NM_002881,NM_007052,NM_138376,NM_014146,NM_014420,NM_002587,NM_024729,NM_003449,NM_001009991,NM_017664,NM_016463,NM_002389,NM_001080479,NM_153023,NM_002591,NM_003150,NM_005606,NM_005899,NM_002495,NM_001723,NM_176883,NM_003243,NM_033103,NM_173596,NM_000899,NM_000797,NM_024730,NM_003330,NM_003660,NM_000625,NM_002074,NM_015183,NM_…	RGS11,STK38L,CEACAM1,ZFYVE1,INPP1,NF2,BMP7,RALB,NOX1,TTC5,LAT2,DKK4,PCDH1,MYH14,TRIM26,SYTL3,ANKRD10,CXXC5,CD46,ARHGEF28,SPATA13,PCK1,STAT3,LGMN,NBR1,NDUFS4,DST,TAS2R41,TGFBR3,RHPN2,SLC39A5,KITLG,DRD4,RERGL,TXNRD1,PPFIA3,NOS2,GNB1,MAST4,SMAD4,TNK2,ARHGEF10L,BCL9,RBBP8,GCOM1,CHM,SCG2,CTSB,TNFSF4,SDC1,RAB20,PDGFRL,ARHGEF1,SLC35C1,AARS1,CNOT11,TMEM131L,ARHGAP12,NFAT5,RASSF6,MAP1LC3A,FASLG,GPER1,BMP4…	658	6275	16663	1.17841	0.223707	0.0250046	0.359762
GOTERM_BP_5	GO:0007264~small GTPase mediated signal transduction	38	3.90545	0.00059308	NM_033046,NM_007368,NM_004161,NM_002881,NM_002074,NM_004491,NM_005781,NM_018125,NM_000390,NM_001663,NM_014869,NM_005402,NM_001080479,NM_153023,NM_014715,NM_006861,NM_004945,NM_015158,NM_018330,NM_203447,NM_015178,NM_006572,NM_017817,NM_004706,NM_006822,NM_005242,NM_005282,NM_001791,NM_014310,NM_014808,NM_000899,NM_015595,NM_015313,NM_006990,NM_024979,NM_024730,NM_005417,NM_015318	RTKN,RASA3,RAB1A,RALB,GNB1,ARHGAP35,TNK2,ARHGEF10L,CHM,ARF6,IQSEC1,RALA,ARHGEF28,SPATA13,ARHGAP32,RAB35,DNM2,KANK1,SHTN1,DOCK8,RHOBTB2,GNA13,RAB20,ARHGEF1,RAB40B,F2RL1,GPR4,CDC42,RASD2,FARP2,KITLG,ARHGEF26,ARHGEF12,WASF2,MCF2L,RERGL,SRC,ARHGEF18	642	527	16130	1.81164	0.894248	0.312328	1.08998
GOTERM_BP_5	GO:0070252~actin-mediated cell contraction	13	1.33607	0.000601384	NM_000165,NM_000218,NM_015141,NM_004415,NM_000335,NM_000701,NM_001753,NM_015277,NM_007127,NM_004572,NM_017533,NM_000891,NM_018330	GJA1,KCNQ1,GPD1L,DSP,SCN5A,ATP1A1,CAV1,NEDD4L,VIL1,PKP2,MYH4,KCNJ2,SHTN1	642	100	16130	3.2662	0.897524	0.277795	1.10517
GOTERM_BP_5	GO:1901184~regulation of ERBB signaling pathway	12	1.2333	0.000644901	NM_001791,NM_001505,NM_001712,NM_004069,NM_000484,NM_012305,NM_003959,NM_033446,NM_005606,NM_031892,NM_002828,NM_000639	CDC42,GPER1,CEACAM1,AP2S1,APP,AP2A2,HIP1R,MVB12B,LGMN,SH3KBP1,PTPN2,FASLG	642	87	16130	3.46546	0.913103	0.263156	1.18469
GOTERM_BP_3	GO:0032970~regulation of actin filament-based process	27	2.77492	0.000817809	NM_004415,NM_000268,NM_004491,NM_000701,NM_181504,NM_001753,NM_018125,NM_004612,NM_007127,NM_133264,NM_001663,NM_006153,NM_007286,NM_133477,NM_015158,NM_005721,NM_000335,NM_005242,NM_005400,NM_002607,NM_003959,NM_000919,NM_007197,NM_004572,NM_006990,NM_182493,NM_000891	DSP,NF2,ARHGAP35,ATP1A1,PIK3R1,CAV1,ARHGEF10L,TGFBR1,VIL1,WIPF2,ARF6,NCK1,SYNPO,SYNPO2,KANK1,ACTR3,SCN5A,F2RL1,PRKCE,PDGFA,HIP1R,PAM,FZD10,PKP2,WASF2,MYLK3,KCNJ2	658	335	16663	2.04102	0.602296	0.0804056	1.30376
GOTERM_BP_5	GO:0043408~regulation of MAPK cascade	45	4.62487	0.000976408	NM_005586,NM_005624,NM_001712,NM_006281,NM_000268,NM_139320,NM_022740,NM_001719,NM_181784,NM_003376,NM_005359,NM_001753,NM_007052,NM_194449,NM_004612,NM_004991,NM_000841,NM_003823,NM_000025,NM_006384,NM_005899,NM_002828,NM_003212,NM_005242,NM_005400,NM_002607,NM_000676,NM_002026,NM_001791,NM_001505,NM_000300,NM_001202,NM_003243,NM_019112,NM_000899,NM_000797,NM_007197,NM_005117,NM_006624,NM_017442…	MDFI,CCL25,CEACAM1,STK3,NF2,CHRFAM7A,HIPK2,BMP7,SPRED2,VEGFA,SMAD4,CAV1,NOX1,PHLPP1,TGFBR1,MECOM,GRM4,TNFRSF6B,ADRB3,CIB1,NBR1,PTPN2,TDGF1,F2RL1,PRKCE,PDGFA,ADORA2B,FN1,CDC42,GPER1,PLA2G2A,BMP4,TGFBR3,ABCA7,KITLG,DRD4,FZD10,FGF19,ZMYND11,TLR9,CARTPT,TNFRSF25,SRC,DENND2B	642	678	16130	1.66756	0.975263	0.337047	1.78849
GOTERM_BP_5	GO:0086001~cardiac muscle cell action potential	10	1.02775	0.00102151	NM_000165,NM_000218,NM_015141,NM_004415,NM_000335,NM_004572,NM_000701,NM_001753,NM_015277,NM_000891	GJA1,KCNQ1,GPD1L,DSP,SCN5A,PKP2,ATP1A1,CAV1,NEDD4L,KCNJ2	642	65	16130	3.86532	0.979151	0.320939	1.87037
GOTERM_BP_5	GO:0046486~glycerolipid metabolic process	29	2.98047	0.00124849	NM_002194,NM_015141,NM_000167,NM_014646,NM_003558,NM_207328,NM_181504,NM_001753,NM_004458,NM_002591,NM_019593,NM_018565,NM_005539,NM_007069,NM_000236,NM_002607,NM_000300,NM_007155,NM_020132,NM_000773,NM_000899,NM_005117,NM_178276,NM_017442,NM_000134,NM_178176,NM_016291	INPP1,GPD1L,GK,LPIN2,PIP5K1B,GPAT2,PIK3R1,CAV1,ACSL4,PCK1,GPCPD1,SERINC2,INPP5A,PLAAT3,LIPC,PDGFA,PLA2G2A,ZP3,AGPAT3,CYP2E1,KITLG,FGF19,SERINC5,TLR9,FABP2,MOGAT3,IP6K2	642	379	16130	1.92246	0.991182	0.34955	2.28145
GOTERM_BP_3	GO:0023014~signal transduction by protein phosphorylation	54	5.54985	0.00130773	NM_005586,NM_001712,NM_006281,NM_000268,NM_024309,NM_139320,NM_001719,NM_181784,NM_007052,NM_001753,NM_194449,NM_000841,NM_003823,NM_000025,NM_005109,NM_006384,NM_005899,NM_005242,NM_005400,NM_001791,NM_003998,NM_000300,NM_003243,NM_000899,NM_000797,NM_007197,NM_004291,NM_006624,NM_003790,NM_005624,NM_007368,NM_003376,NM_022740,NM_005359,NM_002754,NM_004612,NM_004991,NM_002227,NM_003469,NM_002828…	MDFI,CEACAM1,STK3,NF2,TNIP2,CHRFAM7A,BMP7,SPRED2,NOX1,CAV1,PHLPP1,GRM4,TNFRSF6B,ADRB3,OXSR1,CIB1,NBR1,F2RL1,PRKCE,CDC42,NFKB1,PLA2G2A,TGFBR3,KITLG,DRD4,FZD10,CARTPT,ZMYND11,TNFRSF25,CCL25,RASA3,VEGFA,HIPK2,SMAD4,MAPK13,TGFBR1,MECOM,JAK1,SCG2,PTPN2,GRIN2B,TDGF1,STK39,FN1,ADORA2B,PDGFA,GPER1,BMP4,ABCA7,FGF19,TLR9,SRC,DENND2B	658	877	16663	1.55927	0.771169	0.115646	2.07714
GOTERM_BP_3	GO:0007165~signal transduction	265	27.2354	0.00150482	NM_015000,NM_003834,NM_001712,NM_002194,NM_000268,NM_001719,NM_002881,NM_007052,NM_014146,NM_138376,NM_014420,NM_003449,NM_017664,NM_016463,NM_001080479,NM_002389,NM_153023,NM_003150,NM_005606,NM_005899,NM_002495,NM_001723,NM_176883,NM_003243,NM_033103,NM_173596,NM_000899,NM_000797,NM_024730,NM_003330,NM_000625,NM_002074,NM_015183,NM_005359,NM_005781,NM_018125,NM_004326,NM_002894,NM_001018090,NM_…	STK38L,RGS11,CEACAM1,INPP1,NF2,BMP7,RALB,NOX1,LAT2,TTC5,DKK4,TRIM26,ANKRD10,CXXC5,ARHGEF28,CD46,SPATA13,STAT3,LGMN,NBR1,NDUFS4,DST,TAS2R41,TGFBR3,RHPN2,SLC39A5,KITLG,DRD4,RERGL,TXNRD1,NOS2,GNB1,MAST4,SMAD4,TNK2,ARHGEF10L,BCL9,RBBP8,GCOM1,CHM,SCG2,CTSB,SDC1,TNFSF4,PDGFRL,RAB20,ARHGEF1,SLC35C1,AARS1,CNOT11,TMEM131L,ARHGAP12,NFAT5,RASSF6,FASLG,GPER1,BMP4,ABCA7,AHI1,SP110,ARHGEF26,HUS1,MCF2L,SPINK1,W…	658	5775	16663	1.16204	0.816805	0.122391	2.38666
GOTERM_BP_3	GO:0080134~regulation of response to stress	73	7.50257	0.0015063	NM_005586,NM_003300,NM_000165,NM_001712,NM_004069,NM_006281,NM_024309,NM_139320,NM_012305,NM_001719,NM_181784,NM_001753,NM_007052,NM_006238,NM_002943,NM_194449,NM_000791,NM_004480,NM_000070,NM_002840,NM_001004431,NM_002389,NM_006153,NM_005606,NM_005899,NM_015158,NM_004155,NM_005242,NM_013396,NM_005400,NM_001791,NM_003998,NM_000300,NM_003243,NM_007155,NM_003957,NM_002518,NM_007197,NM_001274,NM_000…	MDFI,TRAF3,GJA1,CEACAM1,AP2S1,STK3,TNIP2,CHRFAM7A,AP2A2,BMP7,SPRED2,CAV1,NOX1,PPARD,RORA,PHLPP1,DHFR,FUT8,CAPN3,PTPRF,METRNL,CD46,NCK1,LGMN,NBR1,KANK1,SERPINB9,F2RL1,USP25,PRKCE,CDC42,NFKB1,PLA2G2A,TGFBR3,ZP3,BRSK2,NPAS2,FZD10,CHEK1,FANCA,ZMYND11,SMYD2,NOS2,VEGFA,HIPK2,MAPK13,TSPAN8,PIK3R1,PELI1,MECOM,JAK1,VIL1,HNRNPK,TNFSF4,CTSB,LBP,PTPN2,CLOCK,NLRP3,STK39,ADORA2B,PDGFA,GPER1,SLAMF6,HMGA1,FGF19,…	658	1285	16663	1.43862	0.817112	0.114275	2.38899
GOTERM_BP_3	GO:0048523~negative regulation of cellular process	204	20.9661	0.00152266	NM_003834,NM_021260,NM_001712,NM_000268,NM_001719,NM_014420,NM_003449,NM_006885,NM_016463,NM_017661,NM_002389,NM_003150,NM_005606,NM_182529,NM_005899,NR_026881,NM_000378,NM_003243,NM_000899,NM_000797,NM_014020,NM_021267,NM_006215,NM_005359,NM_002894,NM_021131,NM_003469,NM_003326,NM_018389,NM_004706,NM_006494,NM_001605,NM_015589,NM_017546,NM_007069,NM_015196,NM_005069,NM_000639,NM_001505,NM_006312…	RGS11,ZFYVE1,CEACAM1,NF2,BMP7,DKK4,TRIM26,ZFHX3,CXXC5,ZNF280D,CD46,STAT3,LGMN,THAP5,NBR1,PRG1,WT1,TGFBR3,KITLG,DRD4,TMEM176B,CERS1,SERPINA4,SMAD4,RBBP8,PTPA,SCG2,TNFSF4,SLC35C1,ARHGEF1,ERF,AARS1,SAMD4A,CNOT11,PLAAT3,TMEM131L,SIM2,FASLG,GPER1,NCOR2,BMP4,ZFYVE19,ABCA7,EPC1,STAG2,AHI1,HUS1,WASF2,SPINK1,NSD2,GDPD5,IP6K2,NR0B2,MDFI,TNIP2,KRT18,CAV1,PPARD,SATB2,WWC2,ADRB3,FOXN3,NCK1,CIB1,TOX3,KANK1,PPP…	658	4300	16663	1.2014	0.820457	0.108179	2.41463
GOTERM_BP_5	GO:0023014~signal transduction by protein phosphorylation	54	5.54985	0.00152594	NM_005586,NM_001712,NM_006281,NM_000268,NM_024309,NM_139320,NM_001719,NM_181784,NM_007052,NM_001753,NM_194449,NM_000841,NM_003823,NM_000025,NM_005109,NM_006384,NM_005899,NM_005242,NM_005400,NM_001791,NM_003998,NM_000300,NM_003243,NM_000899,NM_000797,NM_007197,NM_004291,NM_006624,NM_003790,NM_005624,NM_007368,NM_003376,NM_022740,NM_005359,NM_002754,NM_004612,NM_004991,NM_002227,NM_003469,NM_002828…	MDFI,CEACAM1,STK3,NF2,TNIP2,CHRFAM7A,BMP7,SPRED2,NOX1,CAV1,PHLPP1,GRM4,TNFRSF6B,ADRB3,OXSR1,CIB1,NBR1,F2RL1,PRKCE,CDC42,NFKB1,PLA2G2A,TGFBR3,KITLG,DRD4,FZD10,CARTPT,ZMYND11,TNFRSF25,CCL25,RASA3,VEGFA,HIPK2,SMAD4,MAPK13,TGFBR1,MECOM,JAK1,SCG2,PTPN2,GRIN2B,TDGF1,STK39,FN1,ADORA2B,PDGFA,GPER1,BMP4,ABCA7,FGF19,TLR9,SRC,DENND2B	642	877	16130	1.54701	0.996921	0.382409	2.78171
GOTERM_BP_5	GO:0032413~negative regulation of ion transmembrane transporter activity	9	0.924974	0.00156753	NM_000218,NM_139320,NM_000797,NM_013233,NM_152769,NM_005109,NM_017442,NM_005400,NM_015277	KCNQ1,CHRFAM7A,DRD4,STK39,CBARP,OXSR1,TLR9,PRKCE,NEDD4L	642	56	16130	4.03788	0.99737	0.366814	2.85649
GOTERM_BP_3	GO:0050790~regulation of catalytic activity	121	12.4358	0.00159097	NM_003834,NM_001712,NM_021260,NM_006281,NM_000268,NM_139320,NM_002881,NM_001719,NM_000791,NM_019093,NM_021102,NM_000070,NM_002389,NM_001080479,NM_153023,NM_003150,NM_144670,NM_004155,NM_004568,NM_005400,NM_019020,NM_173689,NM_014631,NM_003998,NM_022733,NM_002717,NM_007155,NM_000899,NM_000797,NM_015313,NM_004291,NM_021267,NM_015318,NM_000185,NM_006215,NM_033046,NM_000625,NM_181504,NM_002925,NM_005…	RGS11,CEACAM1,ZFYVE1,STK3,NF2,CHRFAM7A,RALB,BMP7,DHFR,UGT1A3,SPINT2,CAPN3,CD46,ARHGEF28,SPATA13,STAT3,A2ML1,SERPINB9,SERPINB6,PRKCE,TBC1D16,CRB2,SH3PXD2A,NFKB1,SMAP2,PPP2R2A,ZP3,KITLG,DRD4,ARHGEF12,CARTPT,CERS1,ARHGEF18,SERPIND1,SERPINA4,RTKN,NOS2,PIK3R1,RGS10,TNK2,RGS12,ARHGEF10L,VIL1,CHM,PTPA,SH3BP5,CTSB,PRKAG2,PTPN2,GRIN2B,ARHGEF1,ARHGAP12,FASLG,GPER1,BMP4,CORO1C,FNIP2,ARHGEF26,TESC,TLR9,SPINK…	658	2357	16663	1.30003	0.833781	0.106093	2.52167
GOTERM_BP_3	GO:0006805~xenobiotic metabolic process	12	1.2333	0.00163969	NM_000777,NM_001076,NM_000773,NM_004413,NM_017781,NM_006151,NM_000962,NM_014465,NM_000767,NM_002943,NM_019093	CYP3A5,UGT2B15,CYP2E1,DPEP1,CYP2W1,LPO,PTGS1,SULT1B1,CYP2B6,RORA,UGT1A3	658	98	16663	3.10086	0.842676	0.103082	2.59795
GOTERM_BP_5	GO:0050892~intestinal absorption	7	0.719424	0.00170246	NM_007127,NM_002670,NM_000218,NM_002197,NM_013389,NM_004817	VIL1,PLS1,KCNQ1,ACO1,NPC1L1,TJP2	642	33	16130	5.32946	0.998424	0.36929	3.09875
GOTERM_BP_5	GO:0014706~striated muscle tissue development	27	2.77492	0.00170952	NM_000165,NM_004415,NM_003376,NM_001719,NM_005359,NM_001753,NM_005252,NM_004612,NM_004326,NM_006457,NM_024729,NM_004821,NM_000070,NM_019593,NM_000192,NM_014370,NM_001457,NM_000079,NM_000378,NM_001791,NM_001202,NM_003243,NM_000751,NM_001080424,NM_004572,NM_005414,NM_182493	GJA1,DSP,VEGFA,BMP7,SMAD4,CAV1,FOS,TGFBR1,BCL9,PDLIM5,MYH14,HAND1,CAPN3,GPCPD1,TBX5,SRPK3,FLNB,CHRNA1,WT1,CDC42,BMP4,TGFBR3,CHRND,KDM6B,PKP2,SKIL,MYLK3	642	350	16130	1.93818	0.998465	0.350769	3.11141
GOTERM_BP_3	GO:0048589~developmental growth	39	4.00822	0.00171114	NM_000165,NM_006281,NM_003376,NM_005503,NM_005359,NM_030753,NM_006238,NM_004612,NM_004326,NM_006457,NM_007127,NM_020429,NM_024949,NM_000070,NM_000025,NM_003150,NM_005606,NM_001080432,NM_000095,NM_004945,NM_018330,NM_000192,NM_003193,NM_000684,NM_022170,NM_015277,NM_000079,NM_000378,NM_002026,NM_001791,NM_002670,NM_000484,NM_001202,NM_007155,NM_003243,NM_004553,NM_000751,NM_033119,NM_001274	GJA1,STK3,VEGFA,APBA2,SMAD4,WNT3,PPARD,TGFBR1,BCL9,PDLIM5,VIL1,SMURF1,WWC2,CAPN3,ADRB3,STAT3,LGMN,FTO,COMP,DNM2,SHTN1,TBX5,TBCE,ADRB1,EIF4H,NEDD4L,CHRNA1,WT1,FN1,CDC42,PLS1,APP,BMP4,ZP3,TGFBR3,NDUFS6,CHRND,NKD1,CHEK1	658	583	16663	1.69404	0.854867	0.101679	2.70969
GOTERM_BP_5	GO:0006805~xenobiotic metabolic process	12	1.2333	0.00174248	NM_000777,NM_001076,NM_000773,NM_004413,NM_017781,NM_006151,NM_000962,NM_014465,NM_000767,NM_002943,NM_019093	CYP3A5,UGT2B15,CYP2E1,DPEP1,CYP2W1,LPO,PTGS1,SULT1B1,CYP2B6,RORA,UGT1A3	642	98	16130	3.07648	0.998646	0.338194	3.17047
GOTERM_BP_5	GO:0042058~regulation of epidermal growth factor receptor signaling pathway	11	1.13052	0.00178724	NM_001791,NM_001505,NM_001712,NM_004069,NM_000484,NM_012305,NM_003959,NM_033446,NM_031892,NM_002828,NM_000639	CDC42,GPER1,CEACAM1,AP2S1,APP,AP2A2,HIP1R,MVB12B,SH3KBP1,PTPN2,FASLG	642	84	16130	3.29013	0.998857	0.328667	3.25065
GOTERM_BP_5	GO:0000165~MAPK cascade	52	5.3443	0.00180823	NM_005586,NM_001712,NM_006281,NM_000268,NM_024309,NM_139320,NM_001719,NM_181784,NM_007052,NM_001753,NM_194449,NM_000841,NM_003823,NM_000025,NM_006384,NM_005899,NM_005242,NM_005400,NM_001791,NM_003998,NM_000300,NM_003243,NM_000899,NM_000797,NM_007197,NM_004291,NM_006624,NM_003790,NM_005624,NM_007368,NM_022740,NM_003376,NM_005359,NM_002754,NM_004612,NM_004991,NM_002227,NM_003469,NM_002828,NM_000834…	MDFI,CEACAM1,STK3,NF2,TNIP2,CHRFAM7A,BMP7,SPRED2,NOX1,CAV1,PHLPP1,GRM4,TNFRSF6B,ADRB3,CIB1,NBR1,F2RL1,PRKCE,CDC42,NFKB1,PLA2G2A,TGFBR3,KITLG,DRD4,FZD10,CARTPT,ZMYND11,TNFRSF25,CCL25,RASA3,HIPK2,VEGFA,SMAD4,MAPK13,TGFBR1,MECOM,JAK1,SCG2,PTPN2,GRIN2B,TDGF1,FN1,ADORA2B,PDGFA,GPER1,BMP4,ABCA7,FGF19,TLR9,SRC,DENND2B	642	841	16130	1.55348	0.998945	0.316669	3.28823
GOTERM_BP_5	GO:0006941~striated muscle contraction	16	1.6444	0.00191865	NM_000152,NM_000165,NM_000218,NM_015141,NM_004415,NM_000335,NM_152296,NM_000701,NM_001753,NM_015277,NM_000079,NM_024729,NM_000751,NM_004572,NM_144616,NM_000891	GAA,GJA1,KCNQ1,GPD1L,DSP,SCN5A,ATP1A3,ATP1A1,CAV1,NEDD4L,CHRNA1,MYH14,CHRND,PKP2,JSRP1,KCNJ2	642	161	16130	2.49686	0.999306	0.318041	3.48569
GOTERM_BP_5	GO:0051056~regulation of small GTPase mediated signal transduction	24	2.4666	0.00197888	NM_015178,NM_007368,NM_004706,NM_005242,NM_015556,NM_018287,NM_004491,NM_005282,NM_018125,NM_001791,NM_014808,NM_001663,NM_014869,NM_000899,NM_001080479,NM_153023,NM_014715,NM_015595,NM_015313,NM_024979,NM_004945,NM_015318,NM_005417,NM_015158	RHOBTB2,RASA3,ARHGEF1,F2RL1,SIPA1L1,ARHGAP12,ARHGAP35,GPR4,ARHGEF10L,CDC42,FARP2,ARF6,IQSEC1,KITLG,ARHGEF28,SPATA13,ARHGAP32,ARHGEF26,ARHGEF12,MCF2L,DNM2,ARHGEF18,SRC,KANK1	642	299	16130	2.01669	0.999448	0.31276	3.59322
GOTERM_BP_3	GO:0061061~muscle structure development	39	4.00822	0.0020407	NM_000165,NM_004415,NM_003376,NM_005359,NM_005252,NM_001753,NM_004554,NM_006238,NM_002943,NM_004559,NM_004612,NM_004326,NM_006457,NM_024729,NM_004821,NM_000070,NM_006885,NM_153020,NM_019593,NM_002997,NM_000192,NM_014370,NM_001457,NM_001458,NM_000079,NM_000378,NM_001505,NM_001791,NM_001202,NM_003243,NM_025209,NM_000751,NM_033119,NM_001080424,NM_021923,NM_004572,NM_005414,NM_182493	GJA1,DSP,VEGFA,SMAD4,FOS,CAV1,NFATC4,PPARD,RORA,YBX1,TGFBR1,BCL9,PDLIM5,MYH14,HAND1,CAPN3,ZFHX3,RBM24,GPCPD1,SDC1,TBX5,SRPK3,FLNB,FLNC,CHRNA1,WT1,GPER1,CDC42,BMP4,TGFBR3,EPC1,CHRND,NKD1,KDM6B,FGFRL1,PKP2,SKIL,MYLK3	658	589	16663	1.67678	0.899963	0.114116	3.2236
GOTERM_BP_5	GO:0006897~endocytosis	43	4.41932	0.00210804	NM_004069,NM_001712,NM_004161,NM_139320,NM_001343,NM_178450,NM_012305,NM_003376,NM_001753,NM_181504,NM_005781,NM_002140,NM_133264,NM_001663,NM_000025,NM_153225,NM_006153,NM_004799,NM_003619,NM_004945,NM_004139,NM_005488,NM_017817,NM_004244,NM_005721,NM_012334,NM_005242,NM_005656,NM_005400,NM_015277,NM_001012994,NM_031892,NM_001791,NM_000484,NM_014325,NM_019112,NM_001835,NM_003959,NM_017651,NM_012…	AP2S1,CEACAM1,RAB1A,CHRFAM7A,DAB2,MARCHF3,AP2A2,VEGFA,CAV1,PIK3R1,TNK2,HNRNPK,WIPF2,ARF6,ADRB3,SBSPON,NCK1,ZFYVE9,PRSS12,DNM2,LBP,TOM1,RAB20,CD163,ACTR3,MYO10,F2RL1,TMPRSS2,PRKCE,NEDD4L,SNX30,SH3KBP1,CDC42,APP,CORO1C,ABCA7,CLTCL1,HIP1R,AHI1,SPON2,WASF2,SRC,ATP9A	642	665	16130	1.6246	0.999662	0.316516	3.82345
GOTERM_BP_5	GO:0034766~negative regulation of ion transmembrane transport	10	1.02775	0.0021274	NM_000218,NM_139320,NM_000797,NM_013233,NM_152769,NM_005109,NM_017442,NM_005400,NM_001753,NM_015277	KCNQ1,CHRFAM7A,DRD4,STK39,CBARP,OXSR1,TLR9,PRKCE,CAV1,NEDD4L	642	72	16130	3.48953	0.999686	0.306908	3.8579
GOTERM_BP_3	GO:1903524~positive regulation of blood circulation	11	1.13052	0.0022021	NM_000165,NM_001505,NM_000218,NM_004170,NM_139320,NM_000625,NM_005242,NM_000684,NM_000701,NM_001753,NM_006238	GJA1,GPER1,KCNQ1,SLC1A1,CHRFAM7A,NOS2,F2RL1,ADRB1,ATP1A1,CAV1,PPARD	658	87	16663	3.20185	0.916633	0.116819	3.47435
GOTERM_BP_5	GO:1903524~positive regulation of blood circulation	11	1.13052	0.0023292	NM_000165,NM_001505,NM_000218,NM_004170,NM_139320,NM_000625,NM_005242,NM_000684,NM_000701,NM_001753,NM_006238	GJA1,GPER1,KCNQ1,SLC1A1,CHRFAM7A,NOS2,F2RL1,ADRB1,ATP1A1,CAV1,PPARD	642	87	16130	3.17667	0.999854	0.318838	4.21646
GOTERM_BP_5	GO:0072673~lamellipodium morphogenesis	5	0.513875	0.0023755	NM_007127,NM_014325,NM_006990,NM_005417,NM_015158	VIL1,CORO1C,WASF2,SRC,KANK1	642	15	16130	8.37487	0.999877	0.312904	4.29855
GOTERM_BP_5	GO:1904063~negative regulation of cation transmembrane transport	9	0.924974	0.00273239	NM_000218,NM_000797,NM_013233,NM_152769,NM_005109,NM_017442,NM_005400,NM_001753,NM_015277	KCNQ1,DRD4,STK39,CBARP,OXSR1,TLR9,PRKCE,CAV1,NEDD4L	642	61	16130	3.70691	0.999968	0.339309	4.92904
GOTERM_BP_3	GO:0060411~cardiac septum morphogenesis	9	0.924974	0.00319872	NM_004821,NM_001202,NM_003243,NM_001719,NM_005359,NM_021923,NM_007331,NM_004612,NM_000192	HAND1,BMP4,TGFBR3,BMP7,SMAD4,FGFRL1,NSD2,TGFBR1,TBX5	658	63	16663	3.61767	0.972968	0.15797	5.00928
GOTERM_BP_3	GO:0019637~organophosphate metabolic process	63	6.47482	0.0033084	NM_001064,NM_002194,NM_000167,NM_006588,NM_032526,NM_003104,NM_207328,NM_007052,NM_006238,NM_002943,NM_000791,NM_001114,NM_018210,NM_000025,NM_004963,NM_002591,NM_003150,NM_138799,NM_019593,NM_002495,NM_018565,NM_017881,NM_005539,NM_001791,NM_001123,NM_000300,NM_024791,NM_007155,NM_000899,NM_000797,NM_178276,NM_017533,NM_015141,NM_014646,NM_000625,NM_003376,NM_003558,NM_181504,NM_012474,NM_004285…	TKT,INPP1,GK,SULT1C4,NT5C1A,SORD,GPAT2,NOX1,PPARD,RORA,DHFR,ADCY7,NAXD,ADRB3,GUCY2C,PCK1,STAT3,MBOAT2,GPCPD1,NDUFS4,SERINC2,NMRK1,INPP5A,CDC42,ADK,PLA2G2A,PDZD3,ZP3,KITLG,DRD4,SERINC5,MYH4,GPD1L,LPIN2,NOS2,VEGFA,PIP5K1B,PIK3R1,UCK2,H6PD,CAP2,DUT,PRKAG2,RAD50,PDE7A,ACPP,PLAAT3,ADRB1,SULT1B1,PLCB4,ADORA2B,PDGFA,GPER1,AGPAT3,NDUFS6,FGF19,ACOT7,TLR9,SRC,ENTPD5,TJP2,IP6K2	658	1108	16663	1.43989	0.976121	0.156134	5.17679
GOTERM_BP_5	GO:0060411~cardiac septum morphogenesis	9	0.924974	0.00335322	NM_004821,NM_001202,NM_003243,NM_001719,NM_005359,NM_021923,NM_007331,NM_004612,NM_000192	HAND1,BMP4,TGFBR3,BMP7,SMAD4,FGFRL1,NSD2,TGFBR1,TBX5	642	63	16130	3.58923	0.999997	0.386902	6.01649
GOTERM_BP_3	GO:0006928~movement of cell or subcellular component	94	9.66084	0.00342235	NM_058169,NM_000165,NM_001712,NM_004069,NM_004161,NM_000268,NM_001343,NM_139320,NM_012305,NM_001719,NM_003104,NM_000227,NM_000701,NM_001753,NM_007052,NM_006238,NM_015265,NM_024729,NM_004480,NM_021102,NM_002840,NM_017661,NM_006153,NM_153023,NM_006384,NM_003150,NM_015158,NM_006572,NM_175747,NM_005721,NM_001723,NM_000335,NM_004429,NM_005242,NM_005400,NM_015277,NM_001791,NM_003243,NM_007155,NM_001124…	BORCS5,GJA1,CEACAM1,AP2S1,RAB1A,NF2,DAB2,CHRFAM7A,AP2A2,BMP7,SORD,LAMA3,ATP1A1,CAV1,NOX1,PPARD,SATB2,MYH14,FUT8,SPINT2,PTPRF,ZNF280D,NCK1,SPATA13,CIB1,STAT3,KANK1,GNA13,OLIG3,ACTR3,DST,SCN5A,EFNB1,F2RL1,PRKCE,NEDD4L,CDC42,TGFBR3,ZP3,SPNS2,KITLG,NKD1,SPON2,PKP2,MYH4,KCNJ2,CCL25,GPD1L,DSP,DPEP1,DYNC1I1,VEGFA,WNT3,SMAD4,ARHGAP35,PIK3R1,NSMF,TNK2,DYNLRB1,KIF2A,TGFBR1,JAK1,VIL1,KTN1,WIPF2,ARF6,SCG2,KI…	658	1795	16663	1.32614	0.979008	0.154632	5.35054
GOTERM_BP_3	GO:0060627~regulation of vesicle-mediated transport	31	3.18602	0.00349098	NM_004069,NM_001712,NM_001343,NM_020826,NM_002881,NM_003376,NM_001753,NM_005781,NM_002140,NM_001009991,NM_001663,NM_005402,NM_002997,NM_014832,NM_004945,NM_006651,NM_014396,NM_006650,NM_152769,NM_005242,NM_019020,NM_015277,NM_013346,NM_004524,NM_000676,NM_007155,NM_019112,NM_003959,NM_017651,NM_005417	AP2S1,CEACAM1,DAB2,SYT13,RALB,VEGFA,CAV1,TNK2,HNRNPK,SYTL3,ARF6,RALA,SDC1,TBC1D4,DNM2,CPLX1,VPS41,CPLX2,CBARP,F2RL1,TBC1D16,NEDD4L,SNX12,LLGL2,ADORA2B,ZP3,ABCA7,HIP1R,AHI1,SRC	658	449	16663	1.74841	0.980575	0.151442	5.45504
GOTERM_BP_3	GO:0034763~negative regulation of transmembrane transport	10	1.02775	0.00351185	NM_000218,NM_139320,NM_000797,NM_013233,NM_152769,NM_005109,NM_017442,NM_005400,NM_001753,NM_015277	KCNQ1,CHRFAM7A,DRD4,STK39,CBARP,OXSR1,TLR9,PRKCE,CAV1,NEDD4L	658	78	16663	3.24663	0.981028	0.146656	5.48679
GOTERM_BP_3	GO:0032410~negative regulation of transporter activity	9	0.924974	0.00353237	NM_000218,NM_139320,NM_000797,NM_013233,NM_152769,NM_005109,NM_017442,NM_005400,NM_015277	KCNQ1,CHRFAM7A,DRD4,STK39,CBARP,OXSR1,TLR9,PRKCE,NEDD4L	658	64	16663	3.56115	0.981464	0.142201	5.51801
GOTERM_BP_5	GO:0034763~negative regulation of transmembrane transport	10	1.02775	0.00369516	NM_000218,NM_139320,NM_000797,NM_013233,NM_152769,NM_005109,NM_017442,NM_005400,NM_001753,NM_015277	KCNQ1,CHRFAM7A,DRD4,STK39,CBARP,OXSR1,TLR9,PRKCE,CAV1,NEDD4L	642	78	16130	3.2211	0.999999	0.405028	6.61039
GOTERM_BP_5	GO:0032410~negative regulation of transporter activity	9	0.924974	0.00370203	NM_000218,NM_139320,NM_000797,NM_013233,NM_152769,NM_005109,NM_017442,NM_005400,NM_015277	KCNQ1,CHRFAM7A,DRD4,STK39,CBARP,OXSR1,TLR9,PRKCE,NEDD4L	642	64	16130	3.53315	0.999999	0.394457	6.62228
GOTERM_BP_3	GO:0006970~response to osmotic stress	9	0.924974	0.00389235	NM_001644,NM_000070,NM_006516,NM_004568,NM_013233,NM_006599,NM_005109,NM_003104,NM_002754	APOBEC1,CAPN3,SLC2A1,SERPINB6,STK39,NFAT5,OXSR1,SORD,MAPK13	658	65	16663	3.50636	0.987664	0.150227	6.06402
GOTERM_BP_5	GO:0060627~regulation of vesicle-mediated transport	31	3.18602	0.00394255	NM_004069,NM_001712,NM_001343,NM_020826,NM_002881,NM_003376,NM_001753,NM_005781,NM_002140,NM_001009991,NM_001663,NM_005402,NM_002997,NM_014832,NM_004945,NM_006651,NM_014396,NM_006650,NM_152769,NM_005242,NM_019020,NM_015277,NM_013346,NM_004524,NM_000676,NM_007155,NM_019112,NM_003959,NM_017651,NM_005417	AP2S1,CEACAM1,DAB2,SYT13,RALB,VEGFA,CAV1,TNK2,HNRNPK,SYTL3,ARF6,RALA,SDC1,TBC1D4,DNM2,CPLX1,VPS41,CPLX2,CBARP,F2RL1,TBC1D16,NEDD4L,SNX12,LLGL2,ADORA2B,ZP3,ABCA7,HIP1R,AHI1,SRC	642	449	16130	1.73466	1	0.403013	7.03785
GOTERM_BP_3	GO:0005975~carbohydrate metabolic process	47	4.83042	0.00396349	NM_000152,NM_001064,NM_002194,NM_000150,NM_000167,NM_015141,NM_032047,NM_003104,NM_080741,NM_006238,NM_002943,NM_005960,NM_019093,NM_004480,NM_000025,NM_014965,NM_006241,NM_002591,NM_004285,NM_003150,NM_016203,NM_004775,NM_006057,NM_002828,NM_018389,NM_007210,NM_005539,NM_006516,NM_006278,NM_012214,NM_005400,NM_001004470,NM_001505,NM_003998,NM_001123,NM_002033,NM_033102,NM_001931,NM_002457,NM_005…	GAA,TKT,INPP1,FUT6,GK,GPD1L,B3GNT5,SORD,NEU4,PPARD,RORA,MUC3A,UGT1A3,FUT8,ADRB3,TRAK1,PPP1R2,PCK1,H6PD,STAT3,PRKAG2,B4GALT6,B3GALT5,PTPN2,SLC35C1,GALNT6,INPP5A,SLC2A1,ST3GAL4,MGAT4A,PRKCE,ST8SIA6,GPER1,NFKB1,ADK,FUT4,SLC45A3,DLAT,MUC2,SRC,POMGNT1,ST3GAL2,B4GALT7,ENTPD5,MOGAT3	658	778	16663	1.52984	0.988618	0.147726	6.17157
GOTERM_BP_3	GO:0009410~response to xenobiotic stimulus	12	1.2333	0.00437877	NM_000777,NM_001076,NM_000773,NM_004413,NM_017781,NM_006151,NM_000962,NM_014465,NM_000767,NM_002943,NM_019093	CYP3A5,UGT2B15,CYP2E1,DPEP1,CYP2W1,LPO,PTGS1,SULT1B1,CYP2B6,RORA,UGT1A3	658	111	16663	2.7377	0.992886	0.156792	6.79711
GOTERM_BP_5	GO:0072124~regulation of glomerular mesangial cell proliferation	4	0.4111	0.0043844	NM_001202,NM_001719,NM_000378,NM_002607	BMP4,BMP7,WT1,PDGFA	642	9	16130	11.1665	1	0.425741	7.79673
GOTERM_BP_5	GO:2000392~regulation of lamellipodium morphogenesis	4	0.4111	0.0043844	NM_007127,NM_014325,NM_005417,NM_015158	VIL1,CORO1C,SRC,KANK1	642	9	16130	11.1665	1	0.425741	7.79673
GOTERM_BP_5	GO:0007179~transforming growth factor beta receptor signaling pathway	15	1.54162	0.00446472	NM_001343,NM_022740,NM_005359,NM_001753,NM_005252,NM_004612,NM_020429,NM_003243,NM_004480,NM_004799,NM_005414,NM_004945,NM_005417,NM_015318	DAB2,HIPK2,SMAD4,CAV1,FOS,TGFBR1,SMURF1,TGFBR3,FUT8,ZFYVE9,SKIL,DNM2,SRC,ARHGEF18	642	159	16130	2.37025	1	0.421107	7.93404
GOTERM_BP_5	GO:0032870~cellular response to hormone stimulus	39	4.00822	0.00502765	NM_021969,NM_001712,NM_006504,NM_001343,NM_152296,NM_001719,NM_002074,NM_000701,NM_005252,NM_001753,NM_181504,NM_015537,NM_006238,NM_002943,NM_001114,NM_002591,NM_004653,NM_003150,NM_152565,NM_001908,NM_003326,NM_014832,NM_015158,NM_002828,NM_001644,NM_004898,NM_006534,NM_013400,NM_005400,NM_003297,NM_000378,NM_014071,NM_001053,NM_001505,NM_003998,NM_001202,NM_001818,NM_005417,NM_001696	NR0B2,CEACAM1,PTPRE,DAB2,ATP1A3,BMP7,GNB1,ATP1A1,FOS,CAV1,PIK3R1,NSMF,PPARD,RORA,ADCY7,PCK1,KDM5D,STAT3,ATP6V0D2,CTSB,TNFSF4,TBC1D4,KANK1,PTPN2,APOBEC1,CLOCK,NCOA3,REPIN1,PRKCE,NR2C1,WT1,NCOA6,SSTR5,GPER1,NFKB1,BMP4,AKR1C4,SRC,ATP6V1E1	642	616	16130	1.59068	1	0.44926	8.89104
GOTERM_BP_5	GO:1904062~regulation of cation transmembrane transport	18	1.84995	0.00504699	NM_000218,NM_015141,NM_000335,NM_152769,NM_013233,NM_005400,NM_001753,NM_015277,NM_001505,NM_000070,NM_000797,NM_207172,NM_017899,NM_005109,NM_017442,NM_004945,NM_144616,NM_000891	KCNQ1,GPD1L,SCN5A,CBARP,STK39,PRKCE,CAV1,NEDD4L,GPER1,CAPN3,DRD4,NPSR1,TESC,OXSR1,TLR9,DNM2,JSRP1,KCNJ2	642	213	16130	2.12321	1	0.440464	8.92375
GOTERM_BP_3	GO:0009268~response to pH	7	0.719424	0.00509042	NM_000165,NM_002591,NM_000919,NM_007052,NM_005606,NM_005417,NM_005282	GJA1,PCK1,PAM,NOX1,LGMN,SRC,GPR4	658	41	16663	4.32356	0.996822	0.174461	7.85998
GOTERM_BP_5	GO:0070741~response to interleukin-6	6	0.61665	0.0052463	NM_003998,NM_003212,NM_002591,NM_005359,NM_003150,NM_002828	NFKB1,TDGF1,PCK1,SMAD4,STAT3,PTPN2	642	29	16130	5.1982	1	0.443386	9.2602
GOTERM_BP_3	GO:0060491~regulation of cell projection assembly	15	1.54162	0.0054868	NM_001791,NM_014325,NM_001663,NM_012334,NM_005402,NM_005242,NM_004491,NM_015568,NM_001753,NM_006990,NM_019020,NM_004945,NM_005417,NM_015158,NM_004612	CDC42,CORO1C,ARF6,MYO10,RALA,F2RL1,ARHGAP35,PPP1R16B,CAV1,WASF2,TBC1D16,DNM2,SRC,KANK1,TGFBR1	658	164	16663	2.31619	0.997972	0.181286	8.44705
GOTERM_BP_5	GO:0060491~regulation of cell projection assembly	15	1.54162	0.00586073	NM_001791,NM_014325,NM_001663,NM_012334,NM_005402,NM_005242,NM_004491,NM_015568,NM_001753,NM_006990,NM_019020,NM_004945,NM_005417,NM_015158,NM_004612	CDC42,CORO1C,ARF6,MYO10,RALA,F2RL1,ARHGAP35,PPP1R16B,CAV1,WASF2,TBC1D16,DNM2,SRC,KANK1,TGFBR1	642	164	16130	2.29798	1	0.470592	10.29
GOTERM_BP_5	GO:1901380~negative regulation of potassium ion transmembrane transport	5	0.513875	0.00594555	NM_000218,NM_013233,NM_005109,NM_001753,NM_015277	KCNQ1,STK39,OXSR1,CAV1,NEDD4L	642	19	16130	6.61174	1	0.465971	10.4313
GOTERM_BP_5	GO:0046463~acylglycerol biosynthetic process	7	0.719424	0.00596323	NM_015141,NM_000167,NM_020132,NM_014646,NM_002591,NM_207328,NM_178176	GPD1L,GK,AGPAT3,LPIN2,PCK1,GPAT2,MOGAT3	642	42	16130	4.18744	1	0.457828	10.4608
GOTERM_BP_5	GO:0046460~neutral lipid biosynthetic process	7	0.719424	0.00596323	NM_015141,NM_000167,NM_020132,NM_014646,NM_002591,NM_207328,NM_178176	GPD1L,GK,AGPAT3,LPIN2,PCK1,GPAT2,MOGAT3	642	42	16130	4.18744	1	0.457828	10.4608
GOTERM_BP_3	GO:0006810~transport	214	21.9938	0.00602665	NM_001712,NM_002197,NM_001719,NM_002881,NM_007052,NM_014146,NM_001009991,NM_053277,NM_003150,NM_005488,NM_003630,NM_001914,NM_013400,NM_002670,NM_033102,NM_173596,NM_000797,NM_012445,NM_014408,NM_000891,NM_006215,NM_003660,NM_000625,NM_005359,NM_005079,NM_005781,NM_004520,NM_000390,NM_153225,NM_003469,NM_002997,NM_003326,NM_024847,NM_017817,NM_018389,NM_004244,NM_021977,NM_031466,NM_001505,NM_006…	CEACAM1,ACO1,BMP7,RALB,NOX1,LAT2,SYTL3,CLIC6,STAT3,TOM1,PEX3,CYB5A,REPIN1,PLS1,SLC45A3,SLC39A5,DRD4,SPON2,TRAPPC3,KCNJ2,SERPINA4,PPFIA3,NOS2,SMAD4,TPD52,TNK2,KIF2A,CHM,SBSPON,SCG2,SDC1,TNFSF4,TMC7,RAB20,SLC35C1,CD163,SLC22A3,TRAPPC9,GPER1,NCOR2,BMP4,ABCA7,AHI1,WASF2,SPINK1,TST,IP6K2,NR0B2,MDFI,SYT13,TIMM22,KRT18,CAV1,PPARD,ADD3,AACS,GRM4,ADRB3,NCK1,CNNM4,CIB1,KANK1,PIEZO2,RAB40B,SCN5A,LIPC,SNX30,…	658	4663	16663	1.16219	0.9989	0.191758	9.24098
GOTERM_BP_3	GO:0044765~single-organism transport	162	16.6495	0.00608176	NM_058169,NM_000165,NM_000166,NM_001712,NM_004161,NM_139320,NM_001343,NM_002881,NM_001719,NM_000701,NM_007052,NM_006114,NM_014146,NM_053277,NM_001009991,NM_000070,NM_152701,NM_005402,NM_003150,NM_003630,NM_005721,NM_001914,NM_013400,NM_005400,NM_000079,NM_003998,NM_002670,NM_000300,NM_033102,NM_007155,NM_173596,NM_013389,NM_000797,NM_000919,NM_012445,NM_004572,NM_004291,NM_058186,NM_000891,NM_006…	BORCS5,GJA1,GJB1,CEACAM1,RAB1A,CHRFAM7A,DAB2,RALB,BMP7,ATP1A1,NOX1,TOMM40,LAT2,CLIC6,SYTL3,CAPN3,ABCA13,RALA,STAT3,PEX3,ACTR3,CYB5A,REPIN1,PRKCE,CHRNA1,NFKB1,PLS1,PLA2G2A,SLC45A3,ZP3,SLC39A5,NPC1L1,DRD4,PAM,SPON2,PKP2,CARTPT,FAM3B,KCNJ2,SERPINA4,PPFIA3,NOS2,SMAD4,TPD52,PIK3R1,CLDN15,ACSL4,VIL1,HNRNPK,WIPF2,CHM,SCG2,ZFYVE9,SDC1,TNFSF4,PRKAG2,TMC7,LBP,SPPL3,GRIN2B,RAB20,SLC35C1,TNFAIP2,SLC2A1,SLC22…	658	3415	16663	1.2013	0.998967	0.188065	9.32166
GOTERM_BP_5	GO:0006631~fatty acid metabolic process	26	2.67215	0.00613633	NM_001712,NM_014646,NM_006358,NM_004413,NM_152371,NM_006238,NM_004458,NM_023928,NM_032783,NM_019093,NM_000962,NM_000767,NM_174917,NM_016203,NM_000236,NM_033102,NM_000773,NM_001931,NM_004553,NM_000282,NM_000919,NM_007274,NM_016234,NM_001398,NM_000896,NM_152359	CEACAM1,LPIN2,SLC25A17,DPEP1,PRXL2B,PPARD,ACSL4,AACS,CBR4,UGT1A3,PTGS1,CYP2B6,ACSF3,PRKAG2,LIPC,SLC45A3,CYP2E1,DLAT,NDUFS6,PCCA,PAM,ACOT7,ACSL5,ECH1,CYP4F3,CPT1C	642	366	16130	1.78481	1	0.458503	10.7484
GOTERM_BP_3	GO:0071495~cellular response to endogenous stimulus	65	6.68037	0.00615037	NM_021969,NM_001712,NM_001343,NM_152296,NM_001719,NM_181784,NM_000701,NM_001753,NM_005252,NM_006238,NM_002943,NM_001114,NM_004480,NM_021102,NM_002591,NM_006384,NM_003150,NM_015158,NM_006534,NM_013400,NM_005400,NM_173689,NM_003297,NM_000378,NM_003998,NM_003243,NM_173596,NM_001818,NM_021923,NM_015318,NM_006504,NM_002074,NM_022740,NM_005359,NM_015537,NM_181504,NM_004612,NM_004326,NM_007127,NM_020429…	NR0B2,CEACAM1,DAB2,ATP1A3,BMP7,SPRED2,ATP1A1,CAV1,FOS,PPARD,RORA,ADCY7,FUT8,SPINT2,PCK1,CIB1,STAT3,KANK1,NCOA3,REPIN1,PRKCE,CRB2,NR2C1,WT1,NFKB1,TGFBR3,SLC39A5,AKR1C4,FGFRL1,ARHGEF18,PTPRE,GNB1,HIPK2,SMAD4,NSMF,PIK3R1,TGFBR1,BCL9,VIL1,SMURF1,KDM5D,ZFYVE9,KIF16B,ATP6V0D2,RAB35,TNFSF4,CTSB,DNM2,TBC1D4,PTPN2,APOBEC1,KCNQ1,TDGF1,CLOCK,NCOA6,SSTR5,GPER1,BMP4,APP,FGF19,SKIL,SIN3A,SRC,ATP6V1E1	658	1185	16663	1.38906	0.999044	0.184942	9.42201
GOTERM_BP_5	GO:0017015~regulation of transforming growth factor beta receptor signaling pathway	11	1.13052	0.00637584	NM_004326,NM_020429,NM_003243,NM_001343,NM_022740,NM_005359,NM_005414,NM_001753,NM_004945,NM_004612	BCL9,SMURF1,TGFBR3,DAB2,HIPK2,SMAD4,SKIL,CAV1,DNM2,TGFBR1	642	100	16130	2.76371	1	0.462643	11.1449
GOTERM_BP_5	GO:0043410~positive regulation of MAPK cascade	32	3.2888	0.00647669	NM_005586,NM_005624,NM_006281,NM_139320,NM_022740,NM_003376,NM_007052,NM_004612,NM_000841,NM_003823,NM_000025,NM_006384,NM_003212,NM_005242,NM_005400,NM_002607,NM_000676,NM_001505,NM_001791,NM_001202,NM_000300,NM_019112,NM_000899,NM_000797,NM_005117,NM_007197,NM_004291,NM_017442,NM_003790,NM_005417,NM_005418	MDFI,CCL25,STK3,CHRFAM7A,HIPK2,VEGFA,NOX1,TGFBR1,GRM4,TNFRSF6B,ADRB3,CIB1,TDGF1,F2RL1,PRKCE,PDGFA,ADORA2B,GPER1,CDC42,BMP4,PLA2G2A,ABCA7,KITLG,DRD4,FGF19,FZD10,CARTPT,TLR9,TNFRSF25,SRC,DENND2B	642	485	16130	1.65771	1	0.459453	11.3113
GOTERM_BP_3	GO:0003013~circulatory system process	33	3.39157	0.00662146	NM_000152,NM_000165,NM_001712,NM_015141,NM_004415,NM_139320,NM_152296,NM_003376,NM_000625,NM_004491,NM_000701,NM_007052,NM_001753,NM_006238,NM_000025,NM_000962,NM_000218,NM_004170,NM_000335,NM_005242,NM_013233,NM_000684,NM_015277,NM_000676,NM_001505,NM_001791,NM_000872,NM_032041,NM_004572,NM_004291,NM_005417,NM_182493,NM_000891	GAA,GJA1,CEACAM1,GPD1L,DSP,CHRFAM7A,ATP1A3,VEGFA,NOS2,ARHGAP35,ATP1A1,NOX1,CAV1,PPARD,ADRB3,PTGS1,KCNQ1,SLC1A1,SCN5A,F2RL1,STK39,ADRB1,NEDD4L,ADORA2B,GPER1,CDC42,HTR7,NCALD,PKP2,CARTPT,SRC,MYLK3,KCNJ2	658	510	16663	1.63859	0.99944	0.192587	10.1083
GOTERM_BP_3	GO:0006793~phosphorus metabolic process	148	15.2107	0.00663379	NM_015000,NM_001064,NM_002194,NM_021260,NM_001712,NM_000167,NM_006281,NM_000268,NM_001343,NM_139320,NM_002881,NM_001719,NM_032526,NM_000701,NM_007052,NM_207328,NM_000791,NM_002840,NM_004963,NM_002591,NM_005401,NM_152386,NM_003150,NM_019593,NM_005899,NM_002495,NM_017881,NM_005539,NM_005400,NM_003998,NM_002717,NM_000300,NM_182691,NM_003243,NM_007155,NM_000899,NM_000797,NM_001274,NM_004291,NM_017533…	STK38L,TKT,INPP1,ZFYVE1,CEACAM1,GK,STK3,NF2,DAB2,CHRFAM7A,RALB,BMP7,NT5C1A,ATP1A1,NOX1,GPAT2,DHFR,PTPRF,GUCY2C,PCK1,PTPN14,SGPP2,STAT3,GPCPD1,NBR1,NDUFS4,NMRK1,INPP5A,PRKCE,NFKB1,PPP2R2A,PLA2G2A,SRPK2,TGFBR3,ZP3,KITLG,DRD4,CHEK1,CARTPT,MYH4,MYLK3,PTPRE,NOS2,SMAD4,MAST4,PIK3R1,TNK2,MECOM,PTPA,SCG2,SH3BP5,PRKAG2,SPPL3,PTPN2,GRIN2B,ACPP,PLAAT3,GPER1,BMP4,CORO1C,AGPAT3,FNIP2,ABCA7,ACOT7,TESC,HUS1,TLR…	658	3089	16663	1.21331	0.999448	0.18809	10.1261
GOTERM_BP_5	GO:0060976~coronary vasculature development	7	0.719424	0.00670275	NM_001505,NM_001202,NM_003243,NM_003376,NM_004945,NM_004612,NM_000192	GPER1,BMP4,TGFBR3,VEGFA,DNM2,TGFBR1,TBX5	642	43	16130	4.09005	1	0.462695	11.6834
GOTERM_BP_3	GO:0022600~digestive system process	10	1.02775	0.00671443	NM_007127,NM_002670,NM_000218,NM_002197,NM_013389,NM_013233,NM_017442,NM_002457,NM_004817	VIL1,PLS1,KCNQ1,ACO1,NPC1L1,STK39,TLR9,MUC2,TJP2	658	86	16663	2.94462	0.999496	0.185522	10.2431
GOTERM_BP_5	GO:0072359~circulatory system development	54	5.54985	0.0068951	NM_000165,NM_001712,NM_006281,NM_139320,NM_001719,NM_001753,NM_007052,NM_006238,NM_002943,NM_004821,NM_005401,NM_006384,NM_006572,NM_000335,NM_015568,NM_173689,NM_000378,NM_005282,NM_001791,NM_003243,NM_182691,NM_000919,NM_004572,NM_021923,NM_182493,NM_000152,NM_020197,NM_004415,NM_003376,NM_022740,NM_005359,NM_004554,NM_004612,NM_002227,NM_006457,NM_003469,NM_004945,NM_000192,NM_000218,NM_003212…	GJA1,CEACAM1,STK3,CHRFAM7A,BMP7,CAV1,NOX1,PPARD,RORA,HAND1,PTPN14,CIB1,GNA13,SCN5A,PPP1R16B,CRB2,WT1,GPR4,CDC42,TGFBR3,SRPK2,PAM,PKP2,FGFRL1,MYLK3,GAA,SMYD2,DSP,VEGFA,HIPK2,SMAD4,NFATC4,TGFBR1,JAK1,PDLIM5,SCG2,DNM2,TBX5,KCNQ1,TDGF1,TNFAIP2,NCOA6,FASLG,FN1,PDGFA,GPER1,BMP4,EPC1,NDUFS6,AHI1,FGF19,KDM6B,WASF2,NSD2	642	945	16130	1.43569	1	0.464129	11.9988
GOTERM_BP_5	GO:0072358~cardiovascular system development	54	5.54985	0.0068951	NM_000165,NM_001712,NM_006281,NM_139320,NM_001719,NM_001753,NM_007052,NM_006238,NM_002943,NM_004821,NM_005401,NM_006384,NM_006572,NM_000335,NM_015568,NM_173689,NM_000378,NM_005282,NM_001791,NM_003243,NM_182691,NM_000919,NM_004572,NM_021923,NM_182493,NM_000152,NM_020197,NM_004415,NM_003376,NM_022740,NM_005359,NM_004554,NM_004612,NM_002227,NM_006457,NM_003469,NM_004945,NM_000192,NM_000218,NM_003212…	GJA1,CEACAM1,STK3,CHRFAM7A,BMP7,CAV1,NOX1,PPARD,RORA,HAND1,PTPN14,CIB1,GNA13,SCN5A,PPP1R16B,CRB2,WT1,GPR4,CDC42,TGFBR3,SRPK2,PAM,PKP2,FGFRL1,MYLK3,GAA,SMYD2,DSP,VEGFA,HIPK2,SMAD4,NFATC4,TGFBR1,JAK1,PDLIM5,SCG2,DNM2,TBX5,KCNQ1,TDGF1,TNFAIP2,NCOA6,FASLG,FN1,PDGFA,GPER1,BMP4,EPC1,NDUFS6,AHI1,FGF19,KDM6B,WASF2,NSD2	642	945	16130	1.43569	1	0.464129	11.9988
GOTERM_BP_3	GO:0048585~negative regulation of response to stimulus	73	7.50257	0.00694742	NM_005586,NM_003834,NM_000165,NM_001712,NM_004069,NM_006281,NM_000268,NM_001343,NM_139320,NM_012305,NM_001024611,NM_001719,NM_181784,NM_001753,NM_006238,NM_002943,NM_194449,NM_014420,NM_024949,NM_000025,NM_001004431,NM_002389,NM_006153,NM_006384,NM_005606,NM_015158,NM_004155,NM_005242,NM_013396,NM_001791,NM_003998,NM_022567,NM_003243,NM_033119,NM_006624,NM_004291,NM_007368,NM_006504,NM_015141,NM_…	MDFI,RGS11,GJA1,CEACAM1,AP2S1,STK3,NF2,DAB2,CHRFAM7A,AP2A2,LRRC66,BMP7,SPRED2,CAV1,PPARD,RORA,PHLPP1,DKK4,WWC2,ADRB3,METRNL,CD46,NCK1,CIB1,LGMN,KANK1,SERPINB9,F2RL1,USP25,CDC42,NFKB1,NYX,TGFBR3,NKD1,ZMYND11,CARTPT,RASA3,PTPRE,GPD1L,HIPK2,WNT3,SMAD4,ARHGAP35,NFATC4,TSPAN8,RGS10,RGS12,MECOM,TGFBR1,SMURF1,SCG2,TNFSF4,DNM2,PTPN2,SLC35C1,CLOCK,NLRP3,RNF43,TMEM131L,BCDIN3D,SH3KBP1,FASLG,PDGFA,GPER1,LPX…	658	1369	16663	1.35035	0.999613	0.186789	10.5802
GOTERM_BP_3	GO:0044723~single-organism carbohydrate metabolic process	40	4.111	0.00700108	NM_000152,NM_001064,NM_002194,NM_000150,NM_000167,NM_032047,NM_003104,NM_080741,NM_006238,NM_005960,NM_004480,NM_014965,NM_006241,NM_002591,NM_004285,NM_003150,NM_016203,NM_004775,NM_006057,NM_002828,NM_018389,NM_007210,NM_005539,NM_006516,NM_006278,NM_012214,NM_001004470,NM_001505,NM_003998,NM_002033,NM_033102,NM_001931,NM_002457,NM_005417,NM_017739,NM_006927,NM_007255,NM_001249,NM_178176	GAA,TKT,INPP1,FUT6,GK,B3GNT5,SORD,NEU4,PPARD,MUC3A,FUT8,TRAK1,PPP1R2,PCK1,H6PD,STAT3,PRKAG2,B4GALT6,B3GALT5,PTPN2,SLC35C1,GALNT6,INPP5A,SLC2A1,ST3GAL4,MGAT4A,ST8SIA6,GPER1,NFKB1,FUT4,SLC45A3,DLAT,MUC2,SRC,POMGNT1,ST3GAL2,B4GALT7,ENTPD5,MOGAT3	658	656	16663	1.54413	0.999636	0.183742	10.6577
GOTERM_BP_3	GO:0034123~positive regulation of toll-like receptor signaling pathway	5	0.513875	0.00700815	NM_005242,NM_017442,NM_001753,NM_020651,NM_004139	F2RL1,TLR9,CAV1,PELI1,LBP	658	20	16663	6.33093	0.999639	0.179753	10.6679
[truncated: 282 more rows]

## Sheet: LC-U_H3K4me3_BP
Supplementary Data 3. H3K4me3 cancer-type specific GO terms.
[truncated: 303 more rows]

## Sheet: LE-U_H3K4me3_BP
Supplementary Data 3. H3K4me3 cancer-type specific GO terms.
[truncated: 685 more rows]

## Sheet: ME-U_H3K4me3_BP
Supplementary Data 3. H3K4me3 cancer-type specific GO terms.
[truncated: 455 more rows]

[truncated: 21 more sheets: OV-U_H3K4me3_BP, PR-U_H3K4me3_BP, RE-U_H3K4me3_BP, BR-U_Broad_H3K4me3_BP, CNS-U_Broad_H3K4me3_BP, CO-U_Broad_H3K4me3_BP, LC-U_Broad_H3K4me3_BP, LE-U_Broad_H3K4me3_BP, ME-U_Broad_H3K4me3_BP, OV-U_Broad_H3K4me3_BP, PR-U_Broad_H3K4me3_BP, RE-U_Broad_H3K4me3_BP, BR-U_H3K27ac_BP, CNS-U_H3K27ac_BP, CO-U_H3K27ac_BP, LC-U_H3K27ac_BP, LE-U_H3K27ac_BP, ME-U_H3K27ac_BP, OV-U_H3K27ac_BP, PR-U_H3K27ac_BP …]
