# Supplementary material for: Integrative pan cancer analysis reveals epigenomic variation in cancer type and cell specific chromatin domains
Source: Nat Commun. 2021 Mar 3;12:1419. doi: 10.1038/s41467-021-21707-1 (PMC7930052; doi:10.1038/s41467-021-21707-1)
Supplement: Supplementary file 6 — Supplementary Data 4 [file 41467_2021_21707_MOESM6_ESM.xlsx]

## Sheet: All TSGs
Supplementary Data 4. TUSON explorer list of all genes with TSG-like properties
Rank	Gene	Gene Description
1	TP53	tumor protein p53
2	PTEN	phosphatase and tensin homolog; phosphatase and tensin homolog pseudogene 1
3	CDKN2A	cyclin-dependent kinase inhibitor 2A (melanoma, p16, inhibits CDK4)
4	ARID1A	AT rich interactive domain 1A (SWI-like)
5	APC	adenomatous polyposis coli
6	PBRM1	polybromo 1
7	RB1	retinoblastoma 1
8	VHL	von Hippel-Lindau tumor suppressor
9	NF1	neurofibromin 1
10	MAP3K1	mitogen-activated protein kinase kinase kinase 1
11	SMAD4	SMAD family member 4
12	KDM6A	lysine (K)-specific demethylase 6A
13	GATA3	GATA binding protein 3
14	ARID2	AT rich interactive domain 2 (ARID, RFX-like)
15	SETD2	SET domain containing 2
16	KMT2D	myeloid/lymphoid or mixed-lineage leukemia 2
17	NPM1	nucleophosmin 1 (nucleolar phosphoprotein B23, numatrin) pseudogene 21; hypothetical LOC100131044; similar to nucleophosmin 1; nucleophosmin (nucleolar phosphoprotein B23, numatrin)
18	ATRX	alpha thalassemia/mental retardation syndrome X-linked (RAD54 homolog, S. cerevisiae)
19	FBXW7	F-box and WD repeat domain containing 7
20	PIK3R1	phosphoinositide-3-kinase, regulatory subunit 1 (alpha)
21	CASP8	caspase 8, apoptosis-related cysteine peptidase
22	CDH1	cadherin 1, type 1, E-cadherin (epithelial)
23	CTCF	CCCTC-binding factor (zinc finger protein)
24	ATM	similar to Serine-protein kinase ATM (Ataxia telangiectasia mutated) (A-T, mutated); ataxia telangiectasia mutated
25	RPL22	ribosomal protein L22 pseudogene 11; ribosomal protein L22
26	STAG2	stromal antigen 2
27	FAT1	FAT tumor suppressor homolog 1 (Drosophila)
28	MAP2K4	mitogen-activated protein kinase kinase 4
29	BAP1	BRCA1 associated protein-1 (ubiquitin carboxy-terminal hydrolase)
30	RNF43	ring finger protein 43
31	ZC3H13	zinc finger CCCH-type containing 13
32	RASA1	RAS p21 protein activator (GTPase activating protein) 1
33	STK11	serine/threonine kinase 11
34	EP300	E1A binding protein p300
35	CDKN1B	cyclin-dependent kinase inhibitor 1B (p27, Kip1)
36	ARID1B	AT rich interactive domain 1B (SWI1-like)
37	B2M	beta-2-microglobulin
38	KDM5C	lysine (K)-specific demethylase 5C
39	FUBP1	far upstream element (FUSE) binding protein 1
40	TGFBR2	transforming growth factor, beta receptor II (70/80kDa)
41	BCOR	BCL6 co-repressor
42	SMARCA4	SWI/SNF related, matrix associated, actin dependent regulator of chromatin, subfamily a, member 4
43	CREBBP	CREB binding protein
44	ACVR1B	activin A receptor, type IB
45	ACVR2A	activin A receptor, type IIA
46	RERE	arginine-glutamic acid dipeptide (RE) repeats
47	ASXL1	additional sex combs like 1 (Drosophila)
48	USP28	ubiquitin specific peptidase 28
49	MEN1	multiple endocrine neoplasia I
50	ID3	inhibitor of DNA binding 3, dominant negative helix-loop-helix protein
51	SMAD2	SMAD family member 2
52	NOTCH2	Notch homolog 2 (Drosophila)
53	ZFP36L1	zinc finger protein 36, C3H type-like 1
54	SMARCB1	SWI/SNF related, matrix associated, actin dependent regulator of chromatin, subfamily b, member 1
55	TET2	tet oncogene family member 2
56	NF2	neurofibromin 2 (merlin)
57	CHD8	chromodomain helicase DNA binding protein 8
58	TRIP12	thyroid hormone receptor interactor 12
59	MLLT4	similar to Afadin (Protein AF-6); myeloid/lymphoid or mixed-lineage leukemia (trithorax homolog, Drosophila); translocated to, 4
60	DNER	delta/notch-like EGF repeat containing
61	MGA	MAX gene associated
62	CYLD	cylindromatosis (turban tumor syndrome)
63	ZNRF3	zinc and ring finger 3
64	BRCA1	breast cancer 1, early onset
65	TRAF3	TNF receptor-associated factor 3
66	FAS	Fas (TNF receptor superfamily, member 6)
67	EPHA2	EPH receptor A2
68	PTCH1	patched homolog 1 (Drosophila)
69	SPRED1	sprouty-related, EVH1 domain containing 1
70	HNF1A	HNF1 homeobox A
71	THUMPD3	THUMP domain containing 3
72	PHACTR4	phosphatase and actin regulator 4
73	INO80	INO80 homolog (S. cerevisiae)
74	HLA-DRB1	major histocompatibility complex, class II, DR beta 4; major histocompatibility complex, class II, DR beta 1
75	PTPRK	protein tyrosine phosphatase, receptor type, K
76	BCL10	B-cell CLL/lymphoma 10; hypothetical LOC646626
77	WWC2	WW and C2 domain containing 2
78	ING1	inhibitor of growth family, member 1
79	MLH1	mutL homolog 1, colon cancer, nonpolyposis type 2 (E. coli)
80	PRDM5	PR domain containing 5
81	DNAJC11	DnaJ (Hsp40) homolog, subfamily C, member 11
82	PRKCD	protein kinase C, delta
83	MCPH1	microcephalin 1
84	KMT2C	myeloid/lymphoid or mixed-lineage leukemia 3
85	CIC	capicua homolog (Drosophila)
86	RUNX1	runt-related transcription factor 1
87	NOTCH1	Notch homolog 1, translocation-associated (Drosophila)
88	ARHGAP35	Rho GTPase Activating Protein 35
89	IL32	interleukin 32
90	KANSL1	KAT8 Regulatory NSL Complex Subunit 1
91	GPS2	G protein pathway suppressor 2
92	LARP4B	La ribonucleoprotein domain family, member 4B
93	NSD1	nuclear receptor binding SET domain protein 1
94	HLA-A	major histocompatibility complex, class I, A
95	CRIPAK	cysteine-rich PAK1 inhibitor
96	AOAH	acyloxyacyl hydrolase (neutrophil)
97	TNRC6B	trinucleotide repeat containing 6B
98	DNMT3A	DNA (cytosine-5-)-methyltransferase 3 alpha
99	NCOR1	nuclear receptor co-repressor 1
100	TBX3	T-box 3
101	ZFP36L2	zinc finger protein 36, C3H type-like 2
102	RBMX	similar to RNA binding motif protein, X-linked; similar to hCG2011544; RNA binding motif protein, X-linked
103	AJUBA	Ajuba LIM Protein
104	CDK12	Cdc2-related kinase, arginine/serine-rich
105	ELF3	E74-like factor 3 (ets domain transcription factor, epithelial-specific )
106	KEAP1	kelch-like ECH-associated protein 1
107	HLA-B	Major Histocompatibility Complex, Class I, B
108	RBM10	RNA binding motif protein 10
109	ZC3H18	zinc finger CCCH-type containing 18
110	DDX3X	DEAD (Asp-Glu-Ala-Asp) box polypeptide 3, X-linked
111	MYO6	myosin VI
112	ZNF318	zinc finger protein 318
113	MBD6	methyl-CpG binding domain protein 6
114	KMT2B	myeloid/lymphoid or mixed-lineage leukemia 4
115	CCAR1	cell division cycle and apoptosis regulator 1
116	NAA25	chromosome 12 open reading frame 30
117	PHF6	PHD finger protein 6
118	TCF12	transcription factor 12
119	KMT2A	myeloid/lymphoid or mixed-lineage leukemia 1
120	TMCO2	transmembrane and coiled-coil domains 2
121	GIGYF2	GRB10 interacting GYF protein 2
122	TP53BP1	tumor protein p53 binding protein 1
123	CCDC88A	coiled-coil domain containing 88A
124	USP9X	ubiquitin specific peptidase 9, X-linked
125	GSE1	Gse1 Coiled-Coil Protein
126	CBFB	core-binding factor, beta subunit
127	IWS1	IWS1 homolog (S. cerevisiae)
128	TCF7L2	transcription factor 7-like 2 (T-cell specific, HMG-box)
129	CHD2	chromodomain helicase DNA binding protein 2
130	SOX9	SRY (sex determining region Y)-box 9
131	WDR33	WD repeat domain 33
132	CCDC144NL	coiled-coil domain containing 144 family, N-terminal like
133	LUC7L3	cisplatin resistance-associated overexpressed protein
134	RPL5	ribosomal protein L5 pseudogene 34; ribosomal protein L5 pseudogene 1; ribosomal protein L5
135	AMBRA1	autophagy/beclin-1 regulator 1
136	ZMYM4	zinc finger, MYM-type 4
137	CTDNEP1	CTD Nuclear Envelope Phosphatase 1
138	AMOT	angiomotin
139	RUFY2	RUN and FYVE domain containing 2
140	MED23	mediator complex subunit 23
141	LIMCH1	LIM and calponin homology domains 1
142	CTNND1	catenin (cadherin-associated protein), delta 1
143	MBD1	methyl-CpG binding domain protein 1
144	EPB41L4A	erythrocyte membrane protein band 4.1 like 4A
145	RBBP6	retinoblastoma binding protein 6
146	PNISR	PNN-Interacting Serine/Arginine-Rich Protein
147	WAC	WW domain containing adaptor with coiled-coil
148	CUL3	cullin 3
149	DUSP16	dual specificity phosphatase 16
150	UPF3B	UPF3 regulator of nonsense transcripts homolog B (yeast)
151	ZNF319	zinc finger protein 319
152	RPL18	ribosomal protein L18
153	PPM1D	protein phosphatase 1D magnesium-dependent, delta isoform
154	TMPO	thymopoietin
155	TMEM30A	transmembrane protein 30A
156	GNPTAB	N-acetylglucosamine-1-phosphate transferase, alpha and beta subunits
157	PLEKHM3	pleckstrin homology domain containing, family M, member 3
158	TTC18	tetratricopeptide repeat domain 18
159	CERK	ceramide kinase
160	PRKRA	protein kinase, interferon-inducible double stranded RNA dependent activator
161	PRPF40A	PRP40 pre-mRNA processing factor 40 homolog A (S. cerevisiae)
162	RNF111	ring finger protein 111
163	TCEB3	transcription elongation factor B (SIII), polypeptide 3 (110kDa, elongin A)
164	ZNF234	zinc finger protein 234
165	GLTSCR1	glioma tumor suppressor candidate region gene 1
166	KBTBD7	kelch repeat and BTB (POZ) domain containing 7
167	CLGN	calmegin
168	HAUS8	HAUS augmin-like complex, subunit 8
169	SIK3	serine/threonine-protein kinase QSK
170	TEX11	testis expressed 11
171	ERRFI1	ERBB receptor feedback inhibitor 1
172	MORC4	MORC family CW-type zinc finger 4
173	SPEN	spen homolog, transcriptional regulator (Drosophila)
174	MGAT2	mannosyl (alpha-1,6-)-glycoprotein beta-1,2-N-acetylglucosaminyltransferase
175	MLF1	myeloid leukemia factor 1
176	SENP6	SUMO1/sentrin specific peptidase 6
177	ARPP21	cyclic AMP-regulated phosphoprotein, 21 kD
178	FTSJD1	FtsJ methyltransferase domain containing 1
179	RC3H2	ring finger and CCCH-type zinc finger domains 2
180	NAA15	NMDA receptor regulated 1
181	TTK	TTK protein kinase
182	ELF1	E74-like factor 1 (ets domain transcription factor)
183	LARP7	La ribonucleoprotein domain family, member 7
184	RBM46	RNA binding motif protein 46
185	HERC4	hect domain and RLD 4
186	MFRP	membrane frizzled-related protein
187	PRPF38B	PRP38 pre-mRNA processing factor 38 (yeast) domain containing B
188	TNPO1	transportin 1
189	CEL	carboxyl ester lipase (bile salt-stimulated lipase)
190	ADAM23	ADAM metallopeptidase domain 23
191	MANEA	mannosidase, endo-alpha
192	AADACL3	arylacetamide deacetylase-like 3
193	DNAJC1	DnaJ (Hsp40) homolog, subfamily C, member 1
194	PPP1R21	Protein Phosphatase 1, Regulatory Subunit 21
195	TGIF1	TGFB-induced factor homeobox 1
196	RECK	reversion-inducing-cysteine-rich protein with kazal motifs
197	CASZ1	castor zinc finger 1
198	EBF2	early B-cell factor 2
199	PAPD4	PAP associated domain containing 4
200	MYB	v-myb myeloblastosis viral oncogene homolog (avian)
201	ZNF142	zinc finger protein 142
202	CCDC15	coiled-coil domain containing 15
203	C15orf52	chromosome 15 open reading frame 52
204	IFNGR1	interferon gamma receptor 1
205	CCDC30	hypothetical protein LOC728621
206	RBM27	RNA binding motif protein 27
207	SLC9A1	solute carrier family 9 (sodium/hydrogen exchanger), member 1
208	ERBB2IP	erbb2 interacting protein
209	CDKN1A	cyclin-dependent kinase inhibitor 1A (p21, Cip1)
210	THRAP3	thyroid hormone receptor associated protein 3
211	TBL1XR1	transducin (beta)-like 1 X-linked receptor 1
212	WT1	Wilms tumor 1
213	PLEKHA6	pleckstrin homology domain containing, family A member 6
214	COL4A2	collagen, type IV, alpha 2
215	EIF2AK3	eukaryotic translation initiation factor 2-alpha kinase 3
216	JMJD1C	jumonji domain containing 1C
217	FANCM	Fanconi anemia, complementation group M
218	FOXA1	forkhead box A1
219	ZNF292	zinc finger protein 292
220	AMER1	APC Membrane Recruitment Protein 1
221	SIN3A	SIN3 homolog A, transcription regulator (yeast)
222	AXIN1	axin 1
223	INPPL1	inositol polyphosphate phosphatase-like 1
224	HERC1	hect (homologous to the E6-AP (UBE3A) carboxyl terminus) domain and RCC1 (CHC1)-like domain (RLD) 1
225	DACH1	dachshund homolog 1 (Drosophila)
226	CNOT3	CCR4-NOT transcription complex, subunit 3
227	ATAD2	ATPase family, AAA domain containing 2
228	RGS12	regulator of G-protein signaling 12
229	ARHGAP5	Rho GTPase activating protein 5
230	ZMYM3	zinc finger, MYM-type 3
231	ASXL2	additional sex combs like 2 (Drosophila)
232	RAD21	RAD21 homolog (S. pombe)
233	RBM26	RNA binding motif protein 26
234	MYO1B	myosin IB
235	TBC1D10C	TBC1 domain family, member 10C
236	BRCA2	breast cancer 2, early onset
237	NUP98	nucleoporin 98kDa
238	AFF4	AF4/FMR2 family, member 4
239	ANO3	anoctamin 3
240	NEK9	NIMA (never in mitosis gene a)- related kinase 9
241	SMARCA1	SWI/SNF related, matrix associated, actin dependent regulator of chromatin, subfamily a, member 1
242	C2CD5	C2 Calcium-Dependent Domain Containing 5
243	PSIP1	PC4 and SFRS1 interacting protein 1
244	CSDE1	cold shock domain containing E1, RNA-binding
245	PRRC2C	BAT2 domain containing 1
246	SESTD1	SEC14 and spectrin domains 1
247	CHD3	chromodomain helicase DNA binding protein 3
248	ZNF750	zinc finger protein 750
249	SPRED2	sprouty-related, EVH1 domain containing 2
250	PCDH7	protocadherin 7
251	ZBTB18	Zinc Finger And BTB Domain Containing 18
252	DEPDC5	DEP domain containing 5
253	BTBD7	BTB (POZ) domain containing 7
254	TAOK1	TAO kinase 1
255	DIP2C	DIP2 disco-interacting protein 2 homolog C (Drosophila)
256	NFATC4	nuclear factor of activated T-cells, cytoplasmic, calcineurin-dependent 4
257	ADAMTS19	ADAM metallopeptidase with thrombospondin type 1 motif, 19
258	IFNGR2	interferon gamma receptor 2 (interferon gamma transducer 1)
259	MKRN1	makorin ring finger protein pseudogene 6; makorin ring finger protein 1
260	TYRP1	tyrosinase-related protein 1
261	VPS13A	vacuolar protein sorting 13 homolog A (S. cerevisiae)
262	NCOR2	nuclear receptor co-repressor 2
263	PUS7	pseudouridylate synthase 7 homolog (S. cerevisiae)
264	NIPBL	Nipped-B homolog (Drosophila)
265	SLC23A2	solute carrier family 23 (nucleobase transporters), member 2
266	CDC27	cell division cycle 27 homolog (S. cerevisiae)
267	KCNT2	potassium channel, subfamily T, member 2
268	GAPVD1	GTPase activating protein and VPS9 domains 1
269	RBM15	RNA binding motif protein 15
270	SMC4	structural maintenance of chromosomes 4
271	WDR47	WD repeat domain 47
272	DOPEY1	dopey family member 1
273	MAGED1	melanoma antigen family D, 1
274	KIAA0907	KIAA0907
275	BRD7	bromodomain containing 7; bromodomain containing 7 pseudogene 2
276	FOSL2	FOS-like antigen 2
277	MAP3K4	mitogen-activated protein kinase kinase kinase 4
278	SNRPN	small nuclear ribonucleoprotein polypeptide N; SNRPN upstream reading frame
279	BMPR2	bone morphogenetic protein receptor, type II (serine/threonine kinase)
280	YLPM1	YLP motif containing 1
281	ATR	ataxia telangiectasia and Rad3 related; similar to ataxia telangiectasia and Rad3 related protein
282	BIRC6	baculoviral IAP repeat-containing 6
283	KDM3B	lysine (K)-specific demethylase 3B
284	DYRK1A	dual-specificity tyrosine-(Y)-phosphorylation regulated kinase 1A
285	PABPC3	poly(A) binding protein, cytoplasmic 3
286	GPR174	G protein-coupled receptor 174
287	CCDC38	coiled-coil domain containing 38
288	RAPGEF6	Rap guanine nucleotide exchange factor (GEF) 6
289	SUZ12	suppressor of zeste 12 homolog (Drosophila)
290	GGNBP2	gametogenetin binding protein 2
291	TNIK	TRAF2 and NCK interacting kinase
292	ABCA10	ATP-binding cassette, sub-family A (ABC1), member 10
293	BCL9	B-cell CLL/lymphoma 9
294	WWP1	WW domain containing E3 ubiquitin protein ligase 1
295	UNC13C	unc-13 homolog C (C. elegans)
296	NEUROD6	neurogenic differentiation 6
297	BCORL1	BCL6 co-repressor-like 1
298	PHF20L1	PHD finger protein 20-like 1
299	CLSPN	claspin homolog (Xenopus laevis)
300	USP26	ubiquitin specific peptidase 26
301	ATF7IP	activating transcription factor 7 interacting protein
302	CEP290	centrosomal protein 290kDa
303	NOTCH3	Notch homolog 3 (Drosophila)
304	MBNL1	muscleblind-like (Drosophila)
305	JAK1	Janus kinase 1
306	DHX15	DEAH (Asp-Glu-Ala-His) box polypeptide 15
307	ARID5B	AT rich interactive domain 5B (MRF1-like)
308	TCF4	transcription factor 4
309	IRF6	interferon regulatory factor 6
310	TMEM131	transmembrane protein 131
311	RLTPR	RGD motif, leucine rich repeats, tropomodulin domain and proline-rich containing
312	ITSN1	intersectin 1 (SH3 domain protein)
313	ZFHX3	zinc finger homeobox 3; hypothetical LOC100132068
314	TACR1	tachykinin receptor 1
315	HECTD1	HECT domain containing 1
316	PPFIA4	protein tyrosine phosphatase, receptor type, f polypeptide (PTPRF), interacting protein (liprin), alpha 4
317	CHD9	chromodomain helicase DNA binding protein 9
318	MSH2	mutS homolog 2, colon cancer, nonpolyposis type 1 (E. coli)
319	SHANK1	SH3 and multiple ankyrin repeat domains 1
320	MAP4K4	mitogen-activated protein kinase kinase kinase kinase 4
321	TMEM63A	transmembrane protein 63A
322	SCAF8	SR-Related CTD-Associated Factor 8
323	ZNF225	zinc finger protein 225
324	MAP4K3	mitogen-activated protein kinase kinase kinase kinase 3
325	CCPG1	cell cycle progression 1
326	LARP1	La ribonucleoprotein domain family, member 1
327	TOP2B	topoisomerase (DNA) II beta 180kDa
328	FSIP2	fibrous sheath interacting protein 2
329	FXR1	fragile X mental retardation, autosomal homolog 1
330	ZMYM2	zinc finger, MYM-type 2
331	CUX1	cut-like homeobox 1
332	IVNS1ABP	influenza virus NS1A binding protein
333	KIAA0430	KIAA0430
334	SLC4A4	solute carrier family 4, sodium bicarbonate cotransporter, member 4
335	BIN2	bridging integrator 2
336	INPP4B	inositol polyphosphate-4-phosphatase, type II, 105kDa
337	CNTLN	centlein, centrosomal protein
338	MAP4K5	mitogen-activated protein kinase kinase kinase kinase 5
339	PCNX	pecanex homolog (Drosophila)
340	RASAL2	RAS protein activator like 2
341	LRIG3	leucine-rich repeats and immunoglobulin-like domains 3
342	GCC2	GRIP and coiled-coil domain containing 2
343	MKI67	antigen identified by monoclonal antibody Ki-67
344	TSPYL2	TSPY-like 2
345	ZNF608	zinc finger protein 608
346	ADAM33	ADAM metallopeptidase domain 33
347	CFHR4	complement factor H-related 4
348	OBSL1	obscurin-like 1
349	ASUN	Asunder, Spermatogenesis Regulator
350	ST8SIA6	ST8 alpha-N-acetyl-neuraminide alpha-2,8-sialyltransferase 6
351	NRXN2	neurexin 2
352	ARID4B	AT rich interactive domain 4B (RBP1-like)
353	ARHGEF25	Rho Guanine Nucleotide Exchange Factor (GEF) 25
354	CLCN5	chloride channel 5
355	ACIN1	apoptotic chromatin condensation inducer 1
356	CR1	complement component (3b/4b) receptor 1 (Knops blood group)
357	TNRC18	trinucleotide repeat containing 18
358	EML5	echinoderm microtubule associated protein like 5
359	NFE2L3	nuclear factor (erythroid-derived 2)-like 3
360	KMT2E	Myeloid/Lymphoid Or Mixed-Lineage Leukemia 5 (Trithorax Homolog, Drosophila)
361	MYBL1	v-myb myeloblastosis viral oncogene homolog (avian)-like 1
362	CCDC18	coiled-coil domain containing 18
363	YTHDC1	YTH domain containing 1
364	HEPACAM2	HEPACAM family member 2
365	ADNP	activity-dependent neuroprotector homeobox
366	ZMAT1	zinc finger, matrin type 1
367	PRB3	proline-rich protein BstNI subfamily 3
368	LAMA2	laminin, alpha 2
369	TAF3	TAF3 RNA polymerase II, TATA box binding protein (TBP)-associated factor, 140kDa
370	RNF103	vacuolar protein sorting 24 homolog (S. cerevisiae); ring finger protein 103
371	ASH1L	ash1 (absent, small, or homeotic)-like (Drosophila)
372	ANKRD12	ankyrin repeat domain 12
373	SLC35F1	solute carrier family 35, member F1
374	SCAF11	SR-Related CTD-Associated Factor 11
375	ATP11C	ATPase, class VI, type 11C
376	MED1	mediator complex subunit 1
377	DOCK6	dedicator of cytokinesis 6
378	DENND4A	DENN/MADD domain containing 4A
379	ZNF492	zinc finger protein 98 (F7175); keratin associated protein 1-1; zinc finger protein 492; zinc finger protein 849 pseudogene
380	GPRASP1	G protein-coupled receptor associated sorting protein 1
381	C8orf34	chromosome 8 open reading frame 34
382	INTS4	integrator complex subunit 4
383	CHDC2	Calponin Homology Domain Containing 2
384	RFX7	regulatory factor X, 7
385	GPATCH8	G patch domain containing 8
386	TSC2	tuberous sclerosis 2
387	AMOTL1	angiomotin like 1
388	ZSWIM8	Zinc Finger, SWIM-Type Containing 8
389	ZFYVE9	zinc finger, FYVE domain containing 9
390	LRPPRC	leucine-rich PPR-motif containing
391	ZNF395	zinc finger protein 395
392	CERS3	LAG1 homolog, ceramide synthase 3
393	TCERG1	transcription elongation regulator 1
394	CNOT1	CCR4-NOT transcription complex, subunit 1
395	NELL2	NEL-like 2 (chicken)
396	SP3	Sp3 transcription factor
397	PKN2	protein kinase N2
398	ABCB6	ATP-binding cassette, sub-family B (MDR/TAP), member 6
399	DMXL2	Dmx-like 2
400	MTL5	metallothionein-like 5, testis-specific (tesmin)
401	MAP7D2	MAP7 domain containing 2
402	MLLT10	myeloid/lymphoid or mixed-lineage leukemia (trithorax homolog, Drosophila); translocated to, 10
403	RGPD4	RANBP2-like and GRIP domain containing 5; RANBP2-like and GRIP domain containing 4; RANBP2-like and GRIP domain containing 3; RANBP2-like and GRIP domain containing 8; RANBP2-like and GRIP domain containing 7; RANBP2-like and GRIP domain containing 6
404	RPTN	repetin
405	LRBA	LPS-responsive vesicle trafficking, beach and anchor containing
406	RXRG	retinoid X receptor, gamma
407	SCAF1	SR-related CTD-associated factor 1
408	KANSL1L	KAT8 Regulatory NSL Complex Subunit 1-Like
409	ARHGAP33	sorting nexin 26
410	SLC4A7	solute carrier family 4, sodium bicarbonate cotransporter, member 7
411	BTAF1	BTAF1 RNA polymerase II, B-TFIID transcription factor-associated, 170kDa (Mot1 homolog, S. cerevisiae)
412	RALGAPA1	GTPase activating Rap/RanGAP domain-like 1
413	PEX1	peroxisomal biogenesis factor 1
414	UHRF1BP1L	UHRF1 binding protein 1-like
415	NCOA2	nuclear receptor coactivator 2
416	MAP3K13	mitogen-activated protein kinase kinase kinase 13
417	HPSE2	heparanase 2
418	TKTL1	transketolase-like 1
419	BAG6	HLA-B associated transcript 3
420	ALDOB	aldolase B, fructose-bisphosphate
421	SLK	STE20-like kinase (yeast)
422	ZBTB20	zinc finger and BTB domain containing 20
423	KAT6B	K(Lysine) Acetyltransferase 6B
424	ALB	albumin
425	CD1D	CD1d molecule
426	ZFX	zinc finger protein, X-linked
427	NEXN	nexilin (F actin binding protein)
428	PDS5B	PDS5, regulator of cohesion maintenance, homolog B (S. cerevisiae)
429	CTCFL	CCCTC-binding factor (zinc finger protein)-like
430	SCAF4	SR-Related CTD-Associated Factor 4
431	SLC26A7	solute carrier family 26, member 7
432	USP29	ubiquitin specific peptidase 29
433	SPTY2D1	SPT2, Suppressor of Ty, domain containing 1 (S. cerevisiae)
434	ABL2	v-abl Abelson murine leukemia viral oncogene homolog 2 (arg, Abelson-related gene)
435	ZNF658	zinc finger protein 658
436	CASK	calcium/calmodulin-dependent serine protein kinase (MAGUK family)
437	PHF14	PHD finger protein 14
438	NRK	Nik related kinase
439	PRKCE	protein kinase C, epsilon
440	INTS8	integrator complex subunit 8
441	MICAL1	microtubule associated monoxygenase, calponin and LIM domain containing 1
442	SUPT6H	suppressor of Ty 6 homolog (S. cerevisiae)
443	GOLIM4	golgi integral membrane protein 4
444	TRDN	triadin
445	PPP4R1	protein phosphatase 4, regulatory subunit 1
446	EPG5	Ectopic P-Granules Autophagy Protein 5 Homolog (C. Elegans)
447	EPHA5	EPH receptor A5
448	ABCA5	ATP-binding cassette, sub-family A (ABC1), member 5
449	RBM47	RNA binding motif protein 47
450	KDM3A	lysine (K)-specific demethylase 3A
451	SLTM	SAFB-like, transcription modulator
452	USP15	ubiquitin specific peptidase 15
453	CPEB4	cytoplasmic polyadenylation element binding protein 4
454	NLRC5	NLR family, CARD domain containing 5
455	ADAMTS20	ADAM metallopeptidase with thrombospondin type 1 motif, 20
456	FN1	fibronectin 1
457	DCHS1	dachsous 1 (Drosophila)
458	DOCK11	dedicator of cytokinesis 11
459	POGZ	pogo transposable element with ZNF domain
460	MAP7D1	MAP7 domain containing 1
461	PLCB3	phospholipase C, beta 3 (phosphatidylinositol-specific)
462	CTNNA1	catenin (cadherin-associated protein), alpha 1, 102kDa
463	ACSM3	acyl-CoA synthetase medium-chain family member 3
464	BRWD1	bromodomain and WD repeat domain containing 1
465	ATP8B4	ATPase, class I, type 8B, member 4
466	TRAPPC8	Trafficking Protein Particle Complex 8
467	QSER1	glutamine and serine rich 1
468	PCBP2	poly(rC) binding protein 2
469	ITPR2	inositol 1,4,5-triphosphate receptor, type 2
470	RGS22	regulator of G-protein signaling 22
471	NTRK2	neurotrophic tyrosine kinase, receptor, type 2
472	DST	dystonin
473	ZMYM6	hypothetical LOC100130633; zinc finger, MYM-type 6
474	PHEX	phosphate regulating endopeptidase homolog, X-linked
475	TAB3	mitogen-activated protein kinase kinase kinase 7 interacting protein 3
476	NUP205	nucleoporin 205kDa
477	ARAP3	ArfGAP with RhoGAP domain, ankyrin repeat and PH domain 3
478	SMG1	SMG1 homolog, phosphatidylinositol 3-kinase-related kinase (C. elegans)
479	ANKRD44	ankyrin repeat domain 44
480	ZNF451	zinc finger protein 451
481	AP4E1	adaptor-related protein complex 4, epsilon 1 subunit
482	ACSS3	acyl-CoA synthetase short-chain family member 3
483	KAT6A	K(Lysine) Acetyltransferase 6A
484	ARHGEF6	Rac/Cdc42 guanine nucleotide exchange factor (GEF) 6
485	DDX5	DEAD (Asp-Glu-Ala-Asp) box polypeptide 5
486	MARK2	MAP/microtubule affinity-regulating kinase 2
487	TIGD4	tigger transposable element derived 4
488	ARAP2	ArfGAP with RhoGAP domain, ankyrin repeat and PH domain 2
489	SLC7A13	solute carrier family 7, (cationic amino acid transporter, y+ system) member 13
490	USP6	ubiquitin specific peptidase 6 (Tre-2 oncogene)
491	UBN2	ubinuclein 2
492	ADNP2	ADNP homeobox 2
493	E2F8	E2F transcription factor 8
494	SYCP2	synaptonemal complex protein 2
495	HAS2	hyaluronan synthase 2
496	STK19	serine/threonine kinase 19
497	PTPN12	protein tyrosine phosphatase, non-receptor type 12
498	PPP1R13B	protein phosphatase 1, regulatory (inhibitor) subunit 13B
499	SELP	selectin P (granule membrane protein 140kDa, antigen CD62)
500	ANKIB1	ankyrin repeat and IBR domain containing 1
501	ZNF568	zinc finger protein 568
502	LONRF2	LON peptidase N-terminal domain and ring finger 2
503	FAM160A2	family with sequence similarity 160, member A2
504	ZNF687	zinc finger protein 687
505	CCDC39	coiled-coil domain containing 39
506	TMTC3	transmembrane and tetratricopeptide repeat containing 3
507	FAM135A	family with sequence similarity 135, member A
508	WWC1	WW and C2 domain containing 1
509	STAU2	staufen, RNA binding protein, homolog 2 (Drosophila)
510	SULT1C3	sulfotransferase family, cytosolic, 1C, member 3
511	HSP90AB1	heat shock protein 90kDa alpha (cytosolic), class B member 1
512	NRIP1	nuclear receptor interacting protein 1
513	CD300A	CD300a molecule
514	PKP4	plakophilin 4
515	PARD3B	par-3 partitioning defective 3 homolog B (C. elegans)
516	KIAA1009	KIAA1009
517	RPS6KA3	ribosomal protein S6 kinase, 90kDa, polypeptide 3
518	CDH24	cadherin-like 24
519	NRP2	neuropilin 2
520	SENP7	SUMO1/sentrin specific peptidase 7
521	SPTAN1	spectrin, alpha, non-erythrocytic 1 (alpha-fodrin)
522	RAVER1	ribonucleoprotein, PTB-binding 1
523	TPX2	TPX2, microtubule-associated, homolog (Xenopus laevis)
524	PPP6R1	Protein Phosphatase 6, Regulatory Subunit 1
525	MAGEE2	melanoma antigen family E, 2
526	BMP5	bone morphogenetic protein 5
527	CNGA2	cyclic nucleotide gated channel alpha 2
528	RNF219	ring finger protein 219
529	TSGA10	testis specific, 10
530	NECAB1	N-terminal EF-hand calcium binding protein 1
531	CEBPA	CCAAT/enhancer binding protein (C/EBP), alpha
532	HS6ST1	heparan sulfate 6-O-sulfotransferase 1
533	EMG1	EMG1 nucleolar protein homolog (S. cerevisiae)
534	MTFR1L	Mitochondrial Fission Regulator 1-Like
535	SOX21	SRY (sex determining region Y)-box 21
536	CSNK2A1	casein kinase 2, alpha 1 polypeptide pseudogene; casein kinase 2, alpha 1 polypeptide
537	EXO5	Exonuclease 5
538	PLAC4	placenta-specific 4
539	DENND6A	DENN/MADD Domain Containing 6A
540	GGCT	gamma-glutamyl cyclotransferase
541	HDAC2	histone deacetylase 2
542	STX7	syntaxin 7
543	CPEB2	cytoplasmic polyadenylation element binding protein 2
544	HMCN1	hemicentin 1
545	SPATA6	spermatogenesis associated 6
546	IDH2	isocitrate dehydrogenase 2 (NADP+), mitochondrial
547	ANKRD46	ankyrin repeat domain 46
548	BAX	BCL2-associated X protein
549	RIMS2	regulating synaptic membrane exocytosis 2
550	ATG5	ATG5 autophagy related 5 homolog (S. cerevisiae)
551	SFPQ	splicing factor proline/glutamine-rich (polypyrimidine tract binding protein associated)
552	SEC22A	SEC22 vesicle trafficking protein homolog A (S. cerevisiae)
553	CD58	CD58 molecule
554	BRE	brain and reproductive organ-expressed (TNFRSF1A modulator)
555	SPCS1	signal peptidase complex subunit 1 homolog (S. cerevisiae)
556	SPSB2	splA/ryanodine receptor domain and SOCS box containing 2
557	RXRB	retinoid X receptor, beta
558	BRWD3	bromodomain and WD repeat domain containing 3
559	SRSF11	Serine/Arginine-Rich Splicing Factor 11
560	DAAM1	dishevelled associated activator of morphogenesis 1
561	BTG3	BTG family, member 3
562	MOAP1	modulator of apoptosis 1
563	SCRN3	secernin 3
564	UBR5	similar to E3 ubiquitin protein ligase, HECT domain containing, 1; ubiquitin protein ligase E3 component n-recognin 5
565	WBP1	similar to WW domain binding protein 1; WW domain binding protein 1
566	FAM58A	family with sequence similarity 58, member A; hypothetical gene supported by NM_152274
567	PPP3CC	protein phosphatase 3 (formerly 2B), catalytic subunit, gamma isoform
568	HNRNPD	heterogeneous nuclear ribonucleoprotein D (AU-rich element RNA binding protein 1, 37kDa)
569	PEX2	peroxisomal membrane protein 3, 35kDa
570	LDB1	LIM domain binding 1
571	HGF	hepatocyte growth factor (hepapoietin A; scatter factor)
572	COQ9	coenzyme Q9 homolog (S. cerevisiae)
573	LEMD2	LEM domain containing 2
574	CCDC120	coiled-coil domain containing 120
575	B3GNT5	UDP-GlcNAc:betaGal beta-1,3-N-acetylglucosaminyltransferase 5
576	COL8A2	collagen, type VIII, alpha 2
577	UGT2A2	UDP Glucuronosyltransferase 2 Family, Polypeptide A2
578	DPY19L4	dpy-19-like 4 (C. elegans)
579	CACUL1	CDK2-Associated, Cullin Domain 1
580	APPBP2	amyloid beta precursor protein (cytoplasmic tail) binding protein 2
581	IL25	interleukin 25
582	CCND3	cyclin D3
583	LEPREL2	leprecan-like 2
584	MARCKSL1	MARCKS-like 1
585	PAWR	PRKC, apoptosis, WT1, regulator
586	TAF15	TAF15 RNA polymerase II, TATA box binding protein (TBP)-associated factor, 68kDa
587	BTBD11	BTB (POZ) domain containing 11
588	RNF217	ring finger protein 217
589	BAZ2B	bromodomain adjacent to zinc finger domain, 2B
590	KBTBD4	kelch repeat and BTB (POZ) domain containing 4
591	ZFY	zinc finger protein, Y-linked
592	NFE2	nuclear factor (erythroid-derived 2), 45kDa
593	OR2T35	olfactory receptor, family 2, subfamily T, member 35
594	API5	API5-like 1; apoptosis inhibitor 5
595	CSMD3	CUB and Sushi multiple domains 3
596	ZNF222	zinc finger protein 222
597	SEC63	SEC63 homolog (S. cerevisiae)
598	BRSK1	BR serine/threonine kinase 1
599	UTY	ubiquitously transcribed tetratricopeptide repeat gene, Y-linked
600	SBNO1	strawberry notch homolog 1 (Drosophila)
601	ACOT4	acyl-CoA thioesterase 4; similar to peroxisomal long-chain acyl-coA thioesterase
602	ZNF146	zinc finger protein 146
603	MAZ	MYC-associated zinc finger protein (purine-binding transcription factor)
604	C10orf88	chromosome 10 open reading frame 88
605	SENP8	SUMO/sentrin specific peptidase family member 8
606	LMBRD2	LMBR1 domain containing 2
607	RIMS1	regulating synaptic membrane exocytosis 1
608	IRF2BP2	interferon regulatory factor 2 binding protein 2
609	GUSB	glucuronidase, beta
610	MGAT5	mannosyl (alpha-1,6-)-glycoprotein beta-1,6-N-acetyl-glucosaminyltransferase; hypothetical LOC151162
611	TFAM	transcription factor A, mitochondrial
612	VAMP1	vesicle-associated membrane protein 1 (synaptobrevin 1)
613	PADI2	peptidyl arginine deiminase, type II
614	CTH	cystathionase (cystathionine gamma-lyase)
615	IRF2	interferon regulatory factor 2
616	TNRC6A	trinucleotide repeat containing 6A
617	STIP1	stress-induced-phosphoprotein 1
618	MMP10	matrix metallopeptidase 10 (stromelysin 2)
619	UBE2T	ubiquitin-conjugating enzyme E2T (putative)
620	SF1	splicing factor 1
621	FIP1L1	FIP1 like 1 (S. cerevisiae)
622	BRMS1	breast cancer metastasis suppressor 1
623	DNM1L	dynamin 1-like
624	KRTAP19-2	keratin associated protein 19-2
625	C15orf39	chromosome 15 open reading frame 39
626	TCEB3CL	transcription elongation factor B polypeptide 3C-like; transcription elongation factor B polypeptide 3C-like 2; transcription elongation factor B polypeptide 3C (elongin A3)
627	KRTAP9-8	keratin associated protein 9-8
628	YBX2	Y box binding protein 2
629	KLRG1	killer cell lectin-like receptor subfamily G, member 1
630	SLC35B2	solute carrier family 35, member B2
631	TFDP2	transcription factor Dp-2 (E2F dimerization partner 2)
632	BRCC3	BRCA1/BRCA2-containing complex, subunit 3
633	NDUFC2	NADH dehydrogenase (ubiquinone) 1, subcomplex unknown, 2, 14.5kDa
634	COL11A1	collagen, type XI, alpha 1
635	CXorf58	chromosome X open reading frame 58
636	TRIM59	tripartite motif-containing 59
637	ATRNL1	attractin-like 1
638	SRSF1	Serine/Arginine-Rich Splicing Factor 1
639	FBXL17	F-box and leucine-rich repeat protein 17
640	PAFAH1B2	platelet-activating factor acetylhydrolase, isoform Ib, subunit 2 (30kDa)
641	PKD2	polycystic kidney disease 2 (autosomal dominant)
642	SNAPC1	small nuclear RNA activating complex, polypeptide 1, 43kDa
643	RSRC1	arginine/serine-rich coiled-coil 1
644	MEDAG	Mesenteric Estrogen-Dependent Adipogenesis
645	PSCA	prostate stem cell antigen
646	CDKN2C	cyclin-dependent kinase inhibitor 2C (p18, inhibits CDK4)
647	OCIAD2	OCIA domain containing 2
648	FEZ2	fasciculation and elongation protein zeta 2 (zygin II)
649	FAM175A	family with sequence similarity 175, member A
650	CEP128	Centrosomal Protein 128kDa
651	AAMP	angio-associated, migratory cell protein
652	SPAG11A	sperm associated antigen 11A; sperm associated antigen 11B
653	MCRS1	microspherule protein 1
654	MXRA8	matrix-remodelling associated 8
655	ETV3	ets variant 3
656	WNT16	wingless-type MMTV integration site family, member 16
657	SENP3	SUMO1/sentrin/SMT3 specific peptidase 3
658	LUC7L2	LUC7-like 2 (S. cerevisiae)
659	COPG2	coatomer protein complex, subunit gamma 2
660	KRT222	keratin 222 pseudogene
661	MPZ	myelin protein zero
662	ZNF768	zinc finger protein 768
663	PAN3	PAN3 poly(A) specific ribonuclease subunit homolog (S. cerevisiae)
664	TEX26	Testis Expressed 26
665	SMAD7	SMAD family member 7
666	GNB4	guanine nucleotide binding protein (G protein), beta polypeptide 4
667	NIT1	nitrilase 1
668	PRKAR1A	protein kinase, cAMP-dependent, regulatory, type I, alpha (tissue specific extinguisher 1)
669	CYBRD1	cytochrome b reductase 1
670	KIRREL	kin of IRRE like (Drosophila)
671	SMURF2	SMAD specific E3 ubiquitin protein ligase 2
672	PLCL1	phospholipase C-like 1
673	EIF3J	eukaryotic translation initiation factor 3, subunit J
674	C11orf94	Chromosome 11 Open Reading Frame 94
675	CCBE1	collagen and calcium binding EGF domains 1
676	TBC1D19	TBC1 domain family, member 19
677	GNA13	guanine nucleotide binding protein (G protein), alpha 13
678	MCM7	minichromosome maintenance complex component 7
679	INPP4A	inositol polyphosphate-4-phosphatase, type I, 107kDa
680	ERO1LB	ERO1-like beta (S. cerevisiae)
681	PXK	PX domain containing serine/threonine kinase
682	LETM2	leucine zipper-EF-hand containing transmembrane protein 2
683	SUFU	suppressor of fused homolog (Drosophila)
684	GRPEL2	GrpE-like 2, mitochondrial (E. coli)
685	MIB1	mindbomb homolog 1 (Drosophila)
686	NCAPH2	non-SMC condensin II complex, subunit H2
687	PIGB	phosphatidylinositol glycan anchor biosynthesis, class B
688	IGSF1	immunoglobulin superfamily, member 1
689	AKIP1	A Kinase (PRKA) Interacting Protein 1
690	MALT1	mucosa associated lymphoid tissue lymphoma translocation gene 1
691	SMARCD2	SWI/SNF related, matrix associated, actin dependent regulator of chromatin, subfamily d, member 2
692	SAMD4A	sterile alpha motif domain containing 4A
693	RABL6	RAB, Member RAS Oncogene Family-Like 6
694	FAM222B	Family With Sequence Similarity 222, Member B
695	C1orf53	chromosome 1 open reading frame 53
696	EOMES	eomesodermin homolog (Xenopus laevis)
697	IAH1	isoamyl acetate-hydrolyzing esterase 1 homolog (S. cerevisiae)
698	MEF2B	LOC729991-MEF2B readthrough transcript; myocyte enhancer factor 2B
699	AMY2A	amylase, alpha 2A (pancreatic)
700	MSX1	msh homeobox 1
701	RIC3	resistance to inhibitors of cholinesterase 3 homolog (C. elegans)
702	ARFGAP3	ADP-ribosylation factor GTPase activating protein 3
703	ANAPC4	anaphase promoting complex subunit 4
704	BMF	Bcl2 modifying factor
705	RTF1	Rtf1, Paf1/RNA polymerase II complex component, homolog (S. cerevisiae)
706	CUL1	cullin 1
707	POGLUT1	Protein O-Glucosyltransferase 1
708	TM9SF3	transmembrane 9 superfamily member 3
709	ATG14	Autophagy Related 14
710	C7orf50	chromosome 7 open reading frame 50
711	FGFBP1	fibroblast growth factor binding protein 1
712	NUCKS1	nuclear casein kinase and cyclin-dependent kinase substrate 1
713	C8orf37	chromosome 8 open reading frame 37
714	SGMS2	sphingomyelin synthase 2
715	PRDX3	peroxiredoxin 3
716	NKAIN4	Na+/K+ transporting ATPase interacting 4
717	IK	similar to CG18005; IK cytokine, down-regulator of HLA II
718	COPS4	COP9 constitutive photomorphogenic homolog subunit 4 (Arabidopsis)
719	PPP1R3D	protein phosphatase 1, regulatory (inhibitor) subunit 3D
720	MSL3	male-specific lethal 3 homolog (Drosophila)
721	R3HCC1L	R3H Domain And Coiled-Coil Containing 1-Like
722	HOXD9	homeobox D9
723	MTO1	mitochondrial translation optimization 1 homolog (S. cerevisiae)
724	PLK2	polo-like kinase 2 (Drosophila)
725	DALRD3	DALR anticodon binding domain containing 3
726	KHSRP	KH-type splicing regulatory protein
727	MAST2	microtubule associated serine/threonine kinase 2
728	COL9A2	collagen, type IX, alpha 2
729	C6orf203	chromosome 6 open reading frame 203
730	ZNF12	postmeiotic segregation increased 2-like 3; zinc finger protein 12
731	AQP2	aquaporin 2 (collecting duct)
732	YWHAE	similar to 14-3-3 protein epsilon (14-3-3E) (Mitochondrial import stimulation factor L subunit) (MSF L); tyrosine 3-monooxygenase/tryptophan 5-monooxygenase activation protein, epsilon polypeptide
733	LIN28B	lin-28 homolog B (C. elegans)
734	GRXCR1	glutaredoxin, cysteine rich 1
735	CASC3	cancer susceptibility candidate 3
736	ZNF717	zinc finger protein 717
737	TIGD7	tigger transposable element derived 7
738	KRTAP4-6	keratin associated protein 4-6; keratin associated protein 4-7; keratin associated protein 4-8; keratin associated protein 4-11
739	SLC25A51	Solute Carrier Family 25, Member 51
740	SEL1L	sel-1 suppressor of lin-12-like (C. elegans)
741	ZNF654	zinc finger protein 654
742	ARHGAP27	Rho GTPase activating protein 27
743	PYGO2	pygopus homolog 2 (Drosophila)
744	CHRDL1	chordin-like 1
745	PSTPIP1	proline-serine-threonine phosphatase interacting protein 1
746	MED6	mediator complex subunit 6
747	FAM53C	family with sequence similarity 53, member C
748	CBLN3	cerebellin 3 precursor
749	YPEL2	yippee-like 2 (Drosophila)
750	OR7C1	olfactory receptor, family 7, subfamily C, member 1
751	TOP1	topoisomerase (DNA) I
752	MARCH8	Membrane-Associated Ring Finger (C3HC4) 8, E3 Ubiquitin Protein Ligase
753	CACNA1H	calcium channel, voltage-dependent, T type, alpha 1H subunit
754	ENO2	enolase 2 (gamma, neuronal)
755	C16orf70	chromosome 16 open reading frame 70
756	GLT8D1	glycosyltransferase 8 domain containing 1
757	PIK3R3	phosphoinositide-3-kinase, regulatory subunit 3 (gamma)
758	RHOXF2	Rhox homeobox family, member 2
759	PRIM1	primase, DNA, polypeptide 1 (49kDa)
760	IRF2BP1	interferon regulatory factor 2 binding protein 1
761	TMEM165	transmembrane protein 165
762	FAM153A	family with sequence similarity 153, member A
763	SDC4	syndecan 4
764	HNRPDL	heterogeneous nuclear ribonucleoprotein D-like
765	CDH7	cadherin 7, type 2
766	LRFN4	leucine rich repeat and fibronectin type III domain containing 4
767	SLC6A14	solute carrier family 6 (amino acid transporter), member 14
768	KLRC2	killer cell lectin-like receptor subfamily C, member 2
769	TRIM72	tripartite motif-containing 72
770	ODF1	outer dense fiber of sperm tails 1
771	ZDHHC13	zinc finger, DHHC-type containing 13
772	CTSK	cathepsin K
773	TTYH1	tweety homolog 1 (Drosophila)
774	RASSF7	Ras association (RalGDS/AF-6) domain family (N-terminal) member 7
775	MYCN	v-myc myelocytomatosis viral related oncogene, neuroblastoma derived (avian)
776	E2F5	E2F transcription factor 5, p130-binding
777	SPATA17	spermatogenesis associated 17
778	GSK3B	glycogen synthase kinase 3 beta
779	OR4F5	olfactory receptor, family 4, subfamily F, member 5
780	SUCNR1	succinate receptor 1
781	TNFRSF18	tumor necrosis factor receptor superfamily, member 18
782	TMEM55A	transmembrane protein 55A
783	RTN4IP1	reticulon 4 interacting protein 1
784	JUN	jun oncogene
785	NR3C1	nuclear receptor subfamily 3, group C, member 1 (glucocorticoid receptor)
786	FN3KRP	fructosamine 3 kinase related protein
787	MICU3	mitochondrial calcium uptake family, member 3
788	HECA	headcase homolog (Drosophila)
789	CCDC171	coiled-coil domain containing 171
790	NDUFA8	NADH dehydrogenase (ubiquinone) 1 alpha subcomplex, 8, 19kDa
791	RMDN3	Regulator Of Microtubule Dynamics 3
792	TBKBP1	TBK1 binding protein 1
793	FBXL19	F-box and leucine-rich repeat protein 19
794	AKR1C2	aldo-keto reductase family 1, member C2 (dihydrodiol dehydrogenase 2; bile acid binding protein; 3-alpha hydroxysteroid dehydrogenase, type III)
795	ISY1	ISY1 splicing factor homolog (S. cerevisiae)
796	TFG	TRK-fused gene
797	FUT11	fucosyltransferase 11 (alpha (1,3) fucosyltransferase)
798	GPM6A	glycoprotein M6A
799	GPR137B	G protein-coupled receptor 137B
800	DDX4	DEAD (Asp-Glu-Ala-Asp) box polypeptide 4
801	PAX2	paired box 2
802	DYNC1LI2	dynein, cytoplasmic 1, light intermediate chain 2
803	GPR88	G protein-coupled receptor 88
804	EIF4ENIF1	eukaryotic translation initiation factor 4E nuclear import factor 1
805	STIL	SCL/TAL1 interrupting locus
806	MRPS31	mitochondrial ribosomal protein S31
807	SCHIP1	schwannomin interacting protein 1
808	ACY1	aminoacylase 1
809	FIBP	fibroblast growth factor (acidic) intracellular binding protein
810	DMWD	dystrophia myotonica, WD repeat containing
811	MDFIC	MyoD family inhibitor domain containing
812	NR6A1	nuclear receptor subfamily 6, group A, member 1
813	FOXQ1	forkhead box Q1
814	CLASP2	cytoplasmic linker associated protein 2
815	FGB	fibrinogen beta chain
816	SLC30A1	solute carrier family 30 (zinc transporter), member 1
817	CACNB4	calcium channel, voltage-dependent, beta 4 subunit
818	KLHDC8B	kelch domain containing 8B
819	GJB1	gap junction protein, beta 1, 32kDa
820	RNASEH2B	ribonuclease H2, subunit B
821	SRPX2	sushi-repeat-containing protein, X-linked 2
822	FAM57B	family with sequence similarity 57, member B
823	DDO	D-aspartate oxidase
824	MGAT4C	mannosyl (alpha-1,3-)-glycoprotein beta-1,4-N-acetylglucosaminyltransferase, isozyme C (putative)
825	CMAS	cytidine monophosphate N-acetylneuraminic acid synthetase
826	FBXL3	F-box and leucine-rich repeat protein 3
827	TINAG	tubulointerstitial nephritis antigen
828	CDC25A	cell division cycle 25 homolog A (S. pombe)
829	NKX6-1	NK6 homeobox 1
830	LPAR3	lysophosphatidic acid receptor 3
831	ADPGK	ADP-dependent glucokinase
832	DEFB113	defensin, beta 113
833	TOB1	transducer of ERBB2, 1
834	GDPD3	glycerophosphodiester phosphodiesterase domain containing 3
835	RBM5	RNA binding motif protein 5
836	STK38	serine/threonine kinase 38
837	PPP1R1B	protein phosphatase 1, regulatory (inhibitor) subunit 1B
838	ACADVL	acyl-Coenzyme A dehydrogenase, very long chain
839	RTN3	reticulon 3
840	ARL6IP4	ADP-ribosylation-like factor 6 interacting protein 4
841	LAMTOR4	Late Endosomal/Lysosomal Adaptor, MAPK And MTOR Activator 4
842	TTPAL	tocopherol (alpha) transfer protein-like
843	CABYR	calcium binding tyrosine-(Y)-phosphorylation regulated
844	ITFG1	integrin alpha FG-GAP repeat containing 1
845	CRISPLD1	cysteine-rich secretory protein LCCL domain containing 1
846	ZNF763	zinc finger protein 763
847	RUNDC1	RUN domain containing 1
848	LNX2	ligand of numb-protein X 2
849	MYEF2	myelin expression factor 2
850	TMEM70	transmembrane protein 70
851	CECR6	cat eye syndrome chromosome region, candidate 6
852	PSKH1	protein serine kinase H1
853	HIGD2A	HIG1 hypoxia inducible domain family, member 2A
854	HEPACAM	hepatocyte cell adhesion molecule; HEPACAM opposite strand 1
855	STEAP1B	STEAP Family Member 1B
856	RASA2	RAS p21 protein activator 2
857	NFKB2	nuclear factor of kappa light polypeptide gene enhancer in B-cells 2 (p49/p100)
858	TAF1B	TATA box binding protein (TBP)-associated factor, RNA polymerase I, B, 63kDa
859	EEF1A1	eukaryotic translation elongation factor 1 alpha-like 7; eukaryotic translation elongation factor 1 alpha-like 3; similar to eukaryotic translation elongation factor 1 alpha 1; eukaryotic translation elongation factor 1 alpha 1
860	TSG101	tumor susceptibility gene 101
861	EML4	echinoderm microtubule associated protein like 4
862	CTSF	cathepsin F
863	NEUROD2	neurogenic differentiation 2
864	NME5	non-metastatic cells 5, protein expressed in (nucleoside-diphosphate kinase)
865	PXMP2	hypothetical LOC100129532; peroxisomal membrane protein 2, 22kDa
866	RHBDL3	rhomboid, veinlet-like 3 (Drosophila)
867	ABHD16A	HLA-B associated transcript 5
868	DEFB115	defensin, beta 115
869	MFAP1	microfibrillar-associated protein 1
870	CDC73	cell division cycle 73, Paf1/RNA polymerase II complex component, homolog (S. cerevisiae)
871	PHC3	polyhomeotic homolog 3 (Drosophila)
872	HPS1	Hermansky-Pudlak syndrome 1
873	ING5	inhibitor of growth family, member 5
874	TREH	trehalase (brush-border membrane glycoprotein)
875	LCE5A	late cornified envelope 5A
876	PRDX1	peroxiredoxin 1
877	INO80E	INO80 complex subunit E
878	KIAA1967	KIAA1967
879	SLC16A10	solute carrier family 16, member 10 (aromatic amino acid transporter)
880	ARHGAP12	Rho GTPase activating protein 12
881	POLA2	polymerase (DNA directed), alpha 2 (70kD subunit)
882	WNT1	wingless-type MMTV integration site family, member 1
883	DLG1	discs, large homolog 1 (Drosophila)
884	KLHL8	kelch-like 8 (Drosophila)
885	PDE6A	phosphodiesterase 6A, cGMP-specific, rod, alpha
886	ARAF	v-raf murine sarcoma 3611 viral oncogene homolog
887	RBM15B	RNA binding motif protein 15B
888	NELL1	NEL-like 1 (chicken)
889	PYCARD	PYD and CARD domain containing
890	RTFDC1	Replication Termination Factor 2 Domain Containing 1
891	EME1	essential meiotic endonuclease 1 homolog 1 (S. pombe)
892	ZBTB11	zinc finger and BTB domain containing 11
893	RPS6KB1	ribosomal protein S6 kinase, 70kDa, polypeptide 1
894	SNAP29	synaptosomal-associated protein, 29kDa
895	NUDT19	nudix (nucleoside diphosphate linked moiety X)-type motif 19
896	ARRDC3	arrestin domain containing 3
897	HNRNPUL2	heterogeneous nuclear ribonucleoprotein U-like 2
898	STX5	syntaxin 5
899	CNIH	cornichon homolog (Drosophila)
900	C10orf25	chromosome 10 open reading frame 25
901	CNOT6	CCR4-NOT transcription complex, subunit 6
902	DEFB123	defensin, beta 123
903	DCT	dopachrome tautomerase (dopachrome delta-isomerase, tyrosine-related protein 2)
904	C1orf68	chromosome 1 open reading frame 68
905	FUNDC1	FUN14 domain containing 1
906	UNCX	UNC homeobox
907	SAMHD1	SAM domain and HD domain 1
908	SAV1	salvador homolog 1 (Drosophila)
909	GNG2	guanine nucleotide binding protein (G protein), gamma 2
910	PLA2G15	phospholipase A2, group XV
911	SPAG4	sperm associated antigen 4
912	YEATS4	YEATS domain containing 4
913	APEX1	APEX nuclease (multifunctional DNA repair enzyme) 1
914	TEAD1	TEA domain family member 1 (SV40 transcriptional enhancer factor)
915	CDK17	PCTAIRE protein kinase 2
916	SWAP70	SWAP switching B-cell complex 70kDa subunit
917	ACBD4	acyl-Coenzyme A binding domain containing 4
918	GPSM2	G-protein signaling modulator 2 (AGS3-like, C. elegans)
919	BLMH	bleomycin hydrolase
920	METTL1	methyltransferase like 1
921	KCNJ9	potassium inwardly-rectifying channel, subfamily J, member 9
922	DAZAP1	DAZ associated protein 1
923	CMPK1	cytidine monophosphate (UMP-CMP) kinase 1, cytosolic
924	CFI	complement factor I
925	ALPL	alkaline phosphatase, liver/bone/kidney
926	ARHGAP26	Rho GTPase activating protein 26
927	STK4	serine/threonine kinase 4
928	RCOR1	REST corepressor 1
929	LANCL3	LanC lantibiotic synthetase component C-like 3 (bacterial)
930	MTX1	metaxin 1
931	KCNIP4	Kv channel interacting protein 4
932	NIPA2	non imprinted in Prader-Willi/Angelman syndrome 2
933	KDELR3	KDEL (Lys-Asp-Glu-Leu) endoplasmic reticulum protein retention receptor 3
934	RIC8B	resistance to inhibitors of cholinesterase 8 homolog B (C. elegans)
935	IGFN1	immunoglobulin-like and fibronectin type III domain containing 1
936	PPP1R3C	protein phosphatase 1, regulatory (inhibitor) subunit 3C
937	CCL8	chemokine (C-C motif) ligand 8
938	PAQR3	progestin and adipoQ receptor family member III
939	POLD3	polymerase (DNA-directed), delta 3, accessory subunit
940	CPB1	carboxypeptidase B1 (tissue)
941	MKL1	megakaryoblastic leukemia (translocation) 1
942	SLC9A9	solute carrier family 9 (sodium/hydrogen exchanger), member 9
943	AP4M1	adaptor-related protein complex 4, mu 1 subunit
944	CHPF2	chondroitin sulfate glucuronyltransferase
945	PTN	pleiotrophin
946	PIGH	phosphatidylinositol glycan anchor biosynthesis, class H
947	NOTCH2NL	Notch homolog 2 (Drosophila) N-terminal like
948	GBE1	glucan (1,4-alpha-), branching enzyme 1
949	PARP2	poly (ADP-ribose) polymerase 2
950	RNMT	RNA (guanine-7-) methyltransferase
951	TLR9	toll-like receptor 9
952	EIF5A2	eukaryotic translation initiation factor 5A2
953	CAMTA2	calmodulin binding transcription activator 2
954	SH3PXD2A	SH3 and PX domains 2A
955	DNAJB13	DnaJ (Hsp40) related, subfamily B, member 13
956	SETDB2	SET domain, bifurcated 2
957	JOSD1	Josephin domain containing 1
958	FOXE3	forkhead box E3
959	CCRL1	chemokine (C-C motif) receptor-like 1
960	GTF3C6	general transcription factor IIIC, polypeptide 6, alpha 35kDa
961	UBXN2B	UBX domain protein 2B
962	TOR1AIP1	torsin A interacting protein 1
963	RANBP3L	RAN binding protein 3-like
964	VEGFB	vascular endothelial growth factor B
965	NRBP2	nuclear receptor binding protein 2
966	C16orf86	chromosome 16 open reading frame 86
967	BCL7C	B-cell CLL/lymphoma 7C
968	PHGDH	phosphoglycerate dehydrogenase
969	MRPL24	mitochondrial ribosomal protein L24
970	TRIP13	thyroid hormone receptor interactor 13
971	LDOC1L	leucine zipper, down-regulated in cancer 1-like
972	C14orf93	chromosome 14 open reading frame 93
973	TMED10	transmembrane emp24-like trafficking protein 10 (yeast)
974	HPR	haptoglobin-related protein; haptoglobin
975	PLK1	polo-like kinase 1 (Drosophila)
976	GPR141	G protein-coupled receptor 141
977	MKL2	MKL/myocardin-like 2
978	TBR1	T-box, brain, 1
979	ESRP1	epithelial splicing regulatory protein 1
980	CUL2	cullin 2
981	ZBTB44	zinc finger and BTB domain containing 44
982	RAD9B	RAD9 homolog B (S. pombe)
983	CYP8B1	cytochrome P450, family 8, subfamily B, polypeptide 1
984	FAM19A1	family with sequence similarity 19 (chemokine (C-C motif)-like), member A1
985	MFSD8	major facilitator superfamily domain containing 8
986	ANXA7	annexin A7
987	KCNIP2	Kv channel interacting protein 2
988	SLC10A3	solute carrier family 10 (sodium/bile acid cotransporter family), member 3
989	FBXO34	F-box protein 34
990	C1QA	complement component 1, q subcomponent, A chain
991	C12orf10	chromosome 12 open reading frame 10
992	EGFL6	EGF-like-domain, multiple 6
993	RBFOX2	RNA Binding Protein, Fox-1 Homolog (C. Elegans) 2
994	NAMPT	nicotinamide phosphoribosyltransferase
995	GALR3	galanin receptor 3
996	VSTM2A	V-set and transmembrane domain containing 2A
997	PTPN3	protein tyrosine phosphatase, non-receptor type 3
998	STXBP2	syntaxin binding protein 2
999	PIM2	pim-2 oncogene
1000	POLDIP3	polymerase (DNA-directed), delta interacting protein 3

## Sheet: Top 500 TSGs
Supplementary Data 4. TUSON explorer list of the top 500 genes with TSG-like properties
Rank	Gene	Gene Description
1	TP53	tumor protein p53
2	PTEN	phosphatase and tensin homolog; phosphatase and tensin homolog pseudogene 1
3	CDKN2A	cyclin-dependent kinase inhibitor 2A (melanoma, p16, inhibits CDK4)
4	ARID1A	AT rich interactive domain 1A (SWI-like)
5	APC	adenomatous polyposis coli
6	PBRM1	polybromo 1
7	RB1	retinoblastoma 1
8	VHL	von Hippel-Lindau tumor suppressor
9	NF1	neurofibromin 1
10	MAP3K1	mitogen-activated protein kinase kinase kinase 1
11	SMAD4	SMAD family member 4
12	KDM6A	lysine (K)-specific demethylase 6A
13	GATA3	GATA binding protein 3
14	ARID2	AT rich interactive domain 2 (ARID, RFX-like)
15	SETD2	SET domain containing 2
16	KMT2D	myeloid/lymphoid or mixed-lineage leukemia 2
17	NPM1	nucleophosmin 1 (nucleolar phosphoprotein B23, numatrin) pseudogene 21; hypothetical LOC100131044; similar to nucleophosmin 1; nucleophosmin (nucleolar phosphoprotein B23, numatrin)
18	ATRX	alpha thalassemia/mental retardation syndrome X-linked (RAD54 homolog, S. cerevisiae)
19	FBXW7	F-box and WD repeat domain containing 7
20	PIK3R1	phosphoinositide-3-kinase, regulatory subunit 1 (alpha)
21	CASP8	caspase 8, apoptosis-related cysteine peptidase
22	CDH1	cadherin 1, type 1, E-cadherin (epithelial)
23	CTCF	CCCTC-binding factor (zinc finger protein)
24	ATM	similar to Serine-protein kinase ATM (Ataxia telangiectasia mutated) (A-T, mutated); ataxia telangiectasia mutated
25	RPL22	ribosomal protein L22 pseudogene 11; ribosomal protein L22
26	STAG2	stromal antigen 2
27	FAT1	FAT tumor suppressor homolog 1 (Drosophila)
28	MAP2K4	mitogen-activated protein kinase kinase 4
29	BAP1	BRCA1 associated protein-1 (ubiquitin carboxy-terminal hydrolase)
30	RNF43	ring finger protein 43
31	ZC3H13	zinc finger CCCH-type containing 13
32	RASA1	RAS p21 protein activator (GTPase activating protein) 1
33	STK11	serine/threonine kinase 11
34	EP300	E1A binding protein p300
35	CDKN1B	cyclin-dependent kinase inhibitor 1B (p27, Kip1)
36	ARID1B	AT rich interactive domain 1B (SWI1-like)
37	B2M	beta-2-microglobulin
38	KDM5C	lysine (K)-specific demethylase 5C
39	FUBP1	far upstream element (FUSE) binding protein 1
40	TGFBR2	transforming growth factor, beta receptor II (70/80kDa)
41	BCOR	BCL6 co-repressor
42	SMARCA4	SWI/SNF related, matrix associated, actin dependent regulator of chromatin, subfamily a, member 4
43	CREBBP	CREB binding protein
44	ACVR1B	activin A receptor, type IB
45	ACVR2A	activin A receptor, type IIA
46	RERE	arginine-glutamic acid dipeptide (RE) repeats
47	ASXL1	additional sex combs like 1 (Drosophila)
48	USP28	ubiquitin specific peptidase 28
49	MEN1	multiple endocrine neoplasia I
50	ID3	inhibitor of DNA binding 3, dominant negative helix-loop-helix protein
51	SMAD2	SMAD family member 2
52	NOTCH2	Notch homolog 2 (Drosophila)
53	ZFP36L1	zinc finger protein 36, C3H type-like 1
54	SMARCB1	SWI/SNF related, matrix associated, actin dependent regulator of chromatin, subfamily b, member 1
55	TET2	tet oncogene family member 2
56	NF2	neurofibromin 2 (merlin)
57	CHD8	chromodomain helicase DNA binding protein 8
58	TRIP12	thyroid hormone receptor interactor 12
59	MLLT4	similar to Afadin (Protein AF-6); myeloid/lymphoid or mixed-lineage leukemia (trithorax homolog, Drosophila); translocated to, 4
60	DNER	delta/notch-like EGF repeat containing
61	MGA	MAX gene associated
62	CYLD	cylindromatosis (turban tumor syndrome)
63	ZNRF3	zinc and ring finger 3
64	BRCA1	breast cancer 1, early onset
65	TRAF3	TNF receptor-associated factor 3
66	FAS	Fas (TNF receptor superfamily, member 6)
67	EPHA2	EPH receptor A2
68	PTCH1	patched homolog 1 (Drosophila)
69	SPRED1	sprouty-related, EVH1 domain containing 1
70	HNF1A	HNF1 homeobox A
71	THUMPD3	THUMP domain containing 3
72	PHACTR4	phosphatase and actin regulator 4
73	INO80	INO80 homolog (S. cerevisiae)
74	HLA-DRB1	major histocompatibility complex, class II, DR beta 4; major histocompatibility complex, class II, DR beta 1
75	PTPRK	protein tyrosine phosphatase, receptor type, K
76	BCL10	B-cell CLL/lymphoma 10; hypothetical LOC646626
77	WWC2	WW and C2 domain containing 2
78	ING1	inhibitor of growth family, member 1
79	MLH1	mutL homolog 1, colon cancer, nonpolyposis type 2 (E. coli)
80	PRDM5	PR domain containing 5
81	DNAJC11	DnaJ (Hsp40) homolog, subfamily C, member 11
82	PRKCD	protein kinase C, delta
83	MCPH1	microcephalin 1
84	KMT2C	myeloid/lymphoid or mixed-lineage leukemia 3
85	CIC	capicua homolog (Drosophila)
86	RUNX1	runt-related transcription factor 1
87	NOTCH1	Notch homolog 1, translocation-associated (Drosophila)
88	ARHGAP35	Rho GTPase Activating Protein 35
89	IL32	interleukin 32
90	KANSL1	KAT8 Regulatory NSL Complex Subunit 1
91	GPS2	G protein pathway suppressor 2
92	LARP4B	La ribonucleoprotein domain family, member 4B
93	NSD1	nuclear receptor binding SET domain protein 1
94	HLA-A	major histocompatibility complex, class I, A
95	CRIPAK	cysteine-rich PAK1 inhibitor
96	AOAH	acyloxyacyl hydrolase (neutrophil)
97	TNRC6B	trinucleotide repeat containing 6B
98	DNMT3A	DNA (cytosine-5-)-methyltransferase 3 alpha
99	NCOR1	nuclear receptor co-repressor 1
100	TBX3	T-box 3
101	ZFP36L2	zinc finger protein 36, C3H type-like 2
102	RBMX	similar to RNA binding motif protein, X-linked; similar to hCG2011544; RNA binding motif protein, X-linked
103	AJUBA	Ajuba LIM Protein
104	CDK12	Cdc2-related kinase, arginine/serine-rich
105	ELF3	E74-like factor 3 (ets domain transcription factor, epithelial-specific )
106	KEAP1	kelch-like ECH-associated protein 1
107	HLA-B	Major Histocompatibility Complex, Class I, B
108	RBM10	RNA binding motif protein 10
109	ZC3H18	zinc finger CCCH-type containing 18
110	DDX3X	DEAD (Asp-Glu-Ala-Asp) box polypeptide 3, X-linked
111	MYO6	myosin VI
112	ZNF318	zinc finger protein 318
113	MBD6	methyl-CpG binding domain protein 6
114	KMT2B	myeloid/lymphoid or mixed-lineage leukemia 4
115	CCAR1	cell division cycle and apoptosis regulator 1
116	NAA25	chromosome 12 open reading frame 30
117	PHF6	PHD finger protein 6
118	TCF12	transcription factor 12
119	KMT2A	myeloid/lymphoid or mixed-lineage leukemia 1
120	TMCO2	transmembrane and coiled-coil domains 2
121	GIGYF2	GRB10 interacting GYF protein 2
122	TP53BP1	tumor protein p53 binding protein 1
123	CCDC88A	coiled-coil domain containing 88A
124	USP9X	ubiquitin specific peptidase 9, X-linked
125	GSE1	Gse1 Coiled-Coil Protein
126	CBFB	core-binding factor, beta subunit
127	IWS1	IWS1 homolog (S. cerevisiae)
128	TCF7L2	transcription factor 7-like 2 (T-cell specific, HMG-box)
129	CHD2	chromodomain helicase DNA binding protein 2
130	SOX9	SRY (sex determining region Y)-box 9
131	WDR33	WD repeat domain 33
132	CCDC144NL	coiled-coil domain containing 144 family, N-terminal like
133	LUC7L3	cisplatin resistance-associated overexpressed protein
134	RPL5	ribosomal protein L5 pseudogene 34; ribosomal protein L5 pseudogene 1; ribosomal protein L5
135	AMBRA1	autophagy/beclin-1 regulator 1
136	ZMYM4	zinc finger, MYM-type 4
137	CTDNEP1	CTD Nuclear Envelope Phosphatase 1
138	AMOT	angiomotin
139	RUFY2	RUN and FYVE domain containing 2
140	MED23	mediator complex subunit 23
141	LIMCH1	LIM and calponin homology domains 1
142	CTNND1	catenin (cadherin-associated protein), delta 1
143	MBD1	methyl-CpG binding domain protein 1
144	EPB41L4A	erythrocyte membrane protein band 4.1 like 4A
145	RBBP6	retinoblastoma binding protein 6
146	PNISR	PNN-Interacting Serine/Arginine-Rich Protein
147	WAC	WW domain containing adaptor with coiled-coil
148	CUL3	cullin 3
149	DUSP16	dual specificity phosphatase 16
150	UPF3B	UPF3 regulator of nonsense transcripts homolog B (yeast)
151	ZNF319	zinc finger protein 319
152	RPL18	ribosomal protein L18
153	PPM1D	protein phosphatase 1D magnesium-dependent, delta isoform
154	TMPO	thymopoietin
155	TMEM30A	transmembrane protein 30A
156	GNPTAB	N-acetylglucosamine-1-phosphate transferase, alpha and beta subunits
157	PLEKHM3	pleckstrin homology domain containing, family M, member 3
158	TTC18	tetratricopeptide repeat domain 18
159	CERK	ceramide kinase
160	PRKRA	protein kinase, interferon-inducible double stranded RNA dependent activator
161	PRPF40A	PRP40 pre-mRNA processing factor 40 homolog A (S. cerevisiae)
162	RNF111	ring finger protein 111
163	TCEB3	transcription elongation factor B (SIII), polypeptide 3 (110kDa, elongin A)
164	ZNF234	zinc finger protein 234
165	GLTSCR1	glioma tumor suppressor candidate region gene 1
166	KBTBD7	kelch repeat and BTB (POZ) domain containing 7
167	CLGN	calmegin
168	HAUS8	HAUS augmin-like complex, subunit 8
169	SIK3	serine/threonine-protein kinase QSK
170	TEX11	testis expressed 11
171	ERRFI1	ERBB receptor feedback inhibitor 1
172	MORC4	MORC family CW-type zinc finger 4
173	SPEN	spen homolog, transcriptional regulator (Drosophila)
174	MGAT2	mannosyl (alpha-1,6-)-glycoprotein beta-1,2-N-acetylglucosaminyltransferase
175	MLF1	myeloid leukemia factor 1
176	SENP6	SUMO1/sentrin specific peptidase 6
177	ARPP21	cyclic AMP-regulated phosphoprotein, 21 kD
178	FTSJD1	FtsJ methyltransferase domain containing 1
179	RC3H2	ring finger and CCCH-type zinc finger domains 2
180	NAA15	NMDA receptor regulated 1
181	TTK	TTK protein kinase
182	ELF1	E74-like factor 1 (ets domain transcription factor)
183	LARP7	La ribonucleoprotein domain family, member 7
184	RBM46	RNA binding motif protein 46
185	HERC4	hect domain and RLD 4
186	MFRP	membrane frizzled-related protein
187	PRPF38B	PRP38 pre-mRNA processing factor 38 (yeast) domain containing B
188	TNPO1	transportin 1
189	CEL	carboxyl ester lipase (bile salt-stimulated lipase)
190	ADAM23	ADAM metallopeptidase domain 23
191	MANEA	mannosidase, endo-alpha
192	AADACL3	arylacetamide deacetylase-like 3
193	DNAJC1	DnaJ (Hsp40) homolog, subfamily C, member 1
194	PPP1R21	Protein Phosphatase 1, Regulatory Subunit 21
195	TGIF1	TGFB-induced factor homeobox 1
196	RECK	reversion-inducing-cysteine-rich protein with kazal motifs
197	CASZ1	castor zinc finger 1
198	EBF2	early B-cell factor 2
199	PAPD4	PAP associated domain containing 4
200	MYB	v-myb myeloblastosis viral oncogene homolog (avian)
201	ZNF142	zinc finger protein 142
202	CCDC15	coiled-coil domain containing 15
203	C15orf52	chromosome 15 open reading frame 52
204	IFNGR1	interferon gamma receptor 1
205	CCDC30	hypothetical protein LOC728621
206	RBM27	RNA binding motif protein 27
207	SLC9A1	solute carrier family 9 (sodium/hydrogen exchanger), member 1
208	ERBB2IP	erbb2 interacting protein
209	CDKN1A	cyclin-dependent kinase inhibitor 1A (p21, Cip1)
210	THRAP3	thyroid hormone receptor associated protein 3
211	TBL1XR1	transducin (beta)-like 1 X-linked receptor 1
212	WT1	Wilms tumor 1
213	PLEKHA6	pleckstrin homology domain containing, family A member 6
214	COL4A2	collagen, type IV, alpha 2
215	EIF2AK3	eukaryotic translation initiation factor 2-alpha kinase 3
216	JMJD1C	jumonji domain containing 1C
217	FANCM	Fanconi anemia, complementation group M
218	FOXA1	forkhead box A1
219	ZNF292	zinc finger protein 292
220	AMER1	APC Membrane Recruitment Protein 1
221	SIN3A	SIN3 homolog A, transcription regulator (yeast)
222	AXIN1	axin 1
223	INPPL1	inositol polyphosphate phosphatase-like 1
224	HERC1	hect (homologous to the E6-AP (UBE3A) carboxyl terminus) domain and RCC1 (CHC1)-like domain (RLD) 1
225	DACH1	dachshund homolog 1 (Drosophila)
226	CNOT3	CCR4-NOT transcription complex, subunit 3
227	ATAD2	ATPase family, AAA domain containing 2
228	RGS12	regulator of G-protein signaling 12
229	ARHGAP5	Rho GTPase activating protein 5
230	ZMYM3	zinc finger, MYM-type 3
231	ASXL2	additional sex combs like 2 (Drosophila)
232	RAD21	RAD21 homolog (S. pombe)
233	RBM26	RNA binding motif protein 26
234	MYO1B	myosin IB
235	TBC1D10C	TBC1 domain family, member 10C
236	BRCA2	breast cancer 2, early onset
237	NUP98	nucleoporin 98kDa
238	AFF4	AF4/FMR2 family, member 4
239	ANO3	anoctamin 3
240	NEK9	NIMA (never in mitosis gene a)- related kinase 9
241	SMARCA1	SWI/SNF related, matrix associated, actin dependent regulator of chromatin, subfamily a, member 1
242	C2CD5	C2 Calcium-Dependent Domain Containing 5
243	PSIP1	PC4 and SFRS1 interacting protein 1
244	CSDE1	cold shock domain containing E1, RNA-binding
245	PRRC2C	BAT2 domain containing 1
246	SESTD1	SEC14 and spectrin domains 1
247	CHD3	chromodomain helicase DNA binding protein 3
248	ZNF750	zinc finger protein 750
249	SPRED2	sprouty-related, EVH1 domain containing 2
250	PCDH7	protocadherin 7
251	ZBTB18	Zinc Finger And BTB Domain Containing 18
252	DEPDC5	DEP domain containing 5
253	BTBD7	BTB (POZ) domain containing 7
254	TAOK1	TAO kinase 1
255	DIP2C	DIP2 disco-interacting protein 2 homolog C (Drosophila)
256	NFATC4	nuclear factor of activated T-cells, cytoplasmic, calcineurin-dependent 4
257	ADAMTS19	ADAM metallopeptidase with thrombospondin type 1 motif, 19
258	IFNGR2	interferon gamma receptor 2 (interferon gamma transducer 1)
259	MKRN1	makorin ring finger protein pseudogene 6; makorin ring finger protein 1
260	TYRP1	tyrosinase-related protein 1
261	VPS13A	vacuolar protein sorting 13 homolog A (S. cerevisiae)
262	NCOR2	nuclear receptor co-repressor 2
263	PUS7	pseudouridylate synthase 7 homolog (S. cerevisiae)
264	NIPBL	Nipped-B homolog (Drosophila)
265	SLC23A2	solute carrier family 23 (nucleobase transporters), member 2
266	CDC27	cell division cycle 27 homolog (S. cerevisiae)
267	KCNT2	potassium channel, subfamily T, member 2
268	GAPVD1	GTPase activating protein and VPS9 domains 1
269	RBM15	RNA binding motif protein 15
270	SMC4	structural maintenance of chromosomes 4
271	WDR47	WD repeat domain 47
272	DOPEY1	dopey family member 1
273	MAGED1	melanoma antigen family D, 1
274	KIAA0907	KIAA0907
275	BRD7	bromodomain containing 7; bromodomain containing 7 pseudogene 2
276	FOSL2	FOS-like antigen 2
277	MAP3K4	mitogen-activated protein kinase kinase kinase 4
278	SNRPN	small nuclear ribonucleoprotein polypeptide N; SNRPN upstream reading frame
279	BMPR2	bone morphogenetic protein receptor, type II (serine/threonine kinase)
280	YLPM1	YLP motif containing 1
281	ATR	ataxia telangiectasia and Rad3 related; similar to ataxia telangiectasia and Rad3 related protein
282	BIRC6	baculoviral IAP repeat-containing 6
283	KDM3B	lysine (K)-specific demethylase 3B
284	DYRK1A	dual-specificity tyrosine-(Y)-phosphorylation regulated kinase 1A
285	PABPC3	poly(A) binding protein, cytoplasmic 3
286	GPR174	G protein-coupled receptor 174
287	CCDC38	coiled-coil domain containing 38
288	RAPGEF6	Rap guanine nucleotide exchange factor (GEF) 6
289	SUZ12	suppressor of zeste 12 homolog (Drosophila)
290	GGNBP2	gametogenetin binding protein 2
291	TNIK	TRAF2 and NCK interacting kinase
292	ABCA10	ATP-binding cassette, sub-family A (ABC1), member 10
293	BCL9	B-cell CLL/lymphoma 9
294	WWP1	WW domain containing E3 ubiquitin protein ligase 1
295	UNC13C	unc-13 homolog C (C. elegans)
296	NEUROD6	neurogenic differentiation 6
297	BCORL1	BCL6 co-repressor-like 1
298	PHF20L1	PHD finger protein 20-like 1
299	CLSPN	claspin homolog (Xenopus laevis)
300	USP26	ubiquitin specific peptidase 26
301	ATF7IP	activating transcription factor 7 interacting protein
302	CEP290	centrosomal protein 290kDa
303	NOTCH3	Notch homolog 3 (Drosophila)
304	MBNL1	muscleblind-like (Drosophila)
305	JAK1	Janus kinase 1
306	DHX15	DEAH (Asp-Glu-Ala-His) box polypeptide 15
307	ARID5B	AT rich interactive domain 5B (MRF1-like)
308	TCF4	transcription factor 4
309	IRF6	interferon regulatory factor 6
310	TMEM131	transmembrane protein 131
311	RLTPR	RGD motif, leucine rich repeats, tropomodulin domain and proline-rich containing
312	ITSN1	intersectin 1 (SH3 domain protein)
313	ZFHX3	zinc finger homeobox 3; hypothetical LOC100132068
314	TACR1	tachykinin receptor 1
315	HECTD1	HECT domain containing 1
316	PPFIA4	protein tyrosine phosphatase, receptor type, f polypeptide (PTPRF), interacting protein (liprin), alpha 4
317	CHD9	chromodomain helicase DNA binding protein 9
318	MSH2	mutS homolog 2, colon cancer, nonpolyposis type 1 (E. coli)
319	SHANK1	SH3 and multiple ankyrin repeat domains 1
320	MAP4K4	mitogen-activated protein kinase kinase kinase kinase 4
321	TMEM63A	transmembrane protein 63A
322	SCAF8	SR-Related CTD-Associated Factor 8
323	ZNF225	zinc finger protein 225
324	MAP4K3	mitogen-activated protein kinase kinase kinase kinase 3
325	CCPG1	cell cycle progression 1
326	LARP1	La ribonucleoprotein domain family, member 1
327	TOP2B	topoisomerase (DNA) II beta 180kDa
328	FSIP2	fibrous sheath interacting protein 2
329	FXR1	fragile X mental retardation, autosomal homolog 1
330	ZMYM2	zinc finger, MYM-type 2
331	CUX1	cut-like homeobox 1
332	IVNS1ABP	influenza virus NS1A binding protein
333	KIAA0430	KIAA0430
334	SLC4A4	solute carrier family 4, sodium bicarbonate cotransporter, member 4
335	BIN2	bridging integrator 2
336	INPP4B	inositol polyphosphate-4-phosphatase, type II, 105kDa
337	CNTLN	centlein, centrosomal protein
338	MAP4K5	mitogen-activated protein kinase kinase kinase kinase 5
339	PCNX	pecanex homolog (Drosophila)
340	RASAL2	RAS protein activator like 2
341	LRIG3	leucine-rich repeats and immunoglobulin-like domains 3
342	GCC2	GRIP and coiled-coil domain containing 2
343	MKI67	antigen identified by monoclonal antibody Ki-67
344	TSPYL2	TSPY-like 2
345	ZNF608	zinc finger protein 608
346	ADAM33	ADAM metallopeptidase domain 33
347	CFHR4	complement factor H-related 4
348	OBSL1	obscurin-like 1
349	ASUN	Asunder, Spermatogenesis Regulator
350	ST8SIA6	ST8 alpha-N-acetyl-neuraminide alpha-2,8-sialyltransferase 6
351	NRXN2	neurexin 2
352	ARID4B	AT rich interactive domain 4B (RBP1-like)
353	ARHGEF25	Rho Guanine Nucleotide Exchange Factor (GEF) 25
354	CLCN5	chloride channel 5
355	ACIN1	apoptotic chromatin condensation inducer 1
356	CR1	complement component (3b/4b) receptor 1 (Knops blood group)
357	TNRC18	trinucleotide repeat containing 18
358	EML5	echinoderm microtubule associated protein like 5
359	NFE2L3	nuclear factor (erythroid-derived 2)-like 3
360	KMT2E	Myeloid/Lymphoid Or Mixed-Lineage Leukemia 5 (Trithorax Homolog, Drosophila)
361	MYBL1	v-myb myeloblastosis viral oncogene homolog (avian)-like 1
362	CCDC18	coiled-coil domain containing 18
363	YTHDC1	YTH domain containing 1
364	HEPACAM2	HEPACAM family member 2
365	ADNP	activity-dependent neuroprotector homeobox
366	ZMAT1	zinc finger, matrin type 1
367	PRB3	proline-rich protein BstNI subfamily 3
368	LAMA2	laminin, alpha 2
369	TAF3	TAF3 RNA polymerase II, TATA box binding protein (TBP)-associated factor, 140kDa
370	RNF103	vacuolar protein sorting 24 homolog (S. cerevisiae); ring finger protein 103
371	ASH1L	ash1 (absent, small, or homeotic)-like (Drosophila)
372	ANKRD12	ankyrin repeat domain 12
373	SLC35F1	solute carrier family 35, member F1
374	SCAF11	SR-Related CTD-Associated Factor 11
375	ATP11C	ATPase, class VI, type 11C
376	MED1	mediator complex subunit 1
377	DOCK6	dedicator of cytokinesis 6
378	DENND4A	DENN/MADD domain containing 4A
379	ZNF492	zinc finger protein 98 (F7175); keratin associated protein 1-1; zinc finger protein 492; zinc finger protein 849 pseudogene
380	GPRASP1	G protein-coupled receptor associated sorting protein 1
381	C8orf34	chromosome 8 open reading frame 34
382	INTS4	integrator complex subunit 4
383	CHDC2	Calponin Homology Domain Containing 2
384	RFX7	regulatory factor X, 7
385	GPATCH8	G patch domain containing 8
386	TSC2	tuberous sclerosis 2
387	AMOTL1	angiomotin like 1
388	ZSWIM8	Zinc Finger, SWIM-Type Containing 8
389	ZFYVE9	zinc finger, FYVE domain containing 9
390	LRPPRC	leucine-rich PPR-motif containing
391	ZNF395	zinc finger protein 395
392	CERS3	LAG1 homolog, ceramide synthase 3
393	TCERG1	transcription elongation regulator 1
394	CNOT1	CCR4-NOT transcription complex, subunit 1
395	NELL2	NEL-like 2 (chicken)
396	SP3	Sp3 transcription factor
397	PKN2	protein kinase N2
398	ABCB6	ATP-binding cassette, sub-family B (MDR/TAP), member 6
399	DMXL2	Dmx-like 2
400	MTL5	metallothionein-like 5, testis-specific (tesmin)
401	MAP7D2	MAP7 domain containing 2
402	MLLT10	myeloid/lymphoid or mixed-lineage leukemia (trithorax homolog, Drosophila); translocated to, 10
403	RGPD4	RANBP2-like and GRIP domain containing 5; RANBP2-like and GRIP domain containing 4; RANBP2-like and GRIP domain containing 3; RANBP2-like and GRIP domain containing 8; RANBP2-like and GRIP domain containing 7; RANBP2-like and GRIP domain containing 6
404	RPTN	repetin
405	LRBA	LPS-responsive vesicle trafficking, beach and anchor containing
406	RXRG	retinoid X receptor, gamma
407	SCAF1	SR-related CTD-associated factor 1
408	KANSL1L	KAT8 Regulatory NSL Complex Subunit 1-Like
409	ARHGAP33	sorting nexin 26
410	SLC4A7	solute carrier family 4, sodium bicarbonate cotransporter, member 7
411	BTAF1	BTAF1 RNA polymerase II, B-TFIID transcription factor-associated, 170kDa (Mot1 homolog, S. cerevisiae)
412	RALGAPA1	GTPase activating Rap/RanGAP domain-like 1
413	PEX1	peroxisomal biogenesis factor 1
414	UHRF1BP1L	UHRF1 binding protein 1-like
415	NCOA2	nuclear receptor coactivator 2
416	MAP3K13	mitogen-activated protein kinase kinase kinase 13
417	HPSE2	heparanase 2
418	TKTL1	transketolase-like 1
419	BAG6	HLA-B associated transcript 3
420	ALDOB	aldolase B, fructose-bisphosphate
421	SLK	STE20-like kinase (yeast)
422	ZBTB20	zinc finger and BTB domain containing 20
423	KAT6B	K(Lysine) Acetyltransferase 6B
424	ALB	albumin
425	CD1D	CD1d molecule
426	ZFX	zinc finger protein, X-linked
427	NEXN	nexilin (F actin binding protein)
428	PDS5B	PDS5, regulator of cohesion maintenance, homolog B (S. cerevisiae)
429	CTCFL	CCCTC-binding factor (zinc finger protein)-like
430	SCAF4	SR-Related CTD-Associated Factor 4
431	SLC26A7	solute carrier family 26, member 7
432	USP29	ubiquitin specific peptidase 29
433	SPTY2D1	SPT2, Suppressor of Ty, domain containing 1 (S. cerevisiae)
434	ABL2	v-abl Abelson murine leukemia viral oncogene homolog 2 (arg, Abelson-related gene)
435	ZNF658	zinc finger protein 658
436	CASK	calcium/calmodulin-dependent serine protein kinase (MAGUK family)
437	PHF14	PHD finger protein 14
438	NRK	Nik related kinase
439	PRKCE	protein kinase C, epsilon
440	INTS8	integrator complex subunit 8
441	MICAL1	microtubule associated monoxygenase, calponin and LIM domain containing 1
442	SUPT6H	suppressor of Ty 6 homolog (S. cerevisiae)
443	GOLIM4	golgi integral membrane protein 4
444	TRDN	triadin
445	PPP4R1	protein phosphatase 4, regulatory subunit 1
446	EPG5	Ectopic P-Granules Autophagy Protein 5 Homolog (C. Elegans)
447	EPHA5	EPH receptor A5
448	ABCA5	ATP-binding cassette, sub-family A (ABC1), member 5
449	RBM47	RNA binding motif protein 47
450	KDM3A	lysine (K)-specific demethylase 3A
451	SLTM	SAFB-like, transcription modulator
452	USP15	ubiquitin specific peptidase 15
453	CPEB4	cytoplasmic polyadenylation element binding protein 4
454	NLRC5	NLR family, CARD domain containing 5
455	ADAMTS20	ADAM metallopeptidase with thrombospondin type 1 motif, 20
456	FN1	fibronectin 1
457	DCHS1	dachsous 1 (Drosophila)
458	DOCK11	dedicator of cytokinesis 11
459	POGZ	pogo transposable element with ZNF domain
460	MAP7D1	MAP7 domain containing 1
461	PLCB3	phospholipase C, beta 3 (phosphatidylinositol-specific)
462	CTNNA1	catenin (cadherin-associated protein), alpha 1, 102kDa
463	ACSM3	acyl-CoA synthetase medium-chain family member 3
464	BRWD1	bromodomain and WD repeat domain containing 1
465	ATP8B4	ATPase, class I, type 8B, member 4
466	TRAPPC8	Trafficking Protein Particle Complex 8
467	QSER1	glutamine and serine rich 1
468	PCBP2	poly(rC) binding protein 2
469	ITPR2	inositol 1,4,5-triphosphate receptor, type 2
470	RGS22	regulator of G-protein signaling 22
471	NTRK2	neurotrophic tyrosine kinase, receptor, type 2
472	DST	dystonin
473	ZMYM6	hypothetical LOC100130633; zinc finger, MYM-type 6
474	PHEX	phosphate regulating endopeptidase homolog, X-linked
475	TAB3	mitogen-activated protein kinase kinase kinase 7 interacting protein 3
476	NUP205	nucleoporin 205kDa
477	ARAP3	ArfGAP with RhoGAP domain, ankyrin repeat and PH domain 3
478	SMG1	SMG1 homolog, phosphatidylinositol 3-kinase-related kinase (C. elegans)
479	ANKRD44	ankyrin repeat domain 44
480	ZNF451	zinc finger protein 451
481	AP4E1	adaptor-related protein complex 4, epsilon 1 subunit
482	ACSS3	acyl-CoA synthetase short-chain family member 3
483	KAT6A	K(Lysine) Acetyltransferase 6A
484	ARHGEF6	Rac/Cdc42 guanine nucleotide exchange factor (GEF) 6
485	DDX5	DEAD (Asp-Glu-Ala-Asp) box polypeptide 5
486	MARK2	MAP/microtubule affinity-regulating kinase 2
487	TIGD4	tigger transposable element derived 4
488	ARAP2	ArfGAP with RhoGAP domain, ankyrin repeat and PH domain 2
489	SLC7A13	solute carrier family 7, (cationic amino acid transporter, y+ system) member 13
490	USP6	ubiquitin specific peptidase 6 (Tre-2 oncogene)
491	UBN2	ubinuclein 2
492	ADNP2	ADNP homeobox 2
493	E2F8	E2F transcription factor 8
494	SYCP2	synaptonemal complex protein 2
495	HAS2	hyaluronan synthase 2
496	STK19	serine/threonine kinase 19
497	PTPN12	protein tyrosine phosphatase, non-receptor type 12
498	PPP1R13B	protein phosphatase 1, regulatory (inhibitor) subunit 13B
499	SELP	selectin P (granule membrane protein 140kDa, antigen CD62)
500	ANKIB1	ankyrin repeat and IBR domain containing 1

## Sheet: All OGs
Supplementary Data 4. TUSON explorer list of all genes with OG-like properties
Rank	Gene	Gene Description
1	BRAF	V-raf murine sarcoma viral oncogene homolog B1
2	KRAS	V-Ki-ras2 Kirsten rat sarcoma viral oncogene homolog
3	PIK3CA	Phosphoinositide-3-kinase, catalytic, alpha polypeptide
4	IDH1	Isocitrate dehydrogenase 1 (NADP+), soluble
5	CTNNB1	Catenin (cadherin-associated protein), beta 1, 88kDa
6	AKT1	V-akt murine thymoma viral oncogene homolog 1
7	NRAS	Neuroblastoma RAS viral (v-ras) oncogene homolog
8	RAC1	Ras-related C3 botulinum toxin substrate 1 (rho family, small GTP binding protein Rac1)
9	EGFR	Epidermal growth factor receptor (erythroblastic leukemia viral (v-erb-b) oncogene homolog, avian)
10	NFE2L2	Nuclear factor (erythroid-derived 2)-like 2
11	EZH2	Enhancer of zeste homolog 2 (Drosophila)
12	U2AF1	U2 small nuclear RNA auxiliary factor 1
13	SF3B1	Splicing factor 3b, subunit 1, 155kDa
14	MAPK1	Mitogen-activated protein kinase 1
15	FGFR2	Fibroblast growth factor receptor 2 (bacteria-expressed kinase, keratinocyte growth factor receptor, craniofacial dysostosis 1, Crouzon syndrome, Pfeiffer syndrome, Jackson-Weiss syndrome)
16	ERBB2	V-erb-b2 erythroblastic leukemia viral oncogene homolog 2, neuro/glioblastoma derived oncogene homolog (avian)
17	MYD88	myeloid differentiation primary response gene (88)
18	MB21D2	Mab-21 Domain Containing 2
19	HRAS	V-Ha-ras Harvey rat sarcoma viral oncogene homolog
20	ERBB3	V-erb-b2 erythroblastic leukemia viral oncogene homolog 3 (avian)
21	GNAS	GNAS complex locus
22	MYC	v-myc myelocytomatosis viral oncogene homolog (avian)
23	PRKCI	Protein kinase C, iota
24	RIT1	Ras-like without CAAX 1
25	SEPT14	septin 14
26	PSPH	Phosphoserine phosphatase
27	WNT11	Wingless-type MMTV integration site family, member 11
28	SRC	V-src sarcoma (Schmidt-Ruppin A-2) viral oncogene homolog (avian)
29	KCNMB2	potassium large conductance calcium-activated channel, subfamily M, beta member 2
30	RSPO2	R-spondin 2 homolog (Xenopus laevis)
31	AR	androgen receptor
32	TRA2B	transformer 2 beta homolog (Drosophila)
33	LELP1	Late cornified envelope-like proline-rich 1
34	KCNS2	Potassium voltage-gated channel, delayed-rectifier, subfamily S, member 2
35	PSMC4	Proteasome (prosome, macropain) 26S subunit, ATPase, 4
36	DENND3	DENN/MADD domain containing 3
37	THRA	Thyroid hormone receptor, alpha (erythroblastic leukemia viral (v-erb-a) oncogene homolog, avian)
38	COL14A1	Collagen, type XIV, alpha 1 (undulin)
39	OSTN	osteocrin
40	FZD6	Frizzled homolog 6 (Drosophila)
41	HPS3	Hermansky-Pudlak syndrome 3
42	ZNF302	Zinc finger protein 302
43	BAI1	brain-specific angiogenesis inhibitor 1
44	WIPI1	WD repeat domain, phosphoinositide interacting 1
45	NAALADL2	N-acetylated alpha-linked acidic dipeptidase-like 2
46	KPNA4	Karyopherin alpha 4 (importin alpha 3)
47	RTP1	receptor (chemosensory) transporter protein 1
48	CPA6	Carboxypeptidase A6
49	KCNV1	potassium channel, subfamily V, member 1
50	DHCR7	7-dehydrocholesterol reductase
51	ASAP1	ArfGAP with SH3 domain, ankyrin repeat and PH domain 1
52	NMD3	NMD3 homolog (S. cerevisiae)
53	OXR1	Oxidation resistance 1
54	CAPN5	Calpain 5
55	ANO1	anoctamin 1, calcium activated chloride channel
56	IDH2	Isocitrate dehydrogenase 2 (NADP+), mitochondrial
57	PGM5	Phosphoglucomutase 5
58	PPP6C	Protein phosphatase 6, catalytic subunit
59	PPP2R1A	Protein phosphatase 2 (formerly 2A), regulatory subunit A , alpha isoform
60	AQP2	Aquaporin 2 (collecting duct)
61	MTOR	Mechanistic Target Of Rapamycin (Serine/Threonine Kinase)
62	KRT15	Keratin 15
63	MEF2BNB-MEF2B	MEF2BNB-MEF2B readthrough
64	CHD4	Chromodomain helicase DNA binding protein 4
65	MAP2K1	Mitogen-activated protein kinase kinase 1
66	TRIM48	Tripartite motif-containing 48
67	SPOP	Speckle-type POZ protein
68	KRTAP4-11	keratin associated protein 4-11
69	FLT3	fms-related tyrosine kinase 3
70	MAX	MYC associated factor X
71	MYCN	V-myc myelocytomatosis viral related oncogene, neuroblastoma derived (avian)
72	MEF2B	LOC729991-MEF2B readthrough transcript; myocyte enhancer factor 2B
73	CARM1	Coactivator-associated arginine methyltransferase 1
74	RHOA	Ras homolog gene family, member A
75	PTPN11	Protein tyrosine phosphatase, non-receptor type 11 (Noonan syndrome 1)
76	ZNF799	Zinc finger protein 799
77	TOR1A	Torsin family 1, member A (torsin A)
78	HIST1H2BF	Histone cluster 1, H2bf
79	INTS7	Integrator complex subunit 7
80	METTL14	Methyltransferase Like 14
81	JAKMIP2	Janus kinase and microtubule interacting protein 2
82	SOX17	SRY (sex determining region Y)-box 17
83	LSM11	LSM11, U7 small nuclear RNA associated
84	CSMD3	CUB and Sushi multiple domains 3
85	ZNF844	zinc finger protein 844
86	MYOT	myotilin
87	PRRX1	Paired related homeobox 1
88	CPB1	Carboxypeptidase B1 (tissue)
89	ZNF181	Zinc finger protein 181
90	RBM39	RNA binding motif protein 39
91	GNG4	Guanine nucleotide binding protein (G protein), gamma 4
92	NSFL1C	NSFL1 (p97) cofactor (p47)
93	CRISPLD1	Cysteine-rich secretory protein LCCL domain containing 1
94	SIAH2	seven in absentia homolog 2 (Drosophila)
95	LIN9	Lin-9 homolog (C. elegans)
96	HARS2	Histidyl-tRNA synthetase 2, mitochondrial (putative)
97	NBPF10	neuroblastoma breakpoint family, member 10
98	MECOM	ecotropic viral integration site 1
99	PIK3CB	Phosphoinositide-3-kinase, catalytic, beta polypeptide
100	STRIP2	striatin interacting protein 2
101	HIST1H3B	Histone cluster 1, H3b
102	FGFR3	Fibroblast growth factor receptor 3 (achondroplasia, thanatophoric dwarfism)
103	IL5RA	Interleukin 5 receptor, alpha
104	ZFP2	zinc finger protein 2 homolog (mouse)
105	RIMS2	Regulating synaptic membrane exocytosis 2
106	TOX	Thymocyte selection-associated high mobility group box
107	PIK3R5	Phosphoinositide-3-kinase, regulatory subunit 5, p101
108	PCMTD1	Protein-L-isoaspartate (D-aspartate) O-methyltransferase domain containing 1
109	GABRA1	gamma-aminobutyric acid (GABA) A receptor, alpha 1
110	PANK3	Pantothenate kinase 3
111	TENM4	Teneurin Transmembrane Protein 4
112	UVRAG	UV radiation resistance associated gene
113	CHRD	chordin
114	POSTN	periostin, osteoblast specific factor
115	LRP12	low density lipoprotein-related protein 12
116	TCF7	transcription factor 7 (T-cell specific, HMG-box)
117	RNF148	Ring finger protein 148
118	KIF5A	Kinesin family member 5A
119	FAM173B	family with sequence similarity 173, member B
120	UBR5	similar to E3 ubiquitin protein ligase, HECT domain containing, 1; ubiquitin protein ligase E3 component n-recognin 5
121	EIF2S2	Eukaryotic translation initiation factor 2, subunit 2 beta, 38kDa
122	SDHA	Succinate dehydrogenase complex, subunit A, flavoprotein (Fp)
123	KIRREL	kin of IRRE like (Drosophila)
124	SETDB1	SET domain, bifurcated 1
125	COL22A1	collagen, type XXII, alpha 1
126	CD5L	CD5 molecule-like
127	VANGL2	vang-like 2 (van gogh, Drosophila)
128	DPYS	dihydropyrimidinase
129	HIST2H2BF	Histone cluster 2, H2bf
130	RSRC1	arginine/serine-rich coiled-coil 1
131	LCE2D	late cornified envelope 2D
132	RAP1B	RAP1B, member of RAS oncogene family
133	SYNPO2L	Synaptopodin 2-like
134	IKZF5	IKAROS family zinc finger 5 (Pegasus)
135	SLC9A9	solute carrier family 9 (sodium/hydrogen exchanger), member 9
136	ATP1A4	ATPase, Na+/K+ transporting, alpha 4 polypeptide
137	HDAC3	Histone deacetylase 3
138	DOK5	docking protein 5
139	RAB3IP	RAB3A interacting protein (rabin3)
140	CD1A	CD1a molecule
141	ITK	IL2-inducible T-cell kinase
142	GABRG2	gamma-aminobutyric acid (GABA) A receptor, gamma 2
143	PLXNA4	plexin A4
144	POU4F3	POU class 4 homeobox 3
145	ADRA1B	Adrenergic, alpha-1B-, receptor
146	ATP1A2	ATPase, Na+/K+ transporting, alpha 2 (+) polypeptide
147	CXXC5	CXXC finger 5
148	GABRA6	Gamma-aminobutyric acid (GABA) A receptor, alpha 6
149	PCDH19	Protocadherin 19
150	PSMC5	proteasome (prosome, macropain) 26S subunit, ATPase, 5
151	ZNF454	Zinc finger protein 454
152	ANXA6	Annexin A6
153	KIT	similar to Mast/stem cell growth factor receptor precursor (SCFR) (Proto-oncogene tyrosine-protein kinase Kit) (c-kit) (CD117 antigen); v-kit Hardy-Zuckerman 4 feline sarcoma viral oncogene homolog
154	RALYL	RALY RNA binding protein-like
155	PCDH18	protocadherin 18
156	USP32	Ubiquitin specific peptidase 32
157	RGS22	regulator of G-protein signaling 22
158	SUV420H1	suppressor of variegation 4-20 homolog 1 (Drosophila)
159	B3GALNT1	beta-1,3-N-acetylgalactosaminyltransferase 1 (globoside blood group)
160	SFRP4	Secreted frizzled-related protein 4
161	LGALS3BP	Lectin, galactoside-binding, soluble, 3 binding protein
162	SLAMF1	signaling lymphocytic activation molecule family member 1
163	CD84	CD84 molecule
164	TRPS1	trichorhinophalangeal syndrome I
165	IL17B	interleukin 17B
166	PDGFRA	platelet-derived growth factor receptor, alpha polypeptide
167	KCTD16	potassium channel tetramerisation domain containing 16
168	GBAS	glioblastoma amplified sequence
169	MUC20	Mucin 20, cell surface associated
170	PPP1R12B	Protein phosphatase 1, regulatory (inhibitor) subunit 12B
171	KCNMB4	potassium large conductance calcium-activated channel, subfamily M, beta member 4
172	SMC4	structural maintenance of chromosomes 4
173	PHF20L1	PHD finger protein 20-like 1
174	NFASC	neurofascin homolog (chicken)
175	ASH1L	ash1 (absent, small, or homeotic)-like (Drosophila)
176	PLXNA2	plexin A2
177	SPARC	secreted protein, acidic, cysteine-rich (osteonectin)
178	GRIK3	Glutamate receptor, ionotropic, kainate 3
179	MME	membrane metallo-endopeptidase
180	CPSF6	cleavage and polyadenylation specific factor 6, 68kDa
181	CBLN4	cerebellin 4 precursor
182	HRASLS	HRAS-like suppressor
183	FBXW11	F-box and WD repeat domain containing 11
184	TSC22D2	TSC22 domain family, member 2
185	GRXCR2	glutaredoxin, cysteine rich 2
186	ADAMTS19	ADAM metallopeptidase with thrombospondin type 1 motif, 19
187	GH2	growth hormone 2
188	ZNF780A	zinc finger protein 780A
189	PIK3R3	phosphoinositide-3-kinase, regulatory subunit 3 (gamma)
190	POGZ	pogo transposable element with ZNF domain
191	HMP19	HMP19 protein
192	CCT2	chaperonin containing TCP1, subunit 2 (beta)
193	ZNF333	Zinc finger protein 333
194	MARCH11	membrane-associated ring finger (C3HC4) 11
195	SMG8	SMG8 nonsense mediated mRNA decay factor
196	CHRNB2	cholinergic receptor, nicotinic, beta 2 (neuronal)
197	DHX36	DEAH (Asp-Glu-Ala-His) box polypeptide 36
198	CHRNA4	Cholinergic receptor, nicotinic, alpha 4
199	E2F1	E2F transcription factor 1
200	CLDN10	claudin 10
201	SPTA1	Spectrin, alpha, erythrocytic 1 (elliptocytosis 2)
202	NUF2	NUF2, NDC80 kinetochore complex component, homolog (S. cerevisiae)
203	DKK2	Dickkopf homolog 2 (Xenopus laevis)
204	EEF1B2	eukaryotic translation elongation factor 1 beta 2
205	NUTM2F	NUT family member 2F
206	TAF1	TAF1 RNA polymerase II, TATA box binding protein (TBP)-associated factor, 250kDa
207	PTN	Pleiotrophin (heparin binding growth factor 8, neurite growth-promoting factor 1)
208	ALK	anaplastic lymphoma receptor tyrosine kinase
209	ACADS	Acyl-Coenzyme A dehydrogenase, C-2 to C-3 short chain
210	MED12	Mediator complex subunit 12
211	SULT1C4	Sulfotransferase family, cytosolic, 1C, member 4
212	LHFPL1	Lipoma HMGIC fusion partner-like 1
213	KCND3	Potassium voltage-gated channel, Shal-related subfamily, member 3
214	CAPRIN2	Caprin family member 2
215	LUM	Lumican
216	TBX18	T-box 18
217	TRIM23	Tripartite motif-containing 23
218	MS4A8	membrane-spanning 4-domains, subfamily A, member 8
219	GOT2	Glutamic-oxaloacetic transaminase 2, mitochondrial (aspartate aminotransferase 2)
220	LZTR1	Leucine-zipper-like transcription regulator 1
221	HGF	Hepatocyte growth factor (hepapoietin A; scatter factor)
222	PDE7B	Phosphodiesterase 7B
223	ZNF117	Zinc finger protein 117
224	MAGI2	Membrane associated guanylate kinase, WW and PDZ domain containing 2
225	BTBD11	BTB (POZ) domain containing 11
226	UBQLN2	Ubiquilin 2
227	DCLK1	Doublecortin-like kinase 1
228	MFAP5	Microfibrillar associated protein 5
229	COL5A2	collagen, type V, alpha 2
230	ABCB1	ATP-binding cassette, sub-family B (MDR/TAP), member 1
231	TUSC3	Tumor suppressor candidate 3
232	KCNQ5	Potassium voltage-gated channel, KQT-like subfamily, member 5
233	SKAP2	Src kinase associated phosphoprotein 2
234	XYLT1	Xylosyltransferase I
235	FAM8A1	family with sequence similarity 8, member A1
236	GRXCR1	glutaredoxin, cysteine rich 1
237	GRID1	Glutamate receptor, ionotropic, delta 1
238	OR5I1	olfactory receptor, family 5, subfamily I, member 1
239	GRM5	Glutamate receptor, metabotropic 5
240	MYF5	Myogenic factor 5
241	MYH2	Myosin, Heavy Chain 2, Skeletal Muscle, Adult
242	PLK2	Polo-like kinase 2 (Drosophila)
243	EBPL	Emopamil binding protein-like
244	IFITM1	interferon induced transmembrane protein 1
245	MFF	mitochondrial fission factor
246	GABRG1	Gamma-aminobutyric acid (GABA) A receptor, gamma 1
247	CUL1	Cullin 1
248	EPHA6	EPH receptor A6
249	KLHL5	Kelch-like 5 (Drosophila)
250	NRAP	Nebulin-related anchoring protein
251	RGPD3	RANBP2-like and GRIP domain containing 3
252	HMCN1	Hemicentin 1
253	GRIA3	Glutamate receptor, ionotrophic, AMPA 3
254	SEMG2	semenogelin II
255	HLF	hepatic leukemia factor
256	CMAS	Cytidine monophosphate N-acetylneuraminic acid synthetase
257	CCDC36	Coiled-coil domain containing 36
258	SMO	smoothened, frizzled family receptor
259	EIF1AX	Eukaryotic translation initiation factor 1A, X-linked
260	AK8	adenylate kinase 8
261	MRPL32	mitochondrial ribosomal protein L32
262	WBSCR17	Williams-Beuren syndrome chromosome region 17
263	NRG3	neuregulin 3
264	FMNL3	Formin-like 3
265	MDGA2	MAM domain containing glycosylphosphatidylinositol anchor 2
266	CACNG3	Calcium channel, voltage-dependent, gamma subunit 3
267	IRF2	Interferon regulatory factor 2
268	SMARCA2	SWI/SNF related, matrix associated, actin dependent regulator of chromatin, subfamily a, member 2
269	BCLAF1	BCL2-associated transcription factor 1
270	PRPF8	PRP8 pre-mRNA processing factor 8 homolog (S. cerevisiae)
271	BRWD3	bromodomain and WD repeat domain containing 3
272	GPR141	G protein-coupled receptor 141
273	PTPRF	Protein tyrosine phosphatase, receptor type, F
274	XPOT	Exportin, tRNA (nuclear export receptor for tRNAs)
275	ALDH1L2	Aldehyde dehydrogenase 1 family, member L2
276	LPA	lipoprotein, Lp(a)
277	STAT3	signal transducer and activator of transcription 3 (acute-phase response factor)
278	PLCL1	phospholipase C-like 1
279	OR4M2	olfactory receptor, family 4, subfamily M, member 2
280	MAPK8	mitogen-activated protein kinase 8
281	POTEG	POTE ankyrin domain family, member G
282	MARCO	Macrophage receptor with collagenous structure
283	SPPL3	signal peptide peptidase 3
284	DTX1	Deltex homolog 1 (Drosophila)
285	SLC35G3	solute carrier family 35, member G3
286	TLL1	tolloid-like 1
287	PDYN	Prodynorphin
288	ABI1	Abl-interactor 1
289	DICER1	Dicer1, Dcr-1 homolog (Drosophila)
290	ZFR	zinc finger RNA binding protein
291	TLL2	tolloid-like 2
292	STXBP1	Syntaxin binding protein 1
293	PSMC3IP	PSMC3 Interacting Protein
294	GTF2I	General transcription factor II, i
295	MICU3	mitochondrial calcium uptake family, member 3
296	ASCC3	Activating signal cointegrator 1 complex subunit 3
297	GNA15	Guanine nucleotide binding protein (G protein), alpha 15 (Gq class)
298	JUN	Jun oncogene
299	POLE	Polymerase (DNA directed), epsilon
300	TM2D3	TM2 domain containing 3
301	ZNF479	Zinc finger protein 479
302	CDH7	Cadherin 7, type 2
303	GK2	glycerol kinase 2
304	CSNK1E	Casein kinase 1, epsilon
305	KAT8	K(Lysine) Acetyltransferase 8
306	CD163	CD163 molecule
307	GRID2	Glutamate receptor, ionotropic, delta 2
308	IL21	Interleukin 21
309	BRSK1	BR serine/threonine kinase 1
310	SOCS5	Sin3A-associated protein, 30kDa
311	UGT8	UDP glycosyltransferase 8 (UDP-galactose ceramide galactosyltransferase)
312	CDC73	cell division cycle 73, Paf1/RNA polymerase II complex component, homolog (S. cerevisiae)
313	TXNRD1	thioredoxin reductase 1; hypothetical LOC100130902
314	CCND3	Cyclin D3
315	KLK8	kallikrein-related peptidase 8
316	GRIA2	Glutamate receptor, ionotropic, AMPA 2
317	SMOC2	SPARC related modular calcium binding 2
318	BZW2	Basic leucine zipper and W2 domains 2
319	IREB2	Iron-responsive element binding protein 2
320	ENAH	enabled homolog (Drosophila)
321	NBPF1	neuroblastoma breakpoint family, member 15; neuroblastoma breakpoint family, member 14; neuroblastoma breakpoint family, member 9; neuroblastoma breakpoint family, member 11; neuroblastoma breakpoint family, member 11-like; neuroblastoma breakpoint family, member 10; neuroblastoma breakpoint family, member 12; neuroblastoma breakpoint family, member 20; neuroblastoma breakpoint family, member 1; …
322	MAPK8IP2	mitogen-activated protein kinase 8 interacting protein 2
323	SEC63	SEC63 homolog (S. cerevisiae)
324	CCDC132	Coiled-coil domain containing 132
325	RHBDL3	rhomboid, veinlet-like 3 (Drosophila)
326	SOS1	son of sevenless homolog 1 (Drosophila)
327	TKTL2	Transketolase-like 2
328	NNMT	Nicotinamide N-methyltransferase
329	LPHN3	Latrophilin 3
330	MYO3A	myosin IIIA
331	OPRM1	Opioid receptor, mu 1
332	PPP1R9A	Protein phosphatase 1, regulatory (inhibitor) subunit 9A
333	WDR17	WD repeat domain 17
334	PTPRU	Protein tyrosine phosphatase, receptor type, U
335	CADPS	Ca2+-dependent secretion activator
336	KRTAP4-5	Keratin associated protein 4-5
337	ZBTB7A	zinc finger and BTB domain containing 7A
338	ZNF559	Zinc finger protein 559
339	GJB3	Gap junction protein, beta 3, 31kDa
340	ACBD3	acyl-Coenzyme A binding domain containing 3
341	SBNO1	Strawberry notch homolog 1 (Drosophila)
342	GABRA5	Gamma-aminobutyric acid (GABA) A receptor, alpha 5
343	ZNF878	Zinc Finger Protein 878
344	SCN3A	Sodium channel, voltage-gated, type III, alpha subunit
345	GABRA2	Gamma-aminobutyric acid (GABA) A receptor, alpha 2
346	CIZ1	CDKN1A interacting zinc finger protein 1
347	SHB	Src homology 2 domain containing adaptor protein B
348	COL9A1	collagen, type IX, alpha 1
349	TES	Testis derived transcript (3 LIM domains)
350	TBX15	T-box 15
351	TRPC6	transient receptor potential cation channel, subfamily C, member 6
352	ZNF263	Zinc finger protein 263
353	CEP128	centrosomal protein 128kDa
354	ADRBK2	Adrenergic, beta, receptor kinase 2
355	GTPBP1	GTP binding protein 1
356	FHL3	four and a half LIM domains 3
357	OSBPL6	oxysterol binding protein-like 6
358	NALCN	Sodium leak channel, non-selective
359	KRTAP5-5	Keratin associated protein 5-5
360	VIM	vimentin
361	STIL	SCL/TAL1 interrupting locus
362	CACNA1H	Calcium channel, voltage-dependent, T type, alpha 1H subunit
363	GLRA3	Glycine receptor, alpha 3
364	NDUFA9	NADH dehydrogenase (ubiquinone) 1 alpha subcomplex, 9, 39kDa
365	AHCYL2	adenosylhomocysteinase-like 2
366	ZNF442	Interferon, alpha 10
367	GPC6	glypican 6
368	FAM154B	family with sequence similarity 154, member B
369	SPACA3	sperm acrosome associated 3
370	PGS1	phosphatidylglycerophosphate synthase 1
371	RGS7	Regulator of G-protein signaling 7
372	TRIO	triple functional domain (PTPRF interacting)
373	PAN3	PAN3 poly(A) specific ribonuclease subunit homolog (S. cerevisiae)
374	PPT2	palmitoyl-protein thioesterase 2
375	RBPJL	recombination signal binding protein for immunoglobulin kappa J region-like
376	SORCS1	sortilin-related VPS10 domain containing receptor 1
377	DCT	Dopachrome tautomerase (dopachrome delta-isomerase, tyrosine-related protein 2)
378	GABRB1	gamma-aminobutyric acid (GABA) A receptor, beta 1
379	FGD6	FYVE, RhoGEF and PH domain containing 6
380	COL11A1	collagen, type XI, alpha 1
381	SH3GLB2	SH3-domain GRB2-like endophilin B2
382	SEL1L	Sel-1 suppressor of lin-12-like (C. elegans)
383	DYNC1LI2	dynein, cytoplasmic 1, light intermediate chain 2
384	SAMSN1	SAM domain, SH3 domain and nuclear localization signals 1
385	ODF4	outer dense fiber of sperm tails 4
386	HTRA3	HtrA serine peptidase 3
387	CEP135	Centrosomal protein 135kDa
388	FBXO22	FBXO22 opposite strand (non-protein coding); F-box protein 22
389	HS3ST2	Heparan sulfate (glucosamine) 3-O-sulfotransferase 2
390	ETV1	ets variant 1
391	BCL2	B-cell CLL/lymphoma 2
392	TJP2	tight junction protein 2 (zona occludens 2)
393	PCBP1	Poly(rC) binding protein 1
394	TECTB	Tectorin beta
395	ERAS	ES cell expressed Ras
396	PCCA	Propionyl Coenzyme A carboxylase, alpha polypeptide
397	TINAG	Tubulointerstitial nephritis antigen
398	FBN2	Fibrillin 2 (congenital contractural arachnodactyly)
399	ENOX2	Ecto-NOX disulfide-thiol exchanger 2
400	BNC2	Basonuclin 2
401	SNTG1	syntrophin, gamma 1
402	RBL2	Retinoblastoma-like 2 (p130)
403	LPAR1	lysophosphatidic acid receptor 1
404	TRIP13	thyroid hormone receptor interactor 13
405	PDE10A	phosphodiesterase 10A
406	PDHA2	Pyruvate dehydrogenase (lipoamide) alpha 2
407	KIF1B	kinesin family member 1B
408	DCX	doublecortin
409	ZKSCAN7	zinc finger with KRAB and SCAN domains 7
410	MAP2K7	mitogen-activated protein kinase kinase 7
411	CCDC105	coiled-coil domain containing 105
412	MGAT4C	Mannosyl (alpha-1,3-)-glycoprotein beta-1,4-N-acetylglucosaminyltransferase, isozyme C (putative)
413	RIMS1	Regulating synaptic membrane exocytosis 1
414	GEN1	Gen homolog 1, endonuclease (Drosophila)
415	RRAD	Ras-related associated with diabetes
416	USP25	Ubiquitin specific peptidase 25
417	DHTKD1	Dehydrogenase E1 and transketolase domain containing 1
418	EXOC1	Exocyst complex component 1
419	ATP9B	ATPase, class II, type 9B
420	PALM2	Paralemmin 2
421	ZNF91	Zinc finger protein 91
422	STK32B	Serine/threonine kinase 32B
423	NELL1	NEL-like 1 (chicken)
424	CNTN6	contactin 6
425	LHCGR	Luteinizing hormone/choriogonadotropin receptor
426	COMMD4	COMM domain containing 4
427	ZNF528	zinc finger protein 534; zinc finger protein 528
428	PRAMEF11	PRAME family member 11; PRAME family member 9; PRAME family member 15
429	DAAM1	dishevelled associated activator of morphogenesis 1
430	MIB1	mindbomb homolog 1 (Drosophila)
431	LRP2	Low density lipoprotein-related protein 2
432	MRS2	MRS2 magnesium homeostasis factor homolog (S. cerevisiae)
433	MYO1D	Myosin ID
434	KLF4	Kruppel-like factor 4 (gut)
435	EYA4	eyes absent homolog 4 (Drosophila)
436	KLK2	Kallikrein-related peptidase 2
437	DLG2	discs, large homolog 2 (Drosophila)
438	SHPRH	SNF2 histone linker PHD RING helicase
439	CDH12	Cadherin 12, type 2 (N-cadherin 2)
440	ATRNL1	attractin-like 1
441	AICDA	Activation-induced cytidine deaminase
442	DCN	decorin
443	COL3A1	collagen, type III, alpha 1
444	CEACAM3	Carcinoembryonic antigen-related cell adhesion molecule 3
445	ZFHX4	zinc finger homeobox 4
446	ZNF471	zinc finger protein 471
447	RNF2	ring finger protein 2
448	KIF20B	kinesin family member 20B
449	DOK6	Docking protein 6
450	PTPRM	protein tyrosine phosphatase, receptor type, M
451	NUBP2	nucleotide binding protein 2 (MinD homolog, E. coli)
452	TPST2	Tyrosylprotein sulfotransferase 2
453	RAF1	V-raf-1 murine leukemia viral oncogene homolog 1
454	ERC2	ELKS/RAB6-interacting/CAST family member 2
455	PSMD6	proteasome (prosome, macropain) 26S subunit, non-ATPase, 6
456	P2RY8	purinergic receptor P2Y, G-protein coupled, 8
457	LINGO2	leucine rich repeat and Ig domain containing 2
458	ZNF136	Zinc finger protein 136
459	PTPRA	protein tyrosine phosphatase, receptor type, A
460	PDHA1	Pyruvate dehydrogenase (lipoamide) alpha 1
461	LAT2	linker for activation of T cells family, member 2
462	CDC7	cell division cycle 7 homolog (S. cerevisiae)
463	XPR1	xenotropic and polytropic retrovirus receptor
464	POLR2A	polymerase (RNA) II (DNA directed) polypeptide A, 220kDa
465	ITFG2	integrin alpha FG-GAP repeat containing 2
466	MMP10	matrix metallopeptidase 10 (stromelysin 2)
467	CDH10	Cadherin 10, type 2 (T2-cadherin)
468	MGAT5	mannosyl (alpha-1,6-)-glycoprotein beta-1,6-N-acetyl-glucosaminyltransferase; hypothetical LOC151162
469	GGTLC1	gamma-glutamyltransferase light chain 1
470	SRP19	signal recognition particle 19kDa
471	TMEM38A	Transmembrane protein 38A
472	RPIA	Ribose 5-phosphate isomerase A (ribose 5-phosphate epimerase)
473	HCRTR2	Hypocretin (orexin) receptor 2
474	SOX6	SRY (sex determining region Y)-box 6
475	TUBA1B	hypothetical gene supported by AF081484; NM_006082; tubulin, alpha 1b
476	NCF1	Neutrophil cytosolic factor 1, (chronic granulomatous disease, autosomal 1)
477	NTN4	Netrin 4
478	IQCF2	IQ motif containing F2
479	TAF1L	TAF1 RNA polymerase II, TATA box binding protein (TBP)-associated factor, 210kDa-like
480	ATG16L1	ATG16 autophagy related 16-like 1 (S. cerevisiae)
481	TLR9	toll-like receptor 9
482	IGSF1	Immunoglobulin superfamily, member 1
483	AVL9	AVL9 homolog (S. cerevisiase)
484	SGCG	Sarcoglycan, gamma (35kDa dystrophin-associated glycoprotein)
485	LACTB	Lactamase, beta
486	PPFIA2	protein tyrosine phosphatase, receptor type, f polypeptide (PTPRF), interacting protein (liprin), alpha 2
487	MCM7	minichromosome maintenance complex component 7
488	HK2	hexokinase 2 pseudogene; hexokinase 2
489	AMPD1	Adenosine monophosphate deaminase 1 (isoform M)
490	SIPA1L1	signal-induced proliferation-associated 1 like 1
491	CUL3	Cullin 3
492	FAM184A	family with sequence similarity 184, member A
493	CAST	calpastatin
494	TUBB8	tubulin, beta 8
495	CLEC4M	C-type lectin domain family 4, member M
496	KCNJ5	Potassium inwardly-rectifying channel, subfamily J, member 5
497	GLRA2	Glycine receptor, alpha 2
498	IGF2BP1	insulin-like growth factor 2 mRNA binding protein 1
499	ENOX1	ecto-NOX disulfide-thiol exchanger 1
500	KIF23	Kinesin family member 23
501	EIF4ENIF1	Eukaryotic translation initiation factor 4E nuclear import factor 1
502	KIF25	Kinesin family member 25
503	SAMD14	sterile alpha motif domain containing 14
504	ZNF488	Zinc finger protein 488
505	GNA13	guanine nucleotide binding protein (G protein), alpha 13
506	RASGRF2	Ras protein-specific guanine nucleotide-releasing factor 2
507	GPR107	G protein-coupled receptor 107
508	HHIP	hedgehog interacting protein
509	ANAPC1	Anaphase promoting complex subunit 1
510	CPXM2	carboxypeptidase X (M14 family), member 2
511	PTER	phosphotriesterase related
512	GPM6A	glycoprotein M6A
513	DPYD	dihydropyrimidine dehydrogenase
514	SPATS2	spermatogenesis associated, serine-rich 2
515	ANO4	anoctamin 4
516	RASGRP3	RAS guanyl releasing protein 3 (calcium and DAG-regulated)
517	CPS1	carbamoyl-phosphate synthetase 1, mitochondrial
518	GABRR2	gamma-aminobutyric acid (GABA) receptor, rho 2
519	EPHA7	EPH receptor A7
520	FAT4	FAT tumor suppressor homolog 4 (Drosophila)
521	LPHN2	latrophilin 2
522	FNBP1L	Formin binding protein 1-like
523	SMAP1	small ArfGAP 1
524	LNX2	ligand of numb-protein X 2
525	POLR2C	polymerase (RNA) II (DNA directed) polypeptide C, 33kDa
526	ZNF146	Zinc finger protein 146
527	SCCPDH	saccharopine dehydrogenase (putative)
528	SPATA17	spermatogenesis associated 17
529	HLA-DRA	major histocompatibility complex, class II, DR alpha
530	TNRC6A	trinucleotide repeat containing 6A
531	CSMD1	CUB and Sushi multiple domains 1
532	GABRA3	Gamma-aminobutyric acid (GABA) A receptor, alpha 3
533	NUFIP1	nuclear fragile X mental retardation protein interacting protein 1
534	SF1	Splicing factor 1
535	ZNF845	zinc finger protein 845
536	KRTAP1-3	keratin associated protein 1-4; keratin associated protein 1-3
537	SNAP25	Synaptosomal-associated protein, 25kDa
538	CDH11	Cadherin 11, type 2, OB-cadherin (osteoblast)
539	BAZ2B	bromodomain adjacent to zinc finger domain, 2B
540	TWF2	twinfilin, actin-binding protein, homolog 2 (Drosophila)
541	SYPL2	synaptophysin-like 2
542	ALDH8A1	Aldehyde dehydrogenase 8 family, member A1
543	CLEC4C	C-type lectin domain family 4, member C
544	ZNF208	zinc finger protein 208
545	PTPN3	protein tyrosine phosphatase, non-receptor type 3
546	ERO1LB	ERO1-like beta (S. cerevisiae)
547	HECW2	HECT, C2 and WW domain containing E3 ubiquitin protein ligase 2
548	ZNF836	zinc finger protein 836
549	BTAF1	BTAF1 RNA polymerase II, B-TFIID transcription factor-associated, 170kDa (Mot1 homolog, S. cerevisiae)
550	ROBO2	roundabout, axon guidance receptor, homolog 2 (Drosophila)
551	STXBP5L	syntaxin binding protein 5-like
552	ETV6	Ets variant gene 6 (TEL oncogene)
553	TRIM41	tripartite motif-containing 41
554	CACNA1E	Calcium channel, voltage-dependent, R type, alpha 1E subunit
555	EPHA5	EPH receptor A5
556	ZNF485	Zinc finger protein 485
557	DGKI	diacylglycerol kinase, iota
558	PPP2R5C	protein phosphatase 2, regulatory subunit B', gamma isoform
559	NOL4	nucleolar protein 4
560	BAMBI	hypothetical LOC729590; BMP and activin membrane-bound inhibitor homolog (Xenopus laevis)
561	CSNK1G1	casein kinase 1, gamma 1
562	SELP	Selectin P (granule membrane protein 140kDa, antigen CD62)
563	KIAA1967	KIAA1967
564	MDGA1	MAM domain containing glycosylphosphatidylinositol anchor 1
565	DAO	D-amino-acid oxidase
566	AP1G2	adaptor-related protein complex 1, gamma 2 subunit
567	SCAF8	SR-related CTD-associated factor 8
568	REG1A	Regenerating islet-derived 1 alpha (pancreatic stone protein, pancreatic thread protein)
569	EPHB1	EPH receptor B1
570	HLCS	Holocarboxylase synthetase (biotin-(proprionyl-Coenzyme A-carboxylase (ATP-hydrolysing)) ligase)
571	NBPF9	neuroblastoma breakpoint family, member 9
572	RYR2	ryanodine receptor 2 (cardiac)
573	CIRH1A	cirrhosis, autosomal recessive 1A (cirhin)
574	ZNF563	Zinc finger protein 563
575	MYH10	myosin, heavy chain 10, non-muscle
576	SOX5	SRY (sex determining region Y)-box 5
577	PER1	Period homolog 1 (Drosophila)
578	BMP5	bone morphogenetic protein 5
579	LRP6	low density lipoprotein receptor-related protein 6
580	COL12A1	collagen, type XII, alpha 1
581	CAMK1	calcium/calmodulin-dependent protein kinase I
582	RAB3GAP1	RAB3 GTPase activating protein subunit 1 (catalytic)
583	FGB	Fibrinogen beta chain
584	INHBA	inhibin, beta A
585	KCNQ2	potassium voltage-gated channel, KQT-like subfamily, member 2
586	ZFP14	Zinc finger protein 14 homolog (mouse)
587	KALRN	kalirin, RhoGEF kinase
588	ZNF160	Zinc finger protein 160
589	TRPM7	Transient receptor potential cation channel, subfamily M, member 7
590	HPSE2	heparanase 2
591	NAV3	Neuron navigator 3
592	ZNF823	zinc finger protein 823
593	DCC	deleted in colorectal carcinoma
594	FAM46D	family with sequence similarity 46, member D
595	ZBTB24	zinc finger and BTB domain containing 24
596	HS3ST5	heparan sulfate (glucosamine) 3-O-sulfotransferase 5
597	CDCA7L	cell division cycle associated 7-like
598	PTPDC1	protein tyrosine phosphatase domain containing 1
599	CRIM1	cysteine rich transmembrane BMP regulator 1 (chordin-like)
600	XKR6	XK, Kell blood group complex subunit-related family, member 6
601	DYRK1A	dual-specificity tyrosine-(Y)-phosphorylation regulated kinase 1A
602	PRKAG3	protein kinase, AMP-activated, gamma 3 non-catalytic subunit
603	LRBA	LPS-responsive vesicle trafficking, beach and anchor containing
604	WIPF1	WAS/WASL interacting protein family, member 1
605	FAM179B	family with sequence similarity 179, member B
606	MMAA	methylmalonic aciduria (cobalamin deficiency) cblA type
607	OTUD7A	OTU domain containing 7A
608	KPNA1	karyopherin alpha 1 (importin alpha 5)
609	BCL7A	B-cell CLL/lymphoma 7A
610	RCOR2	REST corepressor 2
611	ATXN2	ataxin 2
612	PDE1B	phosphodiesterase 1B, calmodulin-dependent
613	CACHD1	Cache domain containing 1
614	ZNF521	zinc finger protein 521
615	NETO1	neuropilin (NRP) and tolloid (TLL)-like 1
616	INPP4A	inositol polyphosphate-4-phosphatase, type I, 107kDa
617	TMPRSS4	Transmembrane protease, serine 4
618	ZNF676	zinc finger protein 676
619	SEZ6L	seizure related 6 homolog (mouse)-like
620	DNAH8	dynein, axonemal, heavy chain 8
621	BIRC6	baculoviral IAP repeat-containing 6
622	CHST11	Carbohydrate (chondroitin 4) sulfotransferase 11
623	BTN3A2	Butyrophilin, subfamily 3, member A2
624	ZIM3	Zinc finger, imprinted 3
625	PAPSS1	3'-phosphoadenosine 5'-phosphosulfate synthase 1
626	RNF5	Ring finger protein 5
627	DSPP	Dentin sialophosphoprotein
628	SLC8A1	solute carrier family 8 (sodium/calcium exchanger), member 1
629	NAPSA	Napsin A aspartic peptidase
630	ATP5B	ATP synthase, H+ transporting, mitochondrial F1 complex, beta polypeptide
631	IL36G	interleukin 36, gamma
632	KRT13	Keratin 13
633	COL4A1	collagen, type IV, alpha 1
634	ANGPTL5	angiopoietin-like 5
635	KLHL4	kelch-like 4 (Drosophila)
636	ZNF367	zinc finger protein 367
637	SLC4A4	solute carrier family 4, sodium bicarbonate cotransporter, member 4
638	ASB11	ankyrin repeat and SOCS box-containing 11
639	ACTR6	ARP6 actin-related protein 6 homolog (yeast)
640	INPP4B	inositol polyphosphate-4-phosphatase, type II, 105kDa
641	GATA2	GATA binding protein 2
642	SECISBP2L	SECIS binding protein 2-like
643	DIAPH2	Diaphanous homolog 2 (Drosophila)
644	HOOK3	hook homolog 3 (Drosophila)
645	G3BP2	GTPase activating protein (SH3 domain) binding protein 2
646	MEF2C	myocyte enhancer factor 2C
647	FLRT2	fibronectin leucine rich transmembrane protein 2
648	NRP2	neuropilin 2
649	SLC12A2	Solute carrier family 12 (sodium/potassium/chloride transporters), member 2
650	ATP12A	ATPase, H+/K+ transporting, nongastric, alpha polypeptide
651	KLHL14	Kelch-like 14 (Drosophila)
652	LRCH2	leucine-rich repeats and calponin homology (CH) domain containing 2
653	EML3	Echinoderm microtubule associated protein like 3
654	OR2K2	olfactory receptor, family 2, subfamily K, member 2
655	DCHS1	dachsous 1 (Drosophila)
656	SMC1A	structural maintenance of chromosomes 1A
657	ITIH5	Inter-alpha (globulin) inhibitor H5
658	DMXL2	Dmx-like 2
659	RIMS3	Regulating synaptic membrane exocytosis 3
660	TAF4	TAF4 RNA polymerase II, TATA box binding protein (TBP)-associated factor, 135kDa
661	GDF11	Growth differentiation factor 11
662	SLC25A13	solute carrier family 25, member 13 (citrin)
663	LCTL	lactase-like
664	GJA1	gap junction protein, alpha 1, 43kDa
665	STAG1	stromal antigen 1
666	CCDC60	coiled-coil domain containing 60
667	PHIP	pleckstrin homology domain interacting protein
668	KIF16B	kinesin family member 16B
669	TNFRSF10C	tumor necrosis factor receptor superfamily, member 10c, decoy without an intracellular domain
670	RNF220	ring finger protein 220
671	DRP2	dystrophin related protein 2
672	JAM2	junctional adhesion molecule 2
673	PCBP4	Poly(rC) binding protein 4
674	FBLN2	Fibulin 2
675	STAC	SH3 and cysteine rich domain
676	LCP1	lymphocyte cytosolic protein 1 (L-plastin)
677	COL5A1	collagen, type V, alpha 1
678	SCUBE3	signal peptide, CUB domain, EGF-like 3
679	EPHA4	EPH receptor A4
680	SDK1	Sidekick homolog 1, cell adhesion molecule (chicken)
681	SCN5A	sodium channel, voltage-gated, type V, alpha subunit
682	TMTC2	Transmembrane and tetratricopeptide repeat containing 2
683	ZMYM5	zinc finger, MYM-type 5
684	KRT84	keratin 84
685	ZNF561	zinc finger protein 561; zinc finger protein 812
686	ZNF266	zinc finger protein 266
687	ZNF180	Zinc finger protein 180
688	PAX1	paired box 1
689	FAM180A	family with sequence similarity 180, member A
690	TCHP	Trichoplein, keratin filament binding
691	APPL2	adaptor protein, phosphotyrosine interaction, PH domain and leucine zipper containing 2
692	NFIA	nuclear factor I/A
693	EXOC3L2	exocyst complex component 3-like 2
694	SNAP91	synaptosomal-associated protein, 91kDa homolog (mouse)
695	COL21A1	collagen, type XXI, alpha 1
696	POLDIP3	polymerase (DNA-directed), delta interacting protein 3
697	CACNB2	calcium channel, voltage-dependent, beta 2 subunit
698	POLR2B	Polymerase (RNA) II (DNA directed) polypeptide B, 140kDa
699	DIRC2	Disrupted in renal carcinoma 2
700	TBR1	T-box, brain, 1
701	EYA2	eyes absent homolog 2 (Drosophila)
702	ELMO1	engulfment and cell motility 1
703	AHR	aryl hydrocarbon receptor
704	IFNA10	interferon, alpha 10
705	PPM1E	protein phosphatase 1E (PP2C domain containing)
706	UPF2	UPF2 regulator of nonsense transcripts homolog (yeast)
707	GTF2E1	general transcription factor IIE, polypeptide 1, alpha 56kDa
708	PCNX	pecanex homolog (Drosophila)
709	ATP6V0A4	ATPase, H+ transporting, lysosomal V0 subunit a4
710	KCNN2	potassium intermediate/small conductance calcium-activated channel, subfamily N, member 2
711	EPX	eosinophil peroxidase
712	METTL3	methyltransferase like 3
713	ZNF326	zinc finger protein 326
714	DIRAS2	DIRAS family, GTP-binding RAS-like 2
715	RECQL	RecQ protein-like (DNA helicase Q1-like)
716	BLZF1	Basic leucine zipper nuclear factor 1 (JEM-1)
717	PAX3	paired box 3
718	CAPN3	calpain 3, (p94)
719	NIPA2	non imprinted in Prader-Willi/Angelman syndrome 2
720	OR5AC2	Olfactory receptor, family 5, subfamily AC, member 2
721	OR5M3	olfactory receptor, family 5, subfamily M, member 3
722	PDE3B	Phosphodiesterase 3B, cGMP-inhibited
723	PRPH2	peripherin 2 (retinal degeneration, slow)
724	PLCG1	phospholipase C, gamma 1
725	TRPC5	Transient receptor potential cation channel, subfamily C, member 5
726	MYO1E	myosin IE
727	ONECUT1	one cut homeobox 1
728	FOXK1	forkhead box K1
729	KAT2B	K(lysine) acetyltransferase 2B
730	LMBRD2	LMBR1 domain containing 2
731	AFF2	AF4/FMR2 family, member 2
732	FUBP3	far upstream element (FUSE) binding protein 3
733	BAI3	Brain-specific angiogenesis inhibitor 3
734	KCNIP2	Kv channel interacting protein 2
735	ABCC9	ATP-binding cassette, sub-family C (CFTR/MRP), member 9
736	TRPC4	transient receptor potential cation channel, subfamily C, member 4
737	SETD4	SET domain containing 4
738	AVPR1B	Arginine vasopressin receptor 1B
739	B3GALT2	UDP-Gal:betaGlcNAc beta 1,3-galactosyltransferase, polypeptide 2
740	CEACAM5	carcinoembryonic antigen-related cell adhesion molecule 5
741	KLK6	Kallikrein-related peptidase 6
742	SATB2	SATB homeobox 2
743	UGP2	UDP-glucose pyrophosphorylase 2
744	DENND4C	DENN/MADD domain containing 4C
745	ZNF665	zinc finger protein 665
746	CNBD1	cyclic nucleotide binding domain containing 1
747	CNTN5	contactin 5
748	ATP9A	ATPase, class II, type 9A
749	HIST1H2AA	histone cluster 1, H2aa
750	SPO11	SPO11 meiotic protein covalently bound to DSB homolog (S. cerevisiae)
751	CD226	CD226 molecule
752	MYEF2	myelin expression factor 2
753	CDH2	cadherin 2, type 1, N-cadherin (neuronal)
754	ACSM2B	acyl-CoA synthetase medium-chain family member 2B
755	PDE4C	phosphodiesterase 4C, cAMP-specific (phosphodiesterase E1 dunce homolog, Drosophila)
756	ASB2	ankyrin repeat and SOCS box-containing 2
757	CDCA4	cell division cycle associated 4
758	SLC5A8	solute carrier family 5 (iodide transporter), member 8
759	PUM2	pumilio homolog 2 (Drosophila)
760	STX3	Syntaxin 3
761	MANSC1	MANSC domain containing 1
762	RELN	reelin
763	NELL2	NEL-like 2 (chicken)
764	POLE2	polymerase (DNA directed), epsilon 2 (p59 subunit)
765	ACSBG2	acyl-CoA synthetase bubblegum family member 2
766	GALNT7	UDP-N-acetyl-alpha-D-galactosamine:polypeptide N-acetylgalactosaminyltransferase 7 (GalNAc-T7)
767	ERBB4	v-erb-a erythroblastic leukemia viral oncogene homolog 4 (avian)
768	SRL	sarcalumenin
769	ZNF678	zinc finger protein 678
770	NR4A2	Nuclear receptor subfamily 4, group A, member 2
771	RCC1	regulator of chromosome condensation 1; SNHG3-RCC1 readthrough transcript
772	ZNF101	Zinc finger protein 101
773	GABRA4	Gamma-aminobutyric acid (GABA) A receptor, alpha 4
774	BEND5	BEN domain containing 5
775	TMTC3	transmembrane and tetratricopeptide repeat containing 3
776	EID3	EP300 interacting inhibitor of differentiation 3
777	WDR7	WD repeat domain 7
778	TPK1	thiamin pyrophosphokinase 1
779	DYRK2	Dual-specificity tyrosine-(Y)-phosphorylation regulated kinase 2
780	HECTD1	HECT domain containing 1
781	SGSM1	small G protein signaling modulator 1
782	POU4F2	POU class 4 homeobox 2
783	SEMA3A	sema domain, immunoglobulin domain (Ig), short basic domain, secreted, (semaphorin) 3A
784	CLCN1	chloride channel 1, skeletal muscle
785	PREX2	Phosphatidylinositol-3,4,5-Trisphosphate-Dependent Rac Exchange Factor 2
786	CATSPERB	cation channel, sperm-associated, beta
787	ARHGAP29	Rho GTPase activating protein 29
788	MR1	Major histocompatibility complex, class I-related
789	TRIM67	tripartite motif-containing 67
790	CHERP	Calcium homeostasis endoplasmic reticulum protein
791	PLCH2	phospholipase C, eta 2
792	ASTN1	Astrotactin 1
793	HTR1E	5-hydroxytryptamine (serotonin) receptor 1E
794	PRSS35	protease, serine, 35
795	HAUS6	HAUS augmin-like complex, subunit 6
796	ZEB1	zinc finger E-box binding homeobox 1
797	MIPEP	mitochondrial intermediate peptidase
798	DYNC1I1	dynein, cytoplasmic 1, intermediate chain 1
799	ADAMTS16	ADAM metallopeptidase with thrombospondin type 1 motif, 16
800	ZNF583	Zinc finger protein 583
801	GBP5	guanylate binding protein 5
802	GSTO2	glutathione S-transferase omega 2
803	PGAP2	post-GPI attachment to proteins 2
804	FUT3	fucosyltransferase 3 (galactoside 3(4)-L-fucosyltransferase, Lewis blood group)
805	CACNA1D	calcium channel, voltage-dependent, L type, alpha 1D subunit
806	HMBOX1	homeobox containing 1
807	ZNF774	zinc finger protein 774
808	CPLX4	Complexin 4
809	STOML2	stomatin (EPB72)-like 2
810	SH3GL3	SH3-domain GRB2-like 3
811	NT5C3A	5'-nucleotidase, cytosolic IIIA
812	ZBTB37	zinc finger and BTB domain containing 37
813	OR9A2	olfactory receptor, family 9, subfamily A, member 2
814	GRM1	glutamate receptor, metabotropic 1
815	ST6GAL2	ST6 beta-galactosamide alpha-2,6-sialyltranferase 2
816	MYH6	Myosin, Heavy Chain 6, Cardiac Muscle, Alpha
817	MSH3	mutS homolog 3 (E. coli)
818	CCDC104	coiled-coil domain containing 104
819	ZNF732	zinc finger protein LOC654254
820	COPB1	coatomer protein complex, subunit beta 1
821	SHANK1	SH3 and multiple ankyrin repeat domains 1
822	CBLL1	Cas-Br-M (murine) ecotropic retroviral transforming sequence-like 1
823	HBS1L	HBS1-like (S. cerevisiae)
824	TRPV5	transient receptor potential cation channel, subfamily V, member 5
825	SIX6	SIX homeobox 6
826	ERCC3	excision repair cross-complementing rodent repair deficiency, complementation group 3 (xeroderma pigmentosum group B complementing)
827	ATP4A	ATPase, H+/K+ exchanging, alpha polypeptide
828	SCN10A	Sodium channel, voltage-gated, type X, alpha subunit
829	NCAPH2	non-SMC condensin II complex, subunit H2
830	LPAR4	lysophosphatidic acid receptor 4
831	TMEM117	Transmembrane protein 117
832	CORO2B	Coronin, actin binding protein, 2B
833	RBM15B	RNA binding motif protein 15B
834	BCL2L11	BCL2-like 11 (apoptosis facilitator)
835	CCNJ	cyclin J
836	COL1A2	collagen, type I, alpha 2
837	FRMD7	FERM domain containing 7
838	CDH4	cadherin 4, type 1, R-cadherin (retinal)
839	IFT172	intraflagellar transport 172 homolog (Chlamydomonas)
840	POLM	polymerase (DNA directed), mu
841	SRP72	signal recognition particle 72kDa
842	KCMF1	Potassium channel modulatory factor 1
843	GAS8	growth arrest-specific 8
844	MARK3	MAP/microtubule affinity-regulating kinase 3
845	MLEC	malectin
846	HPCAL4	hippocalcin like 4
847	RBM42	RNA binding motif protein 42
848	CERS3	Ceramide Synthase 3
849	TEK	TEK tyrosine kinase, endothelial (venous malformations, multiple cutaneous and mucosal)
850	TNNI3K	TNNI3 interacting kinase; fucose-1-phosphate guanylyltransferase
851	KLHL17	kelch-like 17 (Drosophila)
852	GFI1B	growth factor independent 1B transcription repressor
853	CHD9	chromodomain helicase DNA binding protein 9
854	HTR3B	5-hydroxytryptamine (serotonin) receptor 3B
855	ANKDD1A	Ankyrin repeat and death domain containing 1A
856	PPP2R3B	protein phosphatase 2 (formerly 2A), regulatory subunit B'', beta
857	ZNF697	hypothetical LOC100130667; zinc finger protein 697
858	FN1	fibronectin 1
859	CDKL3	cyclin-dependent kinase-like 3
860	ASB5	ankyrin repeat and SOCS box-containing 5
861	RIC8B	resistance to inhibitors of cholinesterase 8 homolog B (C. elegans)
862	SLC30A9	Solute carrier family 30 (zinc transporter), member 9
863	STXBP5	syntaxin binding protein 5 (tomosyn)
864	RBBP7	Retinoblastoma binding protein 7
865	ZNF32	Zinc finger protein 32
866	ZNF600	Zinc finger protein 600
867	FAM46C	family with sequence similarity 46, member C
868	MAP4K4	mitogen-activated protein kinase kinase kinase kinase 4
869	NEDD9	Neural precursor cell expressed, developmentally down-regulated 9
870	VAV1	vav 1 guanine nucleotide exchange factor
871	MYF6	myogenic factor 6 (herculin)
872	CCDC171	coiled-coil domain containing 171
873	OVOL2	ovo-like 2 (Drosophila)
874	QTRTD1	queuine tRNA-ribosyltransferase domain containing 1
875	SPDYE5	speedy homolog E6 (Xenopus laevis); similar to speedy homolog A; speedy homolog E5 (Xenopus laevis); WBSCR19-like protein 8-like; speedy homolog E1 (Xenopus laevis)
876	CNOT1	CCR4-NOT transcription complex, subunit 1
877	RUNX1T1	runt-related transcription factor 1; translocated to, 1 (cyclin D-related)
878	NTNG1	netrin G1
879	ARHGAP12	Rho GTPase activating protein 12
880	NRF1	nuclear respiratory factor 1
881	SLC26A3	solute carrier family 26, member 3
882	EPHA3	EPH receptor A3
883	ZPBP	zona pellucida binding protein
884	ARVCF	armadillo repeat gene deletes in velocardiofacial syndrome
885	DNAJB5	DnaJ (Hsp40) homolog, subfamily B, member 5
886	OLFM3	olfactomedin 3
887	ZMPSTE24	zinc metallopeptidase (STE24 homolog, S. cerevisiae)
888	TNFRSF19	tumor necrosis factor receptor superfamily, member 19
889	SFMBT2	Scm-like with four mbt domains 2
890	PURB	Purine-rich element binding protein B
891	ZBTB7C	Zinc finger and BTB domain containing 7C
892	RSRC2	arginine/serine-rich coiled-coil 2
893	CAPN2	Calpain 2, (m/II) large subunit
894	SUPT16H	suppressor of Ty 16 homolog (S. cerevisiae); suppressor of Ty 16 homolog (S. cerevisiae) pseudogene
895	KCNA10	potassium voltage-gated channel, shaker-related subfamily, member 10
896	ZNF76	zinc finger protein 76 (expressed in testis)
897	GGA2	Golgi associated, gamma adaptin ear containing, ARF binding protein 2
898	CAPSL	calcyphosine-like
899	GPATCH2	G patch domain containing 2
900	LRCH1	Leucine-rich repeats and calponin homology (CH) domain containing 1
901	CLYBL	citrate lyase beta like
902	RRAS2	Related RAS viral (r-ras) oncogene homolog 2
903	MBOAT2	Membrane bound O-acyltransferase domain containing 2
904	ARF4	ADP-ribosylation factor 4
905	MFGE8	Milk fat globule-EGF factor 8 protein
906	NSMCE1	Non-SMC element 1 homolog (S. cerevisiae)
907	C16orf45	Chromosome 16 open reading frame 45
908	STXBP6	Syntaxin binding protein 6 (amisyn)
909	MLLT11	Myeloid/lymphoid or mixed-lineage leukemia (trithorax homolog, Drosophila); translocated to, 11
910	ARHGEF33	Rho guanine nucleotide exchange factor (GEF) 33
911	TMEM11	Transmembrane protein 11
912	NENF	Neuron derived neurotrophic factor
913	UBE2QL1	probable ubiquitin-conjugating enzyme E2 FLJ25076
914	ITM2C	Integral membrane protein 2C
915	REXO2	REX2, RNA exonuclease 2 homolog (S. cerevisiae)
916	C16orf80	Ribosomal protein S24
917	SAP30	Suppressor of cytokine signaling 5
918	MRPL49	mitochondrial ribosomal protein L49
919	C3orf27	Chromosome 3 open reading frame 27
920	C16orf87	chromosome 16 open reading frame 87
921	NDUFS5	similar to NADH dehydrogenase (ubiquinone) Fe-S protein 5, 15kDa (NADH-coenzyme Q reductase); NADH dehydrogenase (ubiquinone) Fe-S protein 5, 15kDa (NADH-coenzyme Q reductase)
922	PNOC	Prepronociceptin
923	STK16	Serine/threonine kinase 16
924	KRTAP19-1	Keratin associated protein 19-1
925	CNPY1	Canopy 1 homolog (zebrafish)
926	HBEGF	Heparin-binding EGF-like growth factor
927	GNG3	Guanine nucleotide binding protein (G protein), gamma 3
928	NICN1	nicolin 1
929	TXNL1	Thioredoxin-like 1
930	SLBP	stem-loop binding protein
931	LY6D	lymphocyte antigen 6 complex, locus D
932	HS3ST6	Heparan sulfate (glucosamine) 3-O-sulfotransferase 6
933	ZNRF2	zinc and ring finger 2
934	PLN	phospholamban
935	RAB7L1	RAB7, member RAS oncogene family-like 1
936	RPL39	Ribosomal protein L39
937	SOCS2	Suppressor of cytokine signaling 2
938	GJC3	Gap junction protein, gamma 3, 30.2kDa
939	KRTAP12-4	keratin associated protein 12-4
940	PSMA3	Proteasome (prosome, macropain) subunit, alpha type, 3
941	BATF3	basic leucine zipper transcription factor, ATF-like 3
942	MCUR1	mitochondrial calcium uniporter regulator 1
943	PPP2CB	protein phosphatase 2 (formerly 2A), catalytic subunit, beta isoform
944	FOXE3	forkhead box E3
945	MLANA	GTP cyclohydrolase I feedback regulator
946	FAM115C	family with sequence similarity 115, member C; family with sequence similarity 115, member D (pseudogene)
947	CPLX3	complexin 3
948	ATAD1	ATPase family, AAA domain containing 1
949	CKMT1A	Creatine kinase, mitochondrial 1A
950	WBP4	WW domain binding protein 4 (formin binding protein 21)
951	PSMA7	proteasome (prosome, macropain) subunit, alpha type, 7
952	HPRT1	Hypoxanthine phosphoribosyltransferase 1 (Lesch-Nyhan syndrome)
953	TCEA2	transcription elongation factor A (SII), 2
954	C15orf53	chromosome 15 open reading frame 53
955	HESX1	HESX homeobox 1
956	C5orf28	Chromosome 5 open reading frame 28
957	CHCHD4	Coiled-coil-helix-coiled-coil-helix domain containing 4
958	DNAJC24	DnaJ (Hsp40) homolog, subfamily C, member 24
959	S100A8	S100 calcium binding protein A8
960	TNFSF12	TNFSF12-TNFSF13 readthrough transcript; tumor necrosis factor (ligand) superfamily, member 12; tumor necrosis factor (ligand) superfamily, member 13
961	PPT1	palmitoyl-protein thioesterase 1
962	HRSP12	Heat-responsive protein 12
963	OXCT2	3-oxoacid CoA transferase 2
964	NUDT15	nudix (nucleoside diphosphate linked moiety X)-type motif 15
965	C8orf33	chromosome 8 open reading frame 33
966	SORD	sorbitol dehydrogenase
967	GFER	growth factor, augmenter of liver regeneration
968	LCN2	lipocalin 2
969	TMEM106A	hypothetical LOC728772; transmembrane protein 106A
970	TGFA	Transforming growth factor, alpha
971	KRTAP20-2	Keratin associated protein 20-2
972	KRTAP4-7	Keratin associated protein 4-7
973	MGST1	microsomal glutathione S-transferase 1
974	CLEC18C	C-type lectin domain family 18, member C
975	RNF141	ring finger protein 141
976	RAB13	RAB13, member RAS oncogene family; similar to hCG24991
977	CXCL5	Chemokine (C-X-C motif) ligand 5
978	KCTD11	Potassium channel tetramerisation domain containing 11
979	NDUFA8	NADH dehydrogenase (ubiquinone) 1 alpha subcomplex, 8, 19kDa
980	GNG2	Guanine nucleotide binding protein (G protein), gamma 2
981	UBL3	ubiquitin-like 3
982	OARD1	O-acyl-ADP-ribose deacylase 1
983	ZNF763	zinc finger protein 763
984	YIPF4	Yip1 domain family, member 4
985	SH3BGRL2	SH3 domain binding glutamic acid-rich protein like 2
986	OOEP	oocyte expressed protein homolog (dog)
987	CCDC92	coiled-coil domain containing 92
988	ARL15	ADP-ribosylation factor-like 15
989	DEFB114	defensin, beta 114
990	BHLHE23	basic helix-loop-helix family, member e23
991	OR52W1	Olfactory receptor, family 52, subfamily W, member 1
992	MT1G	metallothionein 1G
993	PI3	peptidase inhibitor 3, skin-derived
994	DUSP14	dual specificity phosphatase 14
995	NUDT1	Nudix (nucleoside diphosphate linked moiety X)-type motif 1
996	LY96	Lymphocyte antigen 96
997	NDFIP1	Nedd4 family interacting protein 1
998	EFNA4	Ephrin-A4
999	TBC1D3	TBC1 domain family, member 3E; TBC1 domain family, member 3F; TBC1 domain family, member 3G; TBC1 domain family member 3C-like protein ENSP00000341742; TBC1 domain family, member 3H; TBC1 domain family, member 3; TBC1 domain family, member 3I; TBC1 domain family, member 3B; TBC1 domain family, member 3C
1000	TMEM151B	transmembrane protein 151B

## Sheet: Top 500 OGs
Supplementary Data 4. TUSON explorer list of the top 500 genes with OG-like properties
Rank	Gene	Gene Description
1	BRAF	V-raf murine sarcoma viral oncogene homolog B1
2	KRAS	V-Ki-ras2 Kirsten rat sarcoma viral oncogene homolog
3	PIK3CA	Phosphoinositide-3-kinase, catalytic, alpha polypeptide
4	IDH1	Isocitrate dehydrogenase 1 (NADP+), soluble
5	CTNNB1	Catenin (cadherin-associated protein), beta 1, 88kDa
6	AKT1	V-akt murine thymoma viral oncogene homolog 1
7	NRAS	Neuroblastoma RAS viral (v-ras) oncogene homolog
8	RAC1	Ras-related C3 botulinum toxin substrate 1 (rho family, small GTP binding protein Rac1)
9	EGFR	Epidermal growth factor receptor (erythroblastic leukemia viral (v-erb-b) oncogene homolog, avian)
10	NFE2L2	Nuclear factor (erythroid-derived 2)-like 2
11	EZH2	Enhancer of zeste homolog 2 (Drosophila)
12	U2AF1	U2 small nuclear RNA auxiliary factor 1
13	SF3B1	Splicing factor 3b, subunit 1, 155kDa
14	MAPK1	Mitogen-activated protein kinase 1
15	FGFR2	Fibroblast growth factor receptor 2 (bacteria-expressed kinase, keratinocyte growth factor receptor, craniofacial dysostosis 1, Crouzon syndrome, Pfeiffer syndrome, Jackson-Weiss syndrome)
16	ERBB2	V-erb-b2 erythroblastic leukemia viral oncogene homolog 2, neuro/glioblastoma derived oncogene homolog (avian)
17	MYD88	myeloid differentiation primary response gene (88)
18	MB21D2	Mab-21 Domain Containing 2
19	HRAS	V-Ha-ras Harvey rat sarcoma viral oncogene homolog
20	ERBB3	V-erb-b2 erythroblastic leukemia viral oncogene homolog 3 (avian)
21	GNAS	GNAS complex locus
22	MYC	v-myc myelocytomatosis viral oncogene homolog (avian)
23	PRKCI	Protein kinase C, iota
24	RIT1	Ras-like without CAAX 1
25	SEPT14	septin 14
26	PSPH	Phosphoserine phosphatase
27	WNT11	Wingless-type MMTV integration site family, member 11
28	SRC	V-src sarcoma (Schmidt-Ruppin A-2) viral oncogene homolog (avian)
29	KCNMB2	potassium large conductance calcium-activated channel, subfamily M, beta member 2
30	RSPO2	R-spondin 2 homolog (Xenopus laevis)
31	AR	androgen receptor
32	TRA2B	transformer 2 beta homolog (Drosophila)
33	LELP1	Late cornified envelope-like proline-rich 1
34	KCNS2	Potassium voltage-gated channel, delayed-rectifier, subfamily S, member 2
35	PSMC4	Proteasome (prosome, macropain) 26S subunit, ATPase, 4
36	DENND3	DENN/MADD domain containing 3
37	THRA	Thyroid hormone receptor, alpha (erythroblastic leukemia viral (v-erb-a) oncogene homolog, avian)
38	COL14A1	Collagen, type XIV, alpha 1 (undulin)
39	OSTN	osteocrin
40	FZD6	Frizzled homolog 6 (Drosophila)
41	HPS3	Hermansky-Pudlak syndrome 3
42	ZNF302	Zinc finger protein 302
43	BAI1	brain-specific angiogenesis inhibitor 1
44	WIPI1	WD repeat domain, phosphoinositide interacting 1
45	NAALADL2	N-acetylated alpha-linked acidic dipeptidase-like 2
46	KPNA4	Karyopherin alpha 4 (importin alpha 3)
47	RTP1	receptor (chemosensory) transporter protein 1
48	CPA6	Carboxypeptidase A6
49	KCNV1	potassium channel, subfamily V, member 1
50	DHCR7	7-dehydrocholesterol reductase
51	ASAP1	ArfGAP with SH3 domain, ankyrin repeat and PH domain 1
52	NMD3	NMD3 homolog (S. cerevisiae)
53	OXR1	Oxidation resistance 1
54	CAPN5	Calpain 5
55	ANO1	anoctamin 1, calcium activated chloride channel
56	IDH2	Isocitrate dehydrogenase 2 (NADP+), mitochondrial
57	PGM5	Phosphoglucomutase 5
58	PPP6C	Protein phosphatase 6, catalytic subunit
59	PPP2R1A	Protein phosphatase 2 (formerly 2A), regulatory subunit A , alpha isoform
60	AQP2	Aquaporin 2 (collecting duct)
61	MTOR	Mechanistic Target Of Rapamycin (Serine/Threonine Kinase)
62	KRT15	Keratin 15
63	MEF2BNB-MEF2B	MEF2BNB-MEF2B readthrough
64	CHD4	Chromodomain helicase DNA binding protein 4
65	MAP2K1	Mitogen-activated protein kinase kinase 1
66	TRIM48	Tripartite motif-containing 48
67	SPOP	Speckle-type POZ protein
68	KRTAP4-11	keratin associated protein 4-11
69	FLT3	fms-related tyrosine kinase 3
70	MAX	MYC associated factor X
71	MYCN	V-myc myelocytomatosis viral related oncogene, neuroblastoma derived (avian)
72	MEF2B	LOC729991-MEF2B readthrough transcript; myocyte enhancer factor 2B
73	CARM1	Coactivator-associated arginine methyltransferase 1
74	RHOA	Ras homolog gene family, member A
75	PTPN11	Protein tyrosine phosphatase, non-receptor type 11 (Noonan syndrome 1)
76	ZNF799	Zinc finger protein 799
77	TOR1A	Torsin family 1, member A (torsin A)
78	HIST1H2BF	Histone cluster 1, H2bf
79	INTS7	Integrator complex subunit 7
80	METTL14	Methyltransferase Like 14
81	JAKMIP2	Janus kinase and microtubule interacting protein 2
82	SOX17	SRY (sex determining region Y)-box 17
83	LSM11	LSM11, U7 small nuclear RNA associated
84	CSMD3	CUB and Sushi multiple domains 3
85	ZNF844	zinc finger protein 844
86	MYOT	myotilin
87	PRRX1	Paired related homeobox 1
88	CPB1	Carboxypeptidase B1 (tissue)
89	ZNF181	Zinc finger protein 181
90	RBM39	RNA binding motif protein 39
91	GNG4	Guanine nucleotide binding protein (G protein), gamma 4
92	NSFL1C	NSFL1 (p97) cofactor (p47)
93	CRISPLD1	Cysteine-rich secretory protein LCCL domain containing 1
94	SIAH2	seven in absentia homolog 2 (Drosophila)
95	LIN9	Lin-9 homolog (C. elegans)
96	HARS2	Histidyl-tRNA synthetase 2, mitochondrial (putative)
97	NBPF10	neuroblastoma breakpoint family, member 10
98	MECOM	ecotropic viral integration site 1
99	PIK3CB	Phosphoinositide-3-kinase, catalytic, beta polypeptide
100	STRIP2	striatin interacting protein 2
101	HIST1H3B	Histone cluster 1, H3b
102	FGFR3	Fibroblast growth factor receptor 3 (achondroplasia, thanatophoric dwarfism)
103	IL5RA	Interleukin 5 receptor, alpha
104	ZFP2	zinc finger protein 2 homolog (mouse)
105	RIMS2	Regulating synaptic membrane exocytosis 2
106	TOX	Thymocyte selection-associated high mobility group box
107	PIK3R5	Phosphoinositide-3-kinase, regulatory subunit 5, p101
108	PCMTD1	Protein-L-isoaspartate (D-aspartate) O-methyltransferase domain containing 1
109	GABRA1	gamma-aminobutyric acid (GABA) A receptor, alpha 1
110	PANK3	Pantothenate kinase 3
111	TENM4	Teneurin Transmembrane Protein 4
112	UVRAG	UV radiation resistance associated gene
113	CHRD	chordin
114	POSTN	periostin, osteoblast specific factor
115	LRP12	low density lipoprotein-related protein 12
116	TCF7	transcription factor 7 (T-cell specific, HMG-box)
117	RNF148	Ring finger protein 148
118	KIF5A	Kinesin family member 5A
119	FAM173B	family with sequence similarity 173, member B
120	UBR5	similar to E3 ubiquitin protein ligase, HECT domain containing, 1; ubiquitin protein ligase E3 component n-recognin 5
121	EIF2S2	Eukaryotic translation initiation factor 2, subunit 2 beta, 38kDa
122	SDHA	Succinate dehydrogenase complex, subunit A, flavoprotein (Fp)
123	KIRREL	kin of IRRE like (Drosophila)
124	SETDB1	SET domain, bifurcated 1
125	COL22A1	collagen, type XXII, alpha 1
126	CD5L	CD5 molecule-like
127	VANGL2	vang-like 2 (van gogh, Drosophila)
128	DPYS	dihydropyrimidinase
129	HIST2H2BF	Histone cluster 2, H2bf
130	RSRC1	arginine/serine-rich coiled-coil 1
131	LCE2D	late cornified envelope 2D
132	RAP1B	RAP1B, member of RAS oncogene family
133	SYNPO2L	Synaptopodin 2-like
134	IKZF5	IKAROS family zinc finger 5 (Pegasus)
135	SLC9A9	solute carrier family 9 (sodium/hydrogen exchanger), member 9
136	ATP1A4	ATPase, Na+/K+ transporting, alpha 4 polypeptide
137	HDAC3	Histone deacetylase 3
138	DOK5	docking protein 5
139	RAB3IP	RAB3A interacting protein (rabin3)
140	CD1A	CD1a molecule
141	ITK	IL2-inducible T-cell kinase
142	GABRG2	gamma-aminobutyric acid (GABA) A receptor, gamma 2
143	PLXNA4	plexin A4
144	POU4F3	POU class 4 homeobox 3
145	ADRA1B	Adrenergic, alpha-1B-, receptor
146	ATP1A2	ATPase, Na+/K+ transporting, alpha 2 (+) polypeptide
147	CXXC5	CXXC finger 5
148	GABRA6	Gamma-aminobutyric acid (GABA) A receptor, alpha 6
149	PCDH19	Protocadherin 19
150	PSMC5	proteasome (prosome, macropain) 26S subunit, ATPase, 5
151	ZNF454	Zinc finger protein 454
152	ANXA6	Annexin A6
153	KIT	similar to Mast/stem cell growth factor receptor precursor (SCFR) (Proto-oncogene tyrosine-protein kinase Kit) (c-kit) (CD117 antigen); v-kit Hardy-Zuckerman 4 feline sarcoma viral oncogene homolog
154	RALYL	RALY RNA binding protein-like
155	PCDH18	protocadherin 18
156	USP32	Ubiquitin specific peptidase 32
157	RGS22	regulator of G-protein signaling 22
158	SUV420H1	suppressor of variegation 4-20 homolog 1 (Drosophila)
159	B3GALNT1	beta-1,3-N-acetylgalactosaminyltransferase 1 (globoside blood group)
160	SFRP4	Secreted frizzled-related protein 4
161	LGALS3BP	Lectin, galactoside-binding, soluble, 3 binding protein
162	SLAMF1	signaling lymphocytic activation molecule family member 1
163	CD84	CD84 molecule
164	TRPS1	trichorhinophalangeal syndrome I
165	IL17B	interleukin 17B
166	PDGFRA	platelet-derived growth factor receptor, alpha polypeptide
167	KCTD16	potassium channel tetramerisation domain containing 16
168	GBAS	glioblastoma amplified sequence
169	MUC20	Mucin 20, cell surface associated
170	PPP1R12B	Protein phosphatase 1, regulatory (inhibitor) subunit 12B
171	KCNMB4	potassium large conductance calcium-activated channel, subfamily M, beta member 4
172	SMC4	structural maintenance of chromosomes 4
173	PHF20L1	PHD finger protein 20-like 1
174	NFASC	neurofascin homolog (chicken)
175	ASH1L	ash1 (absent, small, or homeotic)-like (Drosophila)
176	PLXNA2	plexin A2
177	SPARC	secreted protein, acidic, cysteine-rich (osteonectin)
178	GRIK3	Glutamate receptor, ionotropic, kainate 3
179	MME	membrane metallo-endopeptidase
180	CPSF6	cleavage and polyadenylation specific factor 6, 68kDa
181	CBLN4	cerebellin 4 precursor
182	HRASLS	HRAS-like suppressor
183	FBXW11	F-box and WD repeat domain containing 11
184	TSC22D2	TSC22 domain family, member 2
185	GRXCR2	glutaredoxin, cysteine rich 2
186	ADAMTS19	ADAM metallopeptidase with thrombospondin type 1 motif, 19
187	GH2	growth hormone 2
188	ZNF780A	zinc finger protein 780A
189	PIK3R3	phosphoinositide-3-kinase, regulatory subunit 3 (gamma)
190	POGZ	pogo transposable element with ZNF domain
191	HMP19	HMP19 protein
192	CCT2	chaperonin containing TCP1, subunit 2 (beta)
193	ZNF333	Zinc finger protein 333
194	MARCH11	membrane-associated ring finger (C3HC4) 11
195	SMG8	SMG8 nonsense mediated mRNA decay factor
196	CHRNB2	cholinergic receptor, nicotinic, beta 2 (neuronal)
197	DHX36	DEAH (Asp-Glu-Ala-His) box polypeptide 36
198	CHRNA4	Cholinergic receptor, nicotinic, alpha 4
199	E2F1	E2F transcription factor 1
200	CLDN10	claudin 10
201	SPTA1	Spectrin, alpha, erythrocytic 1 (elliptocytosis 2)
202	NUF2	NUF2, NDC80 kinetochore complex component, homolog (S. cerevisiae)
203	DKK2	Dickkopf homolog 2 (Xenopus laevis)
204	EEF1B2	eukaryotic translation elongation factor 1 beta 2
205	NUTM2F	NUT family member 2F
206	TAF1	TAF1 RNA polymerase II, TATA box binding protein (TBP)-associated factor, 250kDa
207	PTN	Pleiotrophin (heparin binding growth factor 8, neurite growth-promoting factor 1)
208	ALK	anaplastic lymphoma receptor tyrosine kinase
209	ACADS	Acyl-Coenzyme A dehydrogenase, C-2 to C-3 short chain
210	MED12	Mediator complex subunit 12
211	SULT1C4	Sulfotransferase family, cytosolic, 1C, member 4
212	LHFPL1	Lipoma HMGIC fusion partner-like 1
213	KCND3	Potassium voltage-gated channel, Shal-related subfamily, member 3
214	CAPRIN2	Caprin family member 2
215	LUM	Lumican
216	TBX18	T-box 18
217	TRIM23	Tripartite motif-containing 23
218	MS4A8	membrane-spanning 4-domains, subfamily A, member 8
219	GOT2	Glutamic-oxaloacetic transaminase 2, mitochondrial (aspartate aminotransferase 2)
220	LZTR1	Leucine-zipper-like transcription regulator 1
221	HGF	Hepatocyte growth factor (hepapoietin A; scatter factor)
222	PDE7B	Phosphodiesterase 7B
223	ZNF117	Zinc finger protein 117
224	MAGI2	Membrane associated guanylate kinase, WW and PDZ domain containing 2
225	BTBD11	BTB (POZ) domain containing 11
226	UBQLN2	Ubiquilin 2
227	DCLK1	Doublecortin-like kinase 1
228	MFAP5	Microfibrillar associated protein 5
229	COL5A2	collagen, type V, alpha 2
230	ABCB1	ATP-binding cassette, sub-family B (MDR/TAP), member 1
231	TUSC3	Tumor suppressor candidate 3
232	KCNQ5	Potassium voltage-gated channel, KQT-like subfamily, member 5
233	SKAP2	Src kinase associated phosphoprotein 2
234	XYLT1	Xylosyltransferase I
235	FAM8A1	family with sequence similarity 8, member A1
236	GRXCR1	glutaredoxin, cysteine rich 1
237	GRID1	Glutamate receptor, ionotropic, delta 1
238	OR5I1	olfactory receptor, family 5, subfamily I, member 1
239	GRM5	Glutamate receptor, metabotropic 5
240	MYF5	Myogenic factor 5
241	MYH2	Myosin, Heavy Chain 2, Skeletal Muscle, Adult
242	PLK2	Polo-like kinase 2 (Drosophila)
243	EBPL	Emopamil binding protein-like
244	IFITM1	interferon induced transmembrane protein 1
245	MFF	mitochondrial fission factor
246	GABRG1	Gamma-aminobutyric acid (GABA) A receptor, gamma 1
247	CUL1	Cullin 1
248	EPHA6	EPH receptor A6
249	KLHL5	Kelch-like 5 (Drosophila)
250	NRAP	Nebulin-related anchoring protein
251	RGPD3	RANBP2-like and GRIP domain containing 3
252	HMCN1	Hemicentin 1
253	GRIA3	Glutamate receptor, ionotrophic, AMPA 3
254	SEMG2	semenogelin II
255	HLF	hepatic leukemia factor
256	CMAS	Cytidine monophosphate N-acetylneuraminic acid synthetase
257	CCDC36	Coiled-coil domain containing 36
258	SMO	smoothened, frizzled family receptor
259	EIF1AX	Eukaryotic translation initiation factor 1A, X-linked
260	AK8	adenylate kinase 8
261	MRPL32	mitochondrial ribosomal protein L32
262	WBSCR17	Williams-Beuren syndrome chromosome region 17
263	NRG3	neuregulin 3
264	FMNL3	Formin-like 3
265	MDGA2	MAM domain containing glycosylphosphatidylinositol anchor 2
266	CACNG3	Calcium channel, voltage-dependent, gamma subunit 3
267	IRF2	Interferon regulatory factor 2
268	SMARCA2	SWI/SNF related, matrix associated, actin dependent regulator of chromatin, subfamily a, member 2
269	BCLAF1	BCL2-associated transcription factor 1
270	PRPF8	PRP8 pre-mRNA processing factor 8 homolog (S. cerevisiae)
271	BRWD3	bromodomain and WD repeat domain containing 3
272	GPR141	G protein-coupled receptor 141
273	PTPRF	Protein tyrosine phosphatase, receptor type, F
274	XPOT	Exportin, tRNA (nuclear export receptor for tRNAs)
275	ALDH1L2	Aldehyde dehydrogenase 1 family, member L2
276	LPA	lipoprotein, Lp(a)
277	STAT3	signal transducer and activator of transcription 3 (acute-phase response factor)
278	PLCL1	phospholipase C-like 1
279	OR4M2	olfactory receptor, family 4, subfamily M, member 2
280	MAPK8	mitogen-activated protein kinase 8
281	POTEG	POTE ankyrin domain family, member G
282	MARCO	Macrophage receptor with collagenous structure
283	SPPL3	signal peptide peptidase 3
284	DTX1	Deltex homolog 1 (Drosophila)
285	SLC35G3	solute carrier family 35, member G3
286	TLL1	tolloid-like 1
287	PDYN	Prodynorphin
288	ABI1	Abl-interactor 1
289	DICER1	Dicer1, Dcr-1 homolog (Drosophila)
290	ZFR	zinc finger RNA binding protein
291	TLL2	tolloid-like 2
292	STXBP1	Syntaxin binding protein 1
293	PSMC3IP	PSMC3 Interacting Protein
294	GTF2I	General transcription factor II, i
295	MICU3	mitochondrial calcium uptake family, member 3
296	ASCC3	Activating signal cointegrator 1 complex subunit 3
297	GNA15	Guanine nucleotide binding protein (G protein), alpha 15 (Gq class)
298	JUN	Jun oncogene
299	POLE	Polymerase (DNA directed), epsilon
300	TM2D3	TM2 domain containing 3
301	ZNF479	Zinc finger protein 479
302	CDH7	Cadherin 7, type 2
303	GK2	glycerol kinase 2
304	CSNK1E	Casein kinase 1, epsilon
305	KAT8	K(Lysine) Acetyltransferase 8
306	CD163	CD163 molecule
307	GRID2	Glutamate receptor, ionotropic, delta 2
308	IL21	Interleukin 21
309	BRSK1	BR serine/threonine kinase 1
310	SOCS5	Sin3A-associated protein, 30kDa
311	UGT8	UDP glycosyltransferase 8 (UDP-galactose ceramide galactosyltransferase)
312	CDC73	cell division cycle 73, Paf1/RNA polymerase II complex component, homolog (S. cerevisiae)
313	TXNRD1	thioredoxin reductase 1; hypothetical LOC100130902
314	CCND3	Cyclin D3
315	KLK8	kallikrein-related peptidase 8
316	GRIA2	Glutamate receptor, ionotropic, AMPA 2
317	SMOC2	SPARC related modular calcium binding 2
318	BZW2	Basic leucine zipper and W2 domains 2
319	IREB2	Iron-responsive element binding protein 2
320	ENAH	enabled homolog (Drosophila)
321	NBPF1	neuroblastoma breakpoint family, member 15; neuroblastoma breakpoint family, member 14; neuroblastoma breakpoint family, member 9; neuroblastoma breakpoint family, member 11; neuroblastoma breakpoint family, member 11-like; neuroblastoma breakpoint family, member 10; neuroblastoma breakpoint family, member 12; neuroblastoma breakpoint family, member 20; neuroblastoma breakpoint family, member 1; …
322	MAPK8IP2	mitogen-activated protein kinase 8 interacting protein 2
323	SEC63	SEC63 homolog (S. cerevisiae)
324	CCDC132	Coiled-coil domain containing 132
325	RHBDL3	rhomboid, veinlet-like 3 (Drosophila)
326	SOS1	son of sevenless homolog 1 (Drosophila)
327	TKTL2	Transketolase-like 2
328	NNMT	Nicotinamide N-methyltransferase
329	LPHN3	Latrophilin 3
330	MYO3A	myosin IIIA
331	OPRM1	Opioid receptor, mu 1
332	PPP1R9A	Protein phosphatase 1, regulatory (inhibitor) subunit 9A
333	WDR17	WD repeat domain 17
334	PTPRU	Protein tyrosine phosphatase, receptor type, U
335	CADPS	Ca2+-dependent secretion activator
336	KRTAP4-5	Keratin associated protein 4-5
337	ZBTB7A	zinc finger and BTB domain containing 7A
338	ZNF559	Zinc finger protein 559
339	GJB3	Gap junction protein, beta 3, 31kDa
340	ACBD3	acyl-Coenzyme A binding domain containing 3
341	SBNO1	Strawberry notch homolog 1 (Drosophila)
342	GABRA5	Gamma-aminobutyric acid (GABA) A receptor, alpha 5
343	ZNF878	Zinc Finger Protein 878
344	SCN3A	Sodium channel, voltage-gated, type III, alpha subunit
345	GABRA2	Gamma-aminobutyric acid (GABA) A receptor, alpha 2
346	CIZ1	CDKN1A interacting zinc finger protein 1
347	SHB	Src homology 2 domain containing adaptor protein B
348	COL9A1	collagen, type IX, alpha 1
349	TES	Testis derived transcript (3 LIM domains)
350	TBX15	T-box 15
351	TRPC6	transient receptor potential cation channel, subfamily C, member 6
352	ZNF263	Zinc finger protein 263
353	CEP128	centrosomal protein 128kDa
354	ADRBK2	Adrenergic, beta, receptor kinase 2
355	GTPBP1	GTP binding protein 1
356	FHL3	four and a half LIM domains 3
357	OSBPL6	oxysterol binding protein-like 6
358	NALCN	Sodium leak channel, non-selective
359	KRTAP5-5	Keratin associated protein 5-5
360	VIM	vimentin
361	STIL	SCL/TAL1 interrupting locus
362	CACNA1H	Calcium channel, voltage-dependent, T type, alpha 1H subunit
363	GLRA3	Glycine receptor, alpha 3
364	NDUFA9	NADH dehydrogenase (ubiquinone) 1 alpha subcomplex, 9, 39kDa
365	AHCYL2	adenosylhomocysteinase-like 2
366	ZNF442	Interferon, alpha 10
367	GPC6	glypican 6
368	FAM154B	family with sequence similarity 154, member B
369	SPACA3	sperm acrosome associated 3
370	PGS1	phosphatidylglycerophosphate synthase 1
371	RGS7	Regulator of G-protein signaling 7
372	TRIO	triple functional domain (PTPRF interacting)
373	PAN3	PAN3 poly(A) specific ribonuclease subunit homolog (S. cerevisiae)
374	PPT2	palmitoyl-protein thioesterase 2
375	RBPJL	recombination signal binding protein for immunoglobulin kappa J region-like
376	SORCS1	sortilin-related VPS10 domain containing receptor 1
377	DCT	Dopachrome tautomerase (dopachrome delta-isomerase, tyrosine-related protein 2)
378	GABRB1	gamma-aminobutyric acid (GABA) A receptor, beta 1
379	FGD6	FYVE, RhoGEF and PH domain containing 6
380	COL11A1	collagen, type XI, alpha 1
381	SH3GLB2	SH3-domain GRB2-like endophilin B2
382	SEL1L	Sel-1 suppressor of lin-12-like (C. elegans)
383	DYNC1LI2	dynein, cytoplasmic 1, light intermediate chain 2
384	SAMSN1	SAM domain, SH3 domain and nuclear localization signals 1
385	ODF4	outer dense fiber of sperm tails 4
386	HTRA3	HtrA serine peptidase 3
387	CEP135	Centrosomal protein 135kDa
388	FBXO22	FBXO22 opposite strand (non-protein coding); F-box protein 22
389	HS3ST2	Heparan sulfate (glucosamine) 3-O-sulfotransferase 2
390	ETV1	ets variant 1
391	BCL2	B-cell CLL/lymphoma 2
392	TJP2	tight junction protein 2 (zona occludens 2)
393	PCBP1	Poly(rC) binding protein 1
394	TECTB	Tectorin beta
395	ERAS	ES cell expressed Ras
396	PCCA	Propionyl Coenzyme A carboxylase, alpha polypeptide
397	TINAG	Tubulointerstitial nephritis antigen
398	FBN2	Fibrillin 2 (congenital contractural arachnodactyly)
399	ENOX2	Ecto-NOX disulfide-thiol exchanger 2
400	BNC2	Basonuclin 2
401	SNTG1	syntrophin, gamma 1
402	RBL2	Retinoblastoma-like 2 (p130)
403	LPAR1	lysophosphatidic acid receptor 1
404	TRIP13	thyroid hormone receptor interactor 13
405	PDE10A	phosphodiesterase 10A
406	PDHA2	Pyruvate dehydrogenase (lipoamide) alpha 2
407	KIF1B	kinesin family member 1B
408	DCX	doublecortin
409	ZKSCAN7	zinc finger with KRAB and SCAN domains 7
410	MAP2K7	mitogen-activated protein kinase kinase 7
411	CCDC105	coiled-coil domain containing 105
412	MGAT4C	Mannosyl (alpha-1,3-)-glycoprotein beta-1,4-N-acetylglucosaminyltransferase, isozyme C (putative)
413	RIMS1	Regulating synaptic membrane exocytosis 1
414	GEN1	Gen homolog 1, endonuclease (Drosophila)
415	RRAD	Ras-related associated with diabetes
416	USP25	Ubiquitin specific peptidase 25
417	DHTKD1	Dehydrogenase E1 and transketolase domain containing 1
418	EXOC1	Exocyst complex component 1
419	ATP9B	ATPase, class II, type 9B
420	PALM2	Paralemmin 2
421	ZNF91	Zinc finger protein 91
422	STK32B	Serine/threonine kinase 32B
423	NELL1	NEL-like 1 (chicken)
424	CNTN6	contactin 6
425	LHCGR	Luteinizing hormone/choriogonadotropin receptor
426	COMMD4	COMM domain containing 4
427	ZNF528	zinc finger protein 534; zinc finger protein 528
428	PRAMEF11	PRAME family member 11; PRAME family member 9; PRAME family member 15
429	DAAM1	dishevelled associated activator of morphogenesis 1
430	MIB1	mindbomb homolog 1 (Drosophila)
431	LRP2	Low density lipoprotein-related protein 2
432	MRS2	MRS2 magnesium homeostasis factor homolog (S. cerevisiae)
433	MYO1D	Myosin ID
434	KLF4	Kruppel-like factor 4 (gut)
435	EYA4	eyes absent homolog 4 (Drosophila)
436	KLK2	Kallikrein-related peptidase 2
437	DLG2	discs, large homolog 2 (Drosophila)
438	SHPRH	SNF2 histone linker PHD RING helicase
439	CDH12	Cadherin 12, type 2 (N-cadherin 2)
440	ATRNL1	attractin-like 1
441	AICDA	Activation-induced cytidine deaminase
442	DCN	decorin
443	COL3A1	collagen, type III, alpha 1
444	CEACAM3	Carcinoembryonic antigen-related cell adhesion molecule 3
445	ZFHX4	zinc finger homeobox 4
446	ZNF471	zinc finger protein 471
447	RNF2	ring finger protein 2
448	KIF20B	kinesin family member 20B
449	DOK6	Docking protein 6
450	PTPRM	protein tyrosine phosphatase, receptor type, M
451	NUBP2	nucleotide binding protein 2 (MinD homolog, E. coli)
452	TPST2	Tyrosylprotein sulfotransferase 2
453	RAF1	V-raf-1 murine leukemia viral oncogene homolog 1
454	ERC2	ELKS/RAB6-interacting/CAST family member 2
455	PSMD6	proteasome (prosome, macropain) 26S subunit, non-ATPase, 6
456	P2RY8	purinergic receptor P2Y, G-protein coupled, 8
457	LINGO2	leucine rich repeat and Ig domain containing 2
458	ZNF136	Zinc finger protein 136
459	PTPRA	protein tyrosine phosphatase, receptor type, A
460	PDHA1	Pyruvate dehydrogenase (lipoamide) alpha 1
461	LAT2	linker for activation of T cells family, member 2
462	CDC7	cell division cycle 7 homolog (S. cerevisiae)
463	XPR1	xenotropic and polytropic retrovirus receptor
464	POLR2A	polymerase (RNA) II (DNA directed) polypeptide A, 220kDa
465	ITFG2	integrin alpha FG-GAP repeat containing 2
466	MMP10	matrix metallopeptidase 10 (stromelysin 2)
467	CDH10	Cadherin 10, type 2 (T2-cadherin)
468	MGAT5	mannosyl (alpha-1,6-)-glycoprotein beta-1,6-N-acetyl-glucosaminyltransferase; hypothetical LOC151162
469	GGTLC1	gamma-glutamyltransferase light chain 1
470	SRP19	signal recognition particle 19kDa
471	TMEM38A	Transmembrane protein 38A
472	RPIA	Ribose 5-phosphate isomerase A (ribose 5-phosphate epimerase)
473	HCRTR2	Hypocretin (orexin) receptor 2
474	SOX6	SRY (sex determining region Y)-box 6
475	TUBA1B	hypothetical gene supported by AF081484; NM_006082; tubulin, alpha 1b
476	NCF1	Neutrophil cytosolic factor 1, (chronic granulomatous disease, autosomal 1)
477	NTN4	Netrin 4
478	IQCF2	IQ motif containing F2
479	TAF1L	TAF1 RNA polymerase II, TATA box binding protein (TBP)-associated factor, 210kDa-like
480	ATG16L1	ATG16 autophagy related 16-like 1 (S. cerevisiae)
481	TLR9	toll-like receptor 9
482	IGSF1	Immunoglobulin superfamily, member 1
483	AVL9	AVL9 homolog (S. cerevisiase)
484	SGCG	Sarcoglycan, gamma (35kDa dystrophin-associated glycoprotein)
485	LACTB	Lactamase, beta
486	PPFIA2	protein tyrosine phosphatase, receptor type, f polypeptide (PTPRF), interacting protein (liprin), alpha 2
487	MCM7	minichromosome maintenance complex component 7
488	HK2	hexokinase 2 pseudogene; hexokinase 2
489	AMPD1	Adenosine monophosphate deaminase 1 (isoform M)
490	SIPA1L1	signal-induced proliferation-associated 1 like 1
491	CUL3	Cullin 3
492	FAM184A	family with sequence similarity 184, member A
493	CAST	calpastatin
494	TUBB8	tubulin, beta 8
495	CLEC4M	C-type lectin domain family 4, member M
496	KCNJ5	Potassium inwardly-rectifying channel, subfamily J, member 5
497	GLRA2	Glycine receptor, alpha 2
498	IGF2BP1	insulin-like growth factor 2 mRNA binding protein 1
499	ENOX1	ecto-NOX disulfide-thiol exchanger 1
500	KIF23	Kinesin family member 23

## Sheet: cancer type TSG
Supplementary Data 4. TUSON explorer list of the cancer type specific genes with TSG-like properties
	BR	CNS	CO	LU	LE	ME	OV	PR	RE
	Gene	Gene	Gene	Gene	Gene	Gene	Gene	Gene	Gene
	ADCYAP1R1	AKAP9	ACOT4	ABI3BP	ASXL1	ABCA1	AAMP	APC	AASS
	ANKRD12	ARID1A	ACVR1B	ADAM7	BCL10	ABCC6	ACBD4	ASH1L	ARID1A
	AOAH	ARID1B	ACVR2A	ADAMTS16	BCOR	ACTN4	ARHGAP35	ASXL2	ATM
	AP4M1	ARID2	ADAMTS20	ADAMTSL3	CCND3	ADAMTS19	ARID1A	ATM	BAP1
	AQP7	ATRX	AMER1	AHDC1	CEBPA	AFF4	BRCA1	CDK12	CACNA1C
	ARHGAP35	BCOR	AMOT	ALMS1	CREBBP	AHCTF1	BRCA2	CDKN1B	CDC27
	ARID1A	CDC27	ANKIB1	AMOT	DNMT3A	AHNAK	BRWD3	ESCO1	CR1
	ARID2	CDKN2A	ANXA10	APC	FAS	AMER1	CCDC87	ETV3	CSMD3
	ASXL2	CDKN2C	APC	APLNR	ID3	AMHR2	CDK12	FOXA1	DNAH9
	ATM	CHD7	ARHGAP33	ARHGAP35	KMT2D	ANKEF1	CHD5	FOXP1	IL32
	ATP13A4	CHD8	ARHGAP5	ARID1A	NOTCH2	ANKRD11	CNGA1	IL6ST	KDM5C
	BCL9	CIC	ARID1A	ATG14	NPM1	APC	CNTNAP1	KANSL1	KDM6A
	BRCA1	CREBBP	ARID2	ATM	RFX7	ARAP2	CREBBP	KAT6B	KMT2C
	BRCA2	CRIPAK	ARID4A	ATP13A4	RUNX1	ARHGAP21	IL21R	KDM6A	LRBA
	CASP8	CTDNEP1	ASXL1	BAI3	TET2	ARID1A	KIAA1462	KMT2C	NF1
	CBFB	DEPDC5	ATM	BIN2	TMEM30A	ARID1B	LRP1	KMT2D	NF2
	CCAR1	FUBP1	AXIN2	CCAR1	WAC	ARID2	NEUROD1	OR2T35	OR4N4
	CCDC144NL	IL32	B2M	CCDC30	WT1	ATAD2	NEXN	PBX4	PBRM1
	CDH1	KANSL1	BCOR	CD163		ATM	NF1	PTEN	PCDH10
	CDKN1B	KAT6B	BMPR2	CD5L		B2M	NR4A2	RB1	PRKCE
	CEP164	KDM6A	BRSK1	CDH10		BAG6	PHACTR4	RNF31	PRR12
	CHST7	KMT2C	BTBD7	CDKN2A		BIN2	PKHD1L1	SCN11A	PTEN
	CRIPAK	KMT2D	C7orf62	CFHR4		BIRC6	PKP4	SLITRK4	SCAF11
	CTCF	LDB1	CAMKV	CHDC2		BLM	PTPRS	SORCS1	SCAF4
	CTH	LINGO2	CASP8	CLCA2		BRD7	RB1	SPEN	SETD2
	CTU2	MYO6	CCDC15	CLSTN2		C1orf127	RB1CC1	SRSF11	SSPO
	CUL7	NF1	CCDC171	CNGA2		C3	RFTN1	TP53	STAG1
	DHX30	NIPBL	CD93	COL11A1		CACNB4	SEC63	TRPM6	STAG2
	DSP	NOTCH1	CLK1	COL22A1		CAPZA3	SLC35F5	ZFHX3	TNIK
	DST	NOX4	COL18A1	COL7A1		CASC5	STX5	ZMYM3	TNRC18
	DUSP16	PABPC1	CRTC1	CRB1		CD163L1	TDP1		VHL
	EWSR1	PIK3R1	CTSF	CRIPAK		CDKN2A	TOP2A		ZMAT1
	FAM166A	PODXL	DIP2C	CSMD3		CDR1	TP53
	FAT3	PTCH1	DYSF	DCLK1		CEP290	ZBTB18
	FBXW4	PTEN	E2F7	DNAH8		CEP350	ZFPM2
	FOXA1	RB1	ELF3	DOT1L		CFH	ZNF236
	FRY	RIMS2	ELK3	DPPA4		CHD2
	GATA3	RPL5	FBXW7	DYNC1H1		CHD4
	GNRH2	RPTN	FLG2	EDNRB		CHGB
	GPS2	RYR3	FXR1	ELAVL4		CHRDL1
	GRIA3	SEMA3E	GPRIN1	EPHB1		CLEC4C
	GRIN2A	SETD2	GSK3B	FAM58BP		CNGB3
	HLA-DRB1	SPEF2	HIVEP2	FAT1		CNOT1
	HNF1A	STAG2	HLA-B	FBN2		CNTN4
	JTB	TCF12	ICA1	FBXW7		COPG2
	JUN	TCF4	INF2	FGB		CPA6
	KCNT2	TNK2	INTS1	FNDC3A		CPD
	KDM6A	TP53	KCNH7	FRMD6		CSDE1
	KEAP1	TPTE2	KDM5C	FTSJD1		CSMD3
	KIAA1109	TRIP12	KIAA1109	FUBP1		DDX3X
	KMT2A	ZBTB20	KMT2B	GAK		DDX4
	KMT2C	ZMYM3	LARP4B	GJA9		DGKI
	KRT38	ZNF292	MAP7	GNAI1		DHX57
	LARP4B	ZNF318	MAPKBP1	GPR174		DIP2C
	LPHN2	ZNF462	MBD6	GRIA2		DISP1
	LRBA		MFRP	GUSB		DMD
	LYSMD3		MLF1	HDAC9		DNER
	MAP1B		MRPS31	HEATR5B		EDNRB
	MAP2K4		MYBL1	HERC1		EIF2AK3
	MAP3K1		MYH11	HLA-A		EIF4G3
	MAP3K13		MYH3	HMCN1		EML5
	MAP3K6		MYO1B	HRNR		ERBB4
	MBD6		NBEA	INTS5		ESPNL
	MED23		NF1	KALRN		FAM58A
	MLLT10		OBSCN	KAT6A		FANCM
	MLLT4		PCED1B	KCNT2		FAT2
	MUC6		PIK3R1	KDM5C		GCC2
	MYB		PLEKHA6	KEAP1		GK2
	MYCBP2		PLK1	KMT2C		GOLGA4
	MYO6		PLXNA3	KMT2D		GPR126
	NAV2		PPP1R13B	LRRTM3		GPR65
	NCOR1		PSD	LTBP2		GRIA2
	NCOR2		PTPRK	LYST		GRIK2
	NF1		PYGO2	MC3R		HCN4
	NIPBL		RBM10	MGA		HEATR3
	NPAT		RFX5	MSLNL		HECTD1
	NRXN2		RHOT1	MYO15A		HERC1
	PABPC3		RIMS1	MYO1D		HMCN1
	PIWIL2		RIMS2	NCOA2		IFNGR2
	PKD1L2		RNF20	NF1		IL1R2
	PLCL2		RNF219	NOTCH1		IL32
	PNPLA3		RPS6KA6	NSD1		ITGA5
	PPFIA4		SAT1	OR10G8		JAG2
	PRRC2C		SCARA5	OR13C4		KANSL1
	PTEN		SLC12A6	OR2F2		KBTBD12
	RAI1		SLCO6A1	OR5H1		KCNQ3
	RB1		SLIT3	OTOF		KCNQ5
	RBM47		SMAD2	PCDHGA11		KIAA0907
	RBM5		SMAD4	PDE3A		KIAA1109
	RBMX		SMAP2	PHF14		KIF20B
	RC3H2		SNX25	PLCL1		KL
	RUNX1		SOX9	PLXNB2		KMT2A
	SAMD3		TBC1D10C	PLXND1		KMT2C
	SARM1		TCF7L2	PPP6R1		KMT2E
	SETD2		TGIF1	PTEN		KRT16
	SHE		TNRC6B	PTGIS		LAMA1
	SMAD4		TP53	PTPRT		LARP1
	SMC6		TP53BP1	PXK		LARP4B
	SMG1		TULP4	RALGAPA1		LRP2
	SPEN		UBE2T	RASA1		LRPPRC
	STAG2		UBXN11	RASAL3		LRRC4C
	STK11		UGT2A1	RB1		MMRN1
	STXBP2		UNC13D	RBBP6		MN1
	TBL1XR1		USP31	RBM10		MYOM2
	TBX3		WDR33	REG3G		NCOA3
	TOP3A		WNK2	RIMBP2		NDST3
	TP53		WSCD2	RIMS2		NEK9
	UBC		ZC3H13	RP2		NF1
	UGT8		ZNF142	RYR1		NFE2L3
	USP9X		ZNF292	SCN11A		NOTCH1
	ZFHX3		ZNF318	SCN7A		NOTCH2
	ZFP36L1		ZNF687	SELP		NRK
	ZNF626		ZNRF3	SETD2		PBRM1
				SIK2		PCDHGA6
				SIRPB1		PEX1
				SLC24A4		PGR
				SLC35F1		PIK3CB
				SLCO1B1		PLXNB1
				SMAD4		PLXNC1
				SMARCA4		PNISR
				SPATA7		POGZ
				SPEG		POLA2
				SPTY2D1		PPP6C
				STK11		PSCA
				SVEP1		PSME4
				SYT4		PTEN
				TAAR5		PTK2
				TANC2		QKI
				TBC1D1		RARRES2
				TBR1		RB1
				TBX5		RBAK
				TENM4		RBM11
				TEP1		RBM46
				TESPA1		REG1A
				TLN2		RGPD4
				TP53		RYR2
				TP53BP1		SETD2
				TRPM2		SFMBT2
				TTC18		SLC25A53
				UHRF1BP1L		SLC6A12
				USP26		SMARCC2
				USP9X		SMS
				WDR66		SNRK
				ZMYM4		SOX3
				ZMYM6		SPATA8
				ZNF121		SPRED1
				ZNF160		SPTBN4
				ZNF23		ST18
				ZNF236		SUPT6H
				ZNF521		TAOK2
				ZNF676		TEP1
				ZNF91		THBS1
						TMEM63C
						TNRC6B
						TP53
						TRERF1
						TRHDE
						TRIP13
						UMODL1
						USP29
						USP9X
						VEGFC
						WNT7A
						XPO7
						YLPM1
						ZFX
						ZFYVE9
						ZNF197
						ZNF347
						ZNF454
						ZNF646
						ZNF813

## Sheet: cancer type OG
Supplementary Data 4. TUSON explorer list of the cancer type specific genes with OG-like properties
	BR	CNS	CO	LU	LE	ME	OV	PR	RE
	Gene	Gene	Gene	Gene	Gene	Gene	Gene	Gene	Gene
	AKT1	PIK3CA	BRAF	EGFR	BCL2	BRAF	PPP2R1A	MED12	MTOR
	DSPP	EGFR	ERBB3	KRAS	EZH2	COL4A4		SPOP
	ERBB2		GNAS	NFE2L2	MEF2B	FBXW7
	FGFR2		HPSE2	PIK3CA	MEF2BNB-MEF2B	NBPF1
	MUC20		KCND3		MYC	NRAS
	PIK3CA		KIAA1804		MYD88	RAC1
	SF3B1		KRAS		SF3B1	TRRAP
			LRP6		TP53
			NRAS
			NUTM2F
			PIK3CA
