# Supplementary material for: Integrative pan cancer analysis reveals epigenomic variation in cancer type and cell specific chromatin domains
Source: Nat Commun. 2021 Mar 3;12:1419. doi: 10.1038/s41467-021-21707-1 (PMC7930052; doi:10.1038/s41467-021-21707-1)
Supplement: Supplementary file 7 — Supplementary Data 5 [file 41467_2021_21707_MOESM7_ESM.xlsx]

## Sheet: BR_GREAT
Supplementary Data 5. GREAT GO analysis of super-enhancers.
# GREAT version 4.0.4	Species assembly: hg19		Association rule: Basal+extension: 5000 bp upstream, 1000 bp downstream, 1000000 bp max extension, curated regulatory domains included
# Ontology	Term Name		Binom Rank	Pvalue (-log10)	Binom Raw P-Value	Binom FDR Q-Val	Binom Fold Enrichment	Binom Observed Region Hits	Binom Region Set Coverage	Hyper Rank	Hyper FDR Q-Val	Hyper Fold Enrichment	Hyper Observed Gene Hits	Hyper Total Genes	Hyper Gene Set Coverage
GO Biological Process	extracellular matrix organization	6.40636	3	6.40636	3.92316e-07	0.001719	2.24309	47	0.0729814	48	3.44501e-05	2.43117	41	304	0.0398445
GO Biological Process	extracellular structure organization	6.3869	4	6.3869	4.10297e-07	0.00134834	2.23945	47	0.0729814	50	3.62141e-05	2.4232	41	305	0.0398445
GO Biological Process	positive regulation of cell-substrate adhesion	4.89037	13	4.89037	1.28717e-05	0.0130152	2.68003	25	0.0388199	149	0.00176121	3.06106	18	106	0.0174927
GO Biological Process	positive regulation of blood vessel endothelial cell migration	4.68913	17	4.68913	2.04584e-05	0.0158191	4.20486	13	0.0201863	115	0.000866573	5.4625	10	33	0.00971817
GO Biological Process	positive regulation of epithelial cell proliferation	4.49704	22	4.49704	3.18391e-05	0.0190238	2.16701	34	0.052795	106	0.000558077	2.73125	25	165	0.0242954
GO Biological Process	positive regulation of epithelial cell migration	4.40336	26	4.40336	3.9504e-05	0.0199723	2.31206	29	0.0450311	57	6.96462e-05	3.4485	22	115	0.02138
GO Biological Process	regulation of cell-substrate adhesion	4.16977	33	4.16977	6.76445e-05	0.026945	2.08369	34	0.052795	98	0.000474159	2.64515	27	184	0.0262391
GO Biological Process	columnar/cuboidal epithelial cell development	4.09782	39	4.09782	7.98323e-05	0.0269076	3.28431	15	0.0232919	69	0.000152709	5.09437	13	46	0.0126336
GO Biological Process	cellular response to vascular endothelial growth factor stimulus	3.9327	44	3.9327	0.000116762	0.0348827	4.06405	11	0.0170807	142	0.00162427	5.59435	9	29	0.00874636
GO Biological Process	cardiac neural crest cell development involved in outflow tract morphogenesis	3.92308	45	3.92308	0.000119377	0.0348715	6.57371	7	0.0108696	215	0.00789141	12.0175	4	6	0.00388727
GO Biological Process	cell-substrate adhesion	3.89153	48	3.89153	0.000128371	0.0351551	2.31636	25	0.0388199	119	0.00101919	2.68714	24	161	0.0233236
GO Biological Process	positive regulation of cell-matrix adhesion	3.84556	50	3.84556	0.000142705	0.0375172	3.45841	13	0.0201863	335	0.0323752	3.52687	9	46	0.00874636
GO Biological Process	regulation of Notch signaling pathway	3.82975	53	3.82975	0.000147996	0.0367057	2.85213	17	0.0263975	218	0.00880944	3.25474	13	72	0.0126336
GO Biological Process	negative regulation of apoptotic signaling pathway	3.81551	55	3.81551	0.000152928	0.0365498	2.16916	28	0.0434783	299	0.024225	2.07995	24	208	0.0233236
GO Biological Process	bone development	3.78267	58	3.78267	0.00016494	0.0373817	2.01039	33	0.0512422	182	0.00368158	2.48266	23	167	0.0223518
GO Biological Process	cardiac neural crest cell development involved in heart development	3.77652	60	3.77652	0.000167295	0.0366515	6.21801	7	0.0108696	295	0.0245294	9.01312	4	8	0.00388727
GO Biological Process	regulation of endothelial cell proliferation	3.72055	64	3.72055	0.000190306	0.0390871	2.40668	22	0.0341615	268	0.01936	2.70394	15	100	0.0145773
GO Biological Process	positive regulation of chemotaxis	3.70577	66	3.70577	0.000196894	0.0392147	2.34613	23	0.0357143	266	0.0180409	2.45812	18	132	0.0174927
GO Biological Process	estrous cycle	3.68198	70	3.68198	0.000207979	0.0390556	4.56145	9	0.0139752	205	0.00597625	7.2105	6	15	0.0058309
GO Biological Process	cell-matrix adhesion	3.64957	72	3.64957	0.000224094	0.0409127	2.57544	19	0.0295031	200	0.00507862	2.77327	18	117	0.0174927

## Sheet: CNS_GREAT
Supplementary Data 5. GREAT GO analysis of super-enhancers.
# GREAT version 4.0.4	Species assembly: hg19		Association rule: Basal+extension: 5000 bp upstream, 1000 bp downstream, 1000000 bp max extension, curated regulatory domains included
# Ontology	Term Name	Pvalue (-log10)	Binom Rank	Pvalue (-log10)	Binom Raw P-Value	Binom FDR Q-Val	Binom Fold Enrichment	Binom Observed Region Hits	Binom Region Set Coverage	Hyper Rank	Hyper FDR Q-Val	Hyper Fold Enrichment	Hyper Observed Gene Hits	Hyper Total Genes	Hyper Gene Set Coverage
GO Biological Process	positive regulation of cell migration	5.54858	4	5.54858	2.82758e-06	0.00929214	2.04576	48	0.10984	33	1.63387e-05	2.55146	41	421	0.0579096
GO Biological Process	odontogenesis	5.19936	6	5.19936	6.31885e-06	0.0138436	3.02619	22	0.0503432	48	0.000187878	4.12394	17	108	0.0240113
GO Biological Process	odontogenesis of dentin-containing tooth	5.08192	7	5.08192	8.281e-06	0.0155505	3.43913	18	0.0411899	79	0.000903867	4.48143	13	76	0.0183616
GO Biological Process	regulation of cell-substrate adhesion	4.56564	14	4.56564	2.7187e-05	0.0255266	2.43849	27	0.0617849	32	1.49636e-05	3.55967	25	184	0.0353107
GO Biological Process	trabecula morphogenesis	4.56098	16	4.56098	2.74803e-05	0.0225768	4.38469	12	0.02746	207	0.0231197	4.45943	8	47	0.0112994
GO Biological Process	skeletal system morphogenesis	4.28857	25	4.28857	5.14553e-05	0.0270552	2.26379	29	0.0663616	78	0.000897814	2.88316	23	209	0.0324859
GO Biological Process	positive regulation of cell-substrate adhesion	4.02497	37	4.02497	9.44129e-05	0.0335421	2.84365	18	0.0411899	46	0.00014919	4.20175	17	106	0.0240113
GO Biological Process	extracellular matrix organization	3.88228	42	3.88228	0.000131134	0.0410418	2.10996	30	0.0686499	95	0.00228384	2.41308	28	304	0.039548
GO Biological Process	extracellular structure organization	3.87026	43	3.87026	0.000134814	0.0412124	2.10654	30	0.0686499	97	0.00237586	2.40517	28	305	0.039548
GO Biological Process	primary neural tube formation	3.80603	47	3.80603	0.000156303	0.0437148	3.07475	15	0.0343249	166	0.01693	3.38054	12	93	0.0169491

## Sheet: CO_GREAT
Supplementary Data 5. GREAT GO analysis of super-enhancers.
# GREAT version 4.0.4	Species assembly: hg19		Association rule: Basal+extension: 5000 bp upstream, 1000 bp downstream, 1000000 bp max extension, curated regulatory domains included
# Ontology	Term Name	Pvalue (-log10)	Binom Rank	Pvalue (-log10)	Binom Raw P-Value	Binom FDR Q-Val	Binom Fold Enrichment	Binom Observed Region Hits	Binom Region Set Coverage	Hyper Rank	Hyper FDR Q-Val	Hyper Fold Enrichment	Hyper Observed Gene Hits	Hyper Total Genes	Hyper Gene Set Coverage
GO Biological Process	myeloid cell differentiation	4.37624	20	4.37624	4.20492e-05	0.0276368	2.43369	26	0.0460177	54	0.0461084	2.33757	22	191	0.02407
Mouse Phenotype Single KO	abnormal susceptibility to colitis induced morbidity/mortality	4.31499	10	4.31499	4.84184e-05	0.044298	20.8001	4	0.00707965	46	0.0161339	13.5295	4	6	0.00437637
Mouse Phenotype Single KO	lethality throughout fetal growth and development, incomplete penetrance	4.27584	11	4.27584	5.29857e-05	0.0440697	2.23222	30	0.0530974	44	0.0138959	2.50829	22	178	0.02407
Mouse Phenotype	thick epidermis	6.02376	3	6.02376	9.46762e-07	0.00301512	3.4263	22	0.0389381	143	0.0419627	2.60183	15	117	0.0164114
Mouse Phenotype	disorganized secondary lens fibers	5.94146	5	5.94146	1.1443e-06	0.00218653	7.66079	10	0.0176991	59	0.00290277	9.3666	6	13	0.00656455
Mouse Phenotype	thick heart valve cusps	4.61217	22	4.61217	2.44248e-05	0.010607	4.85077	11	0.019469	147	0.0448431	5.29417	6	23	0.00656455
Mouse Phenotype	abnormal susceptibility to colitis induced morbidity/mortality	4.31499	28	4.31499	4.84184e-05	0.016521	20.8001	4	0.00707965	88	0.00880699	13.5295	4	6	0.00437637
Mouse Phenotype	abnormal urethra morphology	4.13738	33	4.13738	7.28816e-05	0.0211003	3.96276	12	0.0212389	92	0.0118395	5.91917	7	24	0.00765864
Mouse Phenotype	abnormal auchene hair morphology	4.05673	35	4.05673	8.77554e-05	0.0239547	4.59679	10	0.0176991	100	0.0149789	6.76477	6	18	0.00656455
Mouse Phenotype	abnormal digestive secretion	4.00649	38	4.00649	9.85178e-05	0.0247694	4.53139	10	0.0176991	127	0.0273258	4.38796	8	37	0.00875273
Mouse Phenotype	abnormal prostate gland morphology	3.81376	50	3.81376	0.000153547	0.0293398	2.73999	18	0.0318584	112	0.0212199	3.29097	12	74	0.0131291
Mouse Phenotype	abnormal amnion morphology	3.71285	53	3.71285	0.000193709	0.0349187	3.56159	12	0.0212389	124	0.0269336	3.97063	9	46	0.00984683

## Sheet: LC_GREAT
Supplementary Data 5. GREAT GO analysis of super-enhancers.
# GREAT version 4.0.4	Species assembly: hg19		Association rule: Basal+extension: 5000 bp upstream, 1000 bp downstream, 1000000 bp max extension, curated regulatory domains included
# Ontology	Term Name	Pvalue (-log10)	Binom Rank	Pvalue (-log10)	Binom Raw P-Value	Binom FDR Q-Val	Binom Fold Enrichment	Binom Observed Region Hits	Binom Region Set Coverage	Hyper Rank	Hyper FDR Q-Val	Hyper Fold Enrichment	Hyper Observed Gene Hits	Hyper Total Genes	Hyper Gene Set Coverage
GO Biological Process	positive regulation of interferon-gamma production	5.46323	9	5.46323	3.44165e-06	0.00502672	3.86955	17	0.0262346	123	0.00290793	3.79815	13	62	0.0126953
GO Biological Process	regulation of interferon-gamma production	5.19509	12	5.19509	6.38124e-06	0.00699012	3.25234	20	0.0308642	178	0.00952154	2.98587	15	91	0.0146484
GO Biological Process	cellular aldehyde metabolic process	5.09801	16	5.09801	7.97978e-06	0.00655588	4.60573	13	0.0200617	299	0.0347976	3.06549	11	65	0.0107422
GO Biological Process	negative regulation of growth	4.74973	20	4.74973	1.77939e-05	0.0116951	2.14557	37	0.0570988	116	0.00231374	2.3244	29	226	0.0283203
GO Biological Process	neural crest cell migration involved in autonomic nervous system development	4.71529	21	4.71529	1.92622e-05	0.0120572	8.8179	7	0.0108025	283	0.0298853	13.5857	3	4	0.00292969
GO Biological Process	aging	4.38191	28	4.38191	4.15044e-05	0.0194848	2.05964	37	0.0570988	230	0.0188214	1.98982	29	264	0.0283203
GO Biological Process	vesicle docking	4.15776	33	4.15776	6.95409e-05	0.0277005	3.72305	13	0.0200617	233	0.0188862	3.37724	11	59	0.0107422
GO Biological Process	response to corticosteroid	3.97408	43	3.97408	0.00010615	0.0324498	2.25764	27	0.0416667	46	0.000250368	2.90723	26	162	0.0253906
GO Biological Process	cranial nerve morphogenesis	3.95648	45	3.95648	0.000110541	0.0322903	4.09012	11	0.0169753	163	0.00780846	5.1755	8	28	0.0078125
GO Biological Process	icosanoid metabolic process	3.95001	46	3.95001	0.0001122	0.0320625	3.34814	14	0.0216049	317	0.0437862	2.56161	14	99	0.0136719
GO Biological Process	convergent extension involved in gastrulation	3.7885	57	3.7885	0.000162741	0.0375305	7.65234	6	0.00925926	264	0.0269043	9.05713	4	8	0.00390625
GO Biological Process	response to glucocorticoid	3.71781	66	3.71781	0.00019151	0.0381423	2.2554	25	0.0385803	59	0.000372447	2.95743	24	147	0.0234375
GO Biological Process	regulation of lymphocyte apoptotic process	3.6542	71	3.6542	0.000221717	0.0410489	3.51152	12	0.0185185	285	0.0301557	3.35449	10	54	0.00976562
GO Biological Process	cellular response to corticosteroid stimulus	3.53411	79	3.53411	0.000292342	0.0486436	2.90666	15	0.0231481	56	0.000355603	4.24553	15	64	0.0146484

## Sheet: LE_GREAT
Supplementary Data 5. GREAT GO analysis of super-enhancers.
# GREAT version 4.0.4	Species assembly: hg19		Association rule: Basal+extension: 5000 bp upstream, 1000 bp downstream, 1000000 bp max extension, curated regulatory domains included
# Ontology	Term Name	Pvalue (-log10)	Binom Rank	Pvalue (-log10)	Binom Raw P-Value	Binom FDR Q-Val	Binom Fold Enrichment	Binom Observed Region Hits	Binom Region Set Coverage	Hyper Rank	Hyper FDR Q-Val	Hyper Fold Enrichment	Hyper Observed Gene Hits	Hyper Total Genes	Hyper Gene Set Coverage
GO Biological Process	regulation of immune response	27.4114	1	27.4114	3.87766e-28	5.09719e-24	2.35567	193	0.163976	2	8.22766e-13	1.88656	169	908	0.0923497
GO Biological Process	positive regulation of immune system process	20.05	4	20.05	8.91258e-21	2.9289e-17	2.0647	186	0.158029	8	3.71415e-10	1.78404	157	892	0.0857924
GO Biological Process	positive regulation of immune response	19.422	5	19.422	3.78426e-20	9.94882e-17	2.41877	132	0.112149	15	2.99491e-08	1.88658	110	591	0.0601093
GO Biological Process	immune response-regulating cell surface receptor signaling pathway	17.8925	7	17.8925	1.28091e-18	2.40536e-15	2.86086	92	0.0781648	9	1.76303e-09	2.36615	74	317	0.0404372
GO Biological Process	immune response-regulating signaling pathway	17.6573	8	17.6573	2.20166e-18	3.6176e-15	2.55514	109	0.0926083	7	2.54539e-10	2.22798	91	414	0.0497268
GO Biological Process	immune response-activating cell surface receptor signaling pathway	16.1492	9	16.1492	7.09314e-17	1.03599e-13	2.92805	80	0.0679694	21	1.43353e-07	2.27617	64	285	0.0349727
GO Biological Process	immune response-activating signal transduction	15.8662	10	15.8662	1.36067e-16	1.7886e-13	2.5679	97	0.0824129	12	2.01287e-08	2.15491	81	381	0.0442623
GO Biological Process	activation of immune response	15.1688	11	15.1688	6.78017e-16	8.1023e-13	2.44581	101	0.0858114	27	2.27627e-07	1.97665	86	441	0.0469945
GO Biological Process	immune effector process	14.9488	12	14.9488	1.12517e-15	1.23253e-12	2.00818	149	0.126593	167	0.00160955	1.42872	127	901	0.0693989
GO Biological Process	antigen receptor-mediated signaling pathway	14.2871	16	14.2871	5.16325e-15	4.24193e-12	3.23828	61	0.0518267	29	3.06764e-07	2.65188	45	172	0.0245902
GO Biological Process	regulation of lymphocyte activation	13.6315	17	13.6315	2.33638e-14	1.80657e-11	2.21252	110	0.0934579	28	2.59286e-07	2.02721	80	400	0.0437159
GO Biological Process	regulation of cell activation	13.3729	18	13.3729	4.23786e-14	3.09482e-11	2.06618	125	0.106202	20	1.30082e-07	1.93359	95	498	0.0519126
GO Biological Process	positive regulation of cell activation	13.1134	19	13.1134	7.70234e-14	5.3288e-11	2.40169	90	0.0764656	45	2.33274e-06	2.1075	63	303	0.0344262
GO Biological Process	regulation of leukocyte activation	12.9464	20	12.9464	1.13146e-13	7.43649e-11	2.08938	118	0.100255	19	1.34437e-07	1.97456	90	462	0.0491803
GO Biological Process	positive regulation of lymphocyte activation	12.9069	21	12.9069	1.23909e-13	7.75613e-11	2.48769	83	0.0705183	67	9.78346e-06	2.1278	55	262	0.0300546
GO Biological Process	regulation of immune effector process	12.8404	22	12.8404	1.44402e-13	8.62801e-11	2.53199	80	0.0679694	85	4.68249e-05	1.87601	67	362	0.036612
GO Biological Process	positive regulation of leukocyte activation	12.8118	23	12.8118	1.54232e-13	8.8147e-11	2.39976	88	0.0747664	50	3.43506e-06	2.11024	61	293	0.0333333
GO Biological Process	regulation of T cell activation	12.6291	24	12.6291	2.34936e-13	1.28676e-10	2.38096	88	0.0747664	44	1.86488e-06	2.1062	64	308	0.0349727
GO Biological Process	regulation of alpha-beta T cell activation	12.2334	25	12.2334	5.84243e-13	3.07195e-10	3.89631	41	0.0348343	77	3.28937e-05	3.15929	24	77	0.0131147
GO Biological Process	regulation of leukocyte cell-cell adhesion	11.791	27	11.791	1.61796e-12	7.87709e-10	2.25735	91	0.0773152	40	9.79191e-07	2.10253	67	323	0.036612

## Sheet: ME_GREAT
Supplementary Data 5. GREAT GO analysis of super-enhancers.
# GREAT version 4.0.4	Species assembly: hg19		Association rule: Basal+extension: 5000 bp upstream, 1000 bp downstream, 1000000 bp max extension, curated regulatory domains included
# Ontology	Term Name	Pvalue (-log10)	Binom Rank	Pvalue (-log10)	Binom Raw P-Value	Binom FDR Q-Val	Binom Fold Enrichment	Binom Observed Region Hits	Binom Region Set Coverage	Hyper Rank	Hyper FDR Q-Val	Hyper Fold Enrichment	Hyper Observed Gene Hits	Hyper Total Genes	Hyper Gene Set Coverage
GO Biological Process	cardiac epithelial to mesenchymal transition	7.01186	2	7.01186	9.73069e-08	0.00063955	3.46337	26	0.0171165	103	0.000287566	4.22469	13	27	0.00614948
GO Biological Process	pigmentation	6.70997	4	6.70997	1.94997e-07	0.00064081	2.40718	44	0.0289664	181	0.00177033	2.38434	25	92	0.0118259
GO Biological Process	epithelial to mesenchymal transition	6.30694	6	6.30694	4.93245e-07	0.00108062	2.37904	42	0.0276498	31	1.87257e-06	3.45657	26	66	0.012299
GO Biological Process	aorta morphogenesis	5.90595	7	5.90595	1.24179e-06	0.00233191	3.09825	25	0.0164582	67	9.93595e-05	4.38718	14	28	0.00662252
GO Biological Process	negative regulation of transcription from RNA polymerase II promoter involved in smooth muscle cell differentiation	5.83199	8	5.83199	1.47234e-06	0.00241924	13.1784	7	0.0046083	454	0.0428067	8.77436	3	3	0.00141911
GO Biological Process	Notch signaling involved in heart development	5.70944	10	5.70944	1.95235e-06	0.00256637	5.77482	12	0.00789993	474	0.0450086	4.87465	5	9	0.00236518
GO Biological Process	monovalent inorganic cation homeostasis	5.70795	11	5.70795	1.95909e-06	0.00234111	2.27656	41	0.0269914	487	0.0478534	1.79476	27	132	0.012772
GO Biological Process	heart trabecula morphogenesis	5.63945	13	5.63945	2.29375e-06	0.00231933	3.16564	23	0.0151415	406	0.0312949	2.83876	11	34	0.00520341
GO Biological Process	actin filament bundle organization	5.63574	14	5.63574	2.31342e-06	0.00217214	3.07209	24	0.0157999	336	0.0154779	2.58069	15	51	0.00709555
GO Biological Process	developmental pigmentation	5.42008	15	5.42008	3.8012e-06	0.00333112	2.59986	30	0.0197498	69	0.000110706	3.7291	17	40	0.00804163
GO Biological Process	stem cell division	5.37809	16	5.37809	4.18709e-06	0.00343996	2.96405	24	0.0157999	277	0.00785066	3.19068	12	33	0.00567644
GO Biological Process	somatic stem cell division	5.17245	19	5.17245	6.72278e-06	0.00465111	3.25934	20	0.0131666	229	0.00367206	3.98835	10	22	0.00473037
GO Biological Process	trabecula morphogenesis	5.15435	20	5.15435	7.00896e-06	0.00460664	2.7331	26	0.0171165	489	0.0476688	2.42695	13	47	0.00614948
GO Biological Process	negative regulation of cellular protein localization	4.98097	27	4.98097	1.0448e-05	0.00508663	2.00135	47	0.0309414	311	0.010696	1.89716	32	148	0.0151372
GO Biological Process	melanocyte differentiation	4.87755	30	4.87755	1.32572e-05	0.00580887	3.00559	21	0.0138249	42	1.39944e-05	5.84957	12	18	0.00567644
GO Biological Process	pigment cell differentiation	4.82336	31	4.82336	1.50189e-05	0.00636852	2.81087	23	0.0151415	118	0.000419661	4.07381	13	28	0.00614948
GO Biological Process	aorta development	4.12733	54	4.12733	7.4589e-05	0.0181569	2.36702	26	0.0171165	236	0.00461732	2.92479	15	45	0.00709555
GO Biological Process	artery morphogenesis	3.81036	76	3.81036	0.000154754	0.0267663	2.00776	34	0.0223832	110	0.000375995	3.02564	20	58	0.00946074
GO Biological Process	retinol metabolic process	3.67448	84	3.67448	0.000211603	0.0331134	3.33107	13	0.00855826	440	0.037711	2.92479	10	30	0.00473037
GO Biological Process	negative regulation of NF-kappaB import into nucleus	3.5455	93	3.5455	0.000284775	0.0402512	3.66974	11	0.00724161	342	0.0164382	3.89972	8	18	0.0037843
