# Supplementary material for: Integrative pan cancer analysis reveals epigenomic variation in cancer type and cell specific chromatin domains
Source: Nat Commun. 2021 Mar 3;12:1419. doi: 10.1038/s41467-021-21707-1 (PMC7930052; doi:10.1038/s41467-021-21707-1)
Supplement: Supplementary file 8 — Supplementary Data 6 [file 41467_2021_21707_MOESM8_ESM.xlsx]

## Sheet: 786-0
786-0
				CELL TRENDS
	Allelic Marker	Lorenzi et. al*	NCI60	Lot # 507648-651	Passage number	Comments
	D8S1179	13,13	13,13	13,13
	D21S11	29,30	29,30	29,30
	D7S820	11,12	11,12	11,12
	CSF1PO	10,10	10,10	10,10		SAMPLE
						MATCHES 100%
	D3S1358	16,16	16,16	16,16		WITH THE NCI60
						SCREEN
	TH01	6,9.3	6,9.3	6,9.3
	D13S317	8,8	8,8	8,8
	D16S539	12,12	12,12	12,12
	D2S1338	17,18	17,18	17,18
	D19S433	14,15	14,15	14,15
	vWA	15,17	15,17	15,17
	TPOX	8,11	8,11	8,11
	D18S51	13,14	13,14	13,14
	AMEL	X,Y	X,Y	X,Y
	D5S818	9,9	9,9	9,9
	FGA	24,24	24,24	24,24
	* = Lorenzi PL et al. DNA fingerprinting of the NCI-60 cell line panel. Mol. Cancer Ther 2009;8(4) pp 713-24.

## Sheet: A498
A498
	Allelic Marker	Lorenzi et. al*	NCI60	Lot # 507612-615-10.7.2010	Passage number	Comments
	D8S1179	13,15	13,15	13,15
	D21S11	28,32	28,32	28,32
	D7S820	10,11	10,11	10,11
	CSF1PO	11,12	11,12	11,12
	D3S1358	15,15	15,15	15,15
	TH01	6,9.3	6,9.3	6,9.3
	D13S317	12,12	12,12	12,12
	D16S539	12,12	12,12	12,12
	D2S1338	26,26	26,26	26,26
	D19S433	12,12	12,12	12,12
	vWA	18,18	18,18	18,18
	TPOX	8,11	8,11	8,11
	D18S51	17,17	17,17	17,17
	AMEL	X,X	X,X	X,X
	D5S818	11,13	11,13	11,13
	FGA	18,20	18,20	18,20
	* = Lorenzi PL et al. DNA fingerprinting of the NCI-60 cell line panel. Mol. Cancer Ther 2009;8(4) pp 713-24.

## Sheet: A549-ATCC
A549-ATCC
				IVPS
	Allelic Marker	Lorenzi et. al*	NCI60	Lot # 507481	Passage number	Comments
	D8S1179	13,14	13,14	13,14
	D21S11	29,29	29,29	29,29
	D7S820	8,11	8,11	8,11
	CSF1PO	10,12	10,12	10,12		SAMPLE
						MATCHES 100%
	D3S1358	16,16	16,16	16,16		WITH THE NCI60
						SCREEN
	TH01	8,9.3	8,9.3	8,9.3
	D13S317	11,11	11,11	11,11
	D16S539	11,12	11,12	11,12
	D2S1338	24,24	24,24	24,24
	D19S433	13,13	13,13	13,13
	vWA	14,14	14,14	14,14
	TPOX	8,11	8,11	8,11
	D18S51	14,17	14,17	14,17
	AMEL	X,Y	X,Y	X,Y
	D5S818	11,11	11,11	11,11
	FGA	23,23	23,23	23,23
	* = Lorenzi PL et al. DNA fingerprinting of the NCI-60 cell line panel. Mol. Cancer Ther 2009;8(4) pp 713-24.

## Sheet: ACHN
ACHN
				IVPS
	Allelic Marker	Lorenzi et. al*	NCI60	Lot # 507477	Passage number	Comments
	D8S1179	12,12	12,12	12,12
	D21S11	30,30	30,30	30,30
	D7S820	9,11	9,11	9,11		SAMPLE
						MATCHES 100%
	CSF1PO	11,11	11,11	11,11		WITH THE NCI60
						SCREEN
	D3S1358	17,17	17,17	17,17
	TH01	8,8	8,8	8,8
	D13S317	12,12	12,12	12,12
	D16S539	12,13	12,13	12,13
	D2S1338	17,17	17,17	17,17
	D19S433	14,14	14,14	14,14
	vWA	16,17	16,17	16,17
	TPOX	8,11	8,11	8,11
	D18S51	16,16	16,16	16,16
	AMEL	X,X	X,X	X,X
	D5S818	12,12	12,12	12,12
	FGA	22,22	22,22	22,22
	* = Lorenzi PL et al. DNA fingerprinting of the NCI-60 cell line panel. Mol. Cancer Ther 2009;8(4) pp 713-24.

## Sheet: BT-549
BT-549
				IVPS
	Allelic Marker	Lorenzi et. al*	NCI60	Lot # 507395	Passage number	Comments
	D8S1179	14,16	14,16	14,16
	D21S11	32.2,32.2	32.2,32.2	32.2,32.2
	D7S820	9,9	9,10	9,10		LORENZI VARIES
	CSF1PO	10,10	10,12	10,12		LORENZI VARIES
	D3S1358	18,18	18,18	18,18
						SAMPLE MATCHES
	TH01	9.3,9.3	9.3,9.3	9.3,9.3		100% WITH THE
						NCI60 SCREEN
	D13S317	11,11	11,11	11,11
	D16S539	8,8	8,8	8,8
	D2S1338	17,17	17,17	17,17
	D19S433	15.2,15.2	15.2,15.2	15.2,15.2
	vWA	15,15	15,15	15,15
	TPOX	8,8	8,8	8,8
	D18S51	0,0	15,15	15,15		LORENZI VARIES
	AMEL	X,X	X,X	X,X
	D5S818	11,11	11,11	11,11
	FGA	19,19	19,19	19,19
	* = Lorenzi PL et al. DNA fingerprinting of the NCI-60 cell line panel. Mol. Cancer Ther 2009;8(4) pp 713-24.

## Sheet: CAKI-1
CAKI-1
	Allelic Marker	Lorenzi et. al*	NCI60	Lot # 507829-507832--4.20.2012	Passage number	Comments
	D8S1179	12,14	12,14	12,14
	D21S11	28,30	28,30	28,30		SAMPLE MATCHES
						100% WITH THE
	D7S820	12,12	8,12	8,12		NCI60 SCREEN
	CSF1PO	10,11	10,11	10,11
	D3S1358	17,17	17,17	17,17
	TH01	6,8	6,8	6,8
	D13S317	11,12	11,12	11,12
	D16S539	12,12	12,12	12,12
	D2S1338	17,17	17,19	17,19
	D19S433	14,14	14,14	14,14
	vWA	17,17	15,17	15,17
	TPOX	8,11	8,11	8,11
	D18S51	14,14	14,14	14,14
	AMEL	X,X	X,X	X,X
	D5S818	11,12	11,12	11,12
	FGA	26,26	26,26	26,26
	* = Lorenzi PL et al. DNA fingerprinting of the NCI-60 cell line panel. Mol. Cancer Ther 2009;8(4) pp 713-24.

## Sheet: CCRF-CEM
CCRF-CEM
	Allelic Marker	Lorenzi et. al*	NCI60	Lot # 507624-627-10.7.2010	Passage number	Comments
	D8S1179	13,13	13,13	13,13
	D21S11	30,33.2	30,33.2	30,33.2
	D7S820	9,13	9,13	9,13
	CSF1PO	11,11	11,11	11,11
	D3S1358	15,15	15,15	15,15
	TH01	6,7	6,7	6,7
	D13S317	11,12	11,12	11,12
	D16S539	10,13	10,13	10,13
	D2S1338	24,24	24,24	24,24
	D19S433	14,15	14,15	14,15
	vWA	17,19	17,19	17,19
	TPOX	8,8	8,8	8,8
	D18S51	0,0	13,18	13,18		LORENZI VARIES
	AMEL	X,X	X,X	X,X
	D5S818	12,13	12,13	12,13
	FGA	23,24	23,24	23,24
	* = Lorenzi PL et al. DNA fingerprinting of the NCI-60 cell line panel. Mol. Cancer Ther 2009;8(4) pp 713-24.

## Sheet: COLO205
COLO205
				CELL TRENDS
	Allelic Marker	Lorenzi et. al*	NCI60	Lot # 507652-655	Passage number	Comments
	D8S1179	9,9	9,14	9,14		LORENZI VARIES
	D21S11	30.2,30.2	30.2,33.2	30.2,33.2		LORENZI VARIES
	D7S820	9,10	9,10	9,10		SAMPLE MATCHES
						100% WITH THE
	CSF1PO	11,12	11,12	11,12		NCI60 SCREEN
	D3S1358	16,16	16,16	16,16
	TH01	8,9	8,9	8,9
	D13S317	10,12	10,12	10,12
	D16S539	12,13	12,13	12,13
	D2S1338	17,18	17,18	17,18
	D19S433	13,14	13,14	13,14
	vWA	15,15	15,15	15,15
	TPOX	11,11	11,11	11,11
	D18S51	18,18	18,18	18,18
	AMEL	X,X	X,X	X,X
	D5S818	10,13	10,13	10,13
	FGA	21,23	21,23	21,23
	* = Lorenzi PL et al. DNA fingerprinting of the NCI-60 cell line panel. Mol. Cancer Ther 2009;8(4) pp 713-24.

## Sheet: DU-145
DU-145
					CELL TRENDS
	Allelic Marker	Lorenzi et. al*	Lorenzi et. al*	NCI60	Lot # 507656-659	Passage number	Comments
		DU145(ATCC)	DU145
	D8S1179	13,14	13,14	13,14	13,14		CELL LINE HAS
							MICROSATELLITE INSTABILITY
	D21S11	30,33	30,33	30,33	30,33
	D7S820	0,0	0,0	7,10	7,10,11		NCI60 NOTES CALLED 7,10,11
	CSF1PO	10,11	10,11	10,11	10,11
	D3S1358	16,16	16,16	16,17	16,16		NCI60 VARIES
	TH01	7,7	7,7	7,7	7,7
	D13S317	0,0	12,14	12,14	12,14
	D16S539	11,13	11,13	11,13	11,13
	D2S1338	16,16	16,16	16,17	16,16		NCI60 VARIES
	D19S433	13,13	13,13	13,13	13,13
	vWA	17,18	17,18	17,18	17,18
	TPOX	11,11	11,11	10,11	11,11		NCI60 VARIES
	D18S51	12,12	12,12	12,13	12,12		NCI60 VARIES
	AMEL	X,Y	X,Y	X,Y	X,Y
	D5S818	10,13	10,13	10,13	10,13
	FGA	22,22	22,22	22,22	22,22
	* = Lorenzi PL et al. DNA fingerprinting of the NCI-60 cell line panel. Mol. Cancer Ther 2009;8(4) pp 713-24.

## Sheet: EKVX
EKVX
	Allelic Marker	Lorenzi et. al*	NCI60	Lot # 507837-507840--4.20.2012	Passage number	Comments
	D8S1179	15,15	15,15	15,15
	D21S11	30,31	30,31	30,31
						SAMPLE MATCHES
	D7S820	9,12	9,12	9,12		100% WITH THE
						NCI60 SCREEN
	CSF1PO	9,9	9,9	9,9
	D3S1358	16,18	16,18	16,18
	TH01	9.3,9.3	9.3,9.3	9.3,9.3
	D13S317	11,11	11,11	11,11
	D16S539	9,11	9,11	9,11
	D2S1338	17,19	17,19	17,19
	D19S433	13,13	13,13	13,13
	vWA	15,15	15,15	15,15
	TPOX	8,11	8,11	8,11
	D18S51	13,16	13,16	13,16
	AMEL	X,Y	X,Y	X,Y
	D5S818	11,12	11,12	11,12
	FGA	20,21	20,21	20,21
	* = Lorenzi PL et al. DNA fingerprinting of the NCI-60 cell line panel. Mol. Cancer Ther 2009;8(4) pp 713-24.

[truncated: 50 more sheets: HCC-2998, HCT-15, HCT-116, HL-60, HOP-62, HOP-92, Hs578T, HT29, IGROV1, K-562, KM12, LOX-IMVI, M14, MALME-3M, MCF7, MDA-MB-231, MDA-MB-435, MDA-MB-468, MOLT-4, NCI ADR-RES …]
