# Supplementary material for: Integrative pan cancer analysis reveals epigenomic variation in cancer type and cell specific chromatin domains
Source: Nat Commun. 2021 Mar 3;12:1419. doi: 10.1038/s41467-021-21707-1 (PMC7930052; doi:10.1038/s41467-021-21707-1)
Supplement: Supplementary file 9 — Supplementary Data 7 [file 41467_2021_21707_MOESM9_ESM.xlsx]

## Sheet: Supp. Data 7
Supplementary Data 7. ChIP-Seq samples GSE143653
GSM4271196	H3K4me3_BR_BT-549
GSM4703747	H3K4me3_BR_BT-549_rep2
GSM4271197	H3K4me3_BR_HS_578T
GSM4703748	H3K4me3_BR_HS_578T_rep2
GSM4271198	H3K4me3_BR_MCF7
GSM4703749	H3K4me3_BR_MCF7_rep2
GSM4271199	H3K4me3_BR_MDA-MB-231
GSM4703750	H3K4me3_BR_MDA-MB-231_rep2
GSM4271200	H3K4me3_BR_MDA-MB-468
GSM4703751	H3K4me3_BR_MDA-MB-468_rep2
GSM4271201	H3K4me3_BR_T-47D
GSM4703752	H3K4me3_BR_T-47D_rep2
GSM4271202	H3K4me3_CNS_SF-268
GSM4703753	H3K4me3_CNS_SF-268_rep2
GSM4271203	H3K4me3_CNS_SF-295
GSM4703754	H3K4me3_CNS_SF-295_rep2
GSM4271204	H3K4me3_CNS_SF-539
GSM4703755	H3K4me3_CNS_SF-539_rep2
GSM4271205	H3K4me3_CNS_SNB-19
GSM4703756	H3K4me3_CNS_SNB-19_rep2
GSM4271206	H3K4me3_CNS_SNB-75
GSM4703757	H3K4me3_CNS_SNB-75_rep2
GSM4271207	H3K4me3_CNS_U251
GSM4703758	H3K4me3_CNS_U251_rep2
GSM4271208	H3K4me3_CO_COLO_205
GSM4703759	H3K4me3_CO_COLO_205_rep2
GSM4271209	H3K4me3_CO_HCC-2998
GSM4703760	H3K4me3_CO_HCC-2998_rep2
GSM4271210	H3K4me3_CO_HCT-116
GSM4703761	H3K4me3_CO_HCT-116_rep2
GSM4271211	H3K4me3_CO_HCT-15
GSM4703762	H3K4me3_CO_HCT-15_rep2
GSM4271212	H3K4me3_CO_HT29
GSM4703763	H3K4me3_CO_HT29_rep2
GSM4271213	H3K4me3_CO_KM12
GSM4703764	H3K4me3_CO_KM12_rep2
GSM4271214	H3K4me3_CO_SW-620
GSM4703765	H3K4me3_CO_SW-620_rep2
GSM4271215	H3K4me3_LC_A549
GSM4703766	H3K4me3_LC_A549_rep2
GSM4271216	H3K4me3_LC_EKVX
GSM4703767	H3K4me3_LC_EKVX_rep2
GSM4271217	H3K4me3_LC_HOP-62
GSM4703768	H3K4me3_LC_HOP-62_rep2
GSM4271218	H3K4me3_LC_HOP-92
GSM4703769	H3K4me3_LC_HOP-92_rep2
GSM4271219	H3K4me3_LC_NCI-H226
GSM4703770	H3K4me3_LC_NCI-H226_rep2
GSM4271220	H3K4me3_LC_NCI-H23
GSM4703771	H3K4me3_LC_NCI-H23_rep2
GSM4271221	H3K4me3_LC_NCI-H322M
GSM4703772	H3K4me3_LC_NCI-H322M_rep2
GSM4271222	H3K4me3_LC_NCI-H460
GSM4703773	H3K4me3_LC_NCI-H460_rep2
GSM4271223	H3K4me3_LC_NCI-H522
GSM4703774	H3K4me3_LC_NCI-H522_rep2
GSM4271224	H3K4me3_LE_CCRF-CEM
GSM4703775	H3K4me3_LE_CCRF-CEM_rep2
GSM4271225	H3K4me3_LE_HL-60
GSM4703776	H3K4me3_LE_HL-60_rep2
GSM4271226	H3K4me3_LE_K-562
GSM4703777	H3K4me3_LE_K-562_rep2
GSM4271227	H3K4me3_LE_MOLT-4
GSM4703778	H3K4me3_LE_MOLT-4_rep2
GSM4271228	H3K4me3_LE_RPMI-8226
GSM4703779	H3K4me3_LE_RPMI-8226_rep2
GSM4271229	H3K4me3_LE_SR
GSM4703780	H3K4me3_LE_SR_rep2
GSM4271230	H3K4me3_ME_LOX_IMVI
GSM4703781	H3K4me3_ME_LOX_IMVI_rep2
GSM4271231	H3K4me3_ME_M14
GSM4703782	H3K4me3_ME_M14_rep2
GSM4271232	H3K4me3_ME_MALME-3M
GSM4703783	H3K4me3_ME_MALME-3M_rep2
GSM4271233	H3K4me3_ME_MDA-MB-435
GSM4703784	H3K4me3_ME_MDA-MB-435_rep2
GSM4271234	H3K4me3_ME_SK-MEL-2
GSM4703785	H3K4me3_ME_SK-MEL-2_rep2
GSM4271235	H3K4me3_ME_SK-MEL-28
GSM4703786	H3K4me3_ME_SK-MEL-28_rep2
GSM4271236	H3K4me3_ME_SK-MEL-5
GSM4703787	H3K4me3_ME_SK-MEL-5_rep2
GSM4271237	H3K4me3_ME_UACC-257
GSM4703788	H3K4me3_ME_UACC-257_rep2
GSM4271238	H3K4me3_ME_UACC-62
GSM4703789	H3K4me3_ME_UACC-62_rep2
GSM4271239	H3K4me3_OV_IGROV1
GSM4703790	H3K4me3_OV_IGROV1_rep2
GSM4271240	H3K4me3_OV_NCI_ADR-RES
GSM4703791	H3K4me3_OV_NCI_ADR-RES_rep2
GSM4271241	H3K4me3_OV_OVCAR-3
GSM4703792	H3K4me3_OV_OVCAR-3_rep2
GSM4271242	H3K4me3_OV_OVCAR-4
GSM4703793	H3K4me3_OV_OVCAR-4_rep2
GSM4271243	H3K4me3_OV_OVCAR-5
GSM4703794	H3K4me3_OV_OVCAR-5_rep2
GSM4271244	H3K4me3_OV_OVCAR-8
GSM4703795	H3K4me3_OV_OVCAR-8_rep2
GSM4271245	H3K4me3_OV_SK-OV-3
GSM4703796	H3K4me3_OV_SK-OV-3_rep2
GSM4271246	H3K4me3_PR_DU-145
GSM4703797	H3K4me3_PR_DU-145_rep2
GSM4271247	H3K4me3_PR_PC-3
GSM4703798	H3K4me3_PR_PC-3_rep2
GSM4271248	H3K4me3_RE_786-0
GSM4703799	H3K4me3_RE_786-0_rep2
GSM4271249	H3K4me3_RE_A498
GSM4703800	H3K4me3_RE_A498_rep2
GSM4271250	H3K4me3_RE_ACHN
GSM4703801	H3K4me3_RE_ACHN_rep2
GSM4271251	H3K4me3_RE_CAKI-1
GSM4703802	H3K4me3_RE_CAKI-1_rep2
GSM4271252	H3K4me3_RE_RXF_393
GSM4703803	H3K4me3_RE_RXF_393_rep2
GSM4271253	H3K4me3_RE_SN12C
GSM4703804	H3K4me3_RE_SN12C_rep2
GSM4271254	H3K4me3_RE_TK-10
GSM4703805	H3K4me3_RE_TK-10_rep2
GSM4271255	H3K4me3_RE_UO-31
GSM4703806	H3K4me3_RE_UO-31_rep2
GSM4271256	H3K27ac_BR_BT-549
GSM4703807	H3K27ac_BR_BT-549_rep2
GSM4271257	H3K27ac_BR_HS_578T
GSM4703808	H3K27ac_BR_HS_578T_rep2
GSM4271258	H3K27ac_BR_MCF7
GSM4703809	H3K27ac_BR_MCF7_rep2
GSM4271259	H3K27ac_BR_MDA-MB-231
GSM4703810	H3K27ac_BR_MDA-MB-231_rep2
GSM4271260	H3K27ac_BR_MDA-MB-468
GSM4703811	H3K27ac_BR_MDA-MB-468_rep2
GSM4271261	H3K27ac_BR_T-47D
GSM4703812	H3K27ac_BR_T-47D_rep2
GSM4271262	H3K27ac_CNS_SF-268
GSM4703813	H3K27ac_CNS_SF-268_rep2
GSM4271263	H3K27ac_CNS_SF-295
GSM4703814	H3K27ac_CNS_SF-295_rep2
GSM4271264	H3K27ac_CNS_SF-539
GSM4703815	H3K27ac_CNS_SF-539_rep2
GSM4271265	H3K27ac_CNS_SNB-19
GSM4703816	H3K27ac_CNS_SNB-19_rep2
GSM4271266	H3K27ac_CNS_SNB-75
GSM4703817	H3K27ac_CNS_SNB-75_rep2
GSM4271267	H3K27ac_CNS_U251
GSM4703818	H3K27ac_CNS_U251_rep2
GSM4271268	H3K27ac_CO_COLO_205
GSM4703819	H3K27ac_CO_COLO_205_rep2
GSM4271269	H3K27ac_CO_HCC-2998
GSM4703820	H3K27ac_CO_HCC-2998_rep2
GSM4271270	H3K27ac_CO_HCT-116
GSM4703821	H3K27ac_CO_HCT-116_rep2
GSM4271271	H3K27ac_CO_HCT-15
GSM4703822	H3K27ac_CO_HCT-15_rep2
GSM4271272	H3K27ac_CO_HT29
GSM4703823	H3K27ac_CO_HT29_rep2
GSM4271273	H3K27ac_CO_KM12
GSM4703824	H3K27ac_CO_KM12_rep2
GSM4271274	H3K27ac_CO_SW-620
GSM4703825	H3K27ac_CO_SW-620_rep2
GSM4271275	H3K27ac_LC_A549
GSM4703826	H3K27ac_LC_A549_rep2
GSM4271276	H3K27ac_LC_EKVX
GSM4703827	H3K27ac_LC_EKVX_rep2
GSM4271277	H3K27ac_LC_HOP-62
GSM4703828	H3K27ac_LC_HOP-62_rep2
GSM4271278	H3K27ac_LC_HOP-92
GSM4703829	H3K27ac_LC_HOP-92_rep2
GSM4271279	H3K27ac_LC_NCI-H226
GSM4703830	H3K27ac_LC_NCI-H226_rep2
GSM4271280	H3K27ac_LC_NCI-H23
GSM4703831	H3K27ac_LC_NCI-H23_rep2
GSM4271281	H3K27ac_LC_NCI-H322M
GSM4703832	H3K27ac_LC_NCI-H322M_rep2
GSM4271282	H3K27ac_LC_NCI-H460
GSM4703833	H3K27ac_LC_NCI-H460_rep2
GSM4271283	H3K27ac_LC_NCI-H522
GSM4703834	H3K27ac_LC_NCI-H522_rep2
GSM4271284	H3K27ac_LE_CCRF-CEM
GSM4703835	H3K27ac_LE_CCRF-CEM_rep2
GSM4271285	H3K27ac_LE_HL-60
GSM4703836	H3K27ac_LE_HL-60_rep2
GSM4271286	H3K27ac_LE_K-562
GSM4703837	H3K27ac_LE_K-562_rep2
GSM4271287	H3K27ac_LE_MOLT-4
GSM4703838	H3K27ac_LE_MOLT-4_rep2
GSM4271288	H3K27ac_LE_RPMI-8226
GSM4703839	H3K27ac_LE_RPMI-8226_rep2
GSM4271289	H3K27ac_LE_SR
GSM4703840	H3K27ac_LE_SR_rep2
GSM4271290	H3K27ac_ME_LOX_IMVI
GSM4703841	H3K27ac_ME_LOX_IMVI_rep2
GSM4271291	H3K27ac_ME_M14
GSM4703842	H3K27ac_ME_M14_rep2
GSM4271292	H3K27ac_ME_MALME-3M
GSM4703843	H3K27ac_ME_MALME-3M_rep2
GSM4271293	H3K27ac_ME_MDA-MB-435
GSM4703844	H3K27ac_ME_MDA-MB-435_rep2
GSM4271294	H3K27ac_ME_SK-MEL-2
GSM4703845	H3K27ac_ME_SK-MEL-2_rep2
GSM4271295	H3K27ac_ME_SK-MEL-28
GSM4703846	H3K27ac_ME_SK-MEL-28_rep2
GSM4271296	H3K27ac_ME_SK-MEL-5
GSM4703847	H3K27ac_ME_SK-MEL-5_rep2
GSM4271297	H3K27ac_ME_UACC-257
GSM4703848	H3K27ac_ME_UACC-257_rep2
GSM4271298	H3K27ac_ME_UACC-62
GSM4703849	H3K27ac_ME_UACC-62_rep2
GSM4271299	H3K27ac_OV_IGROV1
GSM4703850	H3K27ac_OV_IGROV1_rep2
GSM4271300	H3K27ac_OV_NCI_ADR-RES
GSM4703851	H3K27ac_OV_NCI_ADR-RES_rep2
GSM4271301	H3K27ac_OV_OVCAR-3
GSM4703852	H3K27ac_OV_OVCAR-3_rep2
GSM4271302	H3K27ac_OV_OVCAR-4
GSM4703853	H3K27ac_OV_OVCAR-4_rep2
GSM4271303	H3K27ac_OV_OVCAR-5
GSM4703854	H3K27ac_OV_OVCAR-5_rep2
GSM4271304	H3K27ac_OV_OVCAR-8
GSM4703855	H3K27ac_OV_OVCAR-8_rep2
GSM4271305	H3K27ac_OV_SK-OV-3
GSM4703856	H3K27ac_OV_SK-OV-3_rep2
GSM4271306	H3K27ac_PR_DU-145
GSM4703857	H3K27ac_PR_DU-145_rep2
GSM4271307	H3K27ac_PR_PC-3
GSM4703858	H3K27ac_PR_PC-3_rep2
GSM4271308	H3K27ac_RE_786-0
GSM4703859	H3K27ac_RE_786-0_rep2
GSM4271309	H3K27ac_RE_A498
GSM4703860	H3K27ac_RE_A498_rep2
GSM4271310	H3K27ac_RE_ACHN
GSM4703861	H3K27ac_RE_ACHN_rep2
GSM4271311	H3K27ac_RE_CAKI-1
GSM4703862	H3K27ac_RE_CAKI-1_rep2
GSM4271312	H3K27ac_RE_RXF_393
GSM4703863	H3K27ac_RE_RXF_393_rep2
GSM4271313	H3K27ac_RE_SN12C
GSM4703864	H3K27ac_RE_SN12C_rep2
GSM4271314	H3K27ac_RE_TK-10
GSM4703865	H3K27ac_RE_TK-10_rep2
GSM4271315	H3K27ac_RE_UO-31
GSM4703866	H3K27ac_RE_UO-31_rep2
GSM4271316	H3K9me3_BR_BT-549
GSM4703867	H3K9me3_BR_BT-549_rep2
GSM4271317	H3K9me3_BR_HS_578T
GSM4703868	H3K9me3_BR_HS_578T_rep2
GSM4271318	H3K9me3_BR_MCF7
GSM4703869	H3K9me3_BR_MCF7_rep2
GSM4271319	H3K9me3_BR_MDA-MB-231
GSM4703870	H3K9me3_BR_MDA-MB-231_rep2
GSM4271320	H3K9me3_BR_MDA-MB-468
GSM4703871	H3K9me3_BR_MDA-MB-468_rep2
GSM4271321	H3K9me3_BR_T-47D
GSM4703872	H3K9me3_BR_T-47D_rep2
GSM4271322	H3K9me3_CNS_SF-268
GSM4703873	H3K9me3_CNS_SF-268_rep2
GSM4271323	H3K9me3_CNS_SF-295
GSM4703874	H3K9me3_CNS_SF-295_rep2
GSM4271324	H3K9me3_CNS_SF-539
GSM4703875	H3K9me3_CNS_SF-539_rep2
GSM4271325	H3K9me3_CNS_SNB-19
GSM4703876	H3K9me3_CNS_SNB-19_rep2
GSM4271326	H3K9me3_CNS_SNB-75
GSM4703877	H3K9me3_CNS_SNB-75_rep2
GSM4271327	H3K9me3_CNS_U251
GSM4703878	H3K9me3_CNS_U251_rep2
GSM4271328	H3K9me3_CO_COLO_205
GSM4703879	H3K9me3_CO_COLO_205_rep2
GSM4271329	H3K9me3_CO_HCC-2998
GSM4703880	H3K9me3_CO_HCC-2998_rep2
GSM4271330	H3K9me3_CO_HCT-116
GSM4703881	H3K9me3_CO_HCT-116_rep2
GSM4271331	H3K9me3_CO_HCT-15
GSM4703882	H3K9me3_CO_HCT-15_rep2
GSM4271332	H3K9me3_CO_HT29
GSM4703883	H3K9me3_CO_HT29_rep2
GSM4271333	H3K9me3_CO_KM12
GSM4703884	H3K9me3_CO_KM12_rep2
GSM4271334	H3K9me3_CO_SW-620
GSM4703885	H3K9me3_CO_SW-620_rep2
GSM4271366	H3K9me3_DU-145
GSM4703917	H3K9me3_DU-145_rep2
GSM4271335	H3K9me3_LC_A549
GSM4703886	H3K9me3_LC_A549_rep2
GSM4271336	H3K9me3_LC_EKVX
GSM4703887	H3K9me3_LC_EKVX_rep2
GSM4271337	H3K9me3_LC_HOP-62
GSM4703888	H3K9me3_LC_HOP-62_rep2
GSM4271338	H3K9me3_LC_HOP-92
GSM4703889	H3K9me3_LC_HOP-92_rep2
GSM4271339	H3K9me3_LC_NCI-H226
GSM4703890	H3K9me3_LC_NCI-H226_rep2
GSM4271340	H3K9me3_LC_NCI-H23
GSM4703891	H3K9me3_LC_NCI-H23_rep2
GSM4271341	H3K9me3_LC_NCI-H322M
GSM4703892	H3K9me3_LC_NCI-H322M_rep2
GSM4271342	H3K9me3_LC_NCI-H460
GSM4703893	H3K9me3_LC_NCI-H460_rep2
GSM4271343	H3K9me3_LC_NCI-H522
GSM4703894	H3K9me3_LC_NCI-H522_rep2
GSM4271344	H3K9me3_LE_CCRF-CEM
GSM4703895	H3K9me3_LE_CCRF-CEM_rep2
GSM4271345	H3K9me3_LE_HL-60
GSM4703896	H3K9me3_LE_HL-60_rep2
GSM4271346	H3K9me3_LE_K-562
GSM4703897	H3K9me3_LE_K-562_rep2
GSM4271347	H3K9me3_LE_MOLT-4
GSM4703898	H3K9me3_LE_MOLT-4_rep2
GSM4271348	H3K9me3_LE_RPMI-8226
GSM4703899	H3K9me3_LE_RPMI-8226_rep2
GSM4271349	H3K9me3_LE_SR
GSM4703900	H3K9me3_LE_SR_rep2
GSM4271350	H3K9me3_ME_LOX_IMVI
GSM4703901	H3K9me3_ME_LOX_IMVI_rep2
GSM4271351	H3K9me3_ME_M14
GSM4703902	H3K9me3_ME_M14_rep2
GSM4271352	H3K9me3_ME_MALME-3M
GSM4703903	H3K9me3_ME_MALME-3M_rep2
GSM4271353	H3K9me3_ME_MDA-MB-435
GSM4703904	H3K9me3_ME_MDA-MB-435_rep2
GSM4271354	H3K9me3_ME_SK-MEL-2
GSM4703905	H3K9me3_ME_SK-MEL-2_rep2
GSM4271355	H3K9me3_ME_SK-MEL-28
GSM4703906	H3K9me3_ME_SK-MEL-28_rep2
GSM4271356	H3K9me3_ME_SK-MEL-5
GSM4703907	H3K9me3_ME_SK-MEL-5_rep2
GSM4271357	H3K9me3_ME_UACC-257
GSM4703908	H3K9me3_ME_UACC-257_rep2
GSM4271358	H3K9me3_ME_UACC-62
GSM4703909	H3K9me3_ME_UACC-62_rep2
GSM4271359	H3K9me3_OV_IGROV1
GSM4703910	H3K9me3_OV_IGROV1_rep2
GSM4271360	H3K9me3_OV_NCI_ADR-RES
GSM4703911	H3K9me3_OV_NCI_ADR-RES_rep2
GSM4271361	H3K9me3_OV_OVCAR-3
GSM4703912	H3K9me3_OV_OVCAR-3_rep2
GSM4271362	H3K9me3_OV_OVCAR-4
GSM4703913	H3K9me3_OV_OVCAR-4_rep2
GSM4271363	H3K9me3_OV_OVCAR-5
GSM4703914	H3K9me3_OV_OVCAR-5_rep2
GSM4271364	H3K9me3_OV_OVCAR-8
GSM4703915	H3K9me3_OV_OVCAR-8_rep2
GSM4271365	H3K9me3_OV_SK-OV-3
GSM4703916	H3K9me3_OV_SK-OV-3_rep2
GSM4271367	H3K9me3_PC-3
GSM4703918	H3K9me3_PC-3_rep2
GSM4271368	H3K9me3_RE_786-0
GSM4703919	H3K9me3_RE_786-0_rep2
GSM4271369	H3K9me3_RE_A498
GSM4703920	H3K9me3_RE_A498_rep2
GSM4271370	H3K9me3_RE_ACHN
GSM4703921	H3K9me3_RE_ACHN_rep2
GSM4271371	H3K9me3_RE_CAKI-1
GSM4703922	H3K9me3_RE_CAKI-1_rep2
GSM4271372	H3K9me3_RE_RXF_393
GSM4703923	H3K9me3_RE_RXF_393_rep2
GSM4271373	H3K9me3_RE_SN12C
GSM4703924	H3K9me3_RE_SN12C_rep2
GSM4271374	H3K9me3_RE_TK-10
GSM4703925	H3K9me3_RE_TK-10_rep2
GSM4271375	H3K9me3_RE_UO-31
GSM4703926	H3K9me3_RE_UO-31_rep2
GSM4271376	H4K20me3_BR_BT-549
GSM4703927	H4K20me3_BR_BT-549_rep2
GSM4271377	H4K20me3_BR_HS_578T
GSM4703928	H4K20me3_BR_HS_578T_rep2
GSM4271378	H4K20me3_BR_MCF7
GSM4703929	H4K20me3_BR_MCF7_rep2
GSM4271379	H4K20me3_BR_MDA-MB-231
GSM4703930	H4K20me3_BR_MDA-MB-231_rep2
GSM4271380	H4K20me3_BR_MDA-MB-468
GSM4703931	H4K20me3_BR_MDA-MB-468_rep2
GSM4271381	H4K20me3_BR_T-47D
GSM4703932	H4K20me3_BR_T-47D_rep2
GSM4271382	H4K20me3_CNS_SF-268
GSM4703933	H4K20me3_CNS_SF-268_rep2
GSM4271383	H4K20me3_CNS_SF-295
GSM4703934	H4K20me3_CNS_SF-295_rep2
GSM4271384	H4K20me3_CNS_SF-539
GSM4703935	H4K20me3_CNS_SF-539_rep2
GSM4271385	H4K20me3_CNS_SNB-19
GSM4703936	H4K20me3_CNS_SNB-19_rep2
GSM4271386	H4K20me3_CNS_SNB-75
GSM4703937	H4K20me3_CNS_SNB-75_rep2
GSM4271387	H4K20me3_CNS_U251
GSM4703938	H4K20me3_CNS_U251_rep2
GSM4271388	H4K20me3_CO_COLO_205
GSM4703939	H4K20me3_CO_COLO_205_rep2
GSM4271389	H4K20me3_CO_HCC-2998
GSM4703940	H4K20me3_CO_HCC-2998_rep2
GSM4271390	H4K20me3_CO_HCT-116
GSM4703941	H4K20me3_CO_HCT-116_rep2
GSM4271391	H4K20me3_CO_HCT-15
GSM4703942	H4K20me3_CO_HCT-15_rep2
GSM4271392	H4K20me3_CO_HT29
GSM4703943	H4K20me3_CO_HT29_rep2
GSM4271393	H4K20me3_CO_KM12
GSM4703944	H4K20me3_CO_KM12_rep2
GSM4271394	H4K20me3_CO_SW-620
GSM4703945	H4K20me3_CO_SW-620_rep2
GSM4271422	H4K20me3_DU-145
GSM4703973	H4K20me3_DU-145_rep2
GSM4271433	H4K20me3_LC_A549
GSM4703984	H4K20me3_LC_A549_rep2
GSM4271395	H4K20me3_LC_EKVX
GSM4703946	H4K20me3_LC_EKVX_rep2
GSM4271432	H4K20me3_LC_HOP-62
GSM4703983	H4K20me3_LC_HOP-62_rep2
GSM4271396	H4K20me3_LC_HOP-92
GSM4703947	H4K20me3_LC_HOP-92_rep2
GSM4271397	H4K20me3_LC_NCI-H226
GSM4703948	H4K20me3_LC_NCI-H226_rep2
GSM4271398	H4K20me3_LC_NCI-H23
GSM4703949	H4K20me3_LC_NCI-H23_rep2
GSM4271399	H4K20me3_LC_NCI-H322M
GSM4703950	H4K20me3_LC_NCI-H322M_rep2
GSM4271400	H4K20me3_LC_NCI-H460
GSM4703951	H4K20me3_LC_NCI-H460_rep2
GSM4271401	H4K20me3_LC_NCI-H522
GSM4703952	H4K20me3_LC_NCI-H522_rep2
GSM4271402	H4K20me3_LE_CCRF-CEM
GSM4703953	H4K20me3_LE_CCRF-CEM_rep2
GSM4271403	H4K20me3_LE_HL-60
GSM4703954	H4K20me3_LE_HL-60_rep2
GSM4271404	H4K20me3_LE_K-562
GSM4703955	H4K20me3_LE_K-562_rep2
GSM4271431	H4K20me3_LE_MOLT-4
GSM4703982	H4K20me3_LE_MOLT-4_rep2
GSM4271405	H4K20me3_LE_RPMI-8226
GSM4703956	H4K20me3_LE_RPMI-8226_rep2
GSM4271406	H4K20me3_LE_SR
GSM4703957	H4K20me3_LE_SR_rep2
GSM4271407	H4K20me3_ME_LOX_IMVI
GSM4703958	H4K20me3_ME_LOX_IMVI_rep2
GSM4271408	H4K20me3_ME_M14
GSM4703959	H4K20me3_ME_M14_rep2
GSM4271409	H4K20me3_ME_MALME-3M
GSM4703960	H4K20me3_ME_MALME-3M_rep2
GSM4271410	H4K20me3_ME_MDA-MB-435
GSM4703961	H4K20me3_ME_MDA-MB-435_rep2
GSM4271411	H4K20me3_ME_SK-MEL-2
GSM4703962	H4K20me3_ME_SK-MEL-2_rep2
GSM4271412	H4K20me3_ME_SK-MEL-28
GSM4703963	H4K20me3_ME_SK-MEL-28_rep2
GSM4271413	H4K20me3_ME_SK-MEL-5
GSM4703964	H4K20me3_ME_SK-MEL-5_rep2
GSM4271414	H4K20me3_ME_UACC-257
GSM4703965	H4K20me3_ME_UACC-257_rep2
GSM4271415	H4K20me3_ME_UACC-62
GSM4703966	H4K20me3_ME_UACC-62_rep2
GSM4271416	H4K20me3_OV_IGROV1
GSM4703967	H4K20me3_OV_IGROV1_rep2
GSM4271417	H4K20me3_OV_NCI_ADR-RES
GSM4703968	H4K20me3_OV_NCI_ADR-RES_rep2
GSM4271418	H4K20me3_OV_OVCAR-3
GSM4703969	H4K20me3_OV_OVCAR-3_rep2
GSM4271419	H4K20me3_OV_OVCAR-4
GSM4703970	H4K20me3_OV_OVCAR-4_rep2
GSM4271420	H4K20me3_OV_OVCAR-5
GSM4703971	H4K20me3_OV_OVCAR-5_rep2
GSM4271435	H4K20me3_OV_OVCAR-8
GSM4703986	H4K20me3_OV_OVCAR-8_rep2
GSM4271421	H4K20me3_OV_SK-OV-3
GSM4703972	H4K20me3_OV_SK-OV-3_rep2
GSM4271423	H4K20me3_PC-3
GSM4703974	H4K20me3_PC-3_rep2
GSM4271424	H4K20me3_RE_786-0
GSM4703975	H4K20me3_RE_786-0_rep2
GSM4271425	H4K20me3_RE_A498
GSM4703976	H4K20me3_RE_A498_rep2
GSM4271426	H4K20me3_RE_ACHN
GSM4703977	H4K20me3_RE_ACHN_rep2
GSM4271427	H4K20me3_RE_CAKI-1
GSM4703978	H4K20me3_RE_CAKI-1_rep2
GSM4271428	H4K20me3_RE_RXF_393
GSM4703979	H4K20me3_RE_RXF_393_rep2
GSM4271429	H4K20me3_RE_SN12C
GSM4703980	H4K20me3_RE_SN12C_rep2
GSM4271434	H4K20me3_RE_TK-10
GSM4703985	H4K20me3_RE_TK-10_rep2
GSM4271430	H4K20me3_RE_UO-31
GSM4703981	H4K20me3_RE_UO-31_rep2
GSM4271488	ChIP_Input_786-0
GSM4271489	ChIP_Input_A498
GSM4271455	ChIP_Input_A549
GSM4271490	ChIP_Input_ACHN
GSM4271436	ChIP_Input_BT-549
GSM4271491	ChIP_Input_CAKI-1
GSM4271464	ChIP_Input_CCRF-CEM
GSM4271448	ChIP_Input_COLO
GSM4271486	ChIP_Input_DU-145
GSM4271456	ChIP_Input_EKVX
GSM4271449	ChIP_Input_HCC-2998
GSM4271450	ChIP_Input_HCT-116
GSM4271451	ChIP_Input_HCT-15
GSM4271465	ChIP_Input_HL-60
GSM4271457	ChIP_Input_HOP-62
GSM4271458	ChIP_Input_HOP-92
GSM4271437	ChIP_Input_HS
GSM4271452	ChIP_Input_HT29
GSM4271479	ChIP_Input_IGROV1
GSM4271466	ChIP_Input_K-562
GSM4271453	ChIP_Input_KM12
GSM4271470	ChIP_Input_LOX
GSM4271471	ChIP_Input_M14
GSM4271472	ChIP_Input_MALME-3M
GSM4271438	ChIP_Input_MCF7
GSM4271439	ChIP_Input_MDA-MB-231
GSM4271473	ChIP_Input_MDA-MB-435
GSM4271440	ChIP_Input_MDA-MB-468
GSM4271467	ChIP_Input_MOLT-4
GSM4271480	ChIP_Input_NCI_ADR-RES
GSM4271459	ChIP_Input_NCI-H226
GSM4271460	ChIP_Input_NCI-H23
GSM4271461	ChIP_Input_NCI-H322M
GSM4271462	ChIP_Input_NCI-H460
GSM4271463	ChIP_Input_NCI-H522
GSM4271481	ChIP_Input_OVCAR-3
GSM4271482	ChIP_Input_OVCAR-4
GSM4271483	ChIP_Input_OVCAR-5
GSM4271484	ChIP_Input_OVCAR-8
GSM4271487	ChIP_Input_PC-3
GSM4271468	ChIP_Input_RPMI-8226
GSM4271492	ChIP_Input_RXF
GSM4271442	ChIP_Input_SF-268
GSM4271443	ChIP_Input_SF-295
GSM4271444	ChIP_Input_SF-539
GSM4271474	ChIP_Input_SK-MEL-2
GSM4271475	ChIP_Input_SK-MEL-28
GSM4271476	ChIP_Input_SK-MEL-5
GSM4271485	ChIP_Input_SK-OV-3
GSM4271493	ChIP_Input_SN12C
GSM4271445	ChIP_Input_SNB-19
GSM4271446	ChIP_Input_SNB-75
GSM4271469	ChIP_Input_SR
GSM4271454	ChIP_Input_SW-620
GSM4271441	ChIP_Input_T-47D
GSM4271494	ChIP_Input_TK-10
GSM4271447	ChIP_Input_U251
GSM4271477	ChIP_Input_UACC-257
GSM4271478	ChIP_Input_UACC-62
GSM4271495	ChIP_Input_UO-31
