# Supplementary material for: Integrative pan cancer analysis reveals epigenomic variation in cancer type and cell specific chromatin domains
Source: Nat Commun. 2021 Mar 3;12:1419. doi: 10.1038/s41467-021-21707-1 (PMC7930052; doi:10.1038/s41467-021-21707-1)
Supplement: Supplementary file 11 — Source Data [file 41467_2021_21707_MOESM11_ESM.xlsx]

## Sheet: Fig.1
Figure 1a
		BR:BT-549	BR:HS 578T	BR:MCF7	BR:MDA-MB-231	BR:MDA-MB-468	BR:T-47D	CNS:SF-268	CNS:SF-295	CNS:SF-539	CNS:SNB-19	CNS:SNB-75	CNS:U251	CO:COLO 205	CO:HCC-2998	CO:HCT-116	CO:HCT-15	CO:HT29	CO:KM12	CO:SW-620	LC:A549/ATCC	LC:EKVX	LC:HOP-62	LC:HOP-92	LC:NCI-H226	LC:NCI-H23	LC:NCI-H322M	LC:NCI-H460	LC:NCI-H522	LE:CCRF-CEM	LE:HL-60(TB)	LE:K-562	LE:MOLT-4	LE:RPMI-8226	LE:SR	ME:LOX IMVI	ME:M14	ME:MALME-3M	ME:MDA-MB-435	ME:SK-MEL-2	ME:SK-MEL-28	ME:SK-MEL-5	ME:UACC-257	ME:UACC-62	OV:IGROV1	OV:NCI/ADR-RES	OV:OVCAR-3	OV:OVCAR-4	OV:OVCAR-5
	H3K4me3	16514	17099	15472	14026	18596	20711	19642	18351	19417	17324	18579	19728	18311	16166	14417	18391	16820	14753	17667	18359	15476	19407	26315	17919	23334	16262	19129	16006	19883	18129	17561	15821	16876	15773	18562	16354	22875	15156	18083	16921	22991	19489	22311	13911	18895	23977	24849	17947
	H3K27ac	21026	45372	26594	20992	33647	25139	37602	39562	33117	36297	27257	31913	30085	24859	22596	30207	31499	23467	25443	30262	34267	38474	31490	44306	22578	25169	36976	19212	21754	21756	28589	24964	23597	29554	36423	34731	29177	35133	41849	43138	30311	31427	33662	30847	30076	31636	35166	33371
	H3K9me3	1609	16820	49652	1203	37748	5894	8150	30546	10222	12605	1743	16048	33349	15136	19614	13692	23478	12474	16060	22158	19448	26943	5622	6087	4476	13751	15955	16473	9001	1103	9945	24340	10974	25140	17684	15711	3162	22490	4979	16431	12745	9509	15857	25810	32377	5607	14028	31889
	H4K20me3	909	4622	24286	353	10204	3199	1082	3397	3017	1269	1779	10798	11961	8838	3286	4390	10328	3193	6602	2352	10188	3299	2648	4862	2963	5674	8078	13026	4365	682	9191	1646	4793	1640	3680	7644	6662	4653	3449	9850	5237	8418	7190	6879	7139	5888	7563	7000
Figure 1b (left)
	state (Emission order)	H4K20me3	H3K9me3	H3K27ac	H3K4me3
	1	1	9.88583e-20	2.75188e-23	3.91952e-30
	2	1	1.7481e-14	1.25279e-12	1
	3	1	0.262961	1	1
	4	3.19614e-38	1.97272e-31	1	1
	5	6.85974e-11	1	1	1
	6	5.29926e-22	1	1	4.02201e-29
	7	2.18953e-35	2.8732e-34	1	3.86615e-24
	8	1	3.01745e-23	1	4.39415e-25
	9	1	1	1	7.49392e-25
	10	1	1	1.69759e-30	2.16332e-30
	11	6.14869e-26	1	7.09398e-35	4.99943e-29
	12	4.36699e-17	1	1.48045e-19	1
	13	2.68318e-35	6.32023e-34	3.16177e-36	8.94484e-33
	14	3.99772e-37	9.43296e-21	4.87258e-17	1
	15	1	1	2.01579e-10	1
Figure 1b (middle)
	state (Emission order)	Genome %	CpG.hg19.bed	Exons.Gencodev10.hg19.bed	Genes.Gencodev10.hg19.bed	Introns.Gencodev10.hg19.bed	LAMIN_H1hesc_domains.bed	TES.Gencodev10.hg19.bed	TES_2kbp.Gencodev10.hg19.bed	TSS.Gencodev10.hg19.bed	TSS_2kbp.Gencodev10.hg19.bed	ZNF_genes.bed
	1	0.18538	3.49481	9.33432	11.59	11.7859	13.3356	9.62193	10.4201	5.16727	8.77138	27.8245
	2	0.0048	40.1048	9.96094	4.71894	4.32084	3.59893	12.6533	7.8203	23.3426	17.6891	49.7665
	3	0.03371	76.771	15.349	4.79786	3.99427	2.74148	10.1157	7.08992	73.45	17.7623	20.5413
	4	1.05884	32.8334	6.3314	2.18078	1.86565	0.59838	3.93887	3.15984	27.636	8.12709	2.43451
	5	0.0042	90.5693	15.694	6.27508	5.56402	3.00243	12.6734	8.70511	66.7994	22.4992	38.6496
	6	0.02965	1.76585	6.14412	10.7461	11.1247	8.92897	6.31176	7.60149	4.42084	8.08268	9.69913
	7	2.25127	1.9562	8.48607	8.06379	8.04827	3.83172	8.69494	8.65333	5.91116	8.52515	4.63471
	8	0.12328	0.94509	6.62206	8.85862	9.04956	8.62626	7.22673	7.74258	4.78927	7.21568	4.0845
	9	0.0677	0.94189	3.79212	6.62111	6.85311	7.87574	4.15251	4.81922	3.30267	4.70294	6.62105
	10	0.51564	1.40586	2.75079	3.63383	3.7097	4.66871	2.76299	2.91997	1.45553	2.40464	18.6847
	11	1.8503	1.62744	3.37634	6.79855	7.07613	11.5327	3.83303	4.3514	2.3885	3.85779	10.8593
	12	0.00662	39.1285	7.5863	4.39217	4.15716	3.97535	9.04298	6.45247	15.7221	12.1946	33.1351
	13	93.4381	0.25724	0.61731	0.63197	0.63219	0.66173	0.64301	0.65151	0.36089	0.56045	0.50054
	14	0.41751	68.267	12.248	4.20269	3.5921	1.57697	9.45467	6.92982	32.5339	17.7895	5.15569
	15	0.01298	19.7494	5.00177	2.44173	2.25095	1.71249	3.95068	4.09586	6.24422	7.50571	48.3399
	Base	100	0.01139	0.05841	0.82237	0.76191	0.62465	6e-05	0.17048	8e-05	0.15963	0.01146
Figure 1b (right)
	state (Emission order)	Genome %	Expr_Genes.h1ESC.Gencodev10.hg19.txt.gz	Expr_TES.h1ESC.Gencodev10.hg19.txt.gz	Expr_TSS.h1ESC.Gencodev10.hg19.txt.gz	No_Expr_Genes.h1ESC.Gencodev10.hg19.txt.gz	No_Expr_TES.h1ESC.Gencodev10.hg19.txt.gz	No_Expr_TSS.h1ESC.Gencodev10.hg19.txt.gz
	1	0.18538	10.7531	8.89097	2.37406	12.662	11.5506	8.78758
	2	0.0048	4.19167	8.47133	38.0538	5.51833	5.07323	26.8091
	3	0.03371	5.15931	6.23788	126.145	4.47524	6.09416	23.338
	4	1.05884	2.7742	4.13825	45.4087	1.48243	2.62077	9.36607
	5	0.0042	6.7387	3.23231	124.225	5.707	7.4664	39.8111
	6	0.02965	10.6581	5.49126	1.3704	10.9243	10.9227	7.51487
	7	2.25127	9.49003	10.036	2.95046	6.33808	7.12046	6.84041
	8	0.12328	8.44708	5.3919	1.31814	9.44076	7.62545	7.93419
	9	0.0677	5.56432	2.80513	0.90006	7.95256	6.11968	6.5295
	10	0.51564	3.20642	2.23621	0.72221	4.16527	3.38964	2.74076
	11	1.8503	5.16196	2.30214	0.8014	8.7734	6.43553	5.67769
	12	0.00662	3.89185	3.07517	25.5813	5.15047	7.89269	16.8336
	13	93.4381	0.62556	0.64847	0.1616	0.63885	0.64904	0.52695
	14	0.41751	4.87688	9.69888	53.5499	3.45909	6.45468	21.452
	15	0.01298	2.35941	1.56739	10.4308	2.67093	5.0956	8.04372
	Base	100	0.4796	1e-05	1e-05	0.37249	2e-05	2e-05
Figure 1c
	state	BR_BT-549	BR_HS_578T	BR_MCF7	BR_MDA-MB-231	BR_MDA-MB-468	BR_T-47D	CNS_SF-268	CNS_SF-295	CNS_SF-539	CNS_SNB-19	CNS_SNB-75	CNS_U251	CO_COLO_205	CO_HCC-2998	CO_HCT-116	CO_HCT-15	CO_HT29	CO_KM12	CO_SW-620	LC_A549	LC_EKVX	LC_HOP-62	LC_HOP-92	LC_NCI-H226	LC_NCI-H23	LC_NCI-H322M	LC_NCI-H460	LC_NCI-H522	LE_CCRF-CEM	LE_HL-60	LE_K-562	LE_MOLT-4	LE_RPMI-8226	LE_SR	ME_LOX_IMVI	ME_M14	ME_MALME-3M	ME_MDA-MB-435	ME_SK-MEL-2	ME_SK-MEL-28	ME_SK-MEL-5	ME_UACC-257	ME_UACC-62	OV_IGROV1	OV_NCI_ADR-RES	OV_OVCAR-3	OV_OVCAR-4	OV_OVCAR-5
	1	0.39532	0.56912	0.2502	10.0893	0.42222	0.37883	0.39461	0.88718	0.17247	3.28202	0.10086	0.23585	0.50426	0.53881	0.92185	0.44965	0.73427	0.63606	0.8846	0.49745	0.28519	0.6731	0.41979	1.01081	0.10259	0.24477	0.40598	1.37402	0.06709	0.27624	1.01857	0.45646	0.34103	0.43126	0.23303	0.41183	0.33337	0.47759	2.16379	0.41431	1.1513	0.2632	0.07742	0.07463	0.83279	0.18432	0.26785	0.68409
	2	24.0138	26.2043	5.98718	51.6486	18.932	9.45921	16.683	15.968	12.3173	17.2998	16.4931	5.11033	13.7042	10.1233	18.2939	13.7863	21.7031	4.94412	20.293	48.5698	6.27539	29.2757	4.83328	31.3244	12.6353	18.7063	9.98835	26.6689	7.90146	4.47064	4.76624	44.8566	10.5555	7.06413	5.24487	15.9143	10.1632	14.4309	9.33151	16.7584	9.83592	9.33887	4.75153	4.59177	50.7865	11.0016	10.2929	33.2891
	3	19.9248	38.1088	26.7126	75.0575	27.6877	27.3357	16.5098	33.5993	22.1607	51.6071	28.7401	25.2127	29.5655	24.7638	45.4539	41.0592	38.0882	34.4694	25.4713	32.3387	29.8695	28.493	8.26812	13.826	13.729	12.6135	27.0013	37.0937	13.1338	8.40823	18.792	28.1715	22.7661	27.5213	13.0513	26.6576	4.56222	27.9886	40.2251	14.96	18.7291	10.7846	13.232	35.8106	33.7109	23.3941	30.1766	25.3349
	4	39.8228	40.1745	51.59	49.9368	35.0247	39.0958	40.6261	37.7112	35.6351	36.2646	38.3921	41.6504	38.8779	39.2125	45.4528	41.9927	43.1668	51.0677	40.83	44.8162	49.8332	42.7331	31.7877	42.1392	43.612	37.0957	37.3628	44.6314	28.2986	34.39	31.4552	46.1205	34.6285	33.4884	32.2983	35.0995	26.7238	36.0055	36.6297	34.1872	32.6341	37.2256	28.1708	53.1427	33.4097	38.5212	42.0866	33.8716
	5	19.5898	21.0477	12.6609	119.59	9.73158	6.38283	15.4252	21.8477	48.7784	14.5356	27.4493	17.5172	9.8586	33.5388	12.8839	15.8765	21.9407	14.2255	14.3815	45.7147	17.0955	22.5865	5.77959	15.8242	71.8514	7.85158	8.7733	19.5531	9.74765	39.2394	10.7244	37.6509	12.1529	12.2343	54.9355	13.9107	6.39941	8.64613	15.9513	22.0343	15.1048	7.57011	16.6734	20.8757	12.5288	5.93346	9.2472	7.25679
	6	0.43481	0.10287	1.09306	1.77247	0.07329	0	0.29746	0.14119	0.24021	0.12093	0	0.65632	0.15444	1.02651	0.46057	0.09424	0	0.29857	0.7994	0.61391	0.18723	0.37089	0.03464	0	0.75864	0.08333	0.15386	0.35275	0.32175	0	0.01472	0.57083	0.21421	0	0	0.2129	0	0.30667	0	0.17442	0.21038	0.02926	0.32878	0.37768	0.02575	0	0.08347	0.09996
	7	0.34666	0.20948	1.20378	1.31095	0.20834	0.26836	0.41079	0.34254	0.27111	0.2777	0.24767	0.77306	0.39609	0.64586	1.1695	0.82406	0.5843	0.45106	0.70538	0.40704	0.76921	0.34419	0.1809	0.28526	0.64251	0.21776	0.4106	0.41938	0.09375	0.56605	0.65079	0.49477	0.40006	0.32566	0.07369	0.29387	0.20492	0.22688	0.23237	0.21082	0.20729	0.34034	0.13286	0.96802	0.38439	0.27751	0.23451	0.31154
	8	0.42313	0.0731	0.33577	4.05309	0.0289	0.02059	0	0.16216	0.00966	0.33091	0	0.13797	0.05934	0.16723	1.11023	0.63109	0.22594	0.31926	0.12476	0.07026	0.13905	0.10426	0.01641	0.05522	0.01808	0.01391	0.00944	0.34298	0.05365	0	0.29529	0.09315	0.12124	0	0.01847	0.09213	0.0369	0.03165	0.57164	0.02597	0.16973	0.06857	0.01095	0.08097	0.44417	0.05338	0.01464	0.11323
	9	0	0.33034	0.27316	0	0.05029	0	0	0.17807	0.03456	0.67197	0	0.20795	0.45532	0.30869	4.16501	0.09151	0.14678	0.25258	0.40054	0.11479	0.13726	0.04878	0	0.06905	0.15498	0	0.2279	0.38494	0.12867	0.75745	0.53155	0.17744	0.05467	0	0.16916	0.12782	0.05007	0.11393	0.47166	0.0587	0.37769	0.01641	0.05763	0.36776	0.83513	0.12026	0.09202	0.2947
	10	1.59242	4.65476	0.44721	9.21593	0.3954	0.48145	2.02497	2.71866	1.40981	7.07777	0.92845	0.56788	1.424	1.3029	1.77038	1.29095	1.33659	0.8559	1.60796	0.77612	0.68668	1.25741	0.20143	0.66449	1.03007	0.69618	1.16377	1.70747	0.22617	1.24165	1.07745	0.61292	1.10234	1.83787	1.86842	1.22835	0.91623	1.47611	3.20273	0.1878	0.86791	0.20239	0.43937	0.36879	1.19922	1.27185	0.84586	1.53556
	11	1.08576	0.79057	0.22604	3.51385	0.09105	0.65108	0.73472	0.52046	1.26519	0.70262	2.81712	0.69364	0.38903	0.53961	0.3327	0.33886	0.33597	0.31066	0.55264	0.37409	0.33835	0.81627	0.3111	0.33284	0.81068	0.33679	0.31788	0.40958	0.59325	2.28933	0.29323	0.28679	0.84399	0.44896	1.06891	0.55262	0.84913	0.46202	0.7297	0.20386	0.31673	0.1365	0.47333	0.35999	0.16703	1.43888	0.27503	0.25989
	12	15.5958	44.6581	1.23543	43.1329	15.7124	33.5829	12.6055	19.7729	20.214	9.67005	18.252	8.35088	9.65438	38.499	11.1181	4.75378	4.62462	2.71664	9.19038	10.1132	1.21835	16.2371	9.32884	10.6129	29.3817	31.5861	7.19936	39.6588	9.30722	6.26921	6.34036	17.0938	16.5195	17.1092	32.3604	10.4923	22.7064	4.2225	20.5273	7.38225	4.11456	3.52801	12.1291	28.0862	20.838	13.2849	11.665	10.6248
	13	0.39926	0.46518	0.45727	0.47971	0.45216	0.41846	0.38721	0.43235	0.41227	0.44318	0.40195	0.43852	0.46776	0.42424	0.46779	0.47503	0.45414	0.50283	0.43874	0.369	0.43598	0.3466	0.44695	0.41299	0.29061	0.46209	0.40616	0.3845	0.45134	0.44503	0.4954	0.48634	0.46086	0.558	0.49697	0.44166	0.43159	0.53588	0.45822	0.47674	0.42312	0.43903	0.44477	0.46958	0.38407	0.33883	0.34424	0.43126
	14	54.1049	36.4616	40.0443	33.0277	44.1427	36.2366	46.4269	30.1942	42.0317	32.9476	44.2133	20.515	35.0046	40.0784	40.6139	34.5712	27.2069	41.0218	37.7531	35.5418	29.2186	40.029	31.2231	36.6321	32.4887	43.5582	32.8375	51.5833	36.5815	33.7961	20.8946	48.6585	40.5387	43.9713	27.4601	24.0561	39.7756	15.1723	25.9362	35.8857	31.6895	37.0876	35.0901	33.3935	40.5729	31.7808	36.2272	42.8135
	15	16.4152	21.9899	4.67458	62.6777	17.7815	53.584	14.0434	38.7875	6.8336	13.7441	5.62933	25.2862	43.1192	8.98694	8.58609	7.74571	22.8059	0.81784	29.737	47.2568	2.05842	58.1658	1.66713	4.92611	6.82569	6.75349	10.0962	24.4138	2.84176	3.6333	12.4846	39.7962	23.9697	8.27927	5.96201	23.825	16.2119	20.1511	24.4085	13.6928	8.76369	2.39522	7.24014	1.57792	32.6201	25.9923	8.98919	29.7354
Figure 1d
	chr	start	end	E1	E2	E3	E4	E5	E6	E7	E8	E9	E10	E11	E12	E13	E14	E15	HCA	chr	start	end	gene_density	chr	start	end	lam_norm_avg	chr	start	end	acen	gneg	gpos100	gpos25	gpos50	gpos75	gvar
	chr1	0	2000000	0.200658	0.223063	0.246008	1	0.789292	0.0982286	0.516476	0.0432215	0	0.202249	0.214312	0.198342	0.514211	0.986476	0.126268	0	chr1	0	2000000	65	chr1	0	2000000	-1.31556	chr1	0	2000000	0	1	0	0	0	0	0
	chr1	2000000	4000000	0.113327	0.137004	0.0470355	0.748405	0.455419	0.357405	0.442918	0	0.116249	0.216713	0.422792	0.450913	0.561035	1	0.156097	0	chr1	2000000	4000000	34	chr1	2000000	4000000	-1.22216	chr1	2000000	4000000	0	0.15	0	0.85	0	0	0
	chr1	4000000	6000000	0.374242	0	0.246018	0.0716536	0.150033	0.616734	0.218679	0.261827	0.26206	0.90594	1	0	0.496154	0.080208	0.0845895	0	chr1	4000000	6000000	6	chr1	4000000	6000000	-0.93829	chr1	4000000	6000000	0	0.3	0	0.7	0	0	0
	chr1	6000000	8000000	0.243274	0.108056	0.166701	0.863052	0.492283	0.527876	0.701123	0.244558	0.167154	0.195286	0.27162	0	0.630647	1	0.0342049	0	chr1	6000000	8000000	26	chr1	6000000	8000000	-1.46942	chr1	6000000	8000000	0	0.6	0	0.4	0	0	0
	chr1	8000000	10000000	0.338868	0.0959819	0.180152	0.747528	0.155974	0.829223	1	0.786304	0.706371	0.230621	0.202834	0.0975753	0.668861	0.526529	0	0	chr1	8000000	10000000	21	chr1	8000000	10000000	-1.87084	chr1	8000000	10000000	0	0.4	0	0.6	0	0	0
	chr1	10000000	12000000	0.0694324	0.0400401	0.191606	0.951348	0.0993231	0.1799	0.733032	0.0700846	0.0716442	0.0469163	0.157418	0.200563	0.573556	1	0	0	chr1	10000000	12000000	35	chr1	10000000	12000000	-1.78302	chr1	10000000	12000000	0	1	0	0	0	0	0
	chr1	12000000	14000000	0.485637	0.129984	0.0482942	0.53389	0.0842163	1	0.955143	0.574249	0.929289	0.550942	0.815044	0.063666	0.837198	0.522111	0	0	chr1	12000000	14000000	32	chr1	12000000	14000000	-1.4351	chr1	12000000	14000000	0	0.35	0	0	0.65	0	0
	chr1	14000000	16000000	0.200221	0.378348	0.755872	0.776214	0.203974	1	0.896071	0.393739	0.675767	0.0736117	0.37227	0.159069	0.758493	0.861175	0	0	chr1	14000000	16000000	14	chr1	14000000	16000000	-1.37231	chr1	14000000	16000000	0	0	0	0	1	0	0
	chr1	16000000	18000000	0.0609417	0.0175054	0.144969	0.76931	1	0.476286	0.741101	0.136326	0.178713	0.0339832	0.0974114	0.352681	0.471112	0.58063	0	0	chr1	16000000	18000000	37	chr1	16000000	18000000	-1.77537	chr1	16000000	18000000	0	0.9	0	0	0.1	0	0
	chr1	18000000	20000000	0.283325	0.127277	0.0583561	1	0.99249	0.229129	0.924735	0.290187	0.404986	0.376776	0.550461	0.20538	0.821639	0.956088	0	0	chr1	18000000	20000000	23	chr1	18000000	20000000	-1.82692	chr1	18000000	20000000	0	1	0	0	0	0	0
	chr1	20000000	22000000	0.275094	0.500209	0.2655	0.799987	0	0.458571	1	0.394831	0.24044	0.185254	0.336635	0.0523062	0.77532	0.920871	0.0947055	0	chr1	20000000	22000000	28	chr1	20000000	22000000	-1.45861	chr1	20000000	22000000	0	0.2	0	0.8	0	0	0
	chr1	22000000	24000000	0.0139547	0.189989	0.122538	0.0693863	1	0	0.0935242	0.0154133	0.0306743	0.0241345	0.0064598	0.108699	0.0605434	0.0554681	0.354864	0	chr1	22000000	24000000	29	chr1	22000000	24000000	-1.78102	chr1	22000000	24000000	0	0.05	0	0.95	0	0	0
	chr1	24000000	26000000	0.045939	0.0179569	0.217379	1	0.328529	0.200273	0.868876	0.148067	0.0362453	0.0490233	0.187047	0.216918	0.665143	0.954401	0	0	chr1	24000000	26000000	32	chr1	24000000	26000000	-1.65009	chr1	24000000	26000000	0	1	0	0	0	0	0
	chr1	26000000	28000000	0.0940359	0.0414052	0.129573	1	0	0.0124327	0.752962	0.0938675	0.0132564	0.0653338	0.0666637	0	0.495777	0.698114	0	0	chr1	26000000	28000000	52	chr1	26000000	28000000	-1.79547	chr1	26000000	28000000	0	1	0	0	0	0	0
	chr1	28000000	30000000	0.0310842	0.331437	1	0.999557	0.38708	0.116716	0.635552	0.121827	0.0770689	0	0.0148369	0.133246	0.427928	0.608562	0.201933	0	chr1	28000000	30000000	34	chr1	28000000	30000000	-1.67101	chr1	28000000	30000000	0	0	0	1	0	0	0
	chr1	30000000	32000000	0.264657	0.0517948	0.482842	0.543276	0.280341	0.759377	0.797512	0.446231	1	0.468171	0.63112	0	0.759544	0.522911	0.359622	0	chr1	30000000	32000000	15	chr1	30000000	32000000	-1.50455	chr1	30000000	32000000	0	0.9	0	0.1	0	0	0
	chr1	32000000	34000000	0.129538	0.677638	0.308619	1	0.898513	0.216322	0.821286	0.0934172	0.137616	0.134716	0.14607	0.0114457	0.601326	0.886718	0	0	chr1	32000000	34000000	46	chr1	32000000	34000000	-1.67411	chr1	32000000	34000000	0	0.2	0	0.8	0	0	0
	chr1	34000000	36000000	0.0530863	0.312832	0.448297	0.164336	0.627654	0.0159721	0.0510151	0.0221056	0	0.0763651	0.147862	1	0.111645	0.196716	0.710485	0	chr1	34000000	36000000	17	chr1	34000000	36000000	-1.28231	chr1	34000000	36000000	0	0.7	0	0.3	0	0	0
	chr1	36000000	38000000	0.0522746	0.12158	0.263262	1	0.288669	0.0472889	0.791455	0.117169	0.0346	0.0052948	0.0268957	0.244986	0.53097	0.771018	0	0	chr1	36000000	38000000	28	chr1	36000000	38000000	-1.56413	chr1	36000000	38000000	0	1	0	0	0	0	0
	chr1	38000000	40000000	0.0271503	0.0152959	0.216175	0.406418	1	0.0531537	0.315001	0.0322828	0.00747278	0	0.0530927	0.019935	0.230913	0.420082	0.0482424	0	chr1	38000000	40000000	28	chr1	38000000	40000000	-1.77999	chr1	38000000	40000000	0	1	0	0	0	0	0
	chr1	40000000	42000000	0.098801	0.54504	0.480191	0.135691	1	0.057714	0.10324	0	0.0179944	0.179185	0.115138	0.269987	0.110383	0.163166	0.948283	0	chr1	40000000	42000000	36	chr1	40000000	42000000	-1.41715	chr1	40000000	42000000	0	0.05	0	0.95	0	0	0
	chr1	42000000	44000000	0.410061	0	0.152359	1	0.816251	0.767862	0.678093	0.168601	0.320015	0.365858	0.611309	0.0761784	0.650619	0.981605	0.0500997	0	chr1	42000000	44000000	32	chr1	42000000	44000000	-1.34182	chr1	42000000	44000000	0	0	0	1	0	0	0
	chr1	44000000	46000000	0.14415	0.504216	0.292597	1	0.116947	0.523418	0.705111	0.0965727	0.308542	0.0933536	0.151863	0.0201241	0.557808	0.898728	0	0	chr1	44000000	46000000	41	chr1	44000000	46000000	-1.65834	chr1	44000000	46000000	0	0.95	0	0.05	0	0	0
	chr1	46000000	48000000	0.00625142	0	0.232965	0.96677	0.247315	0.17339	0.711466	0.0599295	0.0809184	0.140075	0.264981	0.630029	0.599226	1	0.561956	0	chr1	46000000	48000000	41	chr1	46000000	48000000	-1.49328	chr1	46000000	48000000	0	0.4	0	0	0	0.6	0
	chr1	48000000	50000000	0.151339	0.109693	0.055662	0.103739	0	0.0738732	0.239417	0.120388	0.0412787	0.112613	0.434642	1	0.385639	0.328239	0.117402	0	chr1	48000000	50000000	6	chr1	48000000	50000000	0.451268	chr1	48000000	50000000	0	0	0	0	0	1	0
	chr1	50000000	52000000	0.491608	0.223636	0.018509	0.719555	0.0753401	0.280359	0.629647	0.207414	0.388022	0.567183	1	0.303157	0.798248	0.70547	0	0	chr1	50000000	52000000	9	chr1	50000000	52000000	0.34503	chr1	50000000	52000000	0	0.65	0	0	0	0.35	0
	chr1	52000000	54000000	0.266368	0.243245	0.202409	1	0.168384	0.14709	0.763628	0.137103	0.0372591	0.232649	0.258669	0.215721	0.603158	0.887384	0	0	chr1	52000000	54000000	29	chr1	52000000	54000000	-1.49479	chr1	52000000	54000000	0	1	0	0	0	0	0
	chr1	54000000	56000000	0.228457	0.036669	0.0764887	0.66219	1	0.478799	0.621444	0.229764	0.373013	0.257424	0.339504	0.0654655	0.550231	0.596958	0	0	chr1	54000000	56000000	29	chr1	54000000	56000000	-1.36511	chr1	54000000	56000000	0	1	0	0	0	0	0
	chr1	56000000	58000000	0.547751	0.0252045	0.0354985	0.330108	0	0.623448	1	0.549569	0.372334	0.391709	0.865069	0.0248079	0.970724	0.63442	0.0519266	0	chr1	56000000	58000000	6	chr1	56000000	58000000	0.159759	chr1	56000000	58000000	0	0.05	0	0	0.95	0	0
	chr1	58000000	60000000	0.54959	0.114804	1	0.543207	0.576495	0.455034	0.890097	0.779239	0.454035	0.134001	0.433469	0.230822	0.60246	0.162988	0	0	chr1	58000000	60000000	8	chr1	58000000	60000000	-0.735303	chr1	58000000	60000000	0	0.5	0	0	0.5	0	0
	chr1	60000000	62000000	0.25572	0.126973	0.078015	0.173976	0	0.705686	0.434238	0.354545	0.506737	0.127958	0.392617	1	0.462129	0.432083	0.0763681	0	chr1	60000000	62000000	6	chr1	60000000	62000000	0.562712	chr1	60000000	62000000	0	0.65	0	0	0.35	0	0
	chr1	62000000	64000000	0.579263	0.59853	0.386538	0.984687	0	0.272731	0.70298	0.534026	0.474682	0.453074	0.584908	0.221759	0.814356	1	0.0520491	0	chr1	62000000	64000000	14	chr1	62000000	64000000	-1.43488	chr1	62000000	64000000	0	0	0	0	1	0	0
	chr1	64000000	66000000	0.315031	0.0140701	0.259179	0.809295	0.513664	0.760559	1	0.74021	0.844981	0.290393	0.47137	0	0.877139	0.976334	0.0155516	0	chr1	64000000	66000000	15	chr1	64000000	66000000	-1.45429	chr1	64000000	66000000	0	0	0	0	1	0	0
	chr1	66000000	68000000	0.530811	0.87648	0.415624	0.409782	0.0552527	0.38544	0.667604	0.916876	0.42985	0.300493	0.598582	1	0.634735	0.408457	0	0	chr1	66000000	68000000	13	chr1	66000000	68000000	0.888653	chr1	66000000	68000000	0	0	0	0	1	0	0
	chr1	68000000	70000000	0.293604	0.0336724	0.162992	0.33563	0	1	0.846364	0.62785	0.677312	0.297656	0.353739	0.503329	0.58117	0.28593	0.16998	0	chr1	68000000	70000000	8	chr1	68000000	70000000	1.08073	chr1	68000000	70000000	0	0.4	0.15	0	0.45	0	0
	chr1	70000000	72000000	0.184677	1	0.854277	0.369245	0	0.123179	0.251905	0.150577	0.266774	0.0769444	0.23415	0.741556	0.305009	0.502351	0.285625	0	chr1	70000000	72000000	13	chr1	70000000	72000000	1.34019	chr1	70000000	72000000	0	0	1	0	0	0	0
	chr1	72000000	74000000	0.413226	1	0.105503	0.234755	0	0.149863	0.283703	0.32935	0.193562	0.196959	0.606554	0.495686	0.496415	0.428345	0.480343	0	chr1	72000000	74000000	2	chr1	72000000	74000000	1.5245	chr1	72000000	74000000	0	0	1	0	0	0	0
	chr1	74000000	76000000	1	0.621413	0.571368	0.61806	0.304029	0.749571	0.463923	0.896515	0.539832	0.307934	0.738634	0.276032	0.686725	0.809955	0	0	chr1	74000000	76000000	9	chr1	74000000	76000000	1.65202	chr1	74000000	76000000	0	0	1	0	0	0	0
	chr1	76000000	78000000	0.18706	0.0628744	0.160299	0.211208	1	0.346525	0.247424	0.232083	0.308589	0.136606	0.235329	0.0297948	0.293944	0.32262	0	0	chr1	76000000	78000000	12	chr1	76000000	78000000	0.588334	chr1	76000000	78000000	0	0	1	0	0	0	0
	chr1	78000000	80000000	0.672771	0.30518	0.987374	0.918506	0	0.628572	0.848897	1	0.545789	0.480307	0.65211	0.502009	0.779511	0.923263	0.0273701	0	chr1	78000000	80000000	13	chr1	78000000	80000000	0.921702	chr1	78000000	80000000	0	0	1	0	0	0	0
	chr1	80000000	82000000	0.507305	1	0.0691358	0.0614322	0	0.25281	0.300366	0.289644	0.354392	0.252457	0.604752	0.383989	0.631162	0.403472	0.0497147	0	chr1	80000000	82000000	1	chr1	80000000	82000000	0.816305	chr1	80000000	82000000	0	0	1	0	0	0	0
	chr1	82000000	84000000	0.245902	1	0	0.0736874	0.160929	0.236486	0.421983	0.349483	0.160543	0.0305366	0.4245	0.643918	0.508085	0.319951	0.0192726	0	chr1	82000000	84000000	1	chr1	82000000	84000000	0.48501	chr1	82000000	84000000	0	0	1	0	0	0	0
	chr1	84000000	86000000	0.0225328	1	0.184201	0.152222	0.262651	0.125596	0.11621	0.107002	0.111739	0.0125046	0	0.212608	0.0881374	0.109504	0.347112	0	chr1	84000000	86000000	21	chr1	84000000	86000000	-0.23474	chr1	84000000	86000000	0	0.55	0.45	0	0	0	0
	chr1	86000000	88000000	0.119325	0.172662	0.13518	0.144138	0.237759	0.174742	0.145783	0.240242	0.198135	0.0617576	0.150131	1	0.144175	0.109563	0	0	chr1	86000000	88000000	15	chr1	86000000	88000000	0.569259	chr1	86000000	88000000	0	1	0	0	0	0	0
	chr1	88000000	90000000	0.578223	0.449004	1	0.571934	0.471625	0.358988	0.478906	0.814158	0.205011	0.180449	0.46477	0.180951	0.483164	0.43565	0	0	chr1	88000000	90000000	14	chr1	88000000	90000000	0.970138	chr1	88000000	90000000	0	0.2	0	0	0	0.8	0
	chr1	90000000	92000000	0.597929	0.16542	0.315832	0.854734	0.240505	0.634727	0.968484	0.560627	0.291033	0.581155	0.976838	0.468728	0.992167	1	0	0	chr1	90000000	92000000	10	chr1	90000000	92000000	-0.446798	chr1	90000000	92000000	0	0	0	0	0	1	0
	chr1	92000000	94000000	0.740067	0.4624	0.297684	0.963098	0.657396	0.63305	0.947988	0.410269	0.378042	0.715175	1	0	0.97609	0.861584	0.0564624	0	chr1	92000000	94000000	20	chr1	92000000	94000000	-0.827427	chr1	92000000	94000000	0	1	0	0	0	0	0
	chr1	94000000	96000000	0.442892	0	0.32377	0.510942	0.693222	0.990588	0.831415	1	0.790533	0.432784	0.382921	0.56978	0.608076	0.400782	0.0834534	0	chr1	94000000	96000000	18	chr1	94000000	96000000	-0.922285	chr1	94000000	96000000	0	0.35	0	0	0	0.65	0
	chr1	96000000	98000000	0.674125	0.670269	0.216378	0.166284	1	0.169771	0.321754	0.58256	0.476982	0.368853	0.531268	0.257039	0.460413	0.306912	0	0	chr1	96000000	98000000	3	chr1	96000000	98000000	0.923827	chr1	96000000	98000000	0	0	0	0	0	1	0
	chr1	98000000	100000000	0.452675	0.080102	0.206552	0.193211	0.390164	0.472909	0.319244	1	0.583849	0.299993	0.384477	0.0949381	0.376463	0.332576	0	0	chr1	98000000	100000000	9	chr1	98000000	100000000	1.48728	chr1	98000000	100000000	0	0.15	0	0	0	0.85	0
	chr1	100000000	102000000	0.536036	0.265694	0.263042	1	0.874872	0.296804	0.638599	0.881886	0.576317	0.277368	0.458736	0	0.700585	0.935839	0.0881996	0	chr1	100000000	102000000	19	chr1	100000000	102000000	0.369484	chr1	100000000	102000000	0	1	0	0	0	0	0
	chr1	102000000	104000000	0.5912	0.0213149	0.0667574	0.0273363	0.218002	0.315342	0.353915	0.710074	0.25963	0.0715049	0.795851	0	1	0.495785	0.176828	0	chr1	102000000	104000000	3	chr1	102000000	104000000	1.37704	chr1	102000000	104000000	0	0.1	0.9	0	0	0	0
	chr1	104000000	106000000	0.113891	0.554846	0.125066	0.0423102	0.16062	0	0.000528875	0.0726486	0.0151747	0.0302476	0.147685	1	0.0916577	0.114648	0.00360904	0	chr1	104000000	106000000	5	chr1	104000000	106000000	1.30176	chr1	104000000	106000000	0	0	1	0	0	0	0
	chr1	106000000	108000000	0.48128	0.995315	1	0.223494	0	0.204206	0.199875	0.292062	0.134546	0.161198	0.355173	0	0.359776	0.333007	0.047681	0	chr1	106000000	108000000	2	chr1	106000000	108000000	1.04131	chr1	106000000	108000000	0	0.4	0.6	0	0	0	0
	chr1	108000000	110000000	0.472554	0.146778	0.194644	1	0.180683	0.267648	0.774727	0.266555	0	0.559318	0.298538	0.302656	0.589831	0.916559	0.010319	0	chr1	108000000	110000000	27	chr1	108000000	110000000	-0.47133	chr1	108000000	110000000	0	1	0	0	0	0	0
	chr1	110000000	112000000	0.0780222	0.141647	0.806742	0.452678	0.422376	0.0513405	0.354884	0.236398	0.179808	0.0791965	0	0.0888891	0.285535	0.588584	1	0	chr1	110000000	112000000	45	chr1	110000000	112000000	-1.16301	chr1	110000000	112000000	0	0.9	0	0	0.1	0	0
	chr1	112000000	114000000	0.102421	0	0.0932146	0.262504	0.0417291	0.0649559	0.264396	0.0948141	0.0731096	0.0674106	0.10596	1	0.218914	0.273101	0.0474732	0	chr1	112000000	114000000	24	chr1	112000000	114000000	-1.54667	chr1	112000000	114000000	0	0	0	0	1	0	0
	chr1	114000000	116000000	0.349339	1	0.596173	0.292326	0.203439	0.286066	0.223577	0.34133	0.38548	0.251462	0.308095	0.253438	0.262747	0.228631	0	0	chr1	114000000	116000000	22	chr1	114000000	116000000	-1.0007	chr1	114000000	116000000	0	0	0	0	1	0	0
	chr1	116000000	118000000	0.370161	0	0.315813	0.451509	1	0.626356	0.602755	0.660423	0.474091	0.400332	0.358552	0.53401	0.522183	0.332774	0.121361	0	chr1	116000000	118000000	18	chr1	116000000	118000000	-0.990276	chr1	116000000	118000000	0	0.85	0	0	0.15	0	0
	chr1	118000000	120000000	1	0.677012	0.798509	0.500241	0.47752	0.514463	0.627201	0.898961	0.469165	0.491479	0.828557	0.593754	0.768534	0.925211	0	0	chr1	118000000	120000000	9	chr1	118000000	120000000	-0.058086	chr1	118000000	120000000	0	0	0	0	1	0	0
	chr1	120000000	122000000	0.187014	0.44204	0.0832829	0.00293887	0.373767	0.244316	0.03131	0.0523027	0.0847091	0.378467	0.0714815	1	0.0197498	0	0.594685	0	chr1	120000000	122000000	15	chr1	120000000	122000000	-0.930707	chr1	120000000	122000000	0.25	0.45	0	0	0.3	0	0
	chr1	122000000	124000000	0	0	0	0	0	0	0	0	0	0	0	0	1	0	0	0	chr1	122000000	124000000	0	chr1	122000000	124000000	0	chr1	122000000	124000000	1	0	0	0	0	0	0
	chr1	124000000	126000000	0	0	0	0	0	0	0	0	0	0	0	0	1	0	0	0	chr1	124000000	126000000	0	chr1	124000000	126000000	0	chr1	124000000	126000000	1	0	0	0	0	0	0
	chr1	126000000	128000000	0	0	0	0	0	0	0	0	0	0	0	0	1	0	0	0	chr1	126000000	128000000	0	chr1	126000000	128000000	0	chr1	126000000	128000000	1	0	0	0	0	0	0
	chr1	128000000	130000000	0	0	0	0	0	0	0	0	0	0	0	0	1	0	0	0	chr1	128000000	130000000	0	chr1	128000000	130000000	0	chr1	128000000	130000000	0.45	0	0	0	0	0	0.55
	chr1	130000000	132000000	0	0	0	0	0	0	0	0	0	0	0	0	1	0	0	0	chr1	130000000	132000000	0	chr1	130000000	132000000	0	chr1	130000000	132000000	0	0	0	0	0	0	1
	chr1	132000000	134000000	0	0	0	0	0	0	0	0	0	0	0	0	1	0	0	0	chr1	132000000	134000000	0	chr1	132000000	134000000	0	chr1	132000000	134000000	0	0	0	0	0	0	1
	chr1	134000000	136000000	0	0	0	0	0	0	0	0	0	0	0	0	1	0	0	0	chr1	134000000	136000000	0	chr1	134000000	136000000	0	chr1	134000000	136000000	0	0	0	0	0	0	1
	chr1	136000000	138000000	0	0	0	0	0	0	0	0	0	0	0	0	1	0	0	0	chr1	136000000	138000000	0	chr1	136000000	138000000	0	chr1	136000000	138000000	0	0	0	0	0	0	1
	chr1	138000000	140000000	0	0	0	0	0	0	0	0	0	0	0	0	1	0	0	0	chr1	138000000	140000000	0	chr1	138000000	140000000	0	chr1	138000000	140000000	0	0	0	0	0	0	1
	chr1	140000000	142000000	0	0	0	0	0	0	0	0	0	0	0	0	1	0	0	0	chr1	140000000	142000000	0	chr1	140000000	142000000	0	chr1	140000000	142000000	0	0	0	0	0	0	1
	chr1	142000000	144000000	0.353954	0.279087	0.337504	0.0125529	0.690807	0.0818838	0	0.0166263	0.156589	0.72424	0.256953	0.960684	0.0570698	0.0138022	1	0	chr1	142000000	144000000	5	chr1	142000000	144000000	-0.71202	chr1	142000000	144000000	0	0.7	0	0	0	0	0.3
	chr1	144000000	146000000	0.168271	0.308753	0.184247	0.173129	0.783623	0.248863	0.124238	0.198334	0.163442	0.130341	0	1	0.075231	0.142648	0.026326	0	chr1	144000000	146000000	26	chr1	144000000	146000000	-1.18524	chr1	144000000	146000000	0	1	0	0	0	0	0
	chr1	146000000	148000000	0.0827214	1	0.488696	0.311819	0.598326	0.0727417	0.0399714	0.00308798	0.182465	0	0.0602388	0.528258	0.115172	0.284966	0.119028	0	chr1	146000000	148000000	20	chr1	146000000	148000000	-1.31994	chr1	146000000	148000000	0	0.5	0	0	0.5	0	0
	chr1	148000000	150000000	0.0840855	0.267577	0.0944706	0.110735	0.16259	0.00386311	0.0400275	0.0099743	0	0.0931617	0.0541217	1	0.0534493	0.117156	0.298156	0	chr1	148000000	150000000	23	chr1	148000000	150000000	-1.16887	chr1	148000000	150000000	0	0	0	0	1	0	0
	chr1	150000000	152000000	0.110349	0.791596	0.892559	1	0.838989	0	0.722377	0.0670427	0.0218587	0.0670887	0.00295023	0.264143	0.376887	0.528455	0.396213	0	chr1	150000000	152000000	63	chr1	150000000	152000000	-1.59627	chr1	150000000	152000000	0	0.85	0	0	0.15	0	0
	chr1	152000000	154000000	0.132887	0.111495	0.658883	1	0.245293	0.0306774	0.776377	0.275307	0.298707	0.139832	0.244503	0.727066	0.514977	0.572906	0	0	chr1	152000000	154000000	77	chr1	152000000	154000000	-1.07896	chr1	152000000	154000000	0	1	0	0	0	0	0
	chr1	154000000	156000000	0.0388434	0.260578	0.58824	1	0.885783	0.111727	0.539026	0	0.0384617	0.0310195	0.0340917	0.119967	0.343631	0.683167	0.226856	0	chr1	154000000	156000000	67	chr1	154000000	156000000	-1.61235	chr1	154000000	156000000	0	0.5	0	0	0.5	0	0
	chr1	156000000	158000000	0.13339	0.102881	0.177264	1	0.0359463	0.142243	0.693462	0.208505	0.144329	0.108258	0.156047	0.0434344	0.495718	0.746545	0	0	chr1	156000000	158000000	51	chr1	156000000	158000000	-1.27186	chr1	156000000	158000000	0	0.75	0	0	0.25	0	0
	chr1	158000000	160000000	0.297945	0.985154	0.5473	0.19093	0.304333	0.0796706	0.266198	0.238001	0.286064	0.056333	0.194074	1	0.276667	0.232249	0	0	chr1	158000000	160000000	45	chr1	158000000	160000000	0.536485	chr1	158000000	160000000	0	0.55	0	0	0.45	0	0
	chr1	160000000	162000000	0.0395889	0.223441	0.204423	0.171989	0.479716	0	0.102183	0.0365549	0.0159683	0.0419515	0.0257716	0.411334	0.0896491	0.189201	1	0	chr1	160000000	162000000	61	chr1	160000000	162000000	-1.4249	chr1	160000000	162000000	0	0.75	0	0	0.25	0	0
	chr1	162000000	164000000	0.111175	0.262324	0.432636	0.0313829	1	0.36321	0.18378	0.252096	0.0791071	0	0.18709	0.100386	0.163434	0.0217055	0.0499001	0	chr1	162000000	164000000	14	chr1	162000000	164000000	0.0389796	chr1	162000000	164000000	0	1	0	0	0	0	0
	chr1	164000000	166000000	0.0571672	0.0296808	0.0165982	0.07581	1	0.0582231	0.0862403	0.0788195	0.0324565	0.0182656	0.0756461	0.0337365	0.0833115	0.0803789	0	0	chr1	164000000	166000000	12	chr1	164000000	166000000	-0.594318	chr1	164000000	166000000	0	0.75	0	0	0.25	0	0
	chr1	166000000	168000000	0.48193	0	0.346735	0.843586	0.652205	0.50585	0.73814	0.520056	0.410851	0.381557	0.543236	0.141333	0.752041	1	0.177045	0	chr1	166000000	168000000	17	chr1	166000000	168000000	-0.601837	chr1	166000000	168000000	0	0.4	0	0	0.6	0	0
	chr1	168000000	170000000	0.0898805	0.568105	0.625864	0.0967275	1	0.220605	0.141488	0.200434	0.128707	0.0249795	0.103335	0.0888615	0.135447	0	0.0445041	0	chr1	168000000	170000000	25	chr1	168000000	170000000	0.705019	chr1	168000000	170000000	0	1	0	0	0	0	0
	chr1	170000000	172000000	0.446039	0.538265	0.707358	0.231152	0.258942	0.388887	0.235369	0.446015	0.342089	0.169046	0.238763	1	0.259373	0.216958	0	0	chr1	170000000	172000000	21	chr1	170000000	172000000	0.624278	chr1	170000000	172000000	0	0.45	0	0	0	0.55	0
	chr1	172000000	174000000	0.564647	0.215994	0.616452	0.171553	0.0982072	0.643993	0.30264	0.818508	1	0.465264	0.385493	0	0.275318	0.0684421	0.0287317	0	chr1	172000000	174000000	32	chr1	172000000	174000000	0.533021	chr1	172000000	174000000	0	0.55	0	0	0	0.45	0
	chr1	174000000	176000000	0.487211	0.767709	0.803677	0.307297	1	0.00872139	0.220855	0.108935	0	0.385971	0.651118	0.869912	0.385735	0.291317	0.143175	0	chr1	174000000	176000000	9	chr1	174000000	176000000	-0.0696587	chr1	174000000	176000000	0	1	0	0	0	0	0
	chr1	176000000	178000000	0.136139	0	0.0379847	0.075096	0.070459	0.151482	0.127093	0.110574	0.125128	0.180036	0.289783	1	0.197399	0.131713	0.159077	0	chr1	176000000	178000000	7	chr1	176000000	178000000	1.0545	chr1	176000000	178000000	0	0	0	0	1	0	0
	chr1	178000000	180000000	0.815691	0.0330814	0.37688	1	0.468426	0.716077	0.983202	0.86211	0.562891	0.690838	0.684331	0.375277	0.852311	0.738886	0	0	chr1	178000000	180000000	20	chr1	178000000	180000000	-0.785475	chr1	178000000	180000000	0	0	0	0	1	0	0
	chr1	180000000	182000000	0.619381	0.15625	0.299095	0.826745	0	0.557267	0.763117	0.455788	0.350295	0.733805	1	0.120825	0.845019	0.875429	0.0458209	0	chr1	180000000	182000000	14	chr1	180000000	182000000	-0.877538	chr1	180000000	182000000	0	0.85	0	0	0.15	0	0
	chr1	182000000	184000000	0.455216	0	0.185137	0.65231	0.266028	0.354137	1	0.632489	0.285946	0.223915	0.394643	0.290281	0.762731	0.639054	0.12714	0	chr1	182000000	184000000	22	chr1	182000000	184000000	-1.21486	chr1	182000000	184000000	0	1	0	0	0	0	0
	chr1	184000000	186000000	0.101429	0.552789	0.239239	0	0.291762	0.679704	0.0615022	0.36219	0.390089	0.130222	0.075722	1	0.0844505	0.013501	0.25885	0	chr1	184000000	186000000	11	chr1	184000000	186000000	-0.0404887	chr1	184000000	186000000	0	0.9	0.1	0	0	0	0
	chr1	186000000	188000000	0.688102	1	0.423914	0.409529	0	0.722381	0.512482	0.773672	0.640816	0.426337	0.730866	0.916038	0.712377	0.770156	0.10966	0	chr1	186000000	188000000	10	chr1	186000000	188000000	1.56914	chr1	186000000	188000000	0	0	1	0	0	0	0
	chr1	188000000	190000000	0.364438	0.169431	0.148534	0	0.698127	0.356286	0.261148	0.316262	0.119612	0.112162	1	0.6272	0.939424	0.314887	0.00499652	0	chr1	188000000	190000000	0	chr1	188000000	190000000	1.66625	chr1	188000000	190000000	0	0	1	0	0	0	0
	chr1	190000000	192000000	0.611969	0	0.0919973	0.117711	0	0.163678	0.347779	0.629226	0.121534	0.254993	0.842641	0	1	0.575251	0	0	chr1	190000000	192000000	2	chr1	190000000	192000000	1.67532	chr1	190000000	192000000	0	0.6	0.4	0	0	0	0
	chr1	192000000	194000000	0.665823	0.109922	0.207772	0.317167	0.106237	0.921933	0.487069	1	0.857039	0.58132	0.546945	0.198519	0.49059	0.311785	0	0	chr1	192000000	194000000	11	chr1	192000000	194000000	1.35944	chr1	192000000	194000000	0	0.9	0.1	0	0	0	0
	chr1	194000000	196000000	0.954548	0.279181	0.335813	0.073798	0.311117	0.482881	0.469292	0.714515	0.520874	0.356482	1	0	0.946476	0.465579	0	0	chr1	194000000	196000000	0	chr1	194000000	196000000	1.75557	chr1	194000000	196000000	0	0	1	0	0	0	0
	chr1	196000000	198000000	0.784573	0.428564	0.608954	0.611694	0.110975	0.322979	0.491413	0.533591	0.0651084	0.499881	0.789452	0.968466	0.763583	1	0	0	chr1	196000000	198000000	15	chr1	196000000	198000000	1.41116	chr1	196000000	198000000	0	0	1	0	0	0	0
	chr1	198000000	200000000	0.629533	0.139848	0.308095	0.231231	0.408477	0.447937	0.480919	1	0.632825	0.371547	0.45894	0.0411166	0.449201	0.130033	0	0	chr1	198000000	200000000	7	chr1	198000000	200000000	1.4612	chr1	198000000	200000000	0	0.65	0.35	0	0	0	0
	chr1	200000000	202000000	0.0464983	0.00883002	0.403777	0.851567	0.178544	0.268512	1	0.254911	0.193988	0	0.0503562	0.169522	0.633891	0.796554	0.0249907	0	chr1	200000000	202000000	29	chr1	200000000	202000000	-1.67191	chr1	200000000	202000000	0	1	0	0	0	0	0
	chr1	202000000	204000000	0.242043	0.287566	0.270201	0.967282	0.319626	0.137794	1	0.379117	0.175358	0.175874	0.22482	0	0.758244	0.902494	0.0988589	0	chr1	202000000	204000000	36	chr1	202000000	204000000	-1.74199	chr1	202000000	204000000	0	1	0	0	0	0	0
	chr1	204000000	206000000	0.24097	0.392225	0.307303	1	0.382434	0.396322	0.967349	0.219632	0.442105	0.355444	0.23585	0.197726	0.725822	0.949141	0	0	chr1	204000000	206000000	34	chr1	204000000	206000000	-2.02463	chr1	204000000	206000000	0	1	0	0	0	0	0
	chr1	206000000	208000000	0.451995	0.197561	0.561585	0.582975	0.526359	1	0.736042	0.816003	0.720864	0.428555	0.405862	0.158626	0.597744	0.517666	0	0	chr1	206000000	208000000	30	chr1	206000000	208000000	-0.633548	chr1	206000000	208000000	0	0.6	0	0.4	0	0	0
	chr1	208000000	210000000	0.350195	0.395242	1	0.339309	0.1845	0.200025	0.48324	0.620765	0.306639	0.0923654	0.158957	0	0.383537	0.313058	0.09633	0	chr1	208000000	210000000	12	chr1	208000000	210000000	0.00655399	chr1	208000000	210000000	0	0	0	1	0	0	0
	chr1	210000000	212000000	0.597793	0.05177	0.358463	0.80124	0.153627	0.525716	0.88349	1	0.665782	0.392136	0.587181	0.297915	0.806573	0.829005	0	0	chr1	210000000	212000000	13	chr1	210000000	212000000	0.0893249	chr1	210000000	212000000	0	0.25	0	0.75	0	0	0
	chr1	212000000	214000000	0.409784	0.493144	1	0.621535	0.455964	0.33663	0.545017	0.370623	0.0432012	0.275486	0.433094	0	0.502868	0.632788	0.0867946	0	chr1	212000000	214000000	19	chr1	212000000	214000000	-0.647566	chr1	212000000	214000000	0	1	0	0	0	0	0
	chr1	214000000	216000000	0.62915	0.342042	0.35827	0.439565	0.0998277	1	0.630834	0.984418	0.809149	0.513495	0.426876	0.112353	0.534199	0.392817	0	0	chr1	214000000	216000000	8	chr1	214000000	216000000	0.690414	chr1	214000000	216000000	0	0.25	0.75	0	0	0	0
	chr1	216000000	218000000	0.153182	0.146584	0.305751	0.344379	0.124322	0.138842	0.374299	0.239327	0.155896	0.0593393	0.426709	1	0.572247	0.791144	0	0	chr1	216000000	218000000	4	chr1	216000000	218000000	1.59052	chr1	216000000	218000000	0	0	1	0	0	0	0
	chr1	218000000	220000000	0.422406	0.389937	0.247889	0.0862486	0.0494252	0.589397	0.266565	1	0.767298	0.281129	0.226357	0.00173021	0.225659	0.0967656	0	0	chr1	218000000	220000000	8	chr1	218000000	220000000	1.74919	chr1	218000000	220000000	0	0	1	0	0	0	0
	chr1	220000000	222000000	0.571345	0.264278	0.399117	0.596029	0.394162	1	0.588365	0.708282	0.763904	0.37928	0.473849	0.166756	0.575868	0.777097	0	0	chr1	220000000	222000000	17	chr1	220000000	222000000	0.514697	chr1	220000000	222000000	0	0	1	0	0	0	0
	chr1	222000000	224000000	0.583972	0.171994	0.249154	0.663311	0.398899	0.827066	1	0.913147	0.931012	0.376017	0.618296	0.169043	0.776647	0.625543	0	0	chr1	222000000	224000000	13	chr1	222000000	224000000	-0.155956	chr1	222000000	224000000	0	0	1	0	0	0	0
	chr1	224000000	226000000	0.394745	0	0.796368	0.323107	0.0752884	0.742698	0.718092	0.61035	0.132074	0.286406	0.17828	1	0.424417	0.164758	0.95935	0	chr1	224000000	226000000	14	chr1	224000000	226000000	-1.25193	chr1	224000000	226000000	0	0.25	0.05	0.7	0	0	0
	chr1	226000000	228000000	0.432703	0.770939	0.673909	0.354228	1	0.0143167	0.260068	0	0.15275	0.504665	0.375168	0.0333371	0.297986	0.422043	0.323564	0	chr1	226000000	228000000	22	chr1	226000000	228000000	-1.42122	chr1	226000000	228000000	0	0.5	0	0.5	0	0	0
	chr1	228000000	230000000	0.0403533	0.80455	0.352228	0.302253	1	0.0676124	0.133908	0	0.0596066	0.0599461	0.216052	0.345871	0.198022	0.40819	0.92627	0	chr1	228000000	230000000	30	chr1	228000000	230000000	-1.4377	chr1	228000000	230000000	0	1	0	0	0	0	0
	chr1	230000000	232000000	0.568398	0.444393	0.327988	0.962371	0.377895	0.707237	0.984496	0.518513	0.417985	0.45494	0.691121	0.0687034	0.935468	1	0	0	chr1	230000000	232000000	23	chr1	230000000	232000000	-1.14706	chr1	230000000	232000000	0	0.35	0	0	0.65	0	0
	chr1	232000000	234000000	0.866618	0.38056	0.696672	0.3091	0.282295	1	0.662875	0.749938	0.9795	0.480325	0.523509	0	0.597802	0.279525	0.265263	0	chr1	232000000	234000000	9	chr1	232000000	234000000	-1.04278	chr1	232000000	234000000	0	0	0	0	1	0	0
	chr1	234000000	236000000	0.500345	0.100307	0.365399	0.608974	0.00332755	0.962699	1	0.827762	0.574823	0.315094	0.382325	0.140254	0.663219	0.356217	0	0	chr1	234000000	236000000	18	chr1	234000000	236000000	-1.19672	chr1	234000000	236000000	0	0.65	0	0	0.35	0	0
	chr1	236000000	238000000	0.223963	0.172369	0.508882	0.366965	0.867627	0.557092	0.364173	0.19466	0.535605	0.297739	0.364113	1	0.399309	0.458626	0	0	chr1	236000000	238000000	13	chr1	236000000	238000000	-0.419366	chr1	236000000	238000000	0	0.3	0	0	0	0.7	0
	chr1	238000000	240000000	0.667075	0	0.305323	0.0482424	0.142751	1	0.386506	0.855464	0.746671	0.335563	0.756154	0.100213	0.536273	0.158655	0.103841	0	chr1	238000000	240000000	4	chr1	238000000	240000000	1.58717	chr1	238000000	240000000	0	0	0	0	0	1	0
	chr1	240000000	242000000	0.393638	0.149541	0.753447	0.260255	0.760458	0.499526	0.400419	1	0.771034	0.149463	0.228915	0.211753	0.385699	0.346594	0	0	chr1	240000000	242000000	11	chr1	240000000	242000000	1.2606	chr1	240000000	242000000	0	0	0	0	0	1	0
	chr1	242000000	244000000	0.790107	0.393106	0.911314	0.734491	0.250988	0.921953	0.766823	0.544806	0.612598	0.792101	1	0.306313	0.771748	0.555864	0	0	chr1	242000000	244000000	8	chr1	242000000	244000000	-0.290657	chr1	242000000	244000000	0	0.15	0	0	0	0.85	0
	chr1	244000000	246000000	0.166178	0.452197	0.871962	0.247192	1	0.334359	0.301167	0.491343	0.0915333	0	0.0731136	0.106434	0.189964	0.137495	0.304933	0	chr1	244000000	246000000	13	chr1	244000000	246000000	-1.13702	chr1	244000000	246000000	0	1	0	0	0	0	0
	chr1	246000000	248000000	0.190506	0.565539	0.575061	0.0247447	0.519643	0.0643354	0	0.0506634	0.199769	0.395966	0.22351	1	0.0451182	0.019326	0.844303	0	chr1	246000000	248000000	27	chr1	246000000	248000000	-0.351631	chr1	246000000	248000000	0	1	0	0	0	0	0
	chr1	248000000	249250621	0.0514397	0.381932	0.0990098	0.189053	1	0.0513711	0.0981416	0.0157744	0	0.0599756	0.214072	0.317971	0.166798	0.18549	0.0162314	0	chr1	248000000	249250621	40	chr1	248000000	249250621	0.75915	chr1	248000000	249250621	0	0.62531	0	0	0	0	0
	chr2	0	2000000	0.0641046	1	0.13087	0.173999	0.329644	0.177368	0.152168	0.0429466	0.133198	0	0.196468	0.625371	0.244969	0.264964	0.0865592	0	chr2	0	2000000	10	chr2	0	2000000	-1.33786	chr2	0	2000000	0	1	0	0	0	0	0
	chr2	2000000	4000000	0.163912	0.801652	1	0.22138	0.187138	0.0268873	0.103165	0	0.00976054	0.0324647	0.237683	0.267908	0.170219	0.267728	0.212721	0	chr2	2000000	4000000	10	chr2	2000000	4000000	-0.309432	chr2	2000000	4000000	0	1	0	0	0	0	0
	chr2	4000000	6000000	0.322024	0.288069	0.057408	0	0.167583	0.0383985	0.0321107	0.0259384	0.0378895	0.21009	0.366615	1	0.177555	0.118177	0.158867	0	chr2	4000000	6000000	3	chr2	4000000	6000000	1.16281	chr2	4000000	6000000	0	0.2	0	0	0.8	0	0
	chr2	6000000	8000000	0.463468	0.11442	0.591491	0.185437	0	1	0.534641	0.654359	0.998419	0.429427	0.953302	0.210549	0.74719	0.518123	0.422834	0	chr2	6000000	8000000	8	chr2	6000000	8000000	0.574227	chr2	6000000	8000000	0	0.45	0	0	0.55	0	0
	chr2	8000000	10000000	0.311181	0.114027	0.33117	0.636738	1	0.487474	0.946086	0.321279	0.279899	0.407888	0.400348	0.786743	0.6966	0.522441	0	0	chr2	8000000	10000000	12	chr2	8000000	10000000	-0.941523	chr2	8000000	10000000	0	1	0	0	0	0	0
	chr2	10000000	12000000	0.147433	0.0356012	0	0.624651	0.381618	0.525414	0.842568	0.0985953	0.138878	0.207937	0.353006	1	0.674158	0.660847	0.181557	0	chr2	10000000	12000000	25	chr2	10000000	12000000	-1.43806	chr2	10000000	12000000	0	1	0	0	0	0	0
	chr2	12000000	14000000	0.550296	0.0192185	0.463165	0.107518	0.244954	0.520038	0.479409	0.623632	1	0.447228	0.663908	0.189071	0.502918	0.158847	0	0	chr2	12000000	14000000	3	chr2	12000000	14000000	1.34223	chr2	12000000	14000000	0	0.1	0	0	0	0.9	0
	chr2	14000000	16000000	0.515396	0.252084	0.276087	0.722693	0.076437	0.593807	0.759872	0.63196	0.340749	0.259648	1	0.547495	0.97802	0.919248	0	0	chr2	14000000	16000000	3	chr2	14000000	16000000	1.09997	chr2	14000000	16000000	0	0	0	0	0	1	0
	chr2	16000000	18000000	0.146377	0.15658	0.0770262	0.214369	0	0.320619	0.373488	0.223265	0.176353	0.103759	0.380686	1	0.47864	0.499757	0.30397	0	chr2	16000000	18000000	8	chr2	16000000	18000000	0.294912	chr2	16000000	18000000	0	0.65	0	0	0	0.35	0
	chr2	18000000	20000000	0.297225	0.384847	0.112145	0	1	0.789283	0.236798	0.467459	0.81885	0.0449108	0.255448	0.463817	0.341295	0.264954	0.249769	0	chr2	18000000	20000000	6	chr2	18000000	20000000	1.69946	chr2	18000000	20000000	0	0.6	0	0	0	0.4	0
	chr2	20000000	22000000	0.125844	1	0.188287	0.280377	0	0.31582	0.334863	0.237069	0.207303	0.0587221	0.182	0.0734318	0.285278	0.252936	0.0453858	0	chr2	20000000	22000000	13	chr2	20000000	22000000	0.264244	chr2	20000000	22000000	0	0	0	0	0	1	0
	chr2	22000000	24000000	0.300761	0.05852	0.113799	0.14913	0.264695	0.125099	0.441309	0.375037	0.288138	0.199925	0.71225	1	0.578113	0.311617	0	0	chr2	22000000	24000000	2	chr2	22000000	24000000	0.901219	chr2	22000000	24000000	0	0	0	0	0	1	0
	chr2	24000000	26000000	0.244039	0.215801	0.0701335	0.78217	0	0.206997	0.579036	0.146573	0.202869	0.278071	0.461304	0.0571461	0.644514	1	0	0	chr2	24000000	26000000	23	chr2	24000000	26000000	-1.43961	chr2	24000000	26000000	0	1	0	0	0	0	0
	chr2	26000000	28000000	0.0147846	0.280546	0.297475	0.744688	1	0.167792	0.501895	0.0914598	0.0939398	0.03322	0	0.0465125	0.358875	0.676983	0.104813	0	chr2	26000000	28000000	54	chr2	26000000	28000000	-1.5772	chr2	26000000	28000000	0	0.95	0	0.05	0	0	0
	chr2	28000000	30000000	0.350435	0.0696134	0.543399	0.291908	0.190127	0.917683	0.632764	1	0.79306	0.339387	0.295788	0	0.433369	0.158168	0.0748866	0	chr2	28000000	30000000	18	chr2	28000000	30000000	-0.494712	chr2	28000000	30000000	0	0	0	1	0	0	0
	chr2	30000000	32000000	0.461049	0.217947	0.0289782	0.45798	0.129169	0.629579	0.74282	0.768668	0.624408	0.584686	1	0.381077	0.862692	0.589361	0	0	chr2	30000000	32000000	10	chr2	30000000	32000000	-0.215009	chr2	30000000	32000000	0	1	0	0	0	0	0
	chr2	32000000	34000000	0.502476	0.92709	0.848465	0.654759	1	0.371765	0.625611	0.504746	0.34714	0.407334	0.458229	0	0.598462	0.613675	0	0	chr2	32000000	34000000	16	chr2	32000000	34000000	-0.152548	chr2	32000000	34000000	0	0.05	0	0	0	0.95	0
	chr2	34000000	36000000	0.612317	0.292809	0.285847	0.070757	0.637242	0.588764	0.386959	0.478775	0.619683	0.404411	1	0.234998	0.791823	0.150895	0	0	chr2	34000000	36000000	0	chr2	34000000	36000000	1.42685	chr2	34000000	36000000	0	0	0	0	0	1	0
	chr2	36000000	38000000	0.529106	0.393426	0.655678	0.409526	0.0257984	0.833154	0.620525	0.944807	1	0.393084	0.221912	0	0.40516	0.347012	0.0773963	0	chr2	36000000	38000000	15	chr2	36000000	38000000	-0.492727	chr2	36000000	38000000	0	0.7	0	0	0	0.3	0
	chr2	38000000	40000000	0.365172	0	0.244808	0.455941	0.280667	0.533041	0.543745	0.581015	1	0.367618	0.394493	0.565857	0.478138	0.416348	0.0151077	0	chr2	38000000	40000000	19	chr2	38000000	40000000	-1.32332	chr2	38000000	40000000	0	0.3	0	0	0.7	0	0
	chr2	40000000	42000000	0.0946993	1	0.208444	0.00375984	0.0220166	0.0837216	0.0370723	0.124576	0.129885	0.040122	0.074253	0.118796	0.0660845	0	0.0950434	0	chr2	40000000	42000000	3	chr2	40000000	42000000	1.46608	chr2	40000000	42000000	0	0.1	0	0	0.9	0	0
	chr2	42000000	44000000	0.377681	0.359335	0.342048	0.535202	0.115339	0.671268	1	0.663484	0.852236	0.331484	0.389011	0	0.746406	0.511721	0.11985	0	chr2	42000000	44000000	14	chr2	42000000	44000000	-1.6679	chr2	42000000	44000000	0	1	0	0	0	0	0
	chr2	44000000	46000000	0.341905	0	0.290285	0.743411	0.488612	0.362113	0.855585	0.378175	0.359941	0.325309	0.675594	0.581944	0.900779	1	0.128218	0	chr2	44000000	46000000	14	chr2	44000000	46000000	-1.56151	chr2	44000000	46000000	0	1	0	0	0	0	0
	chr2	46000000	48000000	0.350927	0	0.277619	0.547573	0.747011	0.575858	1	0.6476	0.594829	0.34524	0.398799	0.304429	0.658931	0.322636	0.249591	0	chr2	46000000	48000000	18	chr2	46000000	48000000	-1.53393	chr2	46000000	48000000	0	0.9	0.1	0	0	0	0
	chr2	48000000	50000000	0.527973	0.0859942	0.283265	0.70218	1	0.397249	0.713413	0.64409	0.556757	0.70406	0.769953	0.275545	0.664882	0.57399	0	0	chr2	48000000	50000000	9	chr2	48000000	50000000	0.310748	chr2	48000000	50000000	0	0	1	0	0	0	0
	chr2	50000000	52000000	0.621304	0.743189	0.207302	0.203643	0	0.213132	0.354017	0.343751	0.237721	0.170051	0.924048	0.0240631	1	0.853663	0	0	chr2	50000000	52000000	1	chr2	50000000	52000000	1.10227	chr2	50000000	52000000	0	0	1	0	0	0	0
	chr2	52000000	54000000	0.849184	0.538023	0.339304	0.121602	0.0874222	0.477881	0.419927	1	0.470358	0.241845	0.769278	0	0.577587	0.206118	0.164558	0	chr2	52000000	54000000	2	chr2	52000000	54000000	1.37459	chr2	52000000	54000000	0	0.55	0.45	0	0	0	0
	chr2	54000000	56000000	0.165898	0.402262	1	0.471324	0.392665	0.365148	0.4647	0.272381	0.17352	0	0.100657	0.144855	0.310812	0.33101	0.342481	0	chr2	54000000	56000000	21	chr2	54000000	56000000	-0.850287	chr2	54000000	56000000	0	0.5	0.5	0	0	0	0
	chr2	56000000	58000000	0.472181	0	0.216716	0.0192668	0.0236061	0.38058	0.333727	1	0.659377	0.250685	0.479018	0.43735	0.432014	0.199629	0.0211499	0	chr2	56000000	58000000	5	chr2	56000000	58000000	1.39272	chr2	56000000	58000000	0	0	1	0	0	0	0
	chr2	58000000	60000000	0.505598	0.243758	1	0.294602	0.115213	0.207545	0.258357	0.545043	0.371759	0.300147	0.474671	0.198159	0.376631	0.316504	0	0	chr2	58000000	60000000	3	chr2	58000000	60000000	0.534216	chr2	58000000	60000000	0	0	1	0	0	0	0
	chr2	60000000	62000000	0.0656666	1	0.179673	0.120994	0.0378364	0.0416179	0.0343772	0	0.0172751	0.00416009	0.042295	0.287792	0.0550942	0.110648	0.0114061	0	chr2	60000000	62000000	14	chr2	60000000	62000000	-0.975231	chr2	60000000	62000000	0	0.35	0.65	0	0	0	0
	chr2	62000000	64000000	0.224251	0.51458	0.160695	0.0246021	0.0589766	0.21882	0	0.115266	0.180924	0.0627215	0.231415	0.315749	0.0745838	0.0298865	1	0	chr2	62000000	64000000	12	chr2	62000000	64000000	-1.52885	chr2	62000000	64000000	0	1	0	0	0	0	0
	chr2	64000000	66000000	0.211317	0.115068	0.0991549	0.995205	0.283485	0.760732	1	0.253574	0.502639	0.0702485	0.155691	0	0.620081	0.512699	0.516773	0	chr2	64000000	66000000	15	chr2	64000000	66000000	-1.51458	chr2	64000000	66000000	0	0.05	0	0	0.95	0	0
	chr2	66000000	68000000	0.54468	0.217213	0.167644	0.260809	0.260957	0.633627	0.519331	1	0.303963	0.0358671	0.752504	0.213598	0.68404	0.407008	0	0	chr2	66000000	68000000	5	chr2	66000000	68000000	0.304222	chr2	66000000	68000000	0	0	0	0	1	0	0
	chr2	68000000	70000000	0.418767	0.27759	0.210181	0.411957	0.574992	0.118295	0.703306	0.500382	0.436989	0	0.140555	1	0.447308	0.306246	0.0925418	0	chr2	68000000	70000000	20	chr2	68000000	70000000	-0.615465	chr2	68000000	70000000	0	0.7	0	0	0.3	0	0
	chr2	70000000	72000000	0.221294	0.59048	0.889486	0.962528	0.339194	0.620615	0.737491	0.400776	0.332751	0.164539	0.237536	0.173	0.603534	1	0	0	chr2	70000000	72000000	29	chr2	70000000	72000000	-1.52605	chr2	70000000	72000000	0	0.75	0	0	0.25	0	0
	chr2	72000000	74000000	0.351767	0.76467	0.65727	0.529004	0.0220306	0.38558	0.271795	0.063878	0	0.264604	0.704698	0.0905998	0.585782	1	0.199872	0	chr2	72000000	74000000	17	chr2	72000000	74000000	-1.05624	chr2	72000000	74000000	0	0.25	0	0	0.75	0	0
	chr2	74000000	76000000	0.0713921	0.710372	0.50735	0.447771	0.261051	0.128102	0.208189	0.0532302	0.0430255	0.0128958	0	0.0202984	0.16171	0.354162	1	0	chr2	74000000	76000000	41	chr2	74000000	76000000	-1.13514	chr2	74000000	76000000	0	0.5	0.5	0	0	0	0
	chr2	76000000	78000000	0.506512	0.423484	0.175449	0.0137051	0.235257	0.822531	0.188741	0.597093	0.141155	0.145601	1	0.13345	0.707251	0.178942	0	0	chr2	76000000	78000000	1	chr2	76000000	78000000	0.652256	chr2	76000000	78000000	0	0	1	0	0	0	0
	chr2	78000000	80000000	0.629722	0	0.312189	0.0898178	0.0760957	0.372783	0.255497	0.790166	0.619218	0.38613	1	0.192956	0.77646	0.363149	0.227965	0	chr2	78000000	80000000	8	chr2	78000000	80000000	0.908653	chr2	78000000	80000000	0	0	1	0	0	0	0
	chr2	80000000	82000000	0.284506	1	0.353403	0	0.58855	0.37019	0.124345	0.315059	0.47968	0.175947	0.37433	0.30928	0.312352	0.0877832	0.244564	0	chr2	80000000	82000000	2	chr2	80000000	82000000	0.763218	chr2	80000000	82000000	0	0	1	0	0	0	0
	chr2	82000000	84000000	0.335493	0	0.0459636	0.0159534	0.232658	0.097595	0.140731	0.319263	0.265892	0.231293	0.402407	1	0.323846	0.153281	0.0035437	0	chr2	82000000	84000000	1	chr2	82000000	84000000	0.973449	chr2	82000000	84000000	0	0.35	0.65	0	0	0	0
	chr2	84000000	86000000	0.203665	0.356521	0.592915	1	0.0552561	0.502867	0.887404	0.272092	0.173817	0.133356	0.269673	0	0.643746	0.900971	0.168816	0	chr2	84000000	86000000	24	chr2	84000000	86000000	-0.689718	chr2	84000000	86000000	0	1	0	0	0	0	0
	chr2	86000000	88000000	0.432785	0.160891	1	0.0381672	0.607383	0.454237	0.0732035	0.191891	0.857409	0.599115	0.258895	0	0.12093	0.0265472	0.0671476	0	chr2	86000000	88000000	21	chr2	86000000	88000000	-1.13558	chr2	86000000	88000000	0	1	0	0	0	0	0
	chr2	88000000	90000000	0.236889	0.496881	0.0858562	0.176034	0.41245	0.26408	0.207799	0.231346	0.102092	1	0.46788	0.0209734	0.295905	0.279668	0	0	chr2	88000000	90000000	12	chr2	88000000	90000000	-1.0772	chr2	88000000	90000000	0	1	0	0	0	0	0
	chr2	90000000	92000000	0.33044	0.466043	0.0291129	0.0059178	0.310655	0.00827051	0	0.00229187	0.0172425	0.392583	0.14191	1	0.0625311	0.0703674	0.829048	0	chr2	90000000	92000000	2	chr2	90000000	92000000	-0.795357	chr2	90000000	92000000	0.75	0.25	0	0	0	0	0
	chr2	92000000	94000000	0.427705	0.661372	0	0.0027548	0.0478138	0.177206	0.0451315	0.120932	0.24237	0.579484	0.243276	1	0.132982	0.112237	0.684825	0	chr2	92000000	94000000	1	chr2	92000000	94000000	0.059223	chr2	92000000	94000000	1	0	0	0	0	0	0
	chr2	94000000	96000000	0.0932779	0.781449	0.329851	0.0454035	1	0	0.0217688	0.00900248	0.00768888	0.115686	0.0952098	0.811235	0.0594872	0.0992982	0.944972	0	chr2	94000000	96000000	10	chr2	94000000	96000000	-0.884417	chr2	94000000	96000000	1	0	0	0	0	0	0
	chr2	96000000	98000000	0.64535	0.266595	0.349619	0.957215	0.0631339	0.540095	0.661404	0.521126	0.507849	0.653685	0.687141	0	0.691753	1	0.119825	0	chr2	96000000	98000000	30	chr2	96000000	98000000	-1.18927	chr2	96000000	98000000	0.4	0.6	0	0	0	0	0
	chr2	98000000	100000000	0.291406	0.3804	0	0.584492	0.0226048	0.666523	0.313103	0.00731422	0.292438	0.556432	1	0.0422773	0.570748	0.69422	0.175498	0	chr2	98000000	100000000	22	chr2	98000000	100000000	-1.01433	chr2	98000000	100000000	0	1	0	0	0	0	0
	chr2	100000000	102000000	0.142705	1	0.0882161	0.0835891	0.0221432	0.254786	0.221258	0.222507	0.153115	0.088662	0.0982476	0	0.156057	0.0364136	0.0447435	0	chr2	100000000	102000000	15	chr2	100000000	102000000	-1.12184	chr2	100000000	102000000	0	1	0	0	0	0	0
	chr2	102000000	104000000	0.125426	0.186537	0	0.231664	0.796691	1	0.731533	0.502882	0.540416	0.138908	0.382232	0.328789	0.677709	0.427605	0.117577	0	chr2	102000000	104000000	14	chr2	102000000	104000000	-0.169649	chr2	102000000	104000000	0	0.35	0	0	0.65	0	0
	chr2	104000000	106000000	0.520497	0.254382	0.168118	0.735978	0	0.0871271	0.560342	0.392386	0.277548	0.269259	0.417503	0	0.681266	1	0.0331348	0	chr2	104000000	106000000	10	chr2	104000000	106000000	-0.0186635	chr2	104000000	106000000	0	0	0	0	1	0	0
	chr2	106000000	108000000	0.421186	0	0.42966	0.230272	0.353099	0.764823	0.458966	0.754521	1	0.378215	0.533277	0.342348	0.457261	0.325295	0.04149	0	chr2	106000000	108000000	8	chr2	106000000	108000000	-0.53773	chr2	106000000	108000000	0	0.75	0	0.25	0	0	0
	chr2	108000000	110000000	1	0.0842193	0.296784	0.48625	0.294894	0.773519	0.675533	0.697776	0.692551	0.818531	0.845222	0	0.704553	0.47766	0.126178	0	chr2	108000000	110000000	16	chr2	108000000	110000000	-0.430864	chr2	108000000	110000000	0	0	0	1	0	0	0
	chr2	110000000	112000000	0.0262796	0.0635454	0.017541	0.00978487	1	0.0751862	0.0298421	0.0422956	0.0650046	0.024887	0.022104	0.108735	0.0286114	0.0307607	0	0	chr2	110000000	112000000	13	chr2	110000000	112000000	-1.4193	chr2	110000000	112000000	0	0.9	0	0.1	0	0	0
	chr2	112000000	114000000	0.762735	0.106227	0.569102	0.729278	0.200646	0.938445	1	0.815515	0.638834	0.628205	0.604808	0.26805	0.705124	0.553613	0	0	chr2	112000000	114000000	26	chr2	112000000	114000000	-1.14277	chr2	112000000	114000000	0	1	0	0	0	0	0
	chr2	114000000	116000000	0.0918087	0.626069	0.332778	0.053143	1	0.244893	0.0381755	0.0897127	0.155516	0	0.0768777	0.951926	0.0461756	0.121917	0.418826	0	chr2	114000000	116000000	16	chr2	114000000	116000000	0.196243	chr2	114000000	116000000	0	0.2	0	0	0.8	0	0
	chr2	116000000	118000000	0.62908	0.313644	0.7795	0	0.13856	0.358211	0.0597035	0.21185	0.865375	0.489564	1	0.770391	0.755003	0.283161	0.0579184	0	chr2	116000000	118000000	1	chr2	116000000	118000000	1.08089	chr2	116000000	118000000	0	0	0	0	1	0	0
	chr2	118000000	120000000	0.112898	0.636259	0.141073	0.245162	0.212246	0.0389269	0.0993	0	0.224831	0.0277071	0.302355	1	0.343803	0.601986	0.852495	0	chr2	118000000	120000000	7	chr2	118000000	120000000	-0.525259	chr2	118000000	120000000	0	0.6	0	0	0.4	0	0
	chr2	120000000	122000000	0.228378	1	0.367345	0.454212	0.1848	0.514589	0.544425	0	0.100667	0.260099	0.571088	0.58517	0.634155	0.724578	0.0155832	0	chr2	120000000	122000000	15	chr2	120000000	122000000	-1.58288	chr2	120000000	122000000	0	1	0	0	0	0	0
	chr2	122000000	124000000	0.617361	0	0.303842	0.553392	0.313736	0.594143	0.672936	1	0.363383	0.517971	0.771187	0.66665	0.697543	0.594046	0.00317534	0	chr2	122000000	124000000	6	chr2	122000000	124000000	0.0521165	chr2	122000000	124000000	0	0.2	0	0	0.8	0	0
	chr2	124000000	126000000	0.378852	1	0.165451	0.0168127	0	0.307106	0.161238	0.276711	0.252724	0.228771	0.546773	0.933478	0.437828	0.188184	0.0341512	0	chr2	124000000	126000000	1	chr2	124000000	126000000	1.12306	chr2	124000000	126000000	0	0	0	0	1	0	0
	chr2	126000000	128000000	0.530329	0	0.423589	0.443471	0.356418	0.664968	0.653403	0.755151	0.502782	0.366956	0.796201	0.541794	0.912887	1	0.264996	0	chr2	126000000	128000000	3	chr2	126000000	128000000	0.67461	chr2	126000000	128000000	0	0	0	0	1	0	0
	chr2	128000000	130000000	0.116946	0.213467	0.00946593	0.832631	0.00304328	0.450827	0.574788	0.0505163	0.179923	0.186762	0.585375	0.0628698	0.616782	1	0	0	chr2	128000000	130000000	15	chr2	128000000	130000000	-1.18625	chr2	128000000	130000000	0	0.05	0	0	0.95	0	0
	chr2	130000000	132000000	0.117654	0.48756	0.125548	0.658792	0	0.00968455	0.327368	0.0934239	0.118239	0.0673101	0.275883	0.10725	0.456775	1	0.172387	0	chr2	130000000	132000000	25	chr2	130000000	132000000	-0.731675	chr2	130000000	132000000	0	1	0	0	0	0	0
	chr2	132000000	134000000	0.238814	0.456799	0.086739	0.0307624	0.235488	0.051588	0	0.0326791	0.0932717	0.3821	0.213015	1	0.082981	0.0936688	0.262307	0	chr2	132000000	134000000	18	chr2	132000000	134000000	0.45021	chr2	132000000	134000000	0	0.25	0	0.75	0	0	0
	chr2	134000000	136000000	0.395548	0.244904	0.250322	0.105243	0.336674	1	0.331279	0.283219	0.503904	0.228857	0.369785	0.592125	0.348324	0.243823	0	0	chr2	134000000	136000000	10	chr2	134000000	136000000	-0.22942	chr2	134000000	136000000	0	0.45	0	0.55	0	0	0
	chr2	136000000	138000000	0.640114	1	0.536413	0.515519	0.0860308	0.682798	0.4814	0.413541	0.41473	0.534724	0.902737	0	0.656182	0.484439	0.0371841	0	chr2	136000000	138000000	10	chr2	136000000	138000000	0.16497	chr2	136000000	138000000	0	0.4	0.6	0	0	0	0
	chr2	138000000	140000000	0.967376	0.347415	0.573902	0.288376	0.224079	1	0.530213	0.906902	0.689052	0.536025	0.814562	0.268155	0.679595	0.329193	0	0	chr2	138000000	140000000	5	chr2	138000000	140000000	1.15937	chr2	138000000	140000000	0	0	1	0	0	0	0
	chr2	140000000	142000000	0.444009	0	0.32124	0.166469	0	0.294909	0.513527	0.219658	0.282581	0.188482	0.79311	0.482655	1	0.4614	0.222041	0	chr2	140000000	142000000	1	chr2	140000000	142000000	1.44943	chr2	140000000	142000000	0	0	1	0	0	0	0
	chr2	142000000	144000000	0.83825	0.335719	0.0690965	0	0.820227	0.087179	0.394623	1	0.729134	0.175417	0.529496	0.496667	0.572746	0.281047	0.323671	0	chr2	142000000	144000000	3	chr2	142000000	144000000	1.6024	chr2	142000000	144000000	0	0.9	0.1	0	0	0	0
	chr2	144000000	146000000	0.439831	0	0.472499	0.249088	0.167354	0.315124	0.537856	0.907176	0.60048	0.329855	0.568186	1	0.600607	0.299944	0.284348	0	chr2	144000000	146000000	5	chr2	144000000	146000000	0.683295	chr2	144000000	146000000	0	0.05	0.95	0	0	0	0
	chr2	146000000	148000000	0.592802	0.0845068	0.486314	0.058844	0.118473	0.307056	0.514855	1	0.719289	0.262873	0.673444	0.480837	0.603791	0.0931712	0	0	chr2	146000000	148000000	1	chr2	146000000	148000000	1.2768	chr2	146000000	148000000	0	0	1	0	0	0	0
	chr2	148000000	150000000	0.564449	0.742041	0	0.432875	0.36862	0.293506	0.325238	0.29393	0.264427	0.524855	0.717973	1	0.588325	0.766687	0.23106	0	chr2	148000000	150000000	6	chr2	148000000	150000000	-0.28921	chr2	148000000	150000000	0	0.6	0.35	0.05	0	0	0
	chr2	150000000	152000000	0.668646	0.223269	0.797755	0.190425	0.283211	0.668418	0.416632	1	0.699429	0.370281	0.435806	0.15662	0.418033	0.220901	0	0	chr2	150000000	152000000	4	chr2	150000000	152000000	-0.103283	chr2	150000000	152000000	0	0.75	0	0.25	0	0	0
	chr2	152000000	154000000	0.424846	0	1	0.962505	0.176075	0.860371	0.995357	0.601321	0.309803	0.186311	0.602173	0.264519	0.904498	0.91806	0.017867	0	chr2	152000000	154000000	13	chr2	152000000	154000000	-0.765246	chr2	152000000	154000000	0	1	0	0	0	0	0
	chr2	154000000	156000000	0.337091	0.686229	0.0208595	0	0.783467	0.285086	0.192393	0.258816	0.392448	0.230263	0.72536	1	0.605062	0.529685	0.287412	0	chr2	154000000	156000000	4	chr2	154000000	156000000	1.42366	chr2	154000000	156000000	0	0.45	0	0	0	0.55	0
	chr2	156000000	158000000	0.50957	1	0.191701	0.451924	0	0.234263	0.367494	0.432636	0.235759	0.104155	0.49659	0.54327	0.433061	0.442265	0.166559	0	chr2	156000000	158000000	2	chr2	156000000	158000000	1.06517	chr2	156000000	158000000	0	0	0	0	0	1	0
	chr2	158000000	160000000	0.700357	0.141154	0.0592399	0.216928	0	1	0.853878	0.807253	0.782609	0.511419	0.614069	0.463272	0.724837	0.276521	0.236612	0	chr2	158000000	160000000	11	chr2	158000000	160000000	-0.141387	chr2	158000000	160000000	0	0.1	0	0	0	0.9	0
	chr2	160000000	162000000	0.732061	0	0.493979	0.653828	0.20305	0.484405	1	0.976268	0.840213	0.402894	0.639518	0.34042	0.814935	0.42723	0.00351558	0	chr2	160000000	162000000	12	chr2	160000000	162000000	-0.69742	chr2	160000000	162000000	0	1	0	0	0	0	0
	chr2	162000000	164000000	0.443831	1	0.370627	0.311045	0.218103	0.362284	0.25109	0.334437	0.209525	0.277072	0.298773	0	0.334545	0.441436	0.0564796	0	chr2	162000000	164000000	11	chr2	162000000	164000000	1.46108	chr2	162000000	164000000	0	0.85	0	0	0	0.15	0
	chr2	164000000	166000000	0.676042	0.0158223	0.231517	0.381189	0.140355	0.784251	0.943061	1	0.826557	0.408698	0.446062	0.0335176	0.727913	0.369077	0	0	chr2	164000000	166000000	6	chr2	164000000	166000000	1.34914	chr2	164000000	166000000	0	0	0	0	0	1	0
	chr2	166000000	168000000	0.306259	0.233946	0.105106	0.169389	0	0.0742405	0.217984	0.323202	0.31321	0.174774	0.304165	1	0.304188	0.31483	0.227468	0	chr2	166000000	168000000	11	chr2	166000000	168000000	0.641463	chr2	166000000	168000000	0	0	0	0	0	1	0
	chr2	168000000	170000000	0.857188	0	0.237257	0.491675	0.329298	0.786733	0.726227	1	0.944999	0.642185	0.781626	0.705221	0.807533	0.768551	0.163891	0	chr2	168000000	170000000	12	chr2	168000000	170000000	-1.35143	chr2	168000000	170000000	0	0.15	0	0	0	0.85	0
	chr2	170000000	172000000	0.174507	0.29943	0.524165	0.195828	1	0	0.0883151	0.0308411	0.0669607	0.0987209	0.120854	0.0925538	0.156911	0.316629	0.139255	0	chr2	170000000	172000000	19	chr2	170000000	172000000	-1.34102	chr2	170000000	172000000	0	1	0	0	0	0	0
	chr2	172000000	174000000	0.831934	0.633565	0.70496	0.717117	0.79294	1	0.803713	0.601819	0.691942	0.831374	0.894864	0.548581	0.800752	0.779401	0	0	chr2	172000000	174000000	15	chr2	172000000	174000000	-1.42017	chr2	172000000	174000000	0	1	0	0	0	0	0
	chr2	174000000	176000000	0.164607	0.404748	0.687032	0	0.621355	0.28756	0.10605	0.19961	0.147563	0.100427	0.106863	1	0.124686	0.129654	0.423313	0	chr2	174000000	176000000	14	chr2	174000000	176000000	-1.59122	chr2	174000000	176000000	0	1	0	0	0	0	0
	chr2	176000000	178000000	0.281582	1	0.771155	0.562853	0.459686	0.0823628	0.327234	0.257418	0	0.0514435	0.28365	0.733006	0.462144	0.873706	0.385518	0	chr2	176000000	178000000	20	chr2	176000000	178000000	-0.273725	chr2	176000000	178000000	0	1	0	0	0	0	0
	chr2	178000000	180000000	0.232172	1	0.807307	0.394558	0.123973	0.359316	0.323967	0.199419	0	0.115355	0.131929	0.0898708	0.235933	0.343069	0.157947	0	chr2	178000000	180000000	19	chr2	178000000	180000000	0.182739	chr2	178000000	180000000	0	0	0	0	1	0	0
	chr2	180000000	182000000	0.777138	0.136422	0.238291	0.475516	0.565809	0.845113	0.710233	0.992733	1	0.701839	0.807451	0.0163657	0.781755	0.553593	0	0	chr2	180000000	182000000	5	chr2	180000000	182000000	1.37463	chr2	180000000	182000000	0	0.7	0	0	0.3	0	0
	chr2	182000000	184000000	0.722089	0.286047	0.175183	0.482062	0.135377	0.538899	0.573978	1	0.924214	0.381296	0.425228	0.793444	0.548569	0.533209	0	0	chr2	182000000	184000000	12	chr2	182000000	184000000	1.11069	chr2	182000000	184000000	0	0.5	0	0	0	0.5	0
	chr2	184000000	186000000	0.545505	0	0	0.125399	0	0.443527	0.310378	0.48317	0.211182	0.409014	1	0.112355	0.658659	0.335722	0	0	chr2	184000000	186000000	2	chr2	184000000	186000000	1.50576	chr2	184000000	186000000	0	0	0	0	0	1	0
	chr2	186000000	188000000	0.456398	0.834647	0.284745	0.358808	0.852212	0.479801	0.33566	0.461995	0.552943	0.317507	0.567652	1	0.502077	0.548362	0	0	chr2	186000000	188000000	5	chr2	186000000	188000000	1.37796	chr2	186000000	188000000	0	0	0	0	0	1	0
	chr2	188000000	190000000	0.312273	0	0.424169	0.053885	1	0.405682	0.188803	0.374986	0.473822	0.215641	0.185375	0.0527177	0.174036	0.00288068	0.086937	0	chr2	188000000	190000000	11	chr2	188000000	190000000	0.216173	chr2	188000000	190000000	0	0.3	0	0	0	0.7	0
	chr2	190000000	192000000	0.342134	0.0399504	0.332074	0.503218	0.642373	0.822505	0.593404	1	0.500111	0.309473	0.321818	0	0.463242	0.388796	0.099062	0	chr2	190000000	192000000	19	chr2	190000000	192000000	0.28677	chr2	190000000	192000000	0	0.95	0	0	0	0.05	0
	chr2	192000000	194000000	0.597605	0	0.178673	0.293558	0.0720684	0.523387	0.732159	1	0.746355	0.381072	0.355241	0.194574	0.586139	0.351082	0.0475765	0	chr2	192000000	194000000	6	chr2	192000000	194000000	1.0526	chr2	192000000	194000000	0	0	0	0	0	1	0
	chr2	194000000	196000000	0.750711	0.436973	0.832292	0.321542	0	0.863864	0.360471	1	0.363207	0.362762	0.929023	0.558	0.887723	0.815832	0	0	chr2	194000000	196000000	0	chr2	194000000	196000000	1.70183	chr2	194000000	196000000	0	0	0	0	0	1	0
	chr2	196000000	198000000	0.162697	1	0.278064	0.105508	0.106642	0.153395	0.161154	0.183298	0.125706	0.0632217	0.101279	0	0.130686	0.0670561	0.0245876	0	chr2	196000000	198000000	10	chr2	196000000	198000000	0.636805	chr2	196000000	198000000	0	0.3	0	0	0	0.7	0
	chr2	198000000	200000000	0.117626	0.447852	0.846333	0.641896	0.476736	0.0172702	0.34009	0	0.00182669	0.0939843	0.256693	1	0.375367	0.672052	0.445224	0	chr2	198000000	200000000	11	chr2	198000000	200000000	1.00626	chr2	198000000	200000000	0	1	0	0	0	0	0
	chr2	200000000	202000000	0.347012	0.0942515	0.95918	1	0.0221286	0.230097	0.731052	0.54589	0.381358	0.205553	0.330753	0.619322	0.612499	0.796527	0	0	chr2	200000000	202000000	20	chr2	200000000	202000000	-0.78234	chr2	200000000	202000000	0	1	0	0	0	0	0
	chr2	202000000	204000000	0.439808	0.341007	0.442216	1	0.240341	0.513957	0.77714	0.291184	0.273059	0.342415	0.515351	0.130921	0.649089	0.785669	0	0	chr2	202000000	204000000	25	chr2	202000000	204000000	-1.34651	chr2	202000000	204000000	0	0.65	0	0	0.35	0	0
	chr2	204000000	206000000	0.27917	0.0472087	0.088138	0.246339	1	0.500048	0.379452	0.581326	0.374447	0.138753	0.223349	0.111687	0.32806	0.239937	0	0	chr2	204000000	206000000	8	chr2	204000000	206000000	-0.576182	chr2	204000000	206000000	0	0.55	0	0	0.45	0	0
	chr2	206000000	208000000	0.421982	0	0.156492	0.75727	0.0240692	0.254874	0.780721	0.458561	0.251898	0.241826	0.603503	0.255478	0.848429	1	0.155231	0	chr2	206000000	208000000	20	chr2	206000000	208000000	-1.42825	chr2	206000000	208000000	0	1	0	0	0	0	0
	chr2	208000000	210000000	0.471206	0.0498082	0.256954	0.916762	0.5602	0.46915	1	0.623639	0.434965	0.334571	0.542008	0.245968	0.775561	0.692722	0	0	chr2	208000000	210000000	17	chr2	208000000	210000000	-0.522688	chr2	208000000	210000000	0	0.5	0.5	0	0	0	0
	chr2	210000000	212000000	0.608471	0.345282	0.231215	0.500972	0.0919197	0.972186	0.497843	0.849371	1	0.452706	0.652236	0.64634	0.626975	0.731111	0	0	chr2	210000000	212000000	9	chr2	210000000	212000000	0.990289	chr2	210000000	212000000	0	0	1	0	0	0	0
	chr2	212000000	214000000	0.714973	0	0.0961825	0.116304	0	1	0.606804	0.88179	0.67166	0.494662	0.648718	0.438623	0.823796	0.657147	0.0199285	0	chr2	212000000	214000000	5	chr2	212000000	214000000	1.75215	chr2	212000000	214000000	0	0	1	0	0	0	0
	chr2	214000000	216000000	0.795951	0.793554	0.502016	0.681617	0.287261	0.441493	0.696367	0.463971	0.277449	0.559543	0.93277	0.395947	0.883983	1	0	0	chr2	214000000	216000000	7	chr2	214000000	216000000	1.54275	chr2	214000000	216000000	0	0.35	0.65	0	0	0	0
	chr2	216000000	218000000	0.414169	0.276337	0.4428	0.439103	0	0.57158	0.617542	1	0.505379	0.242398	0.240768	0.0215232	0.472561	0.400956	0.0547483	0	chr2	216000000	218000000	15	chr2	216000000	218000000	-0.433124	chr2	216000000	218000000	0	1	0	0	0	0	0
	chr2	218000000	220000000	0.491325	0.0326809	0.219648	0.870932	0.243551	0.724339	0.788039	0.775713	0.626853	0.362733	0.460046	0	0.732222	1	0.197129	0	chr2	218000000	220000000	38	chr2	218000000	220000000	-0.968538	chr2	218000000	220000000	0	1	0	0	0	0	0
	chr2	220000000	222000000	0.399243	0	0.260513	1	0.173904	0.638475	0.736965	0.830615	0.590368	0.315271	0.372822	0.503179	0.673517	0.922798	0.0738702	0	chr2	220000000	222000000	29	chr2	220000000	222000000	0.26867	chr2	220000000	222000000	0	0.75	0	0	0	0.25	0
	chr2	222000000	224000000	0.178532	0.295117	0.0494595	0.140368	1	0.22901	0.342209	0.345798	0.338344	0	0.0789442	0.269552	0.2748	0.267908	0.030506	0	chr2	222000000	224000000	8	chr2	222000000	224000000	0.271926	chr2	222000000	224000000	0	0	0	0	0	1	0
	chr2	224000000	226000000	0.274963	0.0598298	0.1524	0.18983	0.380655	0.54923	0.438174	0.526466	1	0.22752	0.221124	0	0.336207	0.212137	0.022674	0	chr2	224000000	226000000	9	chr2	224000000	226000000	0.722321	chr2	224000000	226000000	0	0.4	0	0	0	0.6	0
	chr2	226000000	228000000	0.0905139	0.0265325	0.179842	0.0145817	1	0.302001	0.0775703	0.204836	0.273346	0.0704941	0.0598721	0.0188912	0.0582555	0	0.0274504	0	chr2	226000000	228000000	6	chr2	226000000	228000000	1.49501	chr2	226000000	228000000	0	0.05	0.95	0	0	0	0
	chr2	228000000	230000000	0.15903	0.841543	1	0.0683649	0.378892	0.0807639	0.322898	0.317107	0.0802815	0	0.253758	0.60264	0.31781	0.186243	0.145341	0	chr2	228000000	230000000	13	chr2	228000000	230000000	1.15719	chr2	228000000	230000000	0	0	1	0	0	0	0
	chr2	230000000	232000000	0.609173	0.517603	0.659923	0.686403	0.214791	1	0.694506	0.546102	0.61402	0.498579	0.542982	0	0.75584	0.929797	0.209191	0	chr2	230000000	232000000	19	chr2	230000000	232000000	0.181684	chr2	230000000	232000000	0	0.5	0.5	0	0	0	0
	chr2	232000000	234000000	0.0717431	1	0.233859	0.44762	0.292449	0.200283	0.432575	0.0921351	0	0.0291427	0.132001	0.641681	0.340549	0.375273	0.497353	0	chr2	232000000	234000000	34	chr2	232000000	234000000	-1.58285	chr2	232000000	234000000	0	1	0	0	0	0	0
	chr2	234000000	236000000	0.358826	0.821297	0.605327	0.088633	0.512475	0.787249	0.305682	1	0.901016	0.159719	0.153929	0.164792	0.202527	0	0.357779	0	chr2	234000000	236000000	24	chr2	234000000	236000000	-1.06474	chr2	234000000	236000000	0	0.8	0	0	0.2	0	0
	chr2	236000000	238000000	0.42439	0	0.241218	0.408717	0.553301	1	0.862229	0.739562	0.686279	0.236407	0.604958	0.488704	0.763579	0.561033	0.134769	0	chr2	236000000	238000000	6	chr2	236000000	238000000	-1.40696	chr2	236000000	238000000	0	0.35	0	0	0.65	0	0
	chr2	238000000	240000000	0.319624	0	0.297341	0.428753	0.399016	1	0.545566	0.50185	0.656364	0.268921	0.369798	0.0901486	0.471401	0.448234	0.0633158	0	chr2	238000000	240000000	25	chr2	238000000	240000000	-1.32948	chr2	238000000	240000000	0	1	0	0	0	0	0
	chr2	240000000	242000000	0.476021	1	0.247531	0.871066	0.603169	0.556194	0.707104	0.24282	0.255506	0.468557	0.936617	0.908732	0.815165	0.860661	0	0	chr2	240000000	242000000	28	chr2	240000000	242000000	-1.14079	chr2	240000000	242000000	0	1	0	0	0	0	0
	chr2	242000000	243199373	0.310165	0	0.0352295	0.937075	0.296382	0.187596	0.351555	0.0787642	0.136017	0.323667	0.300964	0.848784	0.511999	1	0.820011	0	chr2	242000000	243199373	21	chr2	242000000	243199373	-1.44807	chr2	242000000	243199373	0	0.599687	0	0	0	0	0
	chr3	0	2000000	0.840385	0.185311	0.194835	0	0.0393253	0.528783	0.309407	1	0.949819	0.552149	0.958063	0.271004	0.785909	0.197461	0.344104	0	chr3	0	2000000	2	chr3	0	2000000	1.86308	chr3	0	2000000	0	0	0	0	1	0	0
	chr3	2000000	4000000	0.477287	0.216328	0.135376	0.716867	0	0.0694301	0.398218	0.184442	0.12421	0.280815	0.778393	0	0.809496	1	0	0	chr3	2000000	4000000	7	chr3	2000000	4000000	1.18582	chr3	2000000	4000000	0	0.6	0	0	0.4	0	0
	chr3	4000000	6000000	0.276192	0.475576	0.365941	0.959079	0.606563	0.241161	1	0.134172	0	0.0207873	0.558052	0.776805	0.776293	0.365076	0.0988604	0	chr3	4000000	6000000	9	chr3	4000000	6000000	0.642448	chr3	4000000	6000000	0	0	0	0	1	0	0
	chr3	6000000	8000000	0.137982	0.772859	0.10036	0	1	0.311922	0.0966848	0.0888084	0.118301	0.118022	0.268494	0.625618	0.224758	0.131216	0.254899	0	chr3	6000000	8000000	1	chr3	6000000	8000000	1.61099	chr3	6000000	8000000	0	0	0	0	1	0	0
	chr3	8000000	10000000	0.208541	0.182597	0.470574	1	0.437282	0.747198	0.852482	0.628609	0.290347	0.0988093	0.303918	0.04526	0.648718	0.772387	0	0	chr3	8000000	10000000	30	chr3	8000000	10000000	-0.87211	chr3	8000000	10000000	0	0.65	0	0	0.35	0	0
	chr3	10000000	12000000	0.0734849	0.420097	0.195727	1	0.667106	0.241214	0.952694	0.103191	0.124412	0	0.288051	0.226768	0.711581	0.7938	0.048085	0	chr3	10000000	12000000	24	chr3	10000000	12000000	-1.31065	chr3	10000000	12000000	0	0.9	0	0.1	0	0	0
	chr3	12000000	14000000	0.191498	0.688608	0.13434	0.864208	0	0.404067	0.830921	0.316773	0.367727	0.216047	0.432904	0.44927	0.800572	1	0.147645	0	chr3	12000000	14000000	18	chr3	12000000	14000000	-1.34168	chr3	12000000	14000000	0	0.35	0	0.65	0	0	0
	chr3	14000000	16000000	0.351176	0.793406	1	0.675222	0.691999	0.932431	0.708165	0.758336	0.460205	0.2895	0.287748	0	0.511864	0.577447	0.990892	0	chr3	14000000	16000000	27	chr3	14000000	16000000	-1.4644	chr3	14000000	16000000	0	1	0	0	0	0	0
	chr3	16000000	18000000	0.493756	0.23069	0.435042	0.234506	0	1	0.4625	0.78217	0.528845	0.283691	0.446518	0.133734	0.450881	0.296619	0.159547	0	chr3	16000000	18000000	8	chr3	16000000	18000000	-0.0175189	chr3	16000000	18000000	0	0.2	0.8	0	0	0	0
	chr3	18000000	20000000	0.0273412	1	0.105489	0.00995548	0.0738421	0.0999475	0.0391478	0.059163	0.0617028	0	0.16008	0.433761	0.131394	0.18053	0.601751	0	chr3	18000000	20000000	6	chr3	18000000	20000000	1.48094	chr3	18000000	20000000	0	0	1	0	0	0	0
	chr3	20000000	22000000	0.44307	0	0.244709	0.782078	0	0.634026	0.910015	0.614508	0.541939	0.327998	0.799742	0.0153061	1	0.948965	0	0	chr3	20000000	22000000	7	chr3	20000000	22000000	1.50962	chr3	20000000	22000000	0	0	1	0	0	0	0
	chr3	22000000	24000000	0.25495	1	0.206191	0.426948	0	0.577683	0.545773	0.260944	0.253418	0.148571	0.46041	0.275537	0.539818	0.574873	0.112316	0	chr3	22000000	24000000	7	chr3	22000000	24000000	0.574421	chr3	22000000	24000000	0	0.05	0.95	0	0	0	0
	chr3	24000000	26000000	0.528378	0.862974	0.14592	0.718231	0	0.516916	1	0.599123	0.763101	0.409468	0.696427	0	0.897068	0.738123	0.335607	0	chr3	24000000	26000000	11	chr3	24000000	26000000	1.06063	chr3	24000000	26000000	0	1	0	0	0	0	0
	chr3	26000000	28000000	0.81275	0.815217	0.385068	0.43461	0	0.696556	0.655584	0.886875	0.420903	0.337462	1	0.904428	0.905438	0.765372	0.869569	0	chr3	26000000	28000000	4	chr3	26000000	28000000	1.22533	chr3	26000000	28000000	0	0.2	0	0	0	0.8	0
	chr3	28000000	30000000	0.750701	1	0.290692	0.50305	0	0.185394	0.653386	0.870776	0.668273	0.16669	0.6145	0.189684	0.704793	0.510645	0.0686444	0	chr3	28000000	30000000	5	chr3	28000000	30000000	1.45248	chr3	28000000	30000000	0	0	0	0	0	1	0
	chr3	30000000	32000000	0.581136	0.0677761	0.073843	0.125055	0.135071	1	0.416452	0.941682	0.81411	0.427653	0.374981	0.0960564	0.365825	0.15716	0	0	chr3	30000000	32000000	6	chr3	30000000	32000000	0.157165	chr3	30000000	32000000	0	0.55	0	0	0	0.45	0
	chr3	32000000	34000000	0.236158	0.0617981	0.12151	0.697947	0.320129	0.51666	0.486395	0.111767	0.291748	0.251623	0.460836	1	0.547632	0.798249	0	0	chr3	32000000	34000000	18	chr3	32000000	34000000	-1.40345	chr3	32000000	34000000	0	0.05	0	0	0.95	0	0
	chr3	34000000	36000000	0.379433	0.282896	0.020116	0	0.36088	0.138862	0.559138	0.540885	0.050294	0.0465133	1	0.150582	0.94746	0.401747	0.000391341	0	chr3	34000000	36000000	2	chr3	34000000	36000000	1.56289	chr3	34000000	36000000	0	0	0	0	1	0	0
	chr3	36000000	38000000	0.571111	0.99512	0.337131	0.667286	0.696339	1	0.955314	0.658392	0.772809	0.441868	0.714803	0.556819	0.880573	0.837138	0	0	chr3	36000000	38000000	10	chr3	36000000	38000000	-0.0611037	chr3	36000000	38000000	0	0.75	0	0	0.25	0	0
	chr3	38000000	40000000	0.379731	0.114371	0.530717	0.972678	0.113643	0.137659	0.571687	0.251484	0.235812	0.317336	0.4156	0	0.612438	1	0.0089307	0	chr3	38000000	40000000	30	chr3	38000000	40000000	-0.606255	chr3	38000000	40000000	0	0.7	0	0	0	0.3	0
	chr3	40000000	42000000	0.248455	1	0.348224	0.391677	0.395402	0.188053	0.298199	0.360095	0.155957	0.193183	0.370211	0.154832	0.351154	0.377706	0	0	chr3	40000000	42000000	11	chr3	40000000	42000000	-0.441216	chr3	40000000	42000000	0	0	0	0	0	1	0
	chr3	42000000	44000000	0.410971	0	0.0770385	0.699391	1	0.513911	0.797362	0.29198	0.473442	0.346898	0.578406	0.627013	0.738254	0.834338	0.170342	0	chr3	42000000	44000000	24	chr3	42000000	44000000	-1.41958	chr3	42000000	44000000	0	0.15	0	0	0	0.85	0
	chr3	44000000	46000000	0.0435766	0.36897	0.155998	0.0232943	0.0628342	0.0127446	0.0170631	0.0034991	0	0.0762435	0.033699	0.177858	0.0250606	0.031381	1	0	chr3	44000000	46000000	30	chr3	44000000	46000000	-1.43067	chr3	44000000	46000000	0	0.95	0	0	0.05	0	0
	chr3	46000000	48000000	0.272203	0	0.195454	1	0.0418375	0.765558	0.845141	0.363386	0.216572	0.19764	0.329705	0.277255	0.686223	0.855957	0.228716	0	chr3	46000000	48000000	36	chr3	46000000	48000000	-1.56161	chr3	46000000	48000000	0	1	0	0	0	0	0
	chr3	48000000	50000000	0.167551	0.484598	0.457189	1	0.0566484	0.22715	0.601186	0.134515	0.165021	0.116152	0.10538	0.0132177	0.45236	0.788414	0	0	chr3	48000000	50000000	71	chr3	48000000	50000000	-1.6141	chr3	48000000	50000000	0	1	0	0	0	0	0
	chr3	50000000	52000000	0.116458	0.0179001	0.0372448	1	0.0731035	0.0085279	0.556819	0.0553624	0.0581131	0.10484	0.201632	0.210267	0.502034	0.984284	0	0	chr3	50000000	52000000	43	chr3	50000000	52000000	-1.47418	chr3	50000000	52000000	0	0.3	0	0.7	0	0	0
	chr3	52000000	54000000	0.124605	0.244844	0.294444	1	0.228026	0	0.627838	0.0780655	0.029619	0.0898411	0.122294	0.194525	0.456728	0.821793	0.201413	0	chr3	52000000	54000000	50	chr3	52000000	54000000	-1.44964	chr3	52000000	54000000	0	0.85	0	0.15	0	0	0
	chr3	54000000	56000000	0.243343	0.466278	0.0460257	0.071054	0.00389194	0.192254	0.27594	0.236953	0.0979048	0.0887033	0.298056	1	0.407324	0.322849	0	0	chr3	54000000	56000000	8	chr3	54000000	56000000	-1.22503	chr3	54000000	56000000	0	0.2	0	0	0.8	0	0
	chr3	56000000	58000000	0.181148	0.292904	1	0.702125	0.501677	0	0.701151	0.248565	0.015994	0.0863263	0.22478	0.205537	0.58098	0.799182	0.416566	0	chr3	56000000	58000000	16	chr3	56000000	58000000	-1.453	chr3	56000000	58000000	0	0	0	0	1	0	0
	chr3	58000000	60000000	0.582992	0.38236	0.248788	0.706758	0	0.687867	1	0.639575	0.32253	0.187566	0.533905	0.239528	0.877805	0.663981	0.0552998	0	chr3	58000000	60000000	12	chr3	58000000	60000000	-0.389091	chr3	58000000	60000000	0	0.7	0	0	0.3	0	0
	chr3	60000000	62000000	0.672152	0.985204	0.683952	0.530215	0	0.839006	0.857458	0.589755	0.72019	0.520722	1	0	0.970643	0.745978	0	0	chr3	60000000	62000000	2	chr3	60000000	62000000	-0.830357	chr3	60000000	62000000	0	1	0	0	0	0	0
	chr3	62000000	64000000	0.155116	0.929439	0.0508273	0.200566	0.180812	0.067052	0.232879	0.105238	0.0118028	0.0190713	0.105982	1	0.242148	0.245366	0	0	chr3	62000000	64000000	14	chr3	62000000	64000000	-1.3596	chr3	62000000	64000000	0	0.85	0	0	0.15	0	0
	chr3	64000000	66000000	0.40722	0.329666	0.484437	0.432069	0	0.90435	1	0.480419	0.431352	0.194923	0.462968	0.0423303	0.777744	0.381056	0.260427	0	chr3	64000000	66000000	11	chr3	64000000	66000000	-1.53588	chr3	64000000	66000000	0	0	0	0	1	0	0
	chr3	66000000	68000000	0.381598	1	0.669606	0.362439	0	0.349035	0.46936	0.472174	0.819512	0.272126	0.406872	0.3617	0.532881	0.528578	0.151718	0	chr3	66000000	68000000	6	chr3	66000000	68000000	-0.682736	chr3	66000000	68000000	0	0	0	0	1	0	0
	chr3	68000000	70000000	0.387792	0	0.399327	0.883122	0.0779908	0.851957	1	0.640229	0.650907	0.208332	0.434388	0.0337371	0.803722	0.74406	0.00489708	0	chr3	68000000	70000000	10	chr3	68000000	70000000	0.471847	chr3	68000000	70000000	0	0.1	0	0	0.9	0	0
	chr3	70000000	72000000	0.521149	0.134893	0.279718	0.520287	0.41393	0.692353	1	0.657191	0.721293	0.366888	0.464637	0.251521	0.785395	0.542966	0	0	chr3	70000000	72000000	6	chr3	70000000	72000000	-0.827753	chr3	70000000	72000000	0	1	0	0	0	0	0
	chr3	72000000	74000000	0.495165	0	0.191568	0.89008	0.777417	0.734963	0.95744	0.396702	0.440825	0.284769	0.749859	0.117912	1	0.95431	0	0	chr3	72000000	74000000	7	chr3	72000000	74000000	-1.23085	chr3	72000000	74000000	0	1	0	0	0	0	0
	chr3	74000000	76000000	0.202582	0.651074	0.206687	0.0146283	0.517967	0.0376961	0	0.0102166	0.0721186	0.454509	0.223852	0.747689	0.0606008	0.0417021	1	0	chr3	74000000	76000000	5	chr3	74000000	76000000	0.797263	chr3	74000000	76000000	0	0.1	0	0	0	0.9	0
	chr3	76000000	78000000	0.248571	0.317941	0.104536	0.0117953	0.0665326	0.322171	0.115104	0.25745	0.281939	0.13482	0.328369	1	0.277096	0.125221	0	0	chr3	76000000	78000000	1	chr3	76000000	78000000	0.839503	chr3	76000000	78000000	0	0	0	0	0	1	0
	chr3	78000000	80000000	0.791076	0.0248673	0.299603	0.366849	0.531987	0.755431	0.757259	0.56152	0.66357	0.447967	1	0.0388515	0.956716	0.469917	0	0	chr3	78000000	80000000	1	chr3	78000000	80000000	0.489605	chr3	78000000	80000000	0	0.1	0	0	0	0.9	0
	chr3	80000000	82000000	0.496613	0.155755	0.925447	0.0722293	1	0.137188	0.412369	0.578339	0.434695	0.269398	0.409486	0.584129	0.446562	0	0.372306	0	chr3	80000000	82000000	1	chr3	80000000	82000000	1.16452	chr3	80000000	82000000	0	1	0	0	0	0	0
	chr3	82000000	84000000	0.277691	1	0.171176	0.0142506	0	0.0718802	0.0892534	0.32222	0.154565	0.132786	0.246309	0.297203	0.202634	0.0695985	0.0821445	0	chr3	82000000	84000000	0	chr3	82000000	84000000	0.967817	chr3	82000000	84000000	0	0.75	0	0	0	0.25	0
	chr3	84000000	86000000	0.538731	0.0644831	0	0.239005	0	0.185537	0.393172	0.243378	0.0766833	0.169256	0.938854	0.506586	1	0.924397	0	0	chr3	84000000	86000000	4	chr3	84000000	86000000	0.545502	chr3	84000000	86000000	0	0	0	0	0	1	0
	chr3	86000000	88000000	1	0.817423	0.127801	0.528368	0.145693	0.244906	0.603168	0.889494	0.348676	0.313881	0.710384	0	0.844863	0.978813	0	0	chr3	86000000	88000000	5	chr3	86000000	88000000	0.717468	chr3	86000000	88000000	0.05	0.35	0	0	0	0.6	0
	chr3	88000000	90000000	0.0874928	0.293733	0.129777	0.0864051	0.160241	0.0753151	0.0240929	0.0487446	0	0.0178492	0.172367	1	0.135181	0.231993	0.215841	0	chr3	88000000	90000000	5	chr3	88000000	90000000	0.486573	chr3	88000000	90000000	1	0	0	0	0	0	0
	chr3	90000000	92000000	0.566353	0.0929297	0.016177	0.00189383	0	0.0210823	0.0105256	0.0337714	0.16456	1	0.376628	0.222648	0.106278	0.0109055	0.239361	0	chr3	90000000	92000000	0	chr3	90000000	92000000	0.533413	chr3	90000000	92000000	1	0	0	0	0	0	0
	chr3	92000000	94000000	0.652707	0.2785	0.186632	0.694461	0	0.0442444	0.373827	0.497431	0.24553	1	0.475878	0.269305	0.492879	0.623751	0.100202	0	chr3	92000000	94000000	5	chr3	92000000	94000000	-0.0316801	chr3	92000000	94000000	0.95	0	0	0	0	0	0.05
	chr3	94000000	96000000	0.726322	0	0.193611	0.0749305	0.0655407	0.708952	0.613893	0.790877	0.498958	0.387105	0.896701	0.279903	1	0.343398	0.375084	0	chr3	94000000	96000000	2	chr3	94000000	96000000	0.647948	chr3	94000000	96000000	0	0	0	0	0	0	1
	chr3	96000000	98000000	0.126002	0.445258	0.195362	0.557013	0.210013	0.142835	0.280596	0.127553	0.165015	0.0984747	0.384561	0.699469	0.509632	1	0	0	chr3	96000000	98000000	10	chr3	96000000	98000000	0.836008	chr3	96000000	98000000	0	0	0	0	0	0	1
	chr3	98000000	100000000	0.589175	0.106607	0.620348	0.485944	0.557675	1	0.749293	0.853897	0.791612	0.467655	0.508579	0.0929366	0.589786	0.353882	0	0	chr3	98000000	100000000	18	chr3	98000000	100000000	0.166115	chr3	98000000	100000000	0	0.85	0	0	0	0	0.15
	chr3	100000000	102000000	0.480182	0.20718	0.618747	0.297103	0.177466	0.430442	0.203417	0.591346	1	0.238368	0.225336	0	0.175908	0.206201	0.0148209	0	chr3	100000000	102000000	22	chr3	100000000	102000000	0.362097	chr3	100000000	102000000	0	0.55	0	0.45	0	0	0
	chr3	102000000	104000000	0.617564	0.73879	0.497128	0	0.24956	0.113463	0.265356	0.57928	0.929181	0.399171	0.679822	1	0.487669	0.0706187	0.087394	0	chr3	102000000	104000000	2	chr3	102000000	104000000	1.25731	chr3	102000000	104000000	0	0.4	0	0	0	0.6	0
	chr3	104000000	106000000	0.72924	0	1	0.33112	0.288349	0.831531	0.450152	0.967534	0.834541	0.521111	0.57634	0.0894891	0.474079	0.179848	0.139844	0	chr3	104000000	106000000	2	chr3	104000000	106000000	0.620437	chr3	104000000	106000000	0	0	0	0	0	1	0
	chr3	106000000	108000000	0.515362	0.242009	0.1206	0.33855	0.12981	0.472902	0.380524	0.90698	1	0.293201	0.359632	0.259945	0.409807	0.402161	0	0	chr3	106000000	108000000	8	chr3	106000000	108000000	-0.0502918	chr3	106000000	108000000	0	0.85	0	0	0.05	0.1	0
	chr3	108000000	110000000	0.269935	0.619543	0.0996376	0	0.0905178	0.076935	0.0780631	0.28402	0.103345	0.00152274	0.208728	1	0.159814	0.0504645	0.116893	0	chr3	108000000	110000000	13	chr3	108000000	110000000	0.654299	chr3	108000000	110000000	0	0	0	0	1	0	0
	chr3	110000000	112000000	0.763904	0.52712	0.509752	0.252358	0.097637	0.629802	0.524805	1	0.997997	0.400938	0.443256	0.265296	0.522386	0.379025	0	0	chr3	110000000	112000000	13	chr3	110000000	112000000	-0.0405995	chr3	110000000	112000000	0	0.35	0	0	0.65	0	0
	chr3	112000000	114000000	0.562627	0.130012	0.814322	0.608555	0.555471	0.413842	0.444695	1	0.517752	0.242954	0.312355	0.23495	0.480955	0.613626	0	0	chr3	112000000	114000000	25	chr3	112000000	114000000	-0.760319	chr3	112000000	114000000	0	0.75	0	0	0	0.25	0
	chr3	114000000	116000000	0.511941	0	0.346017	0.657889	0.184897	0.317492	0.851174	1	0.387956	0.276443	0.504262	0.331878	0.746469	0.556783	0	0	chr3	114000000	116000000	7	chr3	114000000	116000000	0.776355	chr3	114000000	116000000	0	0	0	0	0	1	0
	chr3	116000000	118000000	0.264385	0	0.0436307	0.0427463	0.219072	0.115258	0.249205	0.28749	0.318795	0.151852	0.373604	1	0.439006	0.281886	0.0748691	0	chr3	116000000	118000000	2	chr3	116000000	118000000	0.962266	chr3	116000000	118000000	0	0.35	0	0	0	0.65	0
	chr3	118000000	120000000	0.229314	1	0.260697	0.191726	0	0.165819	0.10206	0.128862	0.147553	0.191531	0.264994	0.0396775	0.173151	0.190034	0.0443493	0	chr3	118000000	120000000	18	chr3	118000000	120000000	-0.256449	chr3	118000000	120000000	0	0.5	0	0	0	0.5	0
	chr3	120000000	122000000	0.499166	0	0.127665	0.745683	0.854017	1	0.487816	0.694352	0.792747	0.502459	0.815744	0.243028	0.605395	0.691775	0.0851059	0	chr3	120000000	122000000	19	chr3	120000000	122000000	-0.282939	chr3	120000000	122000000	0	0.05	0	0	0	0.95	0
	chr3	122000000	124000000	0.32138	0.0118195	0.608653	0.468706	1	0.366725	0.443309	0.285331	0.408528	0.400035	0.196416	0	0.400403	0.498304	0.327366	0	chr3	122000000	124000000	24	chr3	122000000	124000000	-1.3995	chr3	122000000	124000000	0	0.9	0	0.1	0	0	0
	chr3	124000000	126000000	0	0.130844	0.110092	0.278644	0.450405	0.0416289	0.267581	0.0924981	0.0509725	0.0101808	0.1401	1	0.264313	0.312951	0.0818779	0	chr3	124000000	126000000	18	chr3	124000000	126000000	-1.46333	chr3	124000000	126000000	0	0.1	0	0.9	0	0	0
	chr3	126000000	128000000	0.253074	0.259986	0.516401	0.747151	0.204637	0.444413	0.695269	0.485574	0.621893	0.386395	0.641104	0.530284	0.769118	1	0	0	chr3	126000000	128000000	20	chr3	126000000	128000000	-1.39227	chr3	126000000	128000000	0	1	0	0	0	0	0
	chr3	128000000	130000000	0.329842	0.372686	0.571763	1	0.357071	0.208305	0.747917	0.233216	0.141693	0.312767	0.337263	0	0.665004	0.914646	0.0866914	0	chr3	128000000	130000000	35	chr3	128000000	130000000	-1.42284	chr3	128000000	130000000	0	0.6	0	0.4	0	0	0
	chr3	130000000	132000000	0.211413	1	0.479404	0.389123	0.0690065	0.132052	0.286499	0.213355	0.14887	0.123729	0.292341	0.00138607	0.310394	0.396891	0	0	chr3	130000000	132000000	13	chr3	130000000	132000000	-0.0348278	chr3	130000000	132000000	0	0	0	1	0	0	0
	chr3	132000000	134000000	0.562328	0.0917879	0.385271	0.810884	0	0.535206	0.774828	0.428092	0.283096	0.323103	0.719656	0.650021	0.797944	1	0.00262729	0	chr3	132000000	134000000	19	chr3	132000000	134000000	-0.705734	chr3	132000000	134000000	0	0.15	0	0.85	0	0	0
	chr3	134000000	136000000	0.484514	0	0.542339	0.521493	0.510753	0.386217	0.748875	0.39012	0.702397	0.572983	1	0.961349	0.713052	0.390005	0.282285	0	chr3	134000000	136000000	9	chr3	134000000	136000000	-0.633358	chr3	134000000	136000000	0	0.85	0	0.15	0	0	0
	chr3	136000000	138000000	0.54916	1	0.244487	0.427939	0.309422	0.518922	0.400341	0.281258	0.173468	0.543435	0.63214	0.400367	0.447076	0.387497	0	0	chr3	136000000	138000000	12	chr3	136000000	138000000	-0.826688	chr3	136000000	138000000	0	0	0	1	0	0	0
	chr3	138000000	140000000	0.501683	0.260542	0.43102	0.336717	0.0443958	0	0.406068	0.276164	0.0919804	0.386481	0.497157	0.376388	0.467457	0.491717	1	0	chr3	138000000	140000000	20	chr3	138000000	140000000	-0.569482	chr3	138000000	140000000	0	0.65	0	0.35	0	0	0
	chr3	140000000	142000000	0.396547	0.702328	0.565285	0.403862	0.0763796	0.591854	0.382102	0.572117	0.483033	0.262443	0.411413	1	0.369685	0.299515	0	0	chr3	140000000	142000000	12	chr3	140000000	142000000	-0.918241	chr3	140000000	142000000	0	1	0	0	0	0	0
	chr3	142000000	144000000	0.935907	0	0.208833	0.870379	0.294275	0.330178	0.807378	0.961989	0.500508	0.580442	0.79393	0.214617	0.860002	1	0.274202	0	chr3	142000000	144000000	13	chr3	142000000	144000000	0.382419	chr3	142000000	144000000	0	0.4	0.6	0	0	0	0
	chr3	144000000	146000000	0.406865	0.552826	0.160429	0.162747	0.264995	0.203699	0.257648	0.268021	0.261649	0.249008	0.570317	1	0.435609	0.345318	0	0	chr3	144000000	146000000	2	chr3	144000000	146000000	1.46234	chr3	144000000	146000000	0	0	1	0	0	0	0
	chr3	146000000	148000000	0.448126	0.2328	0.354977	0.0249423	0.47872	0.309834	0.153531	1	0.466692	0.136466	0.209286	0.0034956	0.207937	0.0535299	0	0	chr3	146000000	148000000	5	chr3	146000000	148000000	1.3166	chr3	146000000	148000000	0	0	1	0	0	0	0
	chr3	148000000	150000000	0.367983	0.792916	1	0.174451	0.571274	0.820994	0.346242	0.856846	0.6561	0.191049	0.181421	0.220902	0.211117	0.0481109	0	0	chr3	148000000	150000000	18	chr3	148000000	150000000	-0.219083	chr3	148000000	150000000	0	0.55	0.45	0	0	0	0
	chr3	150000000	152000000	0.290542	0.0254861	0.22527	0.287643	1	0.480722	0.422296	0.439438	0.489759	0.243668	0.297376	0.22545	0.321261	0.187265	0	0	chr3	150000000	152000000	23	chr3	150000000	152000000	-0.167109	chr3	150000000	152000000	0	1	0	0	0	0	0
	chr3	152000000	154000000	0.493251	0.250232	0.247193	0.0535307	0.395533	0.35478	0.524545	0.672628	0.776564	0.194968	0.451602	1	0.418747	0	0.199706	0	chr3	152000000	154000000	8	chr3	152000000	154000000	1.1689	chr3	152000000	154000000	0	0.05	0	0	0.95	0	0
	chr3	154000000	156000000	0.290097	0.832748	1	0.244985	0.302937	0	0.132773	0.637862	0.239482	0.0733974	0.254893	0.159704	0.268802	0.280798	0.118489	0	chr3	154000000	156000000	10	chr3	154000000	156000000	0.28019	chr3	154000000	156000000	0	0.5	0	0	0.5	0	0
	chr3	156000000	158000000	0.707419	0.409681	0.857625	0.785514	0.819249	0.658514	1	0.673813	0.428688	0.575731	0.842772	0.757319	0.820291	0.569392	0	0	chr3	156000000	158000000	16	chr3	156000000	158000000	0.930413	chr3	156000000	158000000	0	0.5	0	0	0.5	0	0
	chr3	158000000	160000000	0.682403	0	0.17062	0.625667	0.939124	0.782082	1	0.77734	0.636766	0.502537	0.968798	0.82868	0.986871	0.681661	0.0521204	0	chr3	158000000	160000000	13	chr3	158000000	160000000	1.13293	chr3	158000000	160000000	0	0.5	0	0	0.5	0	0
	chr3	160000000	162000000	0.555972	0.732272	0.765375	0.328158	0.108754	0.862636	0.326893	0.687585	1	0.41267	0.513139	0	0.426169	0.459243	0.0975241	0	chr3	160000000	162000000	14	chr3	160000000	162000000	0.866865	chr3	160000000	162000000	0	0.35	0.65	0	0	0	0
	chr3	162000000	164000000	0.424235	0.851714	0.293133	0.0155119	0.73251	0.293621	0.165933	0.409497	0.331263	0.201873	0.900038	1	0.535781	0.155637	0	0	chr3	162000000	164000000	1	chr3	162000000	164000000	1.34751	chr3	162000000	164000000	0	0	1	0	0	0	0
	chr3	164000000	166000000	0.721921	0.516362	0.672269	0.2338	0.864868	0.257105	0.288105	0.521965	0.288864	0.308248	1	0.938629	0.728477	0.668802	0	0	chr3	164000000	166000000	3	chr3	164000000	166000000	1.57163	chr3	164000000	166000000	0	0	1	0	0	0	0
	chr3	166000000	168000000	0.922825	0.293333	0.315792	0.492191	0	0.426815	0.526783	0.74899	0.577334	0.495254	1	0.113339	0.892837	0.901978	0.0999981	0	chr3	166000000	168000000	8	chr3	166000000	168000000	1.30066	chr3	166000000	168000000	0	0.2	0.8	0	0	0	0
	chr3	168000000	170000000	0.118818	0.760965	0.546874	0.352824	0.483752	0.296863	0.24588	0.191821	0.169838	0	0.235215	1	0.326162	0.56116	0.213677	0	chr3	168000000	170000000	15	chr3	168000000	170000000	-0.0794962	chr3	168000000	170000000	0	1	0	0	0	0	0
	chr3	170000000	172000000	0.411426	0.475289	0.456029	0.0866586	0.577011	0.955242	0.470979	1	0.933373	0.365394	0.266805	0.102462	0.323923	0	0.292558	0	chr3	170000000	172000000	12	chr3	170000000	172000000	-1.32295	chr3	170000000	172000000	0	0.45	0	0	0	0.55	0
	chr3	172000000	174000000	0.571528	0.10383	0.524443	0.275078	0	0.604694	0.481693	1	0.60055	0.330269	0.337769	0	0.379536	0.156806	0.0631914	0	chr3	172000000	174000000	7	chr3	172000000	174000000	-0.166811	chr3	172000000	174000000	0	0	0	0	0	1	0
	chr3	174000000	176000000	0.938617	0.246891	0.491852	0.372323	0	0.557466	0.596386	0.891454	0.640877	0.556323	1	0.371964	0.737394	0.339588	0.0154564	0	chr3	174000000	176000000	4	chr3	174000000	176000000	1.37941	chr3	174000000	176000000	0	0.15	0	0	0	0.85	0
	chr3	176000000	178000000	0.624133	0.0419906	0.207371	0.0844513	0.152989	0.698656	0.44175	1	0.682354	0.357607	0.363125	0.366117	0.352235	0	0.00550132	0	chr3	176000000	178000000	2	chr3	176000000	178000000	0.241956	chr3	176000000	178000000	0	1	0	0	0	0	0
	chr3	178000000	180000000	0.0245994	1	0.197205	0.220919	0.899357	0.0914916	0.0808221	0	0.0785968	0.0630162	0.0906265	0.190096	0.117875	0.203422	0.314186	0	chr3	178000000	180000000	13	chr3	178000000	180000000	0.697577	chr3	178000000	180000000	0	0.5	0	0	0	0.5	0
	chr3	180000000	182000000	0.0499857	1	0.305169	0.023839	0.0859087	0.00475499	0.0222413	0.0685034	0	0.00959133	0.0481972	0.0936888	0.0531223	0.0803571	0.201718	0	chr3	180000000	182000000	6	chr3	180000000	182000000	-0.0466141	chr3	180000000	182000000	0	0	0	0	0	1	0
	chr3	182000000	184000000	0.39886	0.251207	0.145887	0.778934	0.398752	0.131163	0.591602	0.46431	0.249765	0.333741	0.443502	0.251558	0.621249	1	0	0	chr3	182000000	184000000	27	chr3	182000000	184000000	-1.10588	chr3	182000000	184000000	0	0.65	0	0	0	0.35	0
	chr3	184000000	186000000	0.205493	0.100339	0.827579	1	0.291018	0.40857	0.829386	0.352223	0.195189	0.0899778	0.16717	0	0.559574	0.845452	0.0086872	0	chr3	184000000	186000000	25	chr3	184000000	186000000	-1.53626	chr3	184000000	186000000	0	0.25	0	0.75	0	0	0
	chr3	186000000	188000000	0.195489	1	0.391221	0.31884	0.634388	0.104761	0.383981	0.302339	0.025664	0	0.120844	0.860144	0.288811	0.244325	0.249304	0	chr3	186000000	188000000	29	chr3	186000000	188000000	-1.12615	chr3	186000000	188000000	0	0.95	0	0	0	0.05	0
	chr3	188000000	190000000	0.730519	0.122973	0.19321	0.101067	0	0.744732	0.618072	1	0.764234	0.35613	0.411642	0.212817	0.468262	0.0626139	0.0281822	0	chr3	188000000	190000000	6	chr3	188000000	190000000	1.11888	chr3	188000000	190000000	0	0	0	0	0	1	0
	chr3	190000000	192000000	0.48659	0.160805	0.394262	0.134262	0.17057	0.593272	0.307278	1	0.763403	0.176848	0.192663	0.027904	0.26753	0.157893	0	0	chr3	190000000	192000000	11	chr3	190000000	192000000	1.46337	chr3	190000000	192000000	0	0	0	0	0	1	0
	chr3	192000000	194000000	0.341242	0	0.173949	0.312553	0.28495	1	0.554667	0.435736	0.373098	0.149116	0.27371	0.183156	0.395369	0.201136	0.000267302	0	chr3	192000000	194000000	11	chr3	192000000	194000000	-0.495864	chr3	192000000	194000000	0	0.85	0	0	0	0.15	0
	chr3	194000000	196000000	0.409071	0	0.1495	0.930349	1	0.979715	0.922251	0.368035	0.34704	0.375716	0.454484	0.890689	0.764544	0.796567	0.0953182	0	chr3	194000000	196000000	28	chr3	194000000	196000000	-1.51636	chr3	194000000	196000000	0	1	0	0	0	0	0
	chr3	196000000	198000000	0.539489	0.160099	0.217469	0.994354	1	0.932978	0.64619	0.319201	0.361936	0.736557	0.543077	0.515311	0.622149	0.806519	0	0	chr3	196000000	198000000	33	chr3	196000000	198000000	-1.48647	chr3	196000000	198000000	0	1	0	0	0	0	0
	chr3	198000000	198022430	0	0	0	0	0	0	0	0	0	0	0	0	1	0	0	0	chr3	198000000	198022430	0	chr3	198000000	198022430	0	chr3	198000000	198022430	0	0.011215	0	0	0	0	0
	chr4	0	2000000	0.269365	0.889052	0.464417	0.128088	0.503732	0.0513136	0.065179	0	0.0786284	0.5396	0.221225	1	0.122767	0.173715	0.91571	0	chr4	0	2000000	40	chr4	0	2000000	-1.15063	chr4	0	2000000	0	1	0	0	0	0	0
	chr4	2000000	4000000	0.00474047	0	0.0306927	0.885845	0.0189075	0.283585	0.472615	0.0751814	0.0197673	0.0125109	0.292435	0.312715	0.481945	1	0.169904	0	chr4	2000000	4000000	29	chr4	2000000	4000000	-1.46488	chr4	2000000	4000000	0	1	0	0	0	0	0
	chr4	4000000	6000000	0.326536	0	0.126186	0.613896	0.174407	0.436184	0.587743	0.326687	0.181627	0.290305	0.719985	0.541903	0.809595	1	0	0	chr4	4000000	6000000	15	chr4	4000000	6000000	-1.37268	chr4	4000000	6000000	0	0.25	0	0.75	0	0	0
	chr4	6000000	8000000	0.0918335	0	0.177535	0.471073	1	0.458894	0.463872	0.161911	0.178694	0.125901	0.186536	0.0936535	0.411437	0.542388	0.443929	0	chr4	6000000	8000000	24	chr4	6000000	8000000	-1.54153	chr4	6000000	8000000	0	1	0	0	0	0	0
	chr4	8000000	10000000	0.575946	0	0.121221	0.480947	0.644494	0.32015	0.507408	0.18406	0.230479	0.786675	0.769912	0.327811	0.773822	1	0.560348	0	chr4	8000000	10000000	28	chr4	8000000	10000000	-1.28418	chr4	8000000	10000000	0	1	0	0	0	0	0
	chr4	10000000	12000000	0.646189	0.240602	0.161719	0.243253	1	0.504379	0.57603	0.902863	0.556708	0.213583	0.481171	0.735932	0.583548	0.445182	0	0	chr4	10000000	12000000	7	chr4	10000000	12000000	0.296242	chr4	10000000	12000000	0	0.65	0	0	0.35	0	0
	chr4	12000000	14000000	0.606188	0.220933	0	0.291634	0.162233	0.547742	0.393803	1	0.617698	0.194462	0.550002	0.0254462	0.603154	0.722247	0.0678689	0	chr4	12000000	14000000	6	chr4	12000000	14000000	1.05671	chr4	12000000	14000000	0	0	0	0	1	0	0
	chr4	14000000	16000000	0.427452	1	0.258212	0.174639	0.0172849	0.558296	0.366022	0.788362	0.754664	0.0987978	0.222935	0.344622	0.278028	0.108561	0	0	chr4	14000000	16000000	12	chr4	14000000	16000000	0.314764	chr4	14000000	16000000	0	0.4	0	0	0.6	0	0
	chr4	16000000	18000000	0.279904	0.124416	0.0744467	0.695768	0	0.67189	0.56668	0.351635	0.419061	0.255691	0.627509	0.407037	0.74061	1	0.0639566	0	chr4	16000000	18000000	13	chr4	16000000	18000000	-0.921197	chr4	16000000	18000000	0	0.9	0	0	0	0.1	0
	chr4	18000000	20000000	0.700632	0.743422	0.346414	0.596693	0.814303	0	0.608072	0.847525	0.284368	0.38511	1	0.462513	0.972759	0.922846	0.0346696	0	chr4	18000000	20000000	1	chr4	18000000	20000000	1.48209	chr4	18000000	20000000	0	0	0	0	0	1	0
	chr4	20000000	22000000	0.148323	0.0157995	0	0.0905321	0.118678	0.230023	0.157209	0.14163	0.0380912	0.146025	0.251976	1	0.247358	0.22189	8.47e-05	0	chr4	20000000	22000000	6	chr4	20000000	22000000	1.39712	chr4	20000000	22000000	0	0.35	0	0	0	0.65	0
	chr4	22000000	24000000	0.678376	0.579342	0.0619233	0.333598	0	1	0.868766	0.878863	0.564748	0.270317	0.733201	0.627459	0.934341	0.551861	0.144295	0	chr4	22000000	24000000	4	chr4	22000000	24000000	0.875096	chr4	22000000	24000000	0	1	0	0	0	0	0
	chr4	24000000	26000000	0.0171117	0.0995867	0.229755	0.0596778	1	0.0674655	0.0580045	0.0306383	0.0587926	0	0.0151301	0.0326936	0.0549886	0.0819292	0.0630925	0	chr4	24000000	26000000	14	chr4	24000000	26000000	-1.27215	chr4	24000000	26000000	0	1	0	0	0	0	0
	chr4	26000000	28000000	0.124473	0.263943	0.153335	0.10713	1	0.0470828	0.141718	0.0962875	0	0.0254224	0.184157	0.591211	0.174014	0.144625	0.0188202	0	chr4	26000000	28000000	4	chr4	26000000	28000000	-0.0270709	chr4	26000000	28000000	0	0.85	0.15	0	0	0	0
	chr4	28000000	30000000	0.474571	0.0432326	0.331397	0.089022	0	0.326048	0.39368	0.732588	0.282781	0.215894	0.843957	0	1	0.166622	0	0	chr4	28000000	30000000	1	chr4	28000000	30000000	1.33664	chr4	28000000	30000000	0	0	1	0	0	0	0
	chr4	30000000	32000000	0.471962	0.82929	0.17548	0.180097	0	0.171698	0.408274	0.740297	0.509553	0.149423	0.389671	0.122025	0.648398	0.673681	1	0	chr4	30000000	32000000	1	chr4	30000000	32000000	1.09972	chr4	30000000	32000000	0	0	1	0	0	0	0
	chr4	32000000	34000000	1	0	0.0301437	0.148989	0	0.572171	0.415604	0.763069	0.56162	0.430264	0.91395	0	0.858373	0.437184	0	0	chr4	32000000	34000000	0	chr4	32000000	34000000	1.34615	chr4	32000000	34000000	0	0	1	0	0	0	0
	chr4	34000000	36000000	0.301479	0	0.0512919	0.304437	0	0.530272	0.561434	0.344841	0.542537	0.229552	0.784713	0.322839	1	0.509312	0	0	chr4	34000000	36000000	1	chr4	34000000	36000000	1.26309	chr4	34000000	36000000	0	0.1	0.9	0	0	0	0
	chr4	36000000	38000000	0.365754	0.751569	0.401174	0.765203	0	0.667053	0.730901	0.58079	0.13717	0.18713	0.404105	0.155389	0.773005	1	0.324723	0	chr4	36000000	38000000	9	chr4	36000000	38000000	0.633977	chr4	36000000	38000000	0	1	0	0	0	0	0
	chr4	38000000	40000000	0.0716273	0.188418	0.204851	0.179438	1	0.227294	0.204629	0.140415	0.0852406	0.0694008	0.0678422	0	0.127921	0.0875765	0.0199571	0	chr4	38000000	40000000	21	chr4	38000000	40000000	-1.15783	chr4	38000000	40000000	0	1	0	0	0	0	0
	chr4	40000000	42000000	0.303591	0.224476	0.560279	0.634543	0.855769	0.434818	1	0.527204	0.355333	0.287875	0.328076	0	0.730175	0.505771	0.00619022	0	chr4	40000000	42000000	15	chr4	40000000	42000000	-1.67511	chr4	40000000	42000000	0	0.6	0	0	0.4	0	0
	chr4	42000000	44000000	0.198589	0	0	0.408322	0	0.100344	0.293333	0.0745547	0.0367748	0.115548	0.584067	1	0.615429	0.722185	0	0	chr4	42000000	44000000	5	chr4	42000000	44000000	0.446726	chr4	42000000	44000000	0	0	0	0	1	0	0
	chr4	44000000	46000000	0.166827	0	0.0849055	0.608221	0	0	0.19875	0.055636	0	0.0595558	0.382665	0	0.499607	1	0	0	chr4	44000000	46000000	4	chr4	44000000	46000000	0.930781	chr4	44000000	46000000	0	0.7	0	0	0.3	0	0
	chr4	46000000	48000000	0.219007	0.951247	0.216096	0.606869	0	0.354433	0.487133	0.439617	0.304576	0.18065	0.509461	0	0.690011	1	0	0	chr4	46000000	48000000	10	chr4	46000000	48000000	0.75015	chr4	46000000	48000000	0	1	0	0	0	0	0
	chr4	48000000	50000000	0.103901	0.139394	0.143205	0.0171911	0.245082	0	0.0228036	0.00472851	0.0165086	0.241642	0.0956809	0.531447	0.0363198	0.01318	1	0	chr4	48000000	50000000	11	chr4	48000000	50000000	-1.13592	chr4	48000000	50000000	0.9	0.1	0	0	0	0	0
	chr4	50000000	52000000	0	0	0	0	0	0	0	0	0	0	0	0	1	0	0	0	chr4	50000000	52000000	0	chr4	50000000	52000000	0	chr4	50000000	52000000	1	0	0	0	0	0	0
	chr4	52000000	54000000	0.338583	0.205717	0.147174	0.501666	0.0233498	0.148389	0.299916	0.00755779	0	0.73256	0.734002	0.427218	0.569445	1	0.438334	0	chr4	52000000	54000000	12	chr4	52000000	54000000	-0.800596	chr4	52000000	54000000	0.35	0.65	0	0	0	0	0
	chr4	54000000	56000000	0.368634	0.604205	0.296468	0.543723	0.398518	0.193187	0.639688	0.136668	0.130892	0.310133	0.681881	0.574043	0.858903	1	0	0	chr4	54000000	56000000	11	chr4	54000000	56000000	-0.864508	chr4	54000000	56000000	0	1	0	0	0	0	0
	chr4	56000000	58000000	0.13146	0.162206	0.544521	0.916085	0.749327	0.0974192	0.595326	0.415601	0.185683	0	0.0968872	0.266504	0.590869	1	0.0689172	0	chr4	56000000	58000000	23	chr4	56000000	58000000	-1.35671	chr4	56000000	58000000	0	1	0	0	0	0	0
	chr4	58000000	60000000	0.402002	0.301983	0.027098	0.2443	0	0.327614	0.371496	0.118743	0.155659	0.305558	1	0.508936	0.847864	0.639299	0.418347	0	chr4	58000000	60000000	1	chr4	58000000	60000000	0.562954	chr4	58000000	60000000	0	0.75	0.25	0	0	0	0
	chr4	60000000	62000000	0.495147	0	0	0.165566	0	0.233585	0.41949	0.592898	0.281465	0.264186	1	0.626729	0.923187	0.357178	0	0	chr4	60000000	62000000	0	chr4	60000000	62000000	1.14143	chr4	60000000	62000000	0	0	1	0	0	0	0
	chr4	62000000	64000000	0.379172	0.383049	0.169857	0.0452389	0.0165599	0.0673146	0.248179	0.344369	0.134894	0.120871	0.486038	1	0.473532	0.306295	0	0	chr4	62000000	64000000	1	chr4	62000000	64000000	0.283263	chr4	62000000	64000000	0	0	1	0	0	0	0
	chr4	64000000	66000000	0.242057	0.222974	0.314972	0	0.198204	0.0546103	0.0476081	0.00588978	0.213305	0.207704	0.707271	1	0.526204	0.336571	0.141511	0	chr4	64000000	66000000	2	chr4	64000000	66000000	1.25557	chr4	64000000	66000000	0	0	1	0	0	0	0
	chr4	66000000	68000000	0.147855	0.423516	0.313088	0.119048	0.404243	0.173568	0.176491	0.117193	0.00515443	0	0.343414	1	0.360156	0.338259	0.113811	0	chr4	66000000	68000000	2	chr4	66000000	68000000	1.26115	chr4	66000000	68000000	0	0.7	0.3	0	0	0	0
	chr4	68000000	70000000	0.740215	0	1	0.458571	0.103083	0.857404	0.423397	0.897661	0.653065	0.602181	0.423889	0.180468	0.45411	0.358759	0.099151	0	chr4	68000000	70000000	16	chr4	68000000	70000000	0.883152	chr4	68000000	70000000	0	1	0	0	0	0	0
	chr4	70000000	72000000	0.190644	0	0.197406	1	0.434459	0.0080886	0.570179	0.188217	0.101947	0.113039	0.342077	0.452295	0.563554	0.987713	0.235292	0	chr4	70000000	72000000	32	chr4	70000000	72000000	0.985326	chr4	70000000	72000000	0	0.25	0	0	0	0.75	0
	chr4	72000000	74000000	0.475918	0	0.0835696	0.576785	0.284692	0.318098	0.891582	0.625025	0.51887	0.340943	0.627536	1	0.97531	0.828006	0	0	chr4	72000000	74000000	6	chr4	72000000	74000000	0.947567	chr4	72000000	74000000	0	0	0	0	0	1	0
	chr4	74000000	76000000	0.495768	0.0720208	0.289441	0.300557	0.164223	0.432728	0.463505	1	0.649571	0.185983	0.226299	0.112218	0.376978	0.364267	0	0	chr4	74000000	76000000	22	chr4	74000000	76000000	0.419149	chr4	74000000	76000000	0	0	0	0	0	1	0
	chr4	76000000	78000000	0.0410759	1	0.171174	0.371195	0.104119	0.226745	0.404169	0.125748	0.110962	0	0.0668261	0.137704	0.305461	0.403385	0.124613	0	chr4	76000000	78000000	25	chr4	76000000	78000000	-1.04997	chr4	76000000	78000000	0	0.85	0	0	0	0.15	0
	chr4	78000000	80000000	0.392988	0.120163	0.370034	0.767577	0	0.306055	0.848994	0.513562	0.158368	0.255931	0.615288	1	0.766728	0.884005	0	0	chr4	78000000	80000000	10	chr4	78000000	80000000	-1.06704	chr4	78000000	80000000	0	0.45	0	0	0.55	0	0
	chr4	80000000	82000000	0.270389	0.639867	0.135581	0.259181	0	0.0961743	0.281101	0.159904	0.103775	0.208984	0.373635	1	0.528166	0.817473	0.0244457	0	chr4	80000000	82000000	10	chr4	80000000	82000000	0.917791	chr4	80000000	82000000	0	0	0	0	1	0	0
	chr4	82000000	84000000	0.112957	0.336229	0.153769	0.775423	0.283863	0.161189	0.490506	0.10095	0.0914428	0.0772065	0.238999	0.167245	0.553978	1	0	0	chr4	82000000	84000000	14	chr4	82000000	84000000	-0.175835	chr4	82000000	84000000	0	0.8	0	0	0.2	0	0
	chr4	84000000	86000000	0.590954	0.785881	0.141578	0.544663	0	0.935836	0.69546	1	0.994275	0.426392	0.458844	0.43347	0.675663	0.674171	0.0354102	0	chr4	84000000	86000000	11	chr4	84000000	86000000	-0.544972	chr4	84000000	86000000	0	0.05	0	0.95	0	0	0
	chr4	86000000	88000000	0.340426	0	0.131773	0.701871	0	0.354508	1	0.341972	0.0821995	0.239977	0.555291	0.172818	0.811469	0.603618	0.0646574	0	chr4	86000000	88000000	8	chr4	86000000	88000000	-0.0406977	chr4	86000000	88000000	0	0.55	0	0.45	0	0	0
	chr4	88000000	90000000	0.353081	1	0.0652176	0.823186	0	0.132303	0.646471	0.292047	0.148435	0.20788	0.404577	0.530361	0.647276	0.991873	0.136804	0	chr4	88000000	90000000	22	chr4	88000000	90000000	-1.22913	chr4	88000000	90000000	0	0	0	0	0	1	0
	chr4	90000000	92000000	0.134092	0.382975	0.152492	0.178724	1	0.0673944	0.406972	0.398384	0.194746	0	0.286727	0.862503	0.52641	0.637108	0.49125	0	chr4	90000000	92000000	7	chr4	90000000	92000000	-0.502682	chr4	90000000	92000000	0	0	0	0	0	1	0
	chr4	92000000	94000000	0.636224	0.34702	0	0.17527	0.268075	0.0848044	0.329873	0.144547	0.353092	0.298324	0.985243	0.580119	0.92764	1	0.352959	0	chr4	92000000	94000000	2	chr4	92000000	94000000	-0.978783	chr4	92000000	94000000	0	0.15	0	0	0	0.85	0
	chr4	94000000	96000000	0.28719	0.704119	0.279709	0.45837	0	0.248237	0.685511	0.262303	0.217626	0.155911	0.525103	1	0.764591	0.705164	0.285473	0	chr4	94000000	96000000	6	chr4	94000000	96000000	-0.885577	chr4	94000000	96000000	0	0.55	0	0	0	0.45	0
	chr4	96000000	98000000	0.44834	0	0.0727531	0.123649	0	0.383579	0.584326	0.508155	0.453239	0.257256	0.754141	1	0.760608	0.506932	0	0	chr4	96000000	98000000	3	chr4	96000000	98000000	0.7324	chr4	96000000	98000000	0	0	0	0	0	1	0
	chr4	98000000	100000000	0.320221	1	0.701662	0.412662	0.264265	0.161579	0.395453	0.16814	0.0740091	0.264572	0.507011	0	0.485738	0.433386	0.179889	0	chr4	98000000	100000000	8	chr4	98000000	100000000	0.352736	chr4	98000000	100000000	0	0.6	0	0	0	0.4	0
	chr4	100000000	102000000	0.725646	0.971895	0.625918	0.787386	0	0.242921	0.672756	0.712164	0.663183	0.367639	0.698577	0.395011	0.793219	1	0	0	chr4	100000000	102000000	21	chr4	100000000	102000000	1.04362	chr4	100000000	102000000	0	0.55	0	0	0.45	0	0
	chr4	102000000	104000000	0.313196	0.260779	0.267462	1	0.904737	0.326253	0.830369	0.21986	0.345648	0.231348	0.511354	0.19579	0.783248	0.92674	0	0	chr4	102000000	104000000	11	chr4	102000000	104000000	0.558545	chr4	102000000	104000000	0	0	0	0	1	0	0
	chr4	104000000	106000000	0.481422	0.151664	0.00778739	0.489063	0.0820246	0.1297	0.491474	0.243024	0.241443	0.222125	0.688693	0.5775	0.806731	1	0	0	chr4	104000000	106000000	4	chr4	104000000	106000000	1.46965	chr4	104000000	106000000	0	0	0	0	1	0	0
	chr4	106000000	108000000	0.754465	0	0.321056	0.771682	0.0501006	0.361837	0.682798	0.599851	0.394955	0.499484	0.853617	0.880294	0.821977	1	0.212362	0	chr4	106000000	108000000	11	chr4	106000000	108000000	1.36474	chr4	106000000	108000000	0	0.15	0	0	0.85	0	0
	chr4	108000000	110000000	0.318278	0.102509	0.450991	0.739537	0	0.415497	0.750721	0.483905	0.259924	0.243191	0.597628	0	0.81669	1	0	0	chr4	108000000	110000000	12	chr4	108000000	110000000	0.443107	chr4	108000000	110000000	0	1	0	0	0	0	0
	chr4	110000000	112000000	0.0709545	0.168191	0.0143423	0.502887	1	0.0241543	0.347856	0.0341812	0	0.011326	0.193615	0.22442	0.429289	0.729278	0.0629044	0	chr4	110000000	112000000	14	chr4	110000000	112000000	-0.305648	chr4	110000000	112000000	0	1	0	0	0	0	0
	chr4	112000000	114000000	0.174425	0	0.0810983	0.499463	0.510559	0.0969628	0.420116	0.275919	0.000853772	0.0784566	0.337257	0.781526	0.531684	1	0.0368978	0	chr4	112000000	114000000	9	chr4	112000000	114000000	-0.172696	chr4	112000000	114000000	0	1	0	0	0	0	0
	chr4	114000000	116000000	0.101643	0.16847	0.0691921	0.0385728	1	0.239519	0.275392	0.19879	0.0853693	0	0.0623955	0.025616	0.204371	0.101299	0.0267949	0	chr4	114000000	116000000	7	chr4	114000000	116000000	0.461293	chr4	114000000	116000000	0	0.05	0	0	0	0.95	0
	chr4	116000000	118000000	0.527653	0.188266	0.308137	0	1	0.559819	0.21055	0.325718	0.972747	0.358088	0.674706	0.999049	0.694502	0.348541	0.509765	0	chr4	116000000	118000000	2	chr4	116000000	118000000	1.56277	chr4	116000000	118000000	0	0	0	0	0	1	0
	chr4	118000000	120000000	0.289601	0.72295	1	0.401786	0.130662	0.125008	0.375849	0.3094	0.261477	0.106594	0.152284	0	0.368997	0.492218	0.111738	0	chr4	118000000	120000000	9	chr4	118000000	120000000	0.569884	chr4	118000000	120000000	0	0	0	0	0	1	0
	chr4	120000000	122000000	0.605162	0.727431	0.286338	0.684463	0.0575117	0.324665	0.598249	0.609938	0.534993	0.256791	0.536767	1	0.666876	0.891258	0	0	chr4	120000000	122000000	10	chr4	120000000	122000000	0.550423	chr4	120000000	122000000	0	0.6	0	0	0	0.4	0
	chr4	122000000	124000000	0.638228	0.197598	0.392122	0.966812	0.40428	1	0.842532	0.79912	0.608436	0.447099	0.499882	0.0318976	0.791218	0.997915	0	0	chr4	122000000	124000000	18	chr4	122000000	124000000	0.44731	chr4	122000000	124000000	0	0.9	0	0	0.1	0	0
	chr4	124000000	126000000	0.721255	0	0.369492	0.395226	0.291018	0.837933	0.795424	1	0.68672	0.392534	0.637783	0	0.660693	0.220675	0.184387	0	chr4	124000000	126000000	4	chr4	124000000	126000000	0.309129	chr4	124000000	126000000	0	0	0	0	1	0	0
	chr4	126000000	128000000	0.655161	0.636005	0.208197	0.139644	0.219728	0.408686	0.720261	0.721179	0	0.213356	0.711865	0.330835	1	0.806091	0.478233	0	chr4	126000000	128000000	2	chr4	126000000	128000000	1.38822	chr4	126000000	128000000	0	0	0	0	1	0	0
	chr4	128000000	130000000	0.400988	0.123158	0	0.380749	0.316899	0.280598	0.407444	0.372094	1	0.454869	0.42046	0.616235	0.383128	0.487558	0.475603	0	chr4	128000000	130000000	10	chr4	128000000	130000000	-0.379422	chr4	128000000	130000000	0	0.6	0	0	0.4	0	0
	chr4	130000000	132000000	0.43006	0	0	0.812801	0.75753	0.0201926	0.366448	0.266531	0.0425305	0.283881	0.677795	0.432088	0.691437	1	0	0	chr4	130000000	132000000	2	chr4	130000000	132000000	1.05891	chr4	130000000	132000000	0	0.55	0.45	0	0	0	0
	chr4	132000000	134000000	0.189285	0.23425	0.0453781	0.00942957	0.0698158	0.0159036	0.0228406	0.039237	0	0.156986	0.19266	1	0.120359	0.102793	0.130426	0	chr4	132000000	134000000	0	chr4	132000000	134000000	1.26059	chr4	132000000	134000000	0	0	1	0	0	0	0
	chr4	134000000	136000000	0.392375	0.115475	0	0.188581	0.167767	0.269827	0.352052	0.218937	0.222524	0.241974	0.696122	0.484407	0.851125	1	0.791662	0	chr4	134000000	136000000	2	chr4	134000000	136000000	1.17016	chr4	134000000	136000000	0	0	1	0	0	0	0
	chr4	136000000	138000000	0.630461	0.438624	0.0366748	0.0644101	0	0.408668	0.368819	0.509407	0.358538	0.341254	0.869546	1	0.85206	0.504045	0.0747979	0	chr4	136000000	138000000	0	chr4	136000000	138000000	1.42581	chr4	136000000	138000000	0	0	1	0	0	0	0
	chr4	138000000	140000000	0.509285	0.486118	0.651428	0.452963	0.137064	0.258874	0.778516	1	0.485795	0.158095	0.320238	0	0.628137	0.407479	0.0666091	0	chr4	138000000	140000000	7	chr4	138000000	140000000	0.643128	chr4	138000000	140000000	0	0.25	0.75	0	0	0	0
	chr4	140000000	142000000	0.0795929	0.249394	0.100638	0.928997	0.493727	0.123284	0.858982	0.0426218	0.049868	0.0168652	0.194736	0.540554	0.687707	1	0	0	chr4	140000000	142000000	17	chr4	140000000	142000000	-0.959906	chr4	140000000	142000000	0	0.75	0	0.25	0	0	0
	chr4	142000000	144000000	0.696819	1	0.773384	0.216051	0	0.22734	0.483372	0.83155	0.607578	0.283404	0.375683	0.0769489	0.470228	0.405675	0.573168	0	chr4	142000000	144000000	4	chr4	142000000	144000000	1.57446	chr4	142000000	144000000	0	0	0	1	0	0	0
	chr4	144000000	146000000	0.389242	0.185463	0.2037	0.781424	0.133412	0.160314	0.667232	0.235697	0	0.231787	0.815659	0.717744	0.901167	1	0.0312809	0	chr4	144000000	146000000	11	chr4	144000000	146000000	1.23361	chr4	144000000	146000000	0	0	0	1	0	0	0
	chr4	146000000	148000000	0.182617	0.176916	0.237066	0.526288	0.323533	0.420541	0.392804	0.26496	0.308249	0.121662	0.243454	1	0.361666	0.489848	0	0	chr4	146000000	148000000	12	chr4	146000000	148000000	0.353181	chr4	146000000	148000000	0	0.6	0	0.4	0	0	0
	chr4	148000000	150000000	0.289792	0	0.0149588	0.659785	0.0822863	0.510894	0.790781	0.321202	0.313004	0.180966	0.427671	0	0.798571	1	0	0	chr4	148000000	150000000	6	chr4	148000000	150000000	0.951066	chr4	148000000	150000000	0	0.25	0	0.75	0	0	0
	chr4	150000000	152000000	0.793648	0	0.0988179	0.458405	0.213952	0.248904	1	0.942304	0.342063	0.463029	0.785301	0.793163	0.957129	0.679744	0	0	chr4	150000000	152000000	3	chr4	150000000	152000000	0.481943	chr4	150000000	152000000	0	0.45	0	0.55	0	0	0
	chr4	152000000	154000000	0.33867	0.0772461	0.406589	0.891933	0	0.537054	1	0.491485	0.499611	0.362704	0.663799	0	0.883753	0.89254	0	0	chr4	152000000	154000000	13	chr4	152000000	154000000	-1.64492	chr4	152000000	154000000	0	1	0	0	0	0	0
	chr4	154000000	156000000	0.318626	0.110519	0.0837111	0.82548	0.70929	0.286002	0.921437	0.333648	0.32447	0.324724	0.455315	0.803814	0.88149	1	0	0	chr4	154000000	156000000	14	chr4	154000000	156000000	0.0268738	chr4	154000000	156000000	0	0.8	0.2	0	0	0	0
	chr4	156000000	158000000	0.25246	0.0671299	0.0357393	0.168049	0.185069	0.375463	0.31581	0.266557	0.352371	0.176779	0.178062	1	0.275868	0.233508	0	0	chr4	156000000	158000000	9	chr4	156000000	158000000	1.51902	chr4	156000000	158000000	0	0	1	0	0	0	0
	chr4	158000000	160000000	0.347526	1	0.159534	0.391909	0.0038727	0.141262	0.490838	0.415177	0.342116	0.11111	0.147231	0	0.411603	0.377584	0.223066	0	chr4	158000000	160000000	11	chr4	158000000	160000000	0.915717	chr4	158000000	160000000	0	0	1	0	0	0	0
	chr4	160000000	162000000	0.45265	0	0.0059673	0.358905	1	0.753816	0.566027	0.327364	0.553757	0.179609	0.411409	0.984381	0.601091	0.475752	0.0768949	0	chr4	160000000	162000000	4	chr4	160000000	162000000	1.00769	chr4	160000000	162000000	0	0.1	0.9	0	0	0	0
	chr4	162000000	164000000	0.446049	0	0.243387	0.102452	0	0.341205	0.484177	0.471697	0.150202	0.173102	0.727954	0	1	0.501775	0	0	chr4	162000000	164000000	1	chr4	162000000	164000000	1.53976	chr4	162000000	164000000	0	1	0	0	0	0	0
	chr4	164000000	166000000	0.274448	1	0.51136	0.282602	0.485285	0.266554	0.25508	0.285669	0.181649	0.108653	0.326037	0.650892	0.386594	0.512072	0	0	chr4	164000000	166000000	13	chr4	164000000	166000000	0.885742	chr4	164000000	166000000	0	0.25	0.75	0	0	0	0
	chr4	166000000	168000000	0.140774	0.506874	0.0918202	0.3919	1	0.666634	0.366666	0.0451084	0.0630724	0.0883114	0.434949	0.858715	0.502233	0.814891	0	0	chr4	166000000	168000000	8	chr4	166000000	168000000	1.22065	chr4	166000000	168000000	0	0	1	0	0	0	0
	chr4	168000000	170000000	0.491603	0.860582	0.940308	0.630512	0.254982	0.636406	1	0.456697	0.377439	0.201548	0.488192	0.12962	0.800755	0.589867	0	0	chr4	168000000	170000000	6	chr4	168000000	170000000	0.854988	chr4	168000000	170000000	0	0	1	0	0	0	0
	chr4	170000000	172000000	0.401103	0.193667	0.144076	0.719841	1	0.449579	0.696562	0.401762	0.325729	0.341109	0.614324	0.830214	0.741374	0.752803	0	0	chr4	170000000	172000000	8	chr4	170000000	172000000	0.441622	chr4	170000000	172000000	0	0.9	0.05	0	0	0.05	0
	chr4	172000000	174000000	0.68898	0.179335	0.0477777	0.018801	0.0729416	0.677187	0.556143	0.948853	1	0.413885	0.751559	0	0.903546	0.414397	0.0236222	0	chr4	172000000	174000000	1	chr4	172000000	174000000	1.44783	chr4	172000000	174000000	0	0	0	0	0	1	0
	chr4	174000000	176000000	0.236333	0	0.148989	0.571328	0.287084	0.503377	0.492167	0.28852	0.228213	0.165937	0.33601	0.101602	0.571546	1	0.0925327	0	chr4	174000000	176000000	12	chr4	174000000	176000000	0.876922	chr4	174000000	176000000	0	0	0	0	0	1	0
	chr4	176000000	178000000	0.233072	1	0.250153	0.209942	0	0.213739	0.285543	0.345794	0.180101	0.119049	0.155597	0.11234	0.307517	0.401075	0	0	chr4	176000000	178000000	6	chr4	176000000	178000000	1.64692	chr4	176000000	178000000	0	0.6	0.25	0	0	0.15	0
	chr4	178000000	180000000	0.621307	0	0.0530487	0.897423	0.472195	0.4096	0.837428	0.764757	0.286332	0.281618	0.793597	0.177368	1	0.837321	0	0	chr4	178000000	180000000	3	chr4	178000000	180000000	1.44908	chr4	178000000	180000000	0	0	1	0	0	0	0
	chr4	180000000	182000000	0.409698	0.0133173	0.0930453	0.0906519	1	0.0356543	0.425736	0.607674	0.0972895	0	0.395509	0.0445458	0.724856	0.34285	0.0521187	0	chr4	180000000	182000000	1	chr4	180000000	182000000	1.40218	chr4	180000000	182000000	0	0	1	0	0	0	0
	chr4	182000000	184000000	0.369481	1	0.208438	0.44458	0	0.459267	0.703721	0.490131	0.279061	0.178095	0.373186	0.242033	0.645181	0.48119	0.0872394	0	chr4	182000000	184000000	6	chr4	182000000	184000000	-0.881807	chr4	182000000	184000000	0	0.4	0.6	0	0	0	0
	chr4	184000000	186000000	0.206078	0	0.0850818	0.966269	0	0.436593	0.96955	0.288581	0.395268	0.196696	0.333546	0.191802	0.795527	1	0	0	chr4	184000000	186000000	22	chr4	184000000	186000000	-1.5438	chr4	184000000	186000000	0	1	0	0	0	0	0
	chr4	186000000	188000000	0.19991	0	0.0508942	0.670804	0.582688	0.734346	0.725577	0.269285	0.275047	0.0918934	0.254814	0.575705	0.651716	1	0.426583	0	chr4	186000000	188000000	19	chr4	186000000	188000000	-1.06811	chr4	186000000	188000000	0	0.55	0	0.45	0	0	0
	chr4	188000000	190000000	0.714081	0	0.705127	0.362022	0	0.472791	0.715812	1	0.590648	0.257675	0.556682	0.491455	0.807443	0.694368	0.51685	0	chr4	188000000	190000000	5	chr4	188000000	190000000	0.649622	chr4	188000000	190000000	0	0	0	1	0	0	0
	chr4	190000000	191154276	0.326458	0.799319	0.239103	0.00426812	0.42651	0.138005	0	0.0311886	0.126557	0.636235	0.321507	1	0.0865285	0.0272765	0.992801	0	chr4	190000000	191154276	4	chr4	190000000	191154276	0.826227	chr4	190000000	191154276	0	0	0	0.577138	0	0	0
	chr5	0	2000000	0.49022	0	0.264392	0.357018	1	0.341292	0.217501	0.0659457	0.329841	0.402205	0.412682	0.504314	0.401197	0.621337	0.054991	0	chr5	0	2000000	34	chr5	0	2000000	-1.2955	chr5	0	2000000	0	1	0	0	0	0	0
	chr5	2000000	4000000	0.349982	0.866828	0.143994	0.000334014	0.355327	0.422645	0.108012	0.503156	0.248572	0.272446	1	0	0.610557	0.248819	0.0536042	0	chr5	2000000	4000000	4	chr5	2000000	4000000	-0.796691	chr5	2000000	4000000	0	1	0	0	0	0	0
	chr5	4000000	6000000	0.138357	0.369202	0.0880894	0	1	0.417813	0.072202	0.263401	0.0621172	0.0456184	0.303048	0.11575	0.178587	0.059575	0.169558	0	chr5	4000000	6000000	3	chr5	4000000	6000000	0.06277	chr5	4000000	6000000	0	0.25	0	0.75	0	0	0
	chr5	6000000	8000000	0.338761	0.427835	0.187183	0.585858	0.514442	0.171367	0.302011	0.182442	0.008601	0.187039	0.874122	0.432219	0.615366	1	0	0	chr5	6000000	8000000	14	chr5	6000000	8000000	-0.958489	chr5	6000000	8000000	0	0.85	0	0.15	0	0	0
	chr5	8000000	10000000	0.655061	0.206983	1	0.146482	0.0775014	0.637147	0.332973	0.977257	0.603404	0.323227	0.718807	0.00232931	0.518412	0.157303	0	0	chr5	8000000	10000000	9	chr5	8000000	10000000	1.24236	chr5	8000000	10000000	0	0.9	0	0	0.1	0	0
	chr5	10000000	12000000	0.379537	0	0.0629546	0.543235	0.144036	1	0.706201	0.483754	0.483546	0.233354	0.496639	0	0.649923	0.543318	0	0	chr5	10000000	12000000	9	chr5	10000000	12000000	-0.0468057	chr5	10000000	12000000	0	0	0	0	1	0	0
	chr5	12000000	14000000	0.687853	0.471119	0.121905	0.205272	0.461326	0.901229	0.342968	0.760977	1	0.516077	0.913618	0.619707	0.665962	0.263307	0	0	chr5	12000000	14000000	2	chr5	12000000	14000000	1.14593	chr5	12000000	14000000	0	0	0	0	1	0	0
	chr5	14000000	16000000	0.399471	0.109036	0.209974	0.398471	0.689926	0.737863	0.525621	0.547813	0.697761	0.288217	0.467629	1	0.436468	0.319309	0	0	chr5	14000000	16000000	7	chr5	14000000	16000000	-0.638595	chr5	14000000	16000000	0	0.5	0	0	0.5	0	0
	chr5	16000000	18000000	0.652936	0.158777	0.0837084	0.358347	0.522773	1	0.882527	0.603656	0.697493	0.609968	0.653123	0.797093	0.743318	0.467352	0	0	chr5	16000000	18000000	7	chr5	16000000	18000000	-0.321286	chr5	16000000	18000000	0	1	0	0	0	0	0
	chr5	18000000	20000000	0.486876	0.566072	1	0.140928	0.324176	0.139535	0.131932	0.46005	0.367857	0.0804742	0.334115	0	0.283486	0.2529	0.0528536	0	chr5	18000000	20000000	1	chr5	18000000	20000000	0.890468	chr5	18000000	20000000	0	0.2	0.8	0	0	0	0
	chr5	20000000	22000000	0.675891	1	0.580742	0.247139	0.833288	0.212322	0.163098	0.283344	0.0479255	0.112562	0.504559	0.271165	0.409258	0.433266	0	0	chr5	20000000	22000000	3	chr5	20000000	22000000	1.41147	chr5	20000000	22000000	0	0	1	0	0	0	0
	chr5	22000000	24000000	0.391698	0	0.073535	0.190359	0.82003	0.474997	0.216547	0.268225	0.495933	0.409542	1	0.467726	0.797003	0.648055	0.0114615	0	chr5	22000000	24000000	3	chr5	22000000	24000000	1.49272	chr5	22000000	24000000	0	0.35	0.65	0	0	0	0
	chr5	24000000	26000000	0.259876	1	0.121763	0.0985613	0	0.0571193	0.079129	0.197547	0.0585026	0.112696	0.331882	0.0180071	0.269839	0.305494	0.0145138	0	chr5	24000000	26000000	2	chr5	24000000	26000000	1.22862	chr5	24000000	26000000	0	0.3	0.7	0	0	0	0
	chr5	26000000	28000000	0.374932	0.567916	0.617931	0	1	0.310092	0.0472339	0.389281	0.256005	0.21492	0.387726	0.212467	0.255177	0.0574641	0.188455	0	chr5	26000000	28000000	2	chr5	26000000	28000000	1.39088	chr5	26000000	28000000	0	0	1	0	0	0	0
	chr5	28000000	30000000	0.988278	0.0553224	0.0150085	0	0.0043166	0.595647	0.169004	0.55744	0.943042	0.453306	1	0.689513	0.689198	0.194867	0.208225	0	chr5	28000000	30000000	1	chr5	28000000	30000000	1.52342	chr5	28000000	30000000	0	0.55	0.45	0	0	0	0
	chr5	30000000	32000000	0.909628	0.126507	0.229009	0.342171	0.211126	0.61004	0.55041	0.867959	0.955207	0.495632	1	0.638915	0.823615	0.72723	0	0	chr5	30000000	32000000	5	chr5	30000000	32000000	0.145852	chr5	30000000	32000000	0	1	0	0	0	0	0
	chr5	32000000	34000000	0.7246	0.390449	0.426155	0.389653	0.409393	0.927396	0.527639	0.578359	1	0.586373	0.729784	0.534373	0.598851	0.368028	0	0	chr5	32000000	34000000	12	chr5	32000000	34000000	-0.752135	chr5	32000000	34000000	0	0.9	0	0.1	0	0	0
	chr5	34000000	36000000	0.761427	0.0817036	0.746534	0.607677	0.206936	0.350346	0.677183	1	0.335924	0.451955	0.763679	0.207767	0.713682	0.503762	0	0	chr5	34000000	36000000	13	chr5	34000000	36000000	-0.499248	chr5	34000000	36000000	0	0	0	1	0	0	0
	chr5	36000000	38000000	0.778253	0.0713364	0.313831	0.591436	0.0872466	0.866233	0.57659	0.752289	0.846974	0.751184	1	0.182833	0.768099	0.71704	0	0	chr5	36000000	38000000	15	chr5	36000000	38000000	-0.346123	chr5	36000000	38000000	0	0	0	1	0	0	0
	chr5	38000000	40000000	0.700849	0.392386	0.190446	0.0211051	0.0976529	0.912964	0.352446	1	0.942406	0.43631	0.536235	0.753872	0.393794	0	0.218207	0	chr5	38000000	40000000	10	chr5	38000000	40000000	0.609083	chr5	38000000	40000000	0	0.8	0	0.2	0	0	0
	chr5	40000000	42000000	0.285537	0.598315	1	0.368542	0.629095	0.300286	0.338845	0.435694	0.175286	0.188799	0.428671	0.417104	0.359894	0.278641	0	0	chr5	40000000	42000000	14	chr5	40000000	42000000	1.10746	chr5	40000000	42000000	0	1	0	0	0	0	0
	chr5	42000000	44000000	0.174474	0.0219339	1	0.164834	0.115259	0.324195	0	0.168384	0.772936	0.320924	0.220848	0.486359	0.0374957	0.0681903	0.223338	0	chr5	42000000	44000000	17	chr5	42000000	44000000	0.364122	chr5	42000000	44000000	0	0.25	0	0	0.75	0	0
	chr5	44000000	46000000	0.853666	0	0.332575	0.149575	0.0419709	0.266832	0.187727	0.637244	0.391526	0.779132	1	0.201057	0.472988	0.257539	0.055009	0	chr5	44000000	46000000	3	chr5	44000000	46000000	0.708914	chr5	44000000	46000000	0	0	0	0	1	0	0
	chr5	46000000	48000000	0.41158	0	0	0	0	0.00870353	0.000382977	0	0.0614402	1	0.463575	0.0291105	0.108344	0.00142014	0.0252961	0	chr5	46000000	48000000	0	chr5	46000000	48000000	0.650404	chr5	46000000	48000000	0.95	0	0	0	0.05	0	0
	chr5	48000000	50000000	0.380618	0	0.00258817	0.0363714	0.0483597	0.012374	0.0289857	0.03919	0.260205	1	0.329431	0.0574629	0.107516	0.0478501	0.161938	0	chr5	48000000	50000000	2	chr5	48000000	50000000	0.0452603	chr5	48000000	50000000	1	0	0	0	0	0	0
	chr5	50000000	52000000	0.566767	0	0.0580293	0.214468	0	0.201491	0.394996	0.324438	0.276036	0.360157	1	0	0.898118	0.895629	0	0	chr5	50000000	52000000	3	chr5	50000000	52000000	0.684481	chr5	50000000	52000000	0.35	0.65	0	0	0	0	0
	chr5	52000000	54000000	0.645954	0.340588	0.301213	0.733994	0.327309	0.809254	0.788464	0.940011	0.780648	0.419012	0.747883	0.231214	0.864491	1	0	0	chr5	52000000	54000000	11	chr5	52000000	54000000	-0.0377556	chr5	52000000	54000000	0	1	0	0	0	0	0
	chr5	54000000	56000000	0.691731	0.0458358	0.373585	0.486479	0.0402807	0.881007	0.747204	1	0.929453	0.461222	0.552272	0.0664101	0.667871	0.590405	0	0	chr5	54000000	56000000	21	chr5	54000000	56000000	-0.631965	chr5	54000000	56000000	0	1	0	0	0	0	0
	chr5	56000000	58000000	0.401202	0.333162	0.240541	0.100129	0.111755	0.319318	0.274355	1	0.900308	0.168695	0.177374	0.0634557	0.216834	0.0728702	0	0	chr5	56000000	58000000	8	chr5	56000000	58000000	0.335911	chr5	56000000	58000000	0	1	0	0	0	0	0
	chr5	58000000	60000000	0.611995	0	0.37949	0.665803	0.360244	0.78296	1	0.849957	0.945364	0.423495	0.675462	0.103977	0.857563	0.562126	0.0668769	0	chr5	58000000	60000000	4	chr5	58000000	60000000	0.445457	chr5	58000000	60000000	0	0.45	0	0	0	0.55	0
	chr5	60000000	62000000	0.509376	0.149508	0.326173	0.931224	0.770637	0.910118	0.887269	0.484738	0.553454	0.420359	1	0.715791	0.931524	0.929383	0	0	chr5	60000000	62000000	11	chr5	60000000	62000000	-0.469425	chr5	60000000	62000000	0	0	0	0	0	1	0
	chr5	62000000	64000000	0.439589	0.525482	0.341285	0.0649952	0.522547	0.3227	0.301186	0.418772	0.167761	0.196347	1	0.501148	0.823677	0.780094	0	0	chr5	62000000	64000000	4	chr5	62000000	64000000	1.23701	chr5	62000000	64000000	0	0.15	0	0	0	0.85	0
	chr5	64000000	66000000	0.484305	0.657496	0.292732	0.540259	0.204163	1	0.388159	0.763129	0.650738	0.364621	0.411839	0.000429232	0.385714	0.493583	0	0	chr5	64000000	66000000	14	chr5	64000000	66000000	-0.198088	chr5	64000000	66000000	0	0	0	0	0	1	0
	chr5	66000000	68000000	0.460369	0.210085	0.150581	0.310748	0.289513	0.78185	0.692109	0.701947	0.501244	0.320721	0.576845	1	0.584715	0.370918	0	0	chr5	66000000	68000000	3	chr5	66000000	68000000	0.276804	chr5	66000000	68000000	0	0.65	0	0	0	0.35	0
	chr5	68000000	70000000	0.130316	1	0.308051	0.287709	0.0730984	0.0917831	0.169941	0.0981393	0.0559135	0.0599467	0.0977412	0	0.149752	0.290645	0.0624567	0	chr5	68000000	70000000	21	chr5	68000000	70000000	-0.933173	chr5	68000000	70000000	0	0.2	0	0	0.8	0	0
	chr5	70000000	72000000	0.36939	1	0.462762	0.333595	0.0904268	0.1961	0.379006	0.398423	0.352844	0.223763	0.259817	0.196857	0.371251	0.349951	0	0	chr5	70000000	72000000	16	chr5	70000000	72000000	-1.35704	chr5	70000000	72000000	0	0	0	0	1	0	0
	chr5	72000000	74000000	0.484308	0.113135	0.119498	0.670582	0.254156	0.811762	1	0.746434	0.615318	0.408645	0.56676	0.32134	0.801343	0.68239	0	0	chr5	72000000	74000000	11	chr5	72000000	74000000	-1.04553	chr5	72000000	74000000	0	0.35	0	0	0.65	0	0
	chr5	74000000	76000000	0.137638	0.0477802	0.0109976	0.200911	1	0.111052	0.140299	0.112929	0.0529574	0.141332	0.234476	0.157785	0.183705	0.171059	0	0	chr5	74000000	76000000	14	chr5	74000000	76000000	-0.983114	chr5	74000000	76000000	0	1	0	0	0	0	0
	chr5	76000000	78000000	0.143614	0.559455	0.361084	0.200103	1	0.193399	0.215318	0.135055	0.102646	0.135148	0.161969	0	0.221587	0.2258	0.2677	0	chr5	76000000	78000000	17	chr5	76000000	78000000	-1.23777	chr5	76000000	78000000	0	0.45	0	0	0.55	0	0
	chr5	78000000	80000000	0.262529	1	0.52633	0.435116	0.0911562	0.133566	0.327303	0	0.037476	0.196485	0.350591	0.981896	0.359605	0.354675	0.670281	0	chr5	78000000	80000000	20	chr5	78000000	80000000	-1.49892	chr5	78000000	80000000	0	0	0	0	1	0	0
	chr5	80000000	82000000	0.508715	0.20986	1	0.410088	0.931616	0.490838	0.548456	0.629799	0.438462	0.355514	0.632628	0.267739	0.547056	0.279561	0	0	chr5	80000000	82000000	11	chr5	80000000	82000000	-0.970252	chr5	80000000	82000000	0	0.3	0	0	0.7	0	0
	chr5	82000000	84000000	0.637606	0.718334	0.305875	0.173407	0	1	0.413338	0.700865	0.75359	0.545751	0.686684	0.276921	0.484206	0.258841	0.104355	0	chr5	82000000	84000000	7	chr5	82000000	84000000	-0.0963595	chr5	82000000	84000000	0	0.4	0.6	0	0	0	0
	chr5	84000000	86000000	0.193858	0.669523	0.66538	0.0404276	0.899372	0.0570523	0	0.231604	0.0336836	0.0097748	0.135498	1	0.0797703	0.0511911	0.00858976	0	chr5	84000000	86000000	3	chr5	84000000	86000000	1.34797	chr5	84000000	86000000	0	0	1	0	0	0	0
	chr5	86000000	88000000	0.899842	0.417672	0.536328	0.691691	0	0.891949	0.635611	0.927339	0.969166	0.508269	0.64694	0.839504	0.781758	1	0.318843	0	chr5	86000000	88000000	7	chr5	86000000	88000000	0.856552	chr5	86000000	88000000	0	0	1	0	0	0	0
	chr5	88000000	90000000	0.332662	0	0.266134	0.832565	0.183018	0.0770131	0.725156	0.297637	0.0807656	0.0965208	0.500304	0.128146	0.811305	1	0.266704	0	chr5	88000000	90000000	7	chr5	88000000	90000000	0.688677	chr5	88000000	90000000	0	0	1	0	0	0	0
	chr5	90000000	92000000	0.467527	0.347502	0.267961	0.10214	0.247997	0.370234	0.407416	0.658557	0.44909	0.369916	0.360616	1	0.388425	0.0835455	0	0	chr5	90000000	92000000	3	chr5	90000000	92000000	0.494254	chr5	90000000	92000000	0	0	1	0	0	0	0
	chr5	92000000	94000000	0.585093	1	0.703143	0.252589	0.307682	0.372869	0.364221	0.830646	0.47076	0.435306	0.688063	0	0.481259	0.424681	0.0892412	0	chr5	92000000	94000000	7	chr5	92000000	94000000	0.304145	chr5	92000000	94000000	0	0.85	0.15	0	0	0	0
	chr5	94000000	96000000	0.602524	0.227246	0.256705	0.632452	0	0.313041	1	0.702076	0.870756	0.18244	0.327064	0.0787053	0.664269	0.49647	0.00278533	0	chr5	94000000	96000000	15	chr5	94000000	96000000	0.149864	chr5	94000000	96000000	0	1	0	0	0	0	0
	chr5	96000000	98000000	0.31107	1	0.411763	0.30056	0	0.165097	0.341614	0.444068	0.148821	0.0892388	0.407949	0.0518519	0.335216	0.124518	0.0622062	0	chr5	96000000	98000000	6	chr5	96000000	98000000	1.0342	chr5	96000000	98000000	0	1	0	0	0	0	0
	chr5	98000000	100000000	0.672186	0	0.145582	0.797983	0.0701911	0.189356	0.799733	0.624098	0.562221	0.486377	1	0.470333	0.880588	0.783534	0	0	chr5	98000000	100000000	6	chr5	98000000	100000000	1.21747	chr5	98000000	100000000	0	0.1	0.9	0	0	0	0
	chr5	100000000	102000000	0.294289	0.146213	0	0.0849537	0.377715	0.171195	0.179445	0.245829	0.041165	0.155735	0.471859	1	0.381141	0.277153	0.101387	0	chr5	100000000	102000000	3	chr5	100000000	102000000	1.51357	chr5	100000000	102000000	0	0	1	0	0	0	0
	chr5	102000000	104000000	0.485048	0.281435	0.196633	0.447985	0.526774	0.344205	0.373557	0.718182	0.241409	0.204093	0.50597	1	0.471078	0.441246	0	0	chr5	102000000	104000000	5	chr5	102000000	104000000	1.08601	chr5	102000000	104000000	0	0.6	0.4	0	0	0	0
	chr5	104000000	106000000	0.609629	0.886818	0.361971	0	0.0321597	0.314991	0.404029	0.81155	0.23793	0.304741	1	0.050121	0.803259	0.221761	0.0050988	0	chr5	104000000	106000000	1	chr5	104000000	106000000	1.46048	chr5	104000000	106000000	0	0.25	0.75	0	0	0	0
	chr5	106000000	108000000	0.441124	0	0.0671986	0.506626	0.170039	0.526516	1	0.700926	0.688195	0.332023	0.787984	0.329174	0.916219	0.449687	0.0418308	0	chr5	106000000	108000000	2	chr5	106000000	108000000	-0.304224	chr5	106000000	108000000	0	0	1	0	0	0	0
	chr5	108000000	110000000	0.051081	0.0861246	0.177051	0.0613539	1	0.336256	0.0661206	0.143282	0.156844	0.0204904	0.185524	0.765952	0.0775229	0	0.0658542	0	chr5	108000000	110000000	6	chr5	108000000	110000000	1.03592	chr5	108000000	110000000	0	0.2	0.8	0	0	0	0
	chr5	110000000	112000000	0.165717	1	0.531669	0.109447	0.018861	0	0.152322	0.0952388	0.0289353	0.0437615	0.162435	0.101128	0.200412	0.222116	0.194365	0	chr5	110000000	112000000	13	chr5	110000000	112000000	1.03243	chr5	110000000	112000000	0	0.75	0	0	0.25	0	0
	chr5	112000000	114000000	0.225868	0.487049	1	0.383149	0.508533	0.27931	0.277318	0.198372	0.178833	0.131727	0.236252	0.703901	0.32576	0.473949	0	0	chr5	112000000	114000000	8	chr5	112000000	114000000	-0.0661509	chr5	112000000	114000000	0	0.45	0	0	0.55	0	0
	chr5	114000000	116000000	0.110726	1	0.512214	0.0714251	0.208334	0.279963	0	0.163188	0.199372	0.103015	0.144961	0.301821	0.104131	0.266825	0.23153	0	chr5	114000000	116000000	14	chr5	114000000	116000000	-0.312505	chr5	114000000	116000000	0	0.6	0.4	0	0	0	0
	chr5	116000000	118000000	0.504648	0	0.165937	0.0741738	0.0314232	0.195653	0.379674	0.616104	0.224997	0.263907	1	0.418543	0.858445	0.313483	0.0204096	0	chr5	116000000	118000000	1	chr5	116000000	118000000	0.786075	chr5	116000000	118000000	0	0	1	0	0	0	0
	chr5	118000000	120000000	0.363497	1	0.519792	0	0.936189	0.180736	0.0418499	0.227344	0.578244	0.246545	0.302887	0.511184	0.127998	0.0564274	0.112153	0	chr5	118000000	120000000	6	chr5	118000000	120000000	0.892322	chr5	118000000	120000000	0	0	1	0	0	0	0
	chr5	120000000	122000000	0.121558	0	0.140295	0.0873403	0.0484881	0.145524	0.141757	0.107076	0.0517796	0.0424452	0.169566	1	0.156285	0.100633	0.0047779	0	chr5	120000000	122000000	8	chr5	120000000	122000000	0.950478	chr5	120000000	122000000	0	0.3	0.7	0	0	0	0
	chr5	122000000	124000000	0.860501	0.303703	0.725446	0.560113	0.379114	0.65222	0.672869	1	0.690598	0.590411	0.883666	0.246582	0.692631	0.506831	0	0	chr5	122000000	124000000	7	chr5	122000000	124000000	-0.583147	chr5	122000000	124000000	0	1	0	0	0	0	0
	chr5	124000000	126000000	0.425356	0.274584	0.182192	0.153518	0.152769	0.509806	0.32394	0.584278	1	0.318365	0.287929	0.0138482	0.268903	0.076378	0	0	chr5	124000000	126000000	5	chr5	124000000	126000000	-0.736883	chr5	124000000	126000000	0	1	0	0	0	0	0
	chr5	126000000	128000000	0.141701	1	0.271411	0	0.487567	0.0907749	0.125471	0.143221	0.214401	0.205739	0.163118	0.174373	0.14132	0.0281046	0.274125	0	chr5	126000000	128000000	9	chr5	126000000	128000000	0.285387	chr5	126000000	128000000	0	0.65	0.35	0	0	0	0
	chr5	128000000	130000000	0.601706	0	0.122131	0.337991	0	0.702436	0.454377	0.740452	0.702207	0.444904	0.902122	0	0.804634	1	0.130937	0	chr5	128000000	130000000	7	chr5	128000000	130000000	1.53311	chr5	128000000	130000000	0	0	1	0	0	0	0
	chr5	130000000	132000000	0.0720543	1	0.337697	0.35455	0.0996583	0.248001	0.341373	0.00857561	0.0610992	0.128358	0.289585	0.663082	0.325772	0.259027	0	0	chr5	130000000	132000000	20	chr5	130000000	132000000	0.0292887	chr5	130000000	132000000	0	0.7	0.3	0	0	0	0
	chr5	132000000	134000000	0.309876	0.83489	0.44076	1	0.103959	0.165445	0.848661	0.223342	0.0736034	0.174408	0.283139	0.142586	0.685556	0.856894	0	0	chr5	132000000	134000000	26	chr5	132000000	134000000	-1.51224	chr5	132000000	134000000	0	1	0	0	0	0	0
	chr5	134000000	136000000	0.316453	0.116355	0.321371	0.808615	0	1	0.963322	0.667996	0.622454	0.283796	0.523857	0.0737711	0.794928	0.832938	0.126831	0	chr5	134000000	136000000	27	chr5	134000000	136000000	-0.841138	chr5	134000000	136000000	0	1	0	0	0	0	0
	chr5	136000000	138000000	0.0728142	0.134619	0.574645	0.490575	1	0.17218	0.347903	0.123798	0	0.0179216	0.145786	0.55875	0.310859	0.486594	0.298148	0	chr5	136000000	138000000	22	chr5	136000000	138000000	-0.584644	chr5	136000000	138000000	0	0.1	0	0.9	0	0	0
	chr5	138000000	140000000	0.2765	0.155782	0.0639492	1	0	0.234957	0.961933	0.0981578	0.0442739	0.132219	0.190619	0.442119	0.621295	0.83149	0.204347	0	chr5	138000000	140000000	31	chr5	138000000	140000000	-1.65977	chr5	138000000	140000000	0	0.25	0	0.75	0	0	0
	chr5	140000000	142000000	0.113396	0.218911	0.334703	0.130811	0.515868	0.014564	0.078431	0.0203319	0	0.189563	0.0991177	1	0.0971342	0.168506	0.914869	0	chr5	140000000	142000000	85	chr5	140000000	142000000	-1.74384	chr5	140000000	142000000	0	1	0	0	0	0	0
	chr5	142000000	144000000	0.59487	1	0.781694	0.381339	0.238331	0.657703	0.80999	0.907513	0.667315	0.387915	0.388945	0.0101834	0.609376	0.283594	0	0	chr5	142000000	144000000	8	chr5	142000000	144000000	0.336134	chr5	142000000	144000000	0	1	0	0	0	0	0
	chr5	144000000	146000000	0.442639	0.88319	0.698019	0.375776	0	0.211962	0.568769	0.493979	0.128441	0.126679	0.520992	1	0.565274	0.309413	0.0020507	0	chr5	144000000	146000000	10	chr5	144000000	146000000	0.494892	chr5	144000000	146000000	0	0.25	0	0	0	0.75	0
	chr5	146000000	148000000	0.782257	0.472585	0.250526	0.416106	0.146375	0.697946	0.587861	0.863928	1	0.52101	0.591197	0.783574	0.749502	0.776087	0	0	chr5	146000000	148000000	18	chr5	146000000	148000000	-0.665771	chr5	146000000	148000000	0	0	0	0	0	1	0
	chr5	148000000	150000000	0.143732	0.159996	0.439882	0.61799	0.0933505	0.325963	1	0.470976	0.339694	0.126776	0.139741	0	0.643456	0.453274	0.0473469	0	chr5	148000000	150000000	28	chr5	148000000	150000000	-1.03879	chr5	148000000	150000000	0	0.1	0	0	0	0.9	0
	chr5	150000000	152000000	0.132668	0.221338	0.31797	0.162824	0.177688	0.0230516	0.140384	0.0585625	0	0.169599	0.205635	0.20276	0.161929	0.147809	1	0	chr5	150000000	152000000	23	chr5	150000000	152000000	-0.440374	chr5	150000000	152000000	0	1	0	0	0	0	0
	chr5	152000000	154000000	0.185593	1	0.0571204	0.198084	0.10349	0.221011	0.21541	0.127784	0.123589	0.109006	0.376715	0.646492	0.350345	0.473135	0	0	chr5	152000000	154000000	8	chr5	152000000	154000000	0.453658	chr5	152000000	154000000	0	0.35	0	0	0.65	0	0
	chr5	154000000	156000000	0.635938	0	0.120195	0.917729	0.506907	0.787838	0.75067	0.747864	0.796161	0.691656	1	0.478879	0.811696	0.669325	0	0	chr5	154000000	156000000	7	chr5	154000000	156000000	1.04398	chr5	154000000	156000000	0	0.15	0	0	0.85	0	0
	chr5	156000000	158000000	0.391435	0.40946	0.272015	0.508547	0.0893446	0.85065	0.768531	1	0.571833	0.215767	0.576911	0	0.768567	0.768898	0.0989209	0	chr5	156000000	158000000	17	chr5	156000000	158000000	0.236905	chr5	156000000	158000000	0	1	0	0	0	0	0
	chr5	158000000	160000000	0.150128	0.627432	0.434438	0.438615	0.216678	0.294697	0.456328	0.206044	0.194083	0.109755	0.198558	1	0.383192	0.430461	0	0	chr5	158000000	160000000	18	chr5	158000000	160000000	-0.00503739	chr5	158000000	160000000	0	0.95	0.05	0	0	0	0
	chr5	160000000	162000000	0.357105	1	0.0499731	0	0.662655	0.163569	0.0627927	0.148241	0.159213	0.169013	0.590753	0.278624	0.42883	0.309769	0.0251267	0	chr5	160000000	162000000	6	chr5	160000000	162000000	1.68708	chr5	160000000	162000000	0	0	1	0	0	0	0
	chr5	162000000	164000000	0.800487	0	0.0896943	0.852686	0.617466	0.518407	0.695165	1	0.717693	0.485856	0.825472	0	0.786415	0.592272	0.0339137	0	chr5	162000000	164000000	4	chr5	162000000	164000000	1.51119	chr5	162000000	164000000	0	0	1	0	0	0	0
	chr5	164000000	166000000	0.152958	0.112395	0.172114	0.0359627	0	0.0826261	0.0625203	0.140109	0.0897655	0.0606807	0.191723	1	0.154993	0.092162	0.0451984	0	chr5	164000000	166000000	0	chr5	164000000	166000000	1.40226	chr5	164000000	166000000	0	0	1	0	0	0	0
	chr5	166000000	168000000	0.437047	0.553305	0.123972	0.286054	0.10974	1	0.5366	0.590477	0.4078	0.261181	0.327373	0.16041	0.464532	0.319213	0	0	chr5	166000000	168000000	7	chr5	166000000	168000000	-0.310126	chr5	166000000	168000000	0	0	1	0	0	0	0
	chr5	168000000	170000000	0.39704	0.371397	0.506291	0.276214	0.213442	0.7605	0.661141	1	0.569672	0.184926	0.382517	0.13442	0.536473	0.157223	0	0	chr5	168000000	170000000	14	chr5	168000000	170000000	-0.536242	chr5	168000000	170000000	0	0.75	0.25	0	0	0	0
	chr5	170000000	172000000	0.359003	0.148382	0	0.415462	0.708011	0.565487	0.5244	0.179311	0.180203	0.364709	0.633206	1	0.520106	0.493037	0.337704	0	chr5	170000000	172000000	12	chr5	170000000	172000000	-1.56485	chr5	170000000	172000000	0	1	0	0	0	0	0
	chr5	172000000	174000000	0.280984	0	0.285528	0.801076	1	0.944564	0.991136	0.58019	0.352412	0.214415	0.504136	0.315067	0.774403	0.613239	0.075868	0	chr5	172000000	174000000	16	chr5	172000000	174000000	-1.34046	chr5	172000000	174000000	0	0.4	0	0.6	0	0	0
	chr5	174000000	176000000	0.271525	0.123599	0.0466883	0.674284	0.00217804	0.5491	0.432958	0.334491	0.257879	0.233523	0.515615	0.3833	0.56248	1	0	0	chr5	174000000	176000000	20	chr5	174000000	176000000	-1.19469	chr5	174000000	176000000	0	0	0	1	0	0	0
	chr5	176000000	178000000	0.118796	0.0696936	0	0.8641	0.084968	0.128583	0.423713	0.0458959	0.0142385	0.108081	0.254187	0.312113	0.478332	1	0.0135754	0	chr5	176000000	178000000	42	chr5	176000000	178000000	-1.69194	chr5	176000000	178000000	0	0.7	0	0.3	0	0	0
	chr5	178000000	180000000	0.205377	1	0.438554	0.102493	0.702872	0.0304144	0.0370835	0	0.0204572	0.315655	0.172632	0.368191	0.0841291	0.143358	0.511484	0	chr5	178000000	180000000	29	chr5	178000000	180000000	-1.37731	chr5	178000000	180000000	0	1	0	0	0	0	0
	chr5	180000000	180915260	0.0154763	0.0550435	0.0365544	0.0498161	1	0.0166016	0.017129	0.00462885	0	0.0252011	0.0227917	0.0749653	0.0273534	0.0638353	0.0356293	0	chr5	180000000	180915260	22	chr5	180000000	180915260	-1.42543	chr5	180000000	180915260	0	0.45763	0	0	0	0	0
	chr6	0	2000000	0.618459	0	0.247352	0.485919	0.799502	1	0.700825	0.694548	0.694287	0.617769	0.925985	0.366516	0.83704	0.685309	0.12728	0	chr6	0	2000000	9	chr6	0	2000000	-0.657931	chr6	0	2000000	0	1	0	0	0	0	0
	chr6	2000000	4000000	0.432732	0.215553	0.276441	0.861423	0.270603	0.73288	1	0.814426	0.823575	0.487465	0.425327	0.182024	0.755788	0.72839	0	0	chr6	2000000	4000000	22	chr6	2000000	4000000	-1.36446	chr6	2000000	4000000	0	0.15	0	0.85	0	0	0
	chr6	4000000	6000000	0.0831918	0.247013	0.261251	0.0299816	0.845268	0.355808	0.118427	0	0.226086	0.0655483	0.220125	1	0.11929	0.0132527	0.0638593	0	chr6	4000000	6000000	11	chr6	4000000	6000000	-1.1717	chr6	4000000	6000000	0	0.9	0	0.1	0	0	0
	chr6	6000000	8000000	0.343946	0.14626	0.280615	0.951254	0.0921311	0.322225	1	0.450946	0.259268	0.138659	0.394888	0.2576	0.818485	0.982795	0	0	chr6	6000000	8000000	14	chr6	6000000	8000000	-0.423948	chr6	6000000	8000000	0	0.55	0	0	0.45	0	0
	chr6	8000000	10000000	0.217504	1	0.369961	0.0166223	0.0898165	0.104616	0.057084	0.320817	0.307814	0.0383219	0.0958046	0.225532	0.0749924	0	0.00332298	0	chr6	8000000	10000000	8	chr6	8000000	10000000	1.43928	chr6	8000000	10000000	0	0	0	0	1	0	0
	chr6	10000000	12000000	0.12837	0.0995666	0.304465	0.156796	1	0.354186	0.312318	0.329082	0.313238	0.0119167	0	0.293376	0.179489	0.110857	0.108625	0	chr6	10000000	12000000	19	chr6	10000000	12000000	-0.803919	chr6	10000000	12000000	0	0.5	0	0.2	0.3	0	0
	chr6	12000000	14000000	0.0892477	0.0495823	0.0296399	0.13491	1	0.24584	0.174589	0.175913	0.20746	0.0599564	0.058261	0.0177998	0.128262	0.116579	0	0	chr6	12000000	14000000	11	chr6	12000000	14000000	-1.22435	chr6	12000000	14000000	0	0.3	0	0.7	0	0	0
	chr6	14000000	16000000	0.504221	0.0413032	0.248238	0.333988	0.141302	0.699815	0.63993	0.923892	1	0.443038	0.428681	0.0127497	0.490525	0.261252	0	0	chr6	14000000	16000000	3	chr6	14000000	16000000	-2.05623	chr6	14000000	16000000	0	0.6	0	0	0	0.4	0
	chr6	16000000	18000000	0.403012	0.0932678	0.248237	0.526858	0.388731	0.572773	1	0.438904	0.300945	0.281185	0.397868	0	0.728186	0.215871	0.0308181	0	chr6	16000000	18000000	10	chr6	16000000	18000000	-0.673532	chr6	16000000	18000000	0	0	0	0	0	1	0
	chr6	18000000	20000000	0.477386	0	0.671834	0.190598	1	0.272439	0.343762	0.726175	0.455264	0.249486	0.334846	0.24932	0.311973	0.15267	0.196731	0	chr6	18000000	20000000	7	chr6	18000000	20000000	0.619318	chr6	18000000	20000000	0	0	0	0	0	1	0
	chr6	20000000	22000000	0.675377	0.133078	0.40206	0.533041	0.114884	0.81241	0.95369	1	0.807979	0.504087	0.522069	0.174484	0.751434	0.384758	0	0	chr6	20000000	22000000	5	chr6	20000000	22000000	-1.28247	chr6	20000000	22000000	0	0	0	0	0	1	0
	chr6	22000000	24000000	0.609734	0	0.288839	0.138007	0	0.57731	0.37517	1	0.696952	0.45693	0.494592	0.299355	0.401204	0.066559	0.0399527	0	chr6	22000000	24000000	4	chr6	22000000	24000000	0.693649	chr6	22000000	24000000	0	0	0	0	0	1	0
	chr6	24000000	26000000	0.15309	0.169261	1	0.343776	0.619267	0.479473	0.265199	0.483376	0.269691	0.0891883	0.149005	0.287237	0.239831	0.270106	0	0	chr6	24000000	26000000	23	chr6	24000000	26000000	-0.778641	chr6	24000000	26000000	0	0.4	0	0	0	0.6	0
	chr6	26000000	28000000	0.0256036	0.105869	0.234985	0.227583	1	0.0428068	0.0714798	0.00116494	0	0.0551847	0.0224363	0.265454	0.0653605	0.202953	0.629623	0	chr6	26000000	28000000	79	chr6	26000000	28000000	-1.64341	chr6	26000000	28000000	0	0.5	0	0	0.5	0	0
	chr6	28000000	30000000	0.0624468	0.454263	0.246155	0.333418	0.654158	0	0.0807506	0.0305574	0.0180123	0.0632023	0.0537305	1	0.153334	0.494685	0.181323	0	chr6	28000000	30000000	17	chr6	28000000	30000000	-1.36292	chr6	28000000	30000000	0	0	0	0	1	0	0
	chr6	30000000	32000000	0.14818	0.0905383	0.444869	1	0.266331	0.208449	0.53237	0.176796	0.116272	0.125418	0.180294	0.0270639	0.42742	0.765452	0	0	chr6	30000000	32000000	0	chr6	30000000	32000000	-1.70756	chr6	30000000	32000000	0	0.8	0	0	0.2	0	0
	chr6	32000000	34000000	0.0739376	0.196762	0.250326	1	0	0.0506315	0.596114	0.0687984	0.0292414	0.0727091	0.18036	0	0.475876	0.898385	0	0	chr6	32000000	34000000	13	chr6	32000000	34000000	-1.50047	chr6	32000000	34000000	0	0.3	0	0.7	0	0	0
	chr6	34000000	36000000	0.278043	0.196026	0.343909	0.916471	0.324152	0.403392	0.859424	0.293703	0.207346	0.193366	0.306891	0	0.648202	1	0	0	chr6	34000000	36000000	33	chr6	34000000	36000000	-1.72124	chr6	34000000	36000000	0	1	0	0	0	0	0
	chr6	36000000	38000000	0.181991	0.27609	0.628696	1	0.1185	0.506374	0.973657	0.295319	0.316902	0.153262	0.278645	0	0.724014	0.783758	0.0276499	0	chr6	36000000	38000000	28	chr6	36000000	38000000	-1.68156	chr6	36000000	38000000	0	0.3	0	0.7	0	0	0
	chr6	38000000	40000000	0	0.189145	0.267546	0.0975116	1	0.086191	0.143901	0.134196	0.0384334	0.030778	0.119062	0.795649	0.151011	0.21266	0.239773	0	chr6	38000000	40000000	13	chr6	38000000	40000000	-1.35862	chr6	38000000	40000000	0	0	0	1	0	0	0
	chr6	40000000	42000000	0.235562	0	0.218549	0.78884	0	0.071763	0.90096	0.318612	0.136973	0.128064	0.377716	0	0.767989	1	0	0	chr6	40000000	42000000	29	chr6	40000000	42000000	-1.55148	chr6	40000000	42000000	0	0.75	0	0.25	0	0	0
	chr6	42000000	44000000	0.0548266	0.0480142	0.241502	1	0	0.174807	0.690316	0.0702124	0.11445	0.0566297	0.106747	0.0399155	0.511007	0.79798	0.0325301	0	chr6	42000000	44000000	48	chr6	42000000	44000000	-1.73611	chr6	42000000	44000000	0	1	0	0	0	0	0
	chr6	44000000	46000000	0.588134	0.228487	0.314425	0.842824	0	0.926421	0.992063	1	0.594353	0.461176	0.585657	0.259462	0.816689	0.716071	0.123204	0	chr6	44000000	46000000	18	chr6	44000000	46000000	-1.0332	chr6	44000000	46000000	0	1	0	0	0	0	0
	chr6	46000000	48000000	0.820738	0	0.401464	0.567993	0.0535887	0.507208	1	0.931353	0.498174	0.445541	0.60927	0.623509	0.936824	0.878609	0	0	chr6	46000000	48000000	18	chr6	46000000	48000000	0.00987662	chr6	46000000	48000000	0	0.1	0.9	0	0	0	0
	chr6	48000000	50000000	0.652522	0.104556	0.657241	0.278972	0.786568	0.607189	0.340406	0.736435	0.720641	0.27913	0.543867	1	0.446324	0.441212	0	0	chr6	48000000	50000000	13	chr6	48000000	50000000	0.996253	chr6	48000000	50000000	0	0	1	0	0	0	0
	chr6	50000000	52000000	0.336209	0	0.133702	0.0249038	0.228214	0.245261	0.197479	0.390779	0.169688	0.136933	0.438369	1	0.395335	0.297	0.0931013	0	chr6	50000000	52000000	4	chr6	50000000	52000000	0.828861	chr6	50000000	52000000	0	0.1	0.9	0	0	0	0
	chr6	52000000	54000000	0.293311	0.0195632	0.540421	0.897682	0.308793	0.536905	1	0.517095	0.293203	0.230404	0.328947	0	0.71473	0.662595	0.00990108	0	chr6	52000000	54000000	28	chr6	52000000	54000000	-0.888787	chr6	52000000	54000000	0	0.45	0.55	0	0	0	0
	chr6	54000000	56000000	0.882032	1	0.144707	0.171361	0.154501	0.931471	0.711143	0.902899	0.668277	0.371112	0.871194	0.410282	0.869513	0.448233	0	0	chr6	54000000	56000000	8	chr6	54000000	56000000	0.888334	chr6	54000000	56000000	0	0	1	0	0	0	0
	chr6	56000000	58000000	1	0	0.0439176	0.371612	0.266713	0.746584	0.417473	0.565552	0.414844	0.960619	0.888689	0.63604	0.510598	0.207423	0.0849434	0	chr6	56000000	58000000	8	chr6	56000000	58000000	-0.625466	chr6	56000000	58000000	0	0.5	0.5	0	0	0	0
	chr6	58000000	60000000	0.241771	0.387588	0.277184	0.112547	0	0	0.0389968	0.0761891	0.115493	0.52354	0.560388	0.880659	0.258261	0.260134	1	0	chr6	58000000	60000000	1	chr6	58000000	60000000	0.00678443	chr6	58000000	60000000	0.65	0.35	0	0	0	0	0
	chr6	60000000	62000000	0.387011	0	0	0	0	0	0	0	0	1	0.51721	0	0.161289	0	0.0324852	0	chr6	60000000	62000000	0	chr6	60000000	62000000	0.47717	chr6	60000000	62000000	1	0	0	0	0	0	0
	chr6	62000000	64000000	0.376528	0	0	0.00667538	0	0	0.0921361	0.218814	0.119258	0.497675	1	0.19981	0.558833	0.132316	0	0	chr6	62000000	64000000	2	chr6	62000000	64000000	0.42275	chr6	62000000	64000000	0.65	0.05	0.3	0	0	0	0
	chr6	64000000	66000000	0.783746	0	0.84582	0.642055	0.318719	1	0.816068	0.759345	0.853535	0.49353	0.829401	0.249469	0.852664	0.775335	0.332335	0	chr6	64000000	66000000	4	chr6	64000000	66000000	0.748884	chr6	64000000	66000000	0	0	1	0	0	0	0
	chr6	66000000	68000000	0.382912	0	0	0.101349	0	0.71307	0.294484	0.649015	0.642418	0.309456	1	0.114448	0.868402	0.895118	0	0	chr6	66000000	68000000	3	chr6	66000000	68000000	1.07375	chr6	66000000	68000000	0	0	1	0	0	0	0
	chr6	68000000	70000000	0.48333	0.228899	0.150099	0	0.642925	0.325691	0.14209	0.224498	0.21944	0.174963	0.636152	1	0.630641	0.618989	0.234344	0	chr6	68000000	70000000	1	chr6	68000000	70000000	0.93488	chr6	68000000	70000000	0	0	1	0	0	0	0
	chr6	70000000	72000000	0.376142	1	0.616356	0.38644	0	0.413105	0.224898	0.479703	0.33738	0.25098	0.475501	0.269587	0.36656	0.452638	0.273487	0	chr6	70000000	72000000	9	chr6	70000000	72000000	0.52461	chr6	70000000	72000000	0	1	0	0	0	0	0
	chr6	72000000	74000000	0.762779	0.803687	0.684973	0.44938	0.862723	0.759619	1	0.889726	0.96016	0.459698	0.699235	0.906471	0.895205	0.573213	0	0	chr6	72000000	74000000	11	chr6	72000000	74000000	1.02926	chr6	72000000	74000000	0	1	0	0	0	0	0
	chr6	74000000	76000000	0.253329	0.323922	0.619749	0.403212	1	0.332361	0.359583	0.32337	0.312771	0.0664231	0.153695	0.099792	0.277548	0.309539	0	0	chr6	74000000	76000000	15	chr6	74000000	76000000	0.490693	chr6	74000000	76000000	0	0.95	0	0	0.05	0	0
	chr6	76000000	78000000	0.346082	0	0.0259969	0.483829	0.295427	0.415623	0.468846	0.474681	0.38491	0.344382	0.770993	1	0.697195	0.827215	0.0542738	0	chr6	76000000	78000000	5	chr6	76000000	78000000	0.108556	chr6	76000000	78000000	0	0	0	0	1	0	0
	chr6	78000000	80000000	0.515656	0.231407	0.204496	0.387945	0.094367	0.108237	0.175475	0.295802	0.139219	0.136821	0.448195	1	0.436048	0.709162	0	0	chr6	78000000	80000000	5	chr6	78000000	80000000	0.769353	chr6	78000000	80000000	0	0	0	0	1	0	0
	chr6	80000000	82000000	0.445626	1	0.286792	0.34297	0	0.258836	0.454888	0.867191	0.502983	0.288716	0.542895	0.168716	0.57897	0.620298	0.059477	0	chr6	80000000	82000000	7	chr6	80000000	82000000	0.651919	chr6	80000000	82000000	0	0	0	0	1	0	0
	chr6	82000000	84000000	0.64193	1	0.220506	0.559133	0	0.42789	0.786654	0.796919	0.555722	0.435082	0.696126	0.710759	0.763596	0.606998	0.375622	0	chr6	82000000	84000000	8	chr6	82000000	84000000	0.908037	chr6	82000000	84000000	0	0.05	0	0	0.95	0	0
	chr6	84000000	86000000	0.177604	0.419942	0.0642531	0.141667	0	0.221957	0.10011	0.113906	0.122533	0.11825	0.20404	1	0.20673	0.363242	0.186051	0	chr6	84000000	86000000	8	chr6	84000000	86000000	1.22983	chr6	84000000	86000000	0	0.45	0	0	0.55	0	0
	chr6	86000000	88000000	0.0733768	0.154115	0.174424	0.141955	1	0.026942	0.0994948	0.0548073	0.00723662	0	0.181929	0.32114	0.139467	0.140627	0.097201	0	chr6	86000000	88000000	10	chr6	86000000	88000000	0.674253	chr6	86000000	88000000	0	0	0	0	1	0	0
	chr6	88000000	90000000	0.164568	1	0.127974	0.280261	0.152536	0.247934	0.20939	0.124665	0.115761	0.118548	0.249265	0.512383	0.267979	0.417544	0	0	chr6	88000000	90000000	17	chr6	88000000	90000000	-0.775608	chr6	88000000	90000000	0	1	0	0	0	0	0
	chr6	90000000	92000000	0.314947	0.284039	0.359105	0.893681	0	0.834162	0.880615	0.277697	0.487305	0.18452	0.409533	0.407619	0.79869	1	0.126995	0	chr6	90000000	92000000	11	chr6	90000000	92000000	-0.790837	chr6	90000000	92000000	0	1	0	0	0	0	0
	chr6	92000000	94000000	0.367404	0	0.206507	0.14339	0	0.396856	0.519441	0.550495	0.397093	0.205653	0.633252	0.0300641	1	0.375867	0	0	chr6	92000000	94000000	2	chr6	92000000	94000000	1.56308	chr6	92000000	94000000	0	0.55	0.45	0	0	0	0
	chr6	94000000	96000000	0.139032	0	0.162149	0.0466417	0.0464944	0.0372271	0.0246147	0.0796321	0.0747689	0.050396	0.242772	1	0.246611	0.209314	0.0438329	0	chr6	94000000	96000000	2	chr6	94000000	96000000	1.17905	chr6	94000000	96000000	0	0	1	0	0	0	0
	chr6	96000000	98000000	0.187559	0.0761663	0.167612	0.724564	0	0.0761007	0.286268	0.118719	0.12249	0.171445	0.366422	1	0.460987	0.848347	0.0398169	0	chr6	96000000	98000000	8	chr6	96000000	98000000	1.15487	chr6	96000000	98000000	0	0	1	0	0	0	0
	chr6	98000000	100000000	0.21462	0.318686	0.0412736	0.782572	0	0.179275	0.391245	0.214518	0.082755	0.141212	0.420553	0.285558	0.554775	1	0.277321	0	chr6	98000000	100000000	9	chr6	98000000	100000000	0.297707	chr6	98000000	100000000	0	0.25	0.75	0	0	0	0
	chr6	100000000	102000000	0.391381	0.445534	0.251858	0.214624	0.237502	0.220146	0.327944	0.531143	0.156291	0.163536	0.383515	1	0.427881	0.469574	0	0	chr6	100000000	102000000	8	chr6	100000000	102000000	0.711539	chr6	100000000	102000000	0	0.3	0.7	0	0	0	0
	chr6	102000000	104000000	0.675713	0.206329	0	0.0490766	0	0.69264	0.33361	0.420438	0.58734	0.343682	1	0.345379	0.869568	0.550401	0	0	chr6	102000000	104000000	1	chr6	102000000	104000000	1.37332	chr6	102000000	104000000	0	0	1	0	0	0	0
	chr6	104000000	106000000	0.207583	0.0100009	0.321852	0.327934	0.378882	0.436839	0.49279	0.335642	0.0633345	0	0.55245	1	0.576838	0.660861	0.0154749	0	chr6	104000000	106000000	7	chr6	104000000	106000000	0.396573	chr6	104000000	106000000	0	0.25	0.75	0	0	0	0
	chr6	106000000	108000000	0.228441	1	0.285804	0.303349	0	0.242448	0.393033	0.331263	0.316307	0.160939	0.201217	0.021899	0.335846	0.350394	0.108642	0	chr6	106000000	108000000	10	chr6	106000000	108000000	-1.39738	chr6	106000000	108000000	0	1	0	0	0	0	0
	chr6	108000000	110000000	0.123038	0.0444481	0.172012	0.767357	0.354354	0.0080256	0.484376	0.0471766	0	0.11153	0.289214	0.752301	0.519388	1	0.311568	0	chr6	108000000	110000000	19	chr6	108000000	110000000	-1.4422	chr6	108000000	110000000	0	1	0	0	0	0	0
	chr6	110000000	112000000	0.124403	0.171027	0.216354	0.318751	1	0.813349	0.366645	0.434991	0.530535	0.0676667	0.158336	0	0.259995	0.365278	0.0416839	0	chr6	110000000	112000000	19	chr6	110000000	112000000	-1.37235	chr6	110000000	112000000	0	1	0	0	0	0	0
	chr6	112000000	114000000	0.44695	1	0.330321	0.245632	0	0.367079	0.656673	0.717775	0.288523	0.26006	0.309717	0.0225471	0.536682	0.355081	0.24558	0	chr6	112000000	114000000	6	chr6	112000000	114000000	0.403053	chr6	112000000	114000000	0	1	0	0	0	0	0
	chr6	114000000	116000000	0.414857	0.297399	0.503934	0.745698	0.606994	0.672971	0.890885	0.434327	0.396328	0.139611	0.739266	0.372542	0.996912	1	0	0	chr6	114000000	116000000	5	chr6	114000000	116000000	0.404426	chr6	114000000	116000000	0	0.3	0	0	0	0.7	0
	chr6	116000000	118000000	0.143214	0.121826	0.223424	0.544592	0.227505	0.236751	0.264676	0.117329	0.107913	0.0891503	0.228433	1	0.334663	0.70247	0	0	chr6	116000000	118000000	23	chr6	116000000	118000000	0.741089	chr6	116000000	118000000	0	0	0	0	0	1	0
	chr6	118000000	120000000	0.292941	0.0817558	0.0042705	0.485179	0.459764	0.892306	0.552538	0.207327	0.2535	0.257789	0.503597	1	0.552714	0.546997	0	0	chr6	118000000	120000000	12	chr6	118000000	120000000	0.872908	chr6	118000000	120000000	0	0.1	0.75	0	0	0.15	0
	chr6	120000000	122000000	0.322271	0.273694	0.203079	0.497675	0.00625061	0.196473	0.601878	0.254565	0	0.186833	0.823814	1	0.798779	0.758979	0.259483	0	chr6	120000000	122000000	2	chr6	120000000	122000000	1.31975	chr6	120000000	122000000	0	0	1	0	0	0	0
	chr6	122000000	124000000	0.414268	0.654017	0.284164	0.712639	0.133398	0.473359	0.575864	0.554637	0.307829	0.167528	0.543421	0.138984	0.676854	1	0	0	chr6	122000000	124000000	7	chr6	122000000	124000000	0.918898	chr6	122000000	124000000	0	0	1	0	0	0	0
	chr6	124000000	126000000	0.39254	0.347631	0.193385	0.607601	0.0805338	0.564404	0.997877	0.450194	0.227957	0.232602	0.764864	0.444959	1	0.942184	0	0	chr6	124000000	126000000	6	chr6	124000000	126000000	0.950424	chr6	124000000	126000000	0	0	1	0	0	0	0
	chr6	126000000	128000000	0.279745	0.0754806	0.512885	0.989166	0.918176	0.249009	0.816308	0.515278	0.281066	0.0276088	0.183616	0.356498	0.684015	1	0	0	chr6	126000000	128000000	13	chr6	126000000	128000000	0.823515	chr6	126000000	128000000	0	0.5	0.05	0	0	0.45	0
	chr6	128000000	130000000	0.480533	0	0.413947	0.481111	0.25115	0.126991	0.77964	1	0.276369	0.170421	0.329174	0.341902	0.573608	0.246955	0.0441949	0	chr6	128000000	130000000	4	chr6	128000000	130000000	1.08928	chr6	128000000	130000000	0	0	0	0	0	1	0
	chr6	130000000	132000000	0.269744	0	0.101649	0.536877	0.067639	0.542203	0.709078	0.54336	1	0.38392	0.436705	0	0.640621	0.701352	0.150503	0	chr6	130000000	132000000	11	chr6	130000000	132000000	-0.0468799	chr6	130000000	132000000	0	0.45	0	0	0.4	0.15	0
	chr6	132000000	134000000	0.695563	0.400827	0.848993	0.710459	1	0.80878	0.975403	0.841746	0.881685	0.494901	0.591335	0.261398	0.855497	0.824134	0	0	chr6	132000000	134000000	22	chr6	132000000	134000000	0.527918	chr6	132000000	134000000	0	0	0	0	1	0	0
	chr6	134000000	136000000	0.594224	0	0.313395	0.426989	0.070185	0.644045	0.630467	1	0.519879	0.379434	0.268379	0	0.50075	0.386544	0.0179694	0	chr6	134000000	136000000	13	chr6	134000000	136000000	0.0777524	chr6	134000000	136000000	0	0.4	0	0	0.6	0	0
	chr6	136000000	138000000	0.472348	0	0.436596	0.73918	0.859124	0.67418	0.917944	1	0.839472	0.535207	0.60675	0.351226	0.839716	0.783299	0.202272	0	chr6	136000000	138000000	13	chr6	136000000	138000000	-0.445185	chr6	136000000	138000000	0	1	0	0	0	0	0
	chr6	138000000	140000000	0.387211	0	0.330588	0.864751	0.753311	0.351033	1	0.697738	0.380214	0.159545	0.271568	0.0829774	0.721306	0.677961	0	0	chr6	138000000	140000000	18	chr6	138000000	140000000	-0.95019	chr6	138000000	140000000	0	0.5	0	0	0	0.5	0
	chr6	140000000	142000000	0.497309	0.0213635	0.182128	0.0541466	0.49311	0.990582	0.469273	0.911041	1	0.288736	0.349959	0.0213726	0.375904	0	0.0152847	0	chr6	140000000	142000000	3	chr6	140000000	142000000	1.29502	chr6	140000000	142000000	0	0	0	0	0	1	0
	chr6	142000000	144000000	0.137624	0.0191627	0.104111	0.498508	1	0.260748	0.514156	0.139755	0.109535	0.0768462	0.215398	0.490505	0.354239	0.296554	0	0	chr6	142000000	144000000	12	chr6	142000000	144000000	0.201753	chr6	142000000	144000000	0	0.6	0	0	0	0.4	0
	chr6	144000000	146000000	0.517128	0.11347	0.491818	0.836824	0.672958	0.927183	1	0.765937	0.523491	0.418918	0.736196	0	0.9467	0.772028	0	0	chr6	144000000	146000000	9	chr6	144000000	146000000	-0.158808	chr6	144000000	146000000	0	0.8	0	0	0	0.2	0
	chr6	146000000	148000000	0.627039	0.153023	0.523201	1	0.373491	0.425343	0.668389	0.587198	0.346972	0.351319	0.583239	0	0.686735	0.790811	0.121864	0	chr6	146000000	148000000	11	chr6	146000000	148000000	1.56598	chr6	146000000	148000000	0	0	0	0	0	1	0
	chr6	148000000	150000000	0.224552	0.0854019	0.0379884	0.819701	0	0.415338	1	0.229132	0.155985	0.189211	0.427418	0	0.806485	0.72297	0	0	chr6	148000000	150000000	11	chr6	148000000	150000000	-0.657745	chr6	148000000	150000000	0	0.5	0	0	0	0.5	0
	chr6	150000000	152000000	0.264314	0	0.455654	0.972183	0.677675	0.749228	0.882717	0.753309	0.850194	0.11585	0.0847498	0.175074	0.644164	1	0.0353884	0	chr6	150000000	152000000	22	chr6	150000000	152000000	-0.841774	chr6	150000000	152000000	0	1	0	0	0	0	0
	chr6	152000000	154000000	0.336824	0	0.226618	0.894316	0.278261	0.584518	0.815868	0.395649	0.339419	0.190886	0.428572	0.189758	0.784834	1	0.0934935	0	chr6	152000000	154000000	7	chr6	152000000	154000000	1.63854	chr6	152000000	154000000	0	0.25	0	0	0.75	0	0
	chr6	154000000	156000000	0.258093	0.0403878	0.0743576	0.467217	0.285705	1	0.837472	0.54114	0.422661	0.162118	0.256046	0.103942	0.600133	0.377667	0	0	chr6	154000000	156000000	8	chr6	154000000	156000000	0.302696	chr6	154000000	156000000	0	0.25	0	0	0.75	0	0
	chr6	156000000	158000000	0.269702	0.139649	0.0136228	1	0	0.236858	0.841334	0.313544	0.284712	0.122231	0.498961	0.923531	0.719617	0.793265	0.157926	0	chr6	156000000	158000000	5	chr6	156000000	158000000	-0.335616	chr6	156000000	158000000	0	1	0	0	0	0	0
	chr6	158000000	160000000	0.388489	0.11695	0.376412	0.666124	0.321727	1	0.865386	0.54999	0.77913	0.401082	0.465303	0	0.651235	0.489946	0	0	chr6	158000000	160000000	18	chr6	158000000	160000000	-1.42842	chr6	158000000	160000000	0	1	0	0	0	0	0
	chr6	160000000	162000000	0.578662	0	0.1346	0.59138	0.0130958	0.588447	0.683131	0.40943	0.299354	0.555033	0.559741	1	0.647435	0.625069	0.246064	0	chr6	160000000	162000000	23	chr6	160000000	162000000	-0.525795	chr6	160000000	162000000	0	0.5	0	0	0.5	0	0
	chr6	162000000	164000000	0.197599	0.439282	0	0.426316	0.0317509	0.222738	0.610792	0.113865	0.0591875	0.269605	0.484199	1	0.594408	0.470346	0.0623069	0	chr6	162000000	164000000	6	chr6	162000000	164000000	0.847205	chr6	162000000	164000000	0	0	0	0	1	0	0
	chr6	164000000	166000000	0.791432	0	0.901928	0.178448	0.486039	0.714758	0.687196	0.930307	0.948994	0.527497	1	0.986514	0.979014	0.440764	0.169904	0	chr6	164000000	166000000	2	chr6	164000000	166000000	1.14189	chr6	164000000	166000000	0	0.75	0	0	0.25	0	0
	chr6	166000000	168000000	0.225944	0.196202	0.429643	0.532656	0.934478	0.479518	0.604022	0.477037	0.557489	0.167199	0.383922	0.182024	0.704517	1	0	0	chr6	166000000	168000000	20	chr6	166000000	168000000	-1.23956	chr6	166000000	168000000	0	1	0	0	0	0	0
	chr6	168000000	170000000	0.769231	0.294193	0.31123	0.352271	0.889787	1	0.71834	0.727037	0.662157	0.488831	0.744472	0.507815	0.734995	0.467878	0	0	chr6	168000000	170000000	10	chr6	168000000	170000000	-1.20314	chr6	168000000	170000000	0	1	0	0	0	0	0
	chr6	170000000	171115067	0.51597	0.0781746	0.0601081	0.735034	0	0.206201	0.366816	0.0930923	0.116851	0.345538	0.555819	0.779105	0.593193	1	0.704697	0	chr6	170000000	171115067	14	chr6	170000000	171115067	-1.21495	chr6	170000000	171115067	0	0.557534	0	0	0	0	0
	chr7	0	2000000	0.142371	0.825486	0.430903	0.438909	0.922718	0.345295	0.258221	0	0.208731	0.243428	0.350512	0.180447	0.247127	0.389654	1	0	chr7	0	2000000	28	chr7	0	2000000	-1.40069	chr7	0	2000000	0	1	0	0	0	0	0
	chr7	2000000	4000000	0.329728	0.0684715	0.312602	0.920611	0.293036	1	0.881693	0.380309	0.503536	0.471052	0.666589	0	0.731839	0.741473	0.14572	0	chr7	2000000	4000000	15	chr7	2000000	4000000	-1.47096	chr7	2000000	4000000	0	0.4	0	0.6	0	0	0
	chr7	4000000	6000000	0.169067	1	0.631719	0.381296	0.0791385	0.0439484	0.256133	0.0242589	0	0.269155	0.239366	0.1951	0.247513	0.318809	0.784687	0	chr7	4000000	6000000	25	chr7	4000000	6000000	-1.28201	chr7	4000000	6000000	0	0.75	0	0.25	0	0	0
	chr7	6000000	8000000	0.128694	0.236625	0.489386	0.0919667	0.210654	0.0242341	0.0419517	0.0187775	0.000651894	0.134785	0.037128	0	0.0326476	0.0726079	1	0	chr7	6000000	8000000	25	chr7	6000000	8000000	-1.23371	chr7	6000000	8000000	0	0.65	0.35	0	0	0	0
	chr7	8000000	10000000	0.564456	0.973625	0.849736	0	0.128584	0.534364	0.00974812	0.334726	0.0968894	0.163086	0.935349	1	0.439777	0.207642	0.386925	0	chr7	8000000	10000000	4	chr7	8000000	10000000	0.941363	chr7	8000000	10000000	0	0	1	0	0	0	0
	chr7	10000000	12000000	0.578386	1	0.727591	0.28628	0.204054	0.319572	0.206756	0.388728	0.310361	0.304072	0.530665	0.16536	0.359427	0.305171	0	0	chr7	10000000	12000000	3	chr7	10000000	12000000	1.36629	chr7	10000000	12000000	0	0	1	0	0	0	0
	chr7	12000000	14000000	1	0.849333	0.816366	0.0213102	0.886761	0.507531	0.387816	0.674013	0.669222	0.4035	0.672531	0.299486	0.496313	0.222847	0	0	chr7	12000000	14000000	5	chr7	12000000	14000000	0.822407	chr7	12000000	14000000	0	0.1	0.9	0	0	0	0
	chr7	14000000	16000000	0.368374	0.0902609	0.132798	0.00712293	0.0642631	0.0787266	0.081078	0.266719	0.104995	0.129625	0.318503	1	0.180786	0.0534083	0	0	chr7	14000000	16000000	4	chr7	14000000	16000000	1.49893	chr7	14000000	16000000	0	1	0	0	0	0	0
	chr7	16000000	18000000	0.649793	0.259911	0.899773	0.0618312	0.245519	0.828811	0.254472	0.882291	1	0.487241	0.311936	0.0213744	0.214781	0	0.0606945	0	chr7	16000000	18000000	11	chr7	16000000	18000000	1.42973	chr7	16000000	18000000	0	0.25	0.75	0	0	0	0
	chr7	18000000	20000000	0.813418	0	0.541251	0.11418	0.0246202	0.551688	0.369361	1	0.983106	0.601485	0.629243	0.0527768	0.430427	0.116871	0.60447	0	chr7	18000000	20000000	7	chr7	18000000	20000000	1.46732	chr7	18000000	20000000	0	0	1	0	0	0	0
	chr7	20000000	22000000	0.546971	0.259678	0.356229	0.106213	0.172686	0.379533	0.190341	0.533932	1	0.287214	0.292201	0	0.219797	0.165049	0.245216	0	chr7	20000000	22000000	9	chr7	20000000	22000000	-0.00863572	chr7	20000000	22000000	0	0.55	0.45	0	0	0	0
	chr7	22000000	24000000	0.0381226	0.384088	0.330334	0.109626	0.782273	0.233205	0.0725234	0.45907	0.370823	0.172495	0.136733	1	0.0888455	0.12311	0	0	chr7	22000000	24000000	19	chr7	22000000	24000000	-1.52351	chr7	22000000	24000000	0	1	0	0	0	0	0
	chr7	24000000	26000000	0.123364	0.45583	0.384641	0.260214	0.467843	0.0749066	0.287413	0.142063	0.147157	0	0.311011	1	0.356296	0.335252	0.478068	0	chr7	24000000	26000000	9	chr7	24000000	26000000	-1.04556	chr7	24000000	26000000	0	0.75	0	0	0.25	0	0
	chr7	26000000	28000000	0.620396	0.286124	0.649627	0.934984	0.317215	0.418773	0.806045	0.57368	0.395621	0.423134	0.578349	0.046874	0.771446	1	0	0	chr7	26000000	28000000	30	chr7	26000000	28000000	-1.30364	chr7	26000000	28000000	0	0	0	0	1	0	0
	chr7	28000000	30000000	0.374616	0.0855289	0.230615	0.420537	0	1	0.6783	0.57818	0.377822	0.2567	0.521283	0.0392236	0.658009	0.680985	0.0093533	0	chr7	28000000	30000000	13	chr7	28000000	30000000	-1.39496	chr7	28000000	30000000	0	0.4	0	0	0	0.6	0
	chr7	30000000	32000000	0.289197	0.0568055	0	0.379107	1	0.405809	0.380862	0.227125	0.186195	0.222237	0.479599	0.35474	0.396691	0.270013	0.0135372	0	chr7	30000000	32000000	23	chr7	30000000	32000000	-0.937881	chr7	30000000	32000000	0	0	0	0	0	1	0
	chr7	32000000	34000000	0.13505	0	0.802174	0.155717	0.637829	0.808059	0.0869515	0.369902	0.433528	0.219477	0.368996	1	0.186224	0.177685	0.170748	0	chr7	32000000	34000000	16	chr7	32000000	34000000	-0.161719	chr7	32000000	34000000	0	0	0	0	0	1	0
	chr7	34000000	36000000	0.169555	0.065339	0.140423	0.0808723	0.375175	0.265881	0.124298	0.250688	0.163009	0.116989	0.218797	1	0.163513	0.134369	0	0	chr7	34000000	36000000	9	chr7	34000000	36000000	0.382698	chr7	34000000	36000000	0	0.5	0	0	0	0.5	0
	chr7	36000000	38000000	0.723803	0	1	0.435071	0.435468	0.925917	0.751101	0.75693	0.871162	0.30964	0.691761	0.350308	0.722689	0.466853	0.0134853	0	chr7	36000000	38000000	11	chr7	36000000	38000000	-0.268757	chr7	36000000	38000000	0	0.6	0	0	0	0.4	0
	chr7	38000000	40000000	0.175592	0.135579	0.132854	0.358194	1	0.201001	0.285803	0.204703	0.217344	0.177204	0.378282	0	0.40341	0.583072	0.0234235	0	chr7	38000000	40000000	13	chr7	38000000	40000000	0.088212	chr7	38000000	40000000	0	0	0	0	0	1	0
	chr7	40000000	42000000	0.585081	0.0597061	0.243812	0.155468	0.0884055	0.688513	0.38842	1	0.699746	0.31377	0.432447	0	0.39591	0.212069	0.0420932	0	chr7	40000000	42000000	5	chr7	40000000	42000000	0.369736	chr7	40000000	42000000	0	0	0	0	0	1	0
	chr7	42000000	44000000	0.0392084	0.160044	0.00241162	0.0332232	1	0.116417	0.0224295	0.0260792	0.0644121	0.0210977	0.0358459	0	0.0274767	0.0186157	0.0420668	0	chr7	42000000	44000000	15	chr7	42000000	44000000	-0.98588	chr7	42000000	44000000	0	0.35	0	0	0	0.65	0
	chr7	44000000	46000000	0.281262	0.174279	0.346234	1	0.221103	0.547116	0.631888	0.118349	0.083929	0.219387	0.495824	0.204422	0.619591	0.915682	0	0	chr7	44000000	46000000	36	chr7	44000000	46000000	-1.00488	chr7	44000000	46000000	0	0.7	0	0	0	0.3	0
	chr7	46000000	48000000	0.393618	0	0.102269	0.0476657	0.0183782	0.730118	0.225976	0.866345	1	0.279865	0.180048	0.11582	0.179636	0.00755836	0.0151782	0	chr7	46000000	48000000	5	chr7	46000000	48000000	-0.0995314	chr7	46000000	48000000	0	0	0	0	0	1	0
	chr7	48000000	50000000	0.637379	0.850311	0.220248	0.36037	0.00605727	0.618436	0.375139	0.625153	1	0.257931	0.924907	0	0.612918	0.3575	0.360451	0	chr7	48000000	50000000	8	chr7	48000000	50000000	0.480142	chr7	48000000	50000000	0	0.5	0	0	0	0.5	0
	chr7	50000000	52000000	0.474378	0.545912	0.620642	0.205916	0.410835	1	0.433582	0.35369	0.577498	0.434539	0.807077	0.524449	0.536303	0.304595	0	0	chr7	50000000	52000000	8	chr7	50000000	52000000	-0.798955	chr7	50000000	52000000	0	0.25	0	0	0	0.75	0
	chr7	52000000	54000000	0.321205	1	0.188644	0.107447	0.16813	0.0516688	0.0894013	0.22876	0.221897	0.117218	0.487195	0.323594	0.391407	0.376846	0	0	chr7	52000000	54000000	2	chr7	52000000	54000000	0.288257	chr7	52000000	54000000	0	0	0	0	0	1	0
	chr7	54000000	56000000	0.507732	0.19987	0.48416	0.432876	1	0.59825	0.502832	0.506363	0.347858	0.378889	0.557083	0.152519	0.547661	0.574451	0	0	chr7	54000000	56000000	11	chr7	54000000	56000000	-0.567371	chr7	54000000	56000000	0	1	0	0	0	0	0
	chr7	56000000	58000000	0.554667	0.578115	0.220043	0.0762148	0.295733	0.0159304	0.0216504	0	0.244903	1	0.777348	0.411712	0.228241	0.0936808	0.22497	0	chr7	56000000	58000000	17	chr7	56000000	58000000	-0.728436	chr7	56000000	58000000	0	1	0	0	0	0	0
	chr7	58000000	60000000	0.379882	0	0	0	0	0	0	0	0.101092	1	0.243376	0	0.0593163	0	0.136699	0	chr7	58000000	60000000	0	chr7	58000000	60000000	0	chr7	58000000	60000000	1	0	0	0	0	0	0
	chr7	60000000	62000000	0.516311	0.0400736	0.00444083	0	0	0.00490047	0	0	0.0449901	1	0.389245	0.111116	0.0855548	0.000881528	0.308796	0	chr7	60000000	62000000	0	chr7	60000000	62000000	-0.248868	chr7	60000000	62000000	0.85	0.15	0	0	0	0	0
	chr7	62000000	64000000	0.600516	0.452119	0.122672	0.0208714	0.205453	0.066029	0	0.00623009	0.0508946	1	0.793957	0.39465	0.228863	0.0452639	0.23524	0	chr7	62000000	64000000	8	chr7	62000000	64000000	-0.446033	chr7	62000000	64000000	0	1	0	0	0	0	0
	chr7	64000000	66000000	0.21847	0.519222	0.31329	0.0607293	1	0.0296525	0.00599747	0	0.0551668	0.267631	0.130842	0.684535	0.0643627	0.103774	0.42731	0	chr7	64000000	66000000	21	chr7	64000000	66000000	-1.21381	chr7	64000000	66000000	0	1	0	0	0	0	0
	chr7	66000000	68000000	0.5096	0.060335	0.241755	0.663383	1	0.538802	0.553246	0.354701	0.455958	0.532962	0.642517	0.0741558	0.567704	0.448689	0	0	chr7	66000000	68000000	10	chr7	66000000	68000000	-1.25662	chr7	66000000	68000000	0	0.5	0	0	0.5	0	0
	chr7	68000000	70000000	0.578263	0.813646	0.127152	0.131834	0	0.898692	0.435215	0.461285	0.557287	0.265709	1	0.937623	0.746496	0.379896	0.0868749	0	chr7	68000000	70000000	1	chr7	68000000	70000000	-1.3577	chr7	68000000	70000000	0	0	0	0	1	0	0
	chr7	70000000	72000000	0.418224	0.0290343	0.0242696	0.209875	0	0.846757	0.368354	0.325554	0.415234	0.259976	1	0.127617	0.76631	0.562468	0	0	chr7	70000000	72000000	5	chr7	70000000	72000000	-1.88456	chr7	70000000	72000000	0	0	0	0	1	0	0
	chr7	72000000	74000000	0.341329	0.272668	0.317632	1	0.019032	0.61867	0.836628	0.344657	0.31795	0.319879	0.380476	0.12422	0.683787	0.902555	0	0	chr7	72000000	74000000	37	chr7	72000000	74000000	-1.58785	chr7	72000000	74000000	0	0.9	0	0	0.1	0	0
	chr7	74000000	76000000	0.237436	0.0516997	0.107851	1	0.25255	0.382589	0.923368	0.139646	0.150376	0.237032	0.205919	0.0246599	0.627378	0.815716	0	0	chr7	74000000	76000000	31	chr7	74000000	76000000	-1.6579	chr7	74000000	76000000	0	1	0	0	0	0	0
	chr7	76000000	78000000	0.379306	0.226652	0.396725	0.406187	0	0.269621	0.566194	0.306237	0.180339	0.170038	0.216939	0.0813163	0.40314	0.303879	1	0	chr7	76000000	78000000	20	chr7	76000000	78000000	-0.98758	chr7	76000000	78000000	0	0.75	0.25	0	0	0	0
	chr7	78000000	80000000	0.666365	1	0.0468663	0.135219	0.22567	0.537773	0.427328	0.736437	0.664325	0.408319	0.628383	0.413261	0.544967	0.170838	0	0	chr7	78000000	80000000	6	chr7	78000000	80000000	0.850681	chr7	78000000	80000000	0	0	1	0	0	0	0
	chr7	80000000	82000000	0.86658	0	0.286801	0.0669525	0.116859	0.65808	0.382672	1	0.839895	0.44429	0.317706	0.0181492	0.323338	0.0360874	0.0881845	0	chr7	80000000	82000000	5	chr7	80000000	82000000	0.945853	chr7	80000000	82000000	0	0	1	0	0	0	0
	chr7	82000000	84000000	0.525737	0.0720441	0.145888	0.0427604	0	0.719612	0.254298	0.873193	1	0.345588	0.329082	0.0474174	0.287471	0.15628	0.0651216	0	chr7	82000000	84000000	4	chr7	82000000	84000000	0.274375	chr7	82000000	84000000	0	0	1	0	0	0	0
	chr7	84000000	86000000	0.754641	0.123715	0.484241	0	0.130406	0.470235	0.245862	0.96853	1	0.573564	0.606129	0.229079	0.376224	0.055246	0.108097	0	chr7	84000000	86000000	1	chr7	84000000	86000000	1.27095	chr7	84000000	86000000	0	0	1	0	0	0	0
	chr7	86000000	88000000	0.202145	0.681835	0.22812	0.153967	1	0.0421191	0.00454189	0	0.23358	0.267954	0.343341	0.305144	0.16424	0.360067	0.114774	0	chr7	86000000	88000000	14	chr7	86000000	88000000	0.77411	chr7	86000000	88000000	0	0.8	0.2	0	0	0	0
	chr7	88000000	90000000	0.808373	0.391558	0.170333	0.607981	0	0.300695	0.35096	0.900283	0.626454	0.887373	0.875176	0	0.742774	1	0.18391	0	chr7	88000000	90000000	7	chr7	88000000	90000000	1.18867	chr7	88000000	90000000	0	0.1	0	0	0	0.9	0
	chr7	90000000	92000000	0.103916	1	0.250089	0.0357486	0.578997	0.119174	0.00282355	0.00443192	0	0.0984992	0.18675	0.237854	0.0590538	0.0772624	0.103015	0	chr7	90000000	92000000	11	chr7	90000000	92000000	-0.0614739	chr7	90000000	92000000	0	0.45	0	0	0	0.55	0
	chr7	92000000	94000000	0.396973	0.929337	0.44114	0.162478	0.319459	0.860281	0.183517	0.607984	1	0.388029	0.246774	0	0.202687	0.151729	0.0462689	0	chr7	92000000	94000000	19	chr7	92000000	94000000	0.195076	chr7	92000000	94000000	0	0.4	0	0	0	0.6	0
	chr7	94000000	96000000	0.583727	0.298919	0.220522	0.315637	0.408809	1	0.438832	0.642283	0.892461	0.403918	0.565018	0.244951	0.475196	0.36879	0	0	chr7	94000000	96000000	13	chr7	94000000	96000000	0.616605	chr7	94000000	96000000	0	0	0	0	0	1	0
	chr7	96000000	98000000	0.240869	0.98631	0.702942	0.343158	0.471708	0	0.220515	0.11963	0.0824521	0.165838	0.368677	1	0.314492	0.354191	0.60609	0	chr7	96000000	98000000	16	chr7	96000000	98000000	0.0824685	chr7	96000000	98000000	0	0	0	0	0	1	0
	chr7	98000000	100000000	0.0746455	0.591578	1	0.595647	0.866808	0.446422	0.262207	0	0.188973	0.192541	0.110804	0.718466	0.205606	0.449864	0.463908	0	chr7	98000000	100000000	58	chr7	98000000	100000000	-1.45653	chr7	98000000	100000000	0	1	0	0	0	0	0
	chr7	100000000	102000000	0.0246988	0.12172	0.168935	0.801565	1	0.184223	0.569045	0	0.00948115	0.129428	0.175033	0.261674	0.44231	0.867079	0.122006	0	chr7	100000000	102000000	46	chr7	100000000	102000000	-1.99702	chr7	100000000	102000000	0	1	0	0	0	0	0
	chr7	102000000	104000000	0.592223	0	0.976075	0.669445	0.863968	0.0612172	0.217487	0.270861	0.487153	0.42238	0.327554	0.0266895	0.405077	1	0.753164	0	chr7	102000000	104000000	28	chr7	102000000	104000000	0.317392	chr7	102000000	104000000	0	0.9	0	0	0.1	0	0
	chr7	104000000	106000000	0.233902	0.295027	0	0.49331	0.0612187	0.796613	0.545087	0.428698	1	0.379324	0.480193	0.211922	0.486384	0.380084	0.000745232	0	chr7	104000000	106000000	14	chr7	104000000	106000000	-0.936246	chr7	104000000	106000000	0	0.75	0	0	0.25	0	0
	chr7	106000000	108000000	0.559654	0.448785	0.35215	0.313055	0.167717	0.59686	0.382411	0.746889	1	0.443018	0.331219	0	0.356457	0.241153	0.042162	0	chr7	106000000	108000000	16	chr7	106000000	108000000	0.0412703	chr7	106000000	108000000	0	0.7	0	0	0	0.3	0
	chr7	108000000	110000000	0.606252	0.240141	0.424925	0.569029	0	0.385524	0.479467	0.316032	0.365204	0.461151	1	0.0176311	0.690876	0.518281	0.0331222	0	chr7	108000000	110000000	6	chr7	108000000	110000000	1.42788	chr7	108000000	110000000	0	0	0	0	0	1	0
	chr7	110000000	112000000	0.631748	0.59328	0.230911	0	0.0996557	0.10053	0.347763	0.557533	0.297762	0.421326	1	0.715546	0.536546	0.0649262	0.150134	0	chr7	110000000	112000000	4	chr7	110000000	112000000	0.348381	chr7	110000000	112000000	0	0	0	0	0	1	0
	chr7	112000000	114000000	0.163271	1	0.374517	0.19315	0.126677	0.032414	0.13633	0.10129	0	0.0681766	0.206723	0.346815	0.173503	0.189548	0.47261	0	chr7	112000000	114000000	8	chr7	112000000	114000000	1.39118	chr7	112000000	114000000	0	0	0	0	0	1	0
	chr7	114000000	116000000	0.788595	0.118652	0.525645	0.205273	0.887078	0.829639	0.478948	1	0.946949	0.543215	0.530284	0	0.476236	0.133743	0.00334847	0	chr7	114000000	116000000	7	chr7	114000000	116000000	1.39416	chr7	114000000	116000000	0	0.7	0	0	0	0.3	0
	chr7	116000000	118000000	0.628147	0.233854	0.452979	0.324642	1	0.66358	0.485387	0.884392	0.730949	0.344632	0.274866	0.235577	0.340001	0.252006	0	0	chr7	116000000	118000000	15	chr7	116000000	118000000	0.655781	chr7	116000000	118000000	0	0.7	0	0	0	0.3	0
	chr7	118000000	120000000	0.448391	0.713863	0.0826326	0.03447	0.415912	0.0106166	0.262531	0.306891	0.11234	0.217755	1	0.62518	0.798377	0.518859	0	0	chr7	118000000	120000000	1	chr7	118000000	120000000	1.60926	chr7	118000000	120000000	0	0	0	0	0	1	0
	chr7	120000000	122000000	0.282159	0.0161424	0.126423	0.0676207	0.72939	0.87405	0.109537	0.633254	0.83189	0.273668	0.180554	1	0.208947	0.323757	0	0	chr7	120000000	122000000	11	chr7	120000000	122000000	-0.375069	chr7	120000000	122000000	0	0.45	0	0	0	0.55	0
	chr7	122000000	124000000	0.100384	1	0.0225223	0.294515	0.191945	0.0950257	0.0522709	0.0308925	0	0.0231904	0.360247	0.145106	0.314822	0.525127	0.108167	0	chr7	122000000	124000000	14	chr7	122000000	124000000	0.485631	chr7	122000000	124000000	0	0.9	0	0	0	0.1	0
	chr7	124000000	126000000	0.338292	0.965405	1	0.137091	0.234155	0.42593	0	0.455626	0.446594	0.0661094	0.409118	0.486397	0.397651	0.485452	0.634922	0	chr7	124000000	126000000	3	chr7	124000000	126000000	1.68922	chr7	124000000	126000000	0	0	0	0	0	1	0
	chr7	126000000	128000000	0.854525	0.661752	0.804345	0.68913	0.428336	0.325534	0.578986	0.259413	0.430737	0.754855	0.9626	0.182345	0.806894	1	0	0	chr7	126000000	128000000	16	chr7	126000000	128000000	0.144927	chr7	126000000	128000000	0	0.45	0	0	0	0.55	0
	chr7	128000000	130000000	0.437417	0.933762	0.445891	0.807546	0.417164	0.431526	0.766877	0.362571	0.360668	0.321512	0.380957	0.106215	0.681348	1	0	0	chr7	128000000	130000000	36	chr7	128000000	130000000	-1.63613	chr7	128000000	130000000	0	0.6	0	0.4	0	0	0
	chr7	130000000	132000000	0.788648	0.657793	1	0.231957	0.991392	0.669507	0.485178	0.711042	0.677643	0.629278	0.563166	0.00294303	0.393988	0	0.0815382	0	chr7	130000000	132000000	16	chr7	130000000	132000000	-1.62418	chr7	130000000	132000000	0	0.8	0	0.2	0	0	0
	chr7	132000000	134000000	0.442355	0	0.0376634	0.178901	0.0629202	0.408251	0.372628	0.271269	0.535393	0.423361	1	0.662634	0.643897	0.326038	0.0415503	0	chr7	132000000	134000000	6	chr7	132000000	134000000	-1.25882	chr7	132000000	134000000	0	0.3	0	0	0.7	0	0
	chr7	134000000	136000000	0.29742	0.396807	0.442419	0.348559	0.3022	1	0.299948	0.574858	0.706115	0.279698	0.18067	0.241047	0.225433	0.173043	0	0	chr7	134000000	136000000	17	chr7	134000000	136000000	-0.412176	chr7	134000000	136000000	0	0	0	0	1	0	0
	chr7	136000000	138000000	0.4196	0.0192223	0.0621352	0	0.0309131	0.643891	0.183121	0.61149	1	0.282872	0.368236	0.642675	0.249636	0.0471928	0.0839659	0	chr7	136000000	138000000	9	chr7	136000000	138000000	0.15919	chr7	136000000	138000000	0	0	0	0	1	0	0
	chr7	138000000	140000000	0.260603	0	0.253639	0.180406	1	0.373176	0.148607	0.118073	0.191583	0.302637	0.230632	0.250526	0.156274	0.175123	0.809303	0	chr7	138000000	140000000	20	chr7	138000000	140000000	-1.6183	chr7	138000000	140000000	0	0.9	0	0	0.1	0	0
	chr7	140000000	142000000	0.248641	1	0.120249	0.373211	0.957717	0.0985376	0.198866	0	0.20994	0.328739	0.438982	0.26083	0.3947	0.598799	0.279837	0	chr7	140000000	142000000	27	chr7	140000000	142000000	-0.887491	chr7	140000000	142000000	0	1	0	0	0	0	0
	chr7	142000000	144000000	0.362573	0.419901	0.560606	0.471867	1	0.228499	0.403153	0.400555	0.393171	0.249188	0.339804	0.0893674	0.429163	0.594112	0	0	chr7	142000000	144000000	40	chr7	142000000	144000000	0.368358	chr7	142000000	144000000	0	0.55	0	0	0	0.45	0
	chr7	144000000	146000000	0.559326	1	0.573221	0.227518	0	0.226695	0.244058	0.453778	0.25189	0.233662	0.575493	0.0553862	0.449662	0.357018	0.344903	0	chr7	144000000	146000000	4	chr7	144000000	146000000	1.53313	chr7	144000000	146000000	0	0	0	0	0	1	0
	chr7	146000000	148000000	0.214805	0.919131	0.0216751	0	0.117158	0.0870506	0.067666	0.0619831	0.129385	0.0895956	0.341732	1	0.263875	0.158158	0.0107699	0	chr7	146000000	148000000	4	chr7	146000000	148000000	1.42735	chr7	146000000	148000000	0	0.05	0	0	0	0.95	0
	chr7	148000000	150000000	0.160256	0.0747894	0.10157	0.35531	1	0.0493428	0.094354	0.0149784	0	0.206307	0.26286	0.623016	0.214898	0.473286	0.145018	0	chr7	148000000	150000000	22	chr7	148000000	150000000	-1.34415	chr7	148000000	150000000	0	1	0	0	0	0	0
	chr7	150000000	152000000	0.289814	0.0234292	0.147986	0.438486	1	0.468083	0.327898	0.093911	0.186198	0.368929	0.398358	0.22107	0.366972	0.474532	0	0	chr7	150000000	152000000	47	chr7	150000000	152000000	-1.40487	chr7	150000000	152000000	0	1	0	0	0	0	0
	chr7	152000000	154000000	0.616927	0.792388	0.634756	0.374704	0.217585	0.255607	0.201485	0.149522	0.272877	0.715765	1	0.411162	0.515213	0.368514	0	0	chr7	152000000	154000000	6	chr7	152000000	154000000	-0.211077	chr7	152000000	154000000	0	0.3	0	0.7	0	0	0
	chr7	154000000	156000000	0.0369461	0.671015	0.72268	0.115292	0.160989	0.117738	0.0965087	0.0747625	0	0.137118	0.304706	0.831739	0.2359	0.27215	1	0	chr7	154000000	156000000	11	chr7	154000000	156000000	-0.695897	chr7	154000000	156000000	0	0.45	0	0.55	0	0	0
	chr7	156000000	158000000	0.5175	0.971824	0.370596	0.318441	1	0.314993	0.211444	0	0.0895732	0.537417	0.805598	0.496568	0.484122	0.471385	0.184553	0	chr7	156000000	158000000	13	chr7	156000000	158000000	-1.20545	chr7	156000000	158000000	0	1	0	0	0	0	0
	chr7	158000000	159138663	0.133427	0.041108	0.04677	0.0727603	1	0.0645479	0.0579111	0.0328327	0.0633395	0.147604	0.156387	0.0313227	0.0971944	0.0589187	0	0	chr7	158000000	159138663	8	chr7	158000000	159138663	-1.34669	chr7	158000000	159138663	0	0.569331	0	0	0	0	0
	chr8	0	2000000	0.106021	0.0990394	0.116108	0.257688	0.419469	0.226157	0.159123	0	0.0914768	0.138327	0.328277	1	0.307072	0.507312	0.301277	0	chr8	0	2000000	14	chr8	0	2000000	-1.45904	chr8	0	2000000	0	1	0	0	0	0	0
	chr8	2000000	4000000	0.288818	1	0.414812	0.155802	0.430423	0.106256	0.117554	0.0989627	0.0524657	0.103025	0.324204	0.0930015	0.277331	0.275762	0	0	chr8	2000000	4000000	2	chr8	2000000	4000000	0.841637	chr8	2000000	4000000	0	0.1	0	0	0	0.9	0
	chr8	4000000	6000000	0.225002	0	0.0494611	0.0118676	0.642244	0.410611	0.210138	0.0898465	0.134407	0.0590086	0.594545	0	1	0.326868	0	0	chr8	4000000	6000000	1	chr8	4000000	6000000	1.32468	chr8	4000000	6000000	0	0	0	0	0	1	0
	chr8	6000000	8000000	0.226985	0.738806	0	0.22526	0.76617	0.486846	0.191231	0.00820869	0.0902446	0.0654495	0.168437	0.178927	0.376881	0.776625	1	0	chr8	6000000	8000000	35	chr8	6000000	8000000	-0.640493	chr8	6000000	8000000	0	0.9	0	0	0	0.1	0
	chr8	8000000	10000000	0.381779	0.15813	0.0674213	0.576993	0.244226	0.742526	0.783626	0.541377	0.470808	0.222625	0.311614	1	0.681212	0.651585	0	0	chr8	8000000	10000000	13	chr8	8000000	10000000	-1.6468	chr8	8000000	10000000	0	1	0	0	0	0	0
	chr8	10000000	12000000	0.0194538	1	0.528629	0.29543	0.148829	0.026679	0.31087	0.0182346	0.0308786	0	0.109366	0.0655276	0.307819	0.441812	0.0659758	0	chr8	10000000	12000000	30	chr8	10000000	12000000	-1.61594	chr8	10000000	12000000	0	1	0	0	0	0	0
	chr8	12000000	14000000	0.566856	0.222769	0.0774386	0.572128	0	0.221349	0.605531	0.487572	0.224117	0.416992	0.422077	0.123756	0.689314	1	0.0354237	0	chr8	12000000	14000000	20	chr8	12000000	14000000	0.369417	chr8	12000000	14000000	0	0.35	0.65	0	0	0	0
	chr8	14000000	16000000	0.326959	1	0.488189	0.144467	0.603834	0.0757143	0.164701	0.0960027	0	0.221697	0.588693	0.517746	0.514601	0.37583	0.233806	0	chr8	14000000	16000000	4	chr8	14000000	16000000	1.35351	chr8	14000000	16000000	0	0	1	0	0	0	0
	chr8	16000000	18000000	0.608527	0.646482	0.209325	0.536867	0.0715596	1	0.492291	0.624784	0.786217	0.331638	0.272593	0.113387	0.462693	0.700101	0	0	chr8	16000000	18000000	13	chr8	16000000	18000000	0.495655	chr8	16000000	18000000	0	0	1	0	0	0	0
	chr8	18000000	20000000	0.406601	0.0770982	0.371096	0.488878	0.146029	0.411454	1	0.928964	0.421098	0.238716	0.441556	0	0.804104	0.603286	0	0	chr8	18000000	20000000	8	chr8	18000000	20000000	-0.220535	chr8	18000000	20000000	0	0.5	0.5	0	0	0	0
	chr8	20000000	22000000	0.106651	0.60998	0.377296	0.685022	1	0.0385421	0.412703	0.10146	0	0.0545888	0.0967928	0.689802	0.435777	0.944624	0.754674	0	chr8	20000000	22000000	15	chr8	20000000	22000000	-0.750121	chr8	20000000	22000000	0	1	0	0	0	0	0
	chr8	22000000	24000000	0.102329	0.0557518	0.138376	1	0.186529	0.183535	0.924685	0.0716338	0	0.108047	0.128045	0.0182936	0.664354	0.90198	0.244876	0	chr8	22000000	24000000	34	chr8	22000000	24000000	-1.32932	chr8	22000000	24000000	0	0.65	0	0	0.35	0	0
	chr8	24000000	26000000	0.497898	0.0771079	0.256194	0.477914	0	0.284746	0.697366	0.499104	0.226386	0.147009	0.408608	1	0.651494	0.751351	0.0120428	0	chr8	24000000	26000000	11	chr8	24000000	26000000	-0.157943	chr8	24000000	26000000	0	0	0	0	1	0	0
	chr8	26000000	28000000	0.133797	0.141483	0.0477378	0.951439	0.409572	0.507263	0.892011	0.161226	0.229143	0	0.142316	0.905547	0.68772	1	0.0681783	0	chr8	26000000	28000000	21	chr8	26000000	28000000	-1.06209	chr8	26000000	28000000	0	0.3	0	0	0.7	0	0
	chr8	28000000	30000000	0.380141	0.117237	0.212662	0.693048	0.0641477	0.843939	1	0.792454	0.598575	0.225682	0.382666	0.0370226	0.698587	0.619919	0	0	chr8	28000000	30000000	18	chr8	28000000	30000000	-1.42365	chr8	28000000	30000000	0	0.4	0	0	0	0.6	0
	chr8	30000000	32000000	0.233366	0.485752	0.105878	0.837388	0.182878	0.416437	0.814267	0.262666	0.283707	0.199865	0.507939	0	0.81438	1	0.486637	0	chr8	30000000	32000000	14	chr8	30000000	32000000	-0.270999	chr8	30000000	32000000	0	0	0	0	0	1	0
	chr8	32000000	34000000	0.428867	1	0.0917675	0.603394	0.0563805	0.35346	0.63967	0.646002	0.447863	0.162864	0.492726	0.0261371	0.62977	0.741589	0	0	chr8	32000000	34000000	7	chr8	32000000	34000000	0.399544	chr8	32000000	34000000	0	0	0	0	0	1	0
	chr8	34000000	36000000	0.30175	0.286925	0	0.117339	0.0573934	0.273642	0.229516	0.263756	0.214915	0.219471	0.467919	1	0.424894	0.255821	0.210219	0	chr8	34000000	36000000	1	chr8	34000000	36000000	-0.395525	chr8	34000000	36000000	0	0	0	0	0	1	0
	chr8	36000000	38000000	0.284094	0.40947	0	0.815967	0.172151	0.292947	1	0.533961	0.124328	0.0615817	0.536992	0.235199	0.807696	0.598923	0.00950881	0	chr8	36000000	38000000	12	chr8	36000000	38000000	-0.688796	chr8	36000000	38000000	0	0.75	0	0	0	0.25	0
	chr8	38000000	40000000	0.591106	0.0560849	0.285089	0.916236	0.149218	0.432743	1	0.681376	0.603258	0.352977	0.492503	0	0.843114	0.876964	0	0	chr8	38000000	40000000	23	chr8	38000000	40000000	-0.763176	chr8	38000000	40000000	0	0.3	0	0.7	0	0	0
	chr8	40000000	42000000	0.149643	0.0643538	0.289561	0.197637	1	0.34998	0.296214	0.267031	0.401645	0.0384521	0.116582	0	0.274382	0.266471	0.0314555	0	chr8	40000000	42000000	10	chr8	40000000	42000000	-1.60995	chr8	40000000	42000000	0	1	0	0	0	0	0
	chr8	42000000	44000000	0.504456	0	0.0681177	0.287347	0.031004	0.157202	0.222668	0.077626	0.218104	1	0.48499	0.204845	0.287984	0.216149	0.524115	0	chr8	42000000	44000000	18	chr8	42000000	44000000	-1.18228	chr8	42000000	44000000	0.45	0.55	0	0	0	0	0
	chr8	44000000	46000000	0	0	0	0	0	0	0	0	0	0	0	0	1	0	0	0	chr8	44000000	46000000	0	chr8	44000000	46000000	0	chr8	44000000	46000000	1	0	0	0	0	0	0
	chr8	46000000	48000000	0.462541	0.0125269	0.00688447	0.0111824	0	0.0531353	0.0211976	0.0129003	0.0386665	1	0.625646	0.130374	0.20923	0.031965	0.130198	0	chr8	46000000	48000000	1	chr8	46000000	48000000	-0.244322	chr8	46000000	48000000	1	0	0	0	0	0	0
	chr8	48000000	50000000	0.631086	0.437428	0.616708	0.197788	0.420172	0.868546	0.462385	1	0.828577	0.504239	0.52179	0.0770175	0.428418	0.183317	0	0	chr8	48000000	50000000	9	chr8	48000000	50000000	-0.925911	chr8	48000000	50000000	0.05	0.95	0	0	0	0	0
	chr8	50000000	52000000	0.627932	0	0.152209	0.131026	0.128476	0.414384	0.475657	0.578137	0.579168	0.312055	0.954779	0	1	0.347273	0	0	chr8	50000000	52000000	1	chr8	50000000	52000000	0.559001	chr8	50000000	52000000	0	1	0	0	0	0	0
	chr8	52000000	54000000	0.653132	0.103107	0.40643	0.415685	0.275123	0.64307	0.547703	1	0.697127	0.574317	0.752064	0	0.634189	0.445806	0.103144	0	chr8	52000000	54000000	6	chr8	52000000	54000000	0.155714	chr8	52000000	54000000	0	0.8	0	0	0	0.2	0
	chr8	54000000	56000000	0.120289	0.0911074	0.15211	0.115351	1	0.171804	0.100556	0.200693	0.144848	0.14515	0.134193	0	0.11008	0.0804898	0.0512948	0	chr8	54000000	56000000	8	chr8	54000000	56000000	-0.488713	chr8	54000000	56000000	0	0.75	0	0	0.25	0	0
	chr8	56000000	58000000	0.25175	0.756836	0.482203	0.669814	0.605887	0.180034	0.544862	0.290707	0.0258539	0.0887174	0.582731	0.188266	0.67756	1	0	0	chr8	56000000	58000000	14	chr8	56000000	58000000	-0.239687	chr8	56000000	58000000	0	0	0	0	1	0	0
	chr8	58000000	60000000	0.748055	0.267384	0.691388	0.421094	0	0.431574	0.619517	0.96993	1	0.60853	0.703132	0.278754	0.682317	0.480939	0.691913	0	chr8	58000000	60000000	9	chr8	58000000	60000000	0.594537	chr8	58000000	60000000	0	0	0	0	1	0	0
	chr8	60000000	62000000	0.80115	0.119552	0.169156	0.650321	0	0.648012	0.588845	0.455365	0.677928	0.614767	1	0.0728751	0.819837	0.869643	0.0442955	0	chr8	60000000	62000000	5	chr8	60000000	62000000	0.473551	chr8	60000000	62000000	0	0.2	0	0	0.8	0	0
	chr8	62000000	64000000	0.698206	0.499871	1	0.357404	0.155904	0.571578	0.477381	0.623642	0.441687	0.246279	0.730508	0	0.733072	0.663803	0.0426288	0	chr8	62000000	64000000	7	chr8	62000000	64000000	0.745809	chr8	62000000	64000000	0	0.1	0	0	0.9	0	0
	chr8	64000000	66000000	0.641318	0.702195	0.215813	0.236812	0	0.817199	0.314061	0.329946	0.418109	0.255632	0.917806	1	0.676742	0.628662	0.155602	0	chr8	64000000	66000000	8	chr8	64000000	66000000	0.945146	chr8	64000000	66000000	0	0	0	0	1	0	0
	chr8	66000000	68000000	0.134735	0.231364	0.178368	0.462602	0.188146	0.32101	0.162727	0.296634	0.466288	0.00855237	0	1	0.144434	0.434821	0.180958	0	chr8	66000000	68000000	26	chr8	66000000	68000000	-0.341052	chr8	66000000	68000000	0	1	0	0	0	0	0
	chr8	68000000	70000000	0.823241	0.272174	0.503074	0.277082	0.400235	0.657739	0.473748	1	0.828215	0.559866	0.856697	0.238403	0.644419	0.376985	0	0	chr8	68000000	70000000	7	chr8	68000000	70000000	-0.666991	chr8	68000000	70000000	0	0	0	0	1	0	0
	chr8	70000000	72000000	0.424877	0.635002	0.413533	0.324952	1	0.187167	0.337269	0.169111	0	0.127475	0.691784	0.863232	0.54255	0.702713	0.918887	0	chr8	70000000	72000000	9	chr8	70000000	72000000	-0.32521	chr8	70000000	72000000	0	0.75	0	0	0.25	0	0
	chr8	72000000	74000000	0.220512	0.0648138	0.314107	0.0828859	1	0.101094	0.100004	0.180115	0.0775605	0.129569	0.234858	0.621738	0.204235	0.22697	0	0	chr8	72000000	74000000	8	chr8	72000000	74000000	-0.16508	chr8	72000000	74000000	0	0.95	0.05	0	0	0	0
	chr8	74000000	76000000	0.824417	0.424971	0.385655	0.637335	0.337453	0.854007	0.637822	0.934574	1	0.498715	0.717225	0.344054	0.732597	0.848223	0	0	chr8	74000000	76000000	18	chr8	74000000	76000000	-0.531294	chr8	74000000	76000000	0	0	1	0	0	0	0
	chr8	76000000	78000000	0.400023	1	0.244748	0.349912	0.455683	0.129683	0.215851	0.355441	0.106183	0.228827	0.508724	0.567013	0.387746	0.449484	0	0	chr8	76000000	78000000	4	chr8	76000000	78000000	1.27161	chr8	76000000	78000000	0	0	1	0	0	0	0
	chr8	78000000	80000000	0.448802	1	0	0.293786	0.457923	0.272506	0.231572	0.300825	0.135321	0.174072	0.574679	0.685624	0.569619	0.701235	0.109946	0	chr8	78000000	80000000	4	chr8	78000000	80000000	1.44584	chr8	78000000	80000000	0	0.85	0.15	0	0	0	0
	chr8	80000000	82000000	0.371775	0.00598847	0.38739	0.725131	0.390789	0.913352	1	0.649136	0.662538	0.397458	0.565435	0.417451	0.836467	0.6817	0	0	chr8	80000000	82000000	8	chr8	80000000	82000000	0.0732683	chr8	80000000	82000000	0	0.05	0	0	0	0.95	0
	chr8	82000000	84000000	0.39292	1	0.388832	0.265715	0.9025	0.328435	0.238301	0.404145	0.467586	0.230592	0.353325	0.369443	0.32737	0.405606	0	0	chr8	82000000	84000000	11	chr8	82000000	84000000	1.23143	chr8	82000000	84000000	0	0	0	0	0	1	0
	chr8	84000000	86000000	0.134961	0.140901	0.0119749	0	0.147765	0.0636752	0.0386026	0.106275	0.0518177	0.0501606	0.21986	1	0.145927	0.073799	0.0423786	0	chr8	84000000	86000000	1	chr8	84000000	86000000	1.53162	chr8	84000000	86000000	0	0.7	0	0	0	0.3	0
	chr8	86000000	88000000	0.386388	1	0.153427	0.135757	0.0262571	0	0.0442856	0.182911	0.138872	0.70195	0.235417	0.0281185	0.137317	0.228648	0.878178	0	chr8	86000000	88000000	17	chr8	86000000	88000000	0.581177	chr8	86000000	88000000	0	0.45	0.55	0	0	0	0
	chr8	88000000	90000000	0.734785	0.448557	0.247528	0.0185563	0.16625	0.513915	0.213522	0.826951	0.811342	0.338296	1	0.994895	0.583533	0.333033	0	0	chr8	88000000	90000000	3	chr8	88000000	90000000	0.978815	chr8	88000000	90000000	0	0	1	0	0	0	0
	chr8	90000000	92000000	0.585541	0.0552618	0.45272	0.20663	0.705165	1	0.268228	0.73863	0.784047	0.295712	0.725199	0.558678	0.421029	0.110106	0	0	chr8	90000000	92000000	9	chr8	90000000	92000000	0.596937	chr8	90000000	92000000	0	0	1	0	0	0	0
	chr8	92000000	94000000	0.239275	1	0.153975	0.175077	0.100973	0.112761	0.146356	0.121717	0.0305584	0.172545	0.368891	0.842748	0.280765	0.24416	0	0	chr8	92000000	94000000	8	chr8	92000000	94000000	0.59329	chr8	92000000	94000000	0	0.35	0.65	0	0	0	0
	chr8	94000000	96000000	0.242026	0.66421	0.357017	0.389708	0.756907	1	0.204235	0.928877	0.77406	0.0412005	0.0143593	0.369606	0.183844	0.439986	0	0	chr8	94000000	96000000	21	chr8	94000000	96000000	-0.521229	chr8	94000000	96000000	0	1	0	0	0	0	0
	chr8	96000000	98000000	0.087065	0	0.269332	0.212899	0.0205624	1	0.222105	0.237013	0.251052	0.058612	0.198534	0.109321	0.199303	0.166405	0.248208	0	chr8	96000000	98000000	14	chr8	96000000	98000000	0.232123	chr8	96000000	98000000	0	1	0	0	0	0	0
	chr8	98000000	100000000	0.503098	0.547681	0.253472	0.441046	0.298283	1	0.461971	0.526286	0.582485	0.478847	0.606764	0.330145	0.535468	0.547046	0	0	chr8	98000000	100000000	14	chr8	98000000	100000000	-0.383009	chr8	98000000	100000000	0	0.5	0	0.5	0	0	0
	chr8	100000000	102000000	0.77346	0	0.340338	0.864646	0.214039	0.95923	0.832311	0.548762	0.758245	0.705463	1	0.160229	0.907264	0.77208	0.167723	0	chr8	100000000	102000000	14	chr8	100000000	102000000	-0.177401	chr8	100000000	102000000	0	0.2	0	0.8	0	0	0
	chr8	102000000	104000000	0.659668	0.146831	0.256378	0.656323	0.21266	0.90199	0.994474	1	0.947924	0.39275	0.518426	0.157348	0.741307	0.377079	0	0	chr8	102000000	104000000	11	chr8	102000000	104000000	-1.64822	chr8	102000000	104000000	0	1	0	0	0	0	0
	chr8	104000000	106000000	0.841548	0.572303	0.214041	0.397436	0.775496	0.710925	0.508105	0.683142	0.551845	0.509678	1	0.98854	0.781698	0.711583	0	0	chr8	104000000	106000000	13	chr8	104000000	106000000	-0.470507	chr8	104000000	106000000	0	1	0	0	0	0	0
	chr8	106000000	108000000	0.648968	0.0211038	0.289519	0.16653	0.912687	0.910268	0.344758	1	0.72475	0.508973	0.569832	0.393409	0.403183	0.281416	0	0	chr8	106000000	108000000	3	chr8	106000000	108000000	1.55487	chr8	106000000	108000000	0	0.1	0	0	0	0.9	0
	chr8	108000000	110000000	0.781151	0.508533	0.405196	0.408652	0.0902008	1	0.496931	0.882732	0.592013	0.416768	0.695609	0.872724	0.680517	0.623543	0	0	chr8	108000000	110000000	5	chr8	108000000	110000000	1.39196	chr8	108000000	110000000	0	0	0	0	0	1	0
	chr8	110000000	112000000	0.759746	0	0.339194	0.545844	0	0.37783	0.55918	0.694981	0.453129	0.581487	1	0.015017	0.816487	0.740689	0	0	chr8	110000000	112000000	7	chr8	110000000	112000000	1.44582	chr8	110000000	112000000	0	0.75	0	0	0	0.25	0
	chr8	112000000	114000000	0.860632	0	0.147206	0.0805643	0	0.100693	0.202054	0.443203	0.204659	0.312811	1	0.0274184	0.746151	0.167289	0.109974	0	chr8	112000000	114000000	2	chr8	112000000	114000000	1.49793	chr8	112000000	114000000	0	0.05	0.95	0	0	0	0
	chr8	114000000	116000000	0.536663	0.078036	0.0581216	0.0567374	0.0437512	0.306173	0.129361	0.239678	0.101046	0.288148	1	0.388723	0.648061	0.438969	0	0	chr8	114000000	116000000	1	chr8	114000000	116000000	1.65956	chr8	114000000	116000000	0	0	1	0	0	0	0
	chr8	116000000	118000000	0.447038	0.14365	1	0.04624	0.161114	0.237794	0.0669182	0.511659	0.393097	0.282187	0.124527	0	0.0999564	0.032095	0.628964	0	chr8	116000000	118000000	9	chr8	116000000	118000000	0.8032	chr8	116000000	118000000	0	0.15	0.85	0	0	0	0
	chr8	118000000	120000000	0.417919	0.580888	0.342273	0.175699	0.33085	1	0.459033	0.781601	0.985252	0.486085	0.28563	0	0.381566	0.187457	0.234667	0	chr8	118000000	120000000	6	chr8	118000000	120000000	0.121292	chr8	118000000	120000000	0	0.6	0	0	0.4	0	0
	chr8	120000000	122000000	0.474782	0.835229	0.209769	0.191399	0	0.705285	0.400013	0.650043	1	0.481465	0.378333	0.0553748	0.41602	0.320841	0.146624	0	chr8	120000000	122000000	11	chr8	120000000	122000000	0.538768	chr8	120000000	122000000	0	0	0	0	1	0	0
	chr8	122000000	124000000	0.568381	0.0848473	0.13051	0.00678732	0.146289	1	0.250861	0.739534	0.826727	0.476302	0.382928	0.111589	0.266214	0	0.0666667	0	chr8	122000000	124000000	3	chr8	122000000	124000000	0.797337	chr8	122000000	124000000	0	0.75	0	0	0.25	0	0
	chr8	124000000	126000000	0.325863	0.925381	0.342399	0.292634	0	0.23903	0.318997	0.461719	0.17757	0.240229	0.15962	0.358836	0.250103	0.32118	1	0	chr8	124000000	126000000	24	chr8	124000000	126000000	-0.624741	chr8	124000000	126000000	0	1	0	0	0	0	0
	chr8	126000000	128000000	0.493957	0.104941	0.273539	0.0203556	0.299633	0.667355	0.356537	0.679965	1	0.439642	0.290909	0.469235	0.283252	0	0.0146009	0	chr8	126000000	128000000	6	chr8	126000000	128000000	-0.331086	chr8	126000000	128000000	0	0.65	0	0	0.35	0	0
	chr8	128000000	130000000	0.594066	0.165343	0.271275	0.0597283	0.131975	0.847061	0.304258	0.917547	1	0.550257	0.313066	0.0662964	0.230626	0	0.219883	0	chr8	128000000	130000000	10	chr8	128000000	130000000	-0.723604	chr8	128000000	130000000	0	0	0	0	1	0	0
	chr8	130000000	132000000	0.392897	0.0106368	0.148899	0.0579311	0.0699039	0.439692	0.297069	0.605023	1	0.431967	0.305082	0	0.277904	0.00742109	0.00420524	0	chr8	130000000	132000000	8	chr8	130000000	132000000	-0.525675	chr8	130000000	132000000	0	0.25	0	0	0.75	0	0
	chr8	132000000	134000000	0.460136	0	1	0.203333	0.763402	0.205858	0.293606	0.638598	0.225626	0.220291	0.470141	0.469029	0.379473	0.306639	0.00247319	0	chr8	132000000	134000000	10	chr8	132000000	134000000	0.618983	chr8	132000000	134000000	0	1	0	0	0	0	0
	chr8	134000000	136000000	0.552432	0.0261975	0.0419611	0.368528	0.352821	1	0.719402	0.993419	0.862776	0.598836	0.738603	0.188748	0.60885	0.204959	0	0	chr8	134000000	136000000	9	chr8	134000000	136000000	0.475089	chr8	134000000	136000000	0	1	0	0	0	0	0
	chr8	136000000	138000000	0.563106	0.0457694	0.134193	0.146938	0.183086	0.243074	0.209432	0.320778	0.249731	0.513022	1	0.489837	0.546843	0.304912	0	0	chr8	136000000	138000000	2	chr8	136000000	138000000	1.35639	chr8	136000000	138000000	0	0.2	0	0	0	0.8	0
	chr8	138000000	140000000	0.574237	0.215638	0.123781	0	0.0388179	0.14229	0.261904	0.383422	0.201327	0.448213	1	0.150055	0.635565	0.036025	0.227899	0	chr8	138000000	140000000	2	chr8	138000000	140000000	1.09765	chr8	138000000	140000000	0	0.05	0	0	0	0.95	0
	chr8	140000000	142000000	0.586035	0	0.147733	0.612487	0.0470051	0.624071	0.843469	0.328315	0.34686	0.51902	1	0.292135	0.802625	0.466845	0	0	chr8	140000000	142000000	5	chr8	140000000	142000000	-0.887299	chr8	140000000	142000000	0	1	0	0	0	0	0
	chr8	142000000	144000000	0.163013	1	0.33347	0.422722	0.754813	0.234465	0.428408	0	0.0849155	0.19802	0.551365	0.223629	0.520797	0.53142	0.031874	0	chr8	142000000	144000000	24	chr8	142000000	144000000	-1.34285	chr8	142000000	144000000	0	1	0	0	0	0	0
	chr8	144000000	146000000	0.191091	0.341929	0.267068	0.81297	1	0.118448	0.222511	0	0.0594402	0.344064	0.259585	0.208469	0.340429	0.939851	0.423407	0	chr8	144000000	146000000	76	chr8	144000000	146000000	-1.24567	chr8	144000000	146000000	0	1	0	0	0	0	0
	chr8	146000000	146364022	0.0100741	1	0.0614235	0.0105955	0.381425	0.0059091	0.000576359	0	0.00829724	0.0193429	0.00648486	0.00959262	0.00310891	0.00887023	0.051669	0	chr8	146000000	146364022	11	chr8	146000000	146364022	-1.12914	chr8	146000000	146364022	0	0.182011	0	0	0	0	0
	chr9	0	2000000	0.397017	1	0.164303	0.608119	0.539894	0.224892	0.575487	0	0.0463128	0.19715	0.446181	0.998649	0.697523	0.981448	0.0320423	0	chr9	0	2000000	11	chr9	0	2000000	0.227303	chr9	0	2000000	0	1	0	0	0	0	0
	chr9	2000000	4000000	0.69912	0.113174	0.231705	0.737807	0.0914404	0.684362	0.972906	1	0.633628	0.495872	0.625997	0	0.91455	0.726542	0.0550295	0	chr9	2000000	4000000	8	chr9	2000000	4000000	0.122583	chr9	2000000	4000000	0	0.1	0	0.9	0	0	0
	chr9	4000000	6000000	0.983548	0.133587	0.364271	0.942764	0.209248	0.922626	1	0.732288	0.617128	0.868684	0.871417	0.0348985	0.989286	0.960938	0	0	chr9	4000000	6000000	20	chr9	4000000	6000000	0.424647	chr9	4000000	6000000	0	0.7	0	0.3	0	0	0
	chr9	6000000	8000000	0.443537	0.389002	1	0.977104	0.310706	0.250552	0.655166	0.426864	0.510896	0.256303	0.419382	0.425282	0.715548	0.8795	0	0	chr9	6000000	8000000	9	chr9	6000000	8000000	0.293338	chr9	6000000	8000000	0	1	0	0	0	0	0
	chr9	8000000	10000000	0.506918	0	0	0.159292	0	0.257777	0.486584	0.411571	0.100073	0.0999794	0.570462	0.484546	1	0.785107	0	0	chr9	8000000	10000000	1	chr9	8000000	10000000	1.24262	chr9	8000000	10000000	0	0.5	0	0	0	0.5	0
	chr9	10000000	12000000	0.486676	0	0	0.189478	0	0.204315	0.237204	1	0.350961	0.101683	0.742096	0	0.945758	0.679295	0	0	chr9	10000000	12000000	1	chr9	10000000	12000000	1.52869	chr9	10000000	12000000	0	0	0	0	0	1	0
	chr9	12000000	14000000	0.500975	0.796174	0.733905	0.31917	0.274695	0.67622	0.512436	1	0.822262	0.206095	0.429803	0	0.514268	0.346275	0.187	0	chr9	12000000	14000000	5	chr9	12000000	14000000	1.09929	chr9	12000000	14000000	0	0	0	0	0	1	0
	chr9	14000000	16000000	0.295724	1	0.140587	0.760298	0.231184	0.108968	0.62192	0.209844	0.0595747	0.141485	0.452098	0.697272	0.623293	0.766049	0	0	chr9	14000000	16000000	9	chr9	14000000	16000000	-0.24879	chr9	14000000	16000000	0	0.9	0	0	0	0.1	0
	chr9	16000000	18000000	0.539316	0	0.649978	0.549789	0.164238	0.498796	1	0.790484	0.337067	0.236891	0.761306	0.261448	0.950193	0.622948	0.0241225	0	chr9	16000000	18000000	4	chr9	16000000	18000000	-0.0488432	chr9	16000000	18000000	0	0.3	0	0.7	0	0	0
	chr9	18000000	20000000	0.422334	0.701363	0.68659	0.885897	0.158244	0.440084	0.916067	0.525517	0.474836	0.296205	0.658611	0.903836	0.889376	1	0	0	chr9	18000000	20000000	11	chr9	18000000	20000000	0.445754	chr9	18000000	20000000	0	0.7	0.05	0.25	0	0	0
	chr9	20000000	22000000	0.571128	0.0428312	0.308732	0.660069	1	0.255285	0.661728	0.573724	0.337923	0.376627	0.458134	0.236953	0.617787	0.644067	0	0	chr9	20000000	22000000	30	chr9	20000000	22000000	0.303895	chr9	20000000	22000000	0	0	1	0	0	0	0
	chr9	22000000	24000000	0.689481	0.303385	0	0.20857	0.315319	0.425292	0.525075	1	0.454403	0.457049	0.57006	0.572275	0.569226	0.375356	0.23068	0	chr9	22000000	24000000	6	chr9	22000000	24000000	0.865058	chr9	22000000	24000000	0	0	1	0	0	0	0
	chr9	24000000	26000000	0.427565	0	0	0.384479	0	0.637	0.455088	0.420318	0.412026	0.226336	1	0	0.899146	0.625073	0	0	chr9	24000000	26000000	2	chr9	24000000	26000000	1.31119	chr9	24000000	26000000	0	0.2	0.8	0	0	0	0
	chr9	26000000	28000000	0.678677	0	0.316433	0.572783	0.384994	0.345168	0.647326	0.979568	1	0.478295	0.450176	0.633673	0.629195	0.583614	0	0	chr9	26000000	28000000	12	chr9	26000000	28000000	0.454078	chr9	26000000	28000000	0	1	0	0	0	0	0
	chr9	28000000	30000000	0.703872	0.0638254	0	0.0512401	0.157758	0.211196	0.331126	0.455177	0.592615	0.176661	0.849385	1	0.920211	0.473501	0.0440507	0	chr9	28000000	30000000	3	chr9	28000000	30000000	1.28017	chr9	28000000	30000000	0	0	1	0	0	0	0
	chr9	30000000	32000000	0.14172	1	0.00606453	0.0459358	0.0932947	0	0.138691	0.124467	0.0395481	0.0454085	0.214907	0.187004	0.217302	0.10744	0.0606084	0	chr9	30000000	32000000	1	chr9	30000000	32000000	1.26206	chr9	30000000	32000000	0	0	1	0	0	0	0
	chr9	32000000	34000000	0.26704	0.0930718	0.0838799	1	0.00587966	0.12691	0.921029	0.22894	0.187197	0.208358	0.285563	0.206814	0.677242	0.783334	0	0	chr9	32000000	34000000	27	chr9	32000000	34000000	-0.652492	chr9	32000000	34000000	0	0.4	0.6	0	0	0	0
	chr9	34000000	36000000	0.24316	0.270942	0.331056	1	0.639404	0.189637	0.63099	0.236123	0.235791	0.18573	0.2909	0	0.528686	0.965376	0.0192448	0	chr9	34000000	36000000	59	chr9	34000000	36000000	-1.46457	chr9	34000000	36000000	0	1	0	0	0	0	0
	chr9	36000000	38000000	0.0528845	0.517351	1	0.780436	0.966611	0.151212	0.537411	0.0304779	0.142559	0	0.0697459	0.447157	0.414741	0.687722	0.238359	0	chr9	36000000	38000000	24	chr9	36000000	38000000	-1.62755	chr9	36000000	38000000	0	0.15	0	0.85	0	0	0
	chr9	38000000	40000000	0.45259	0.224822	0.144051	0.365365	0.0950449	0.72185	0.559138	0.629042	1	0.361714	0.304182	0.459657	0.483315	0.497827	0	0	chr9	38000000	40000000	11	chr9	38000000	40000000	-1.18603	chr9	38000000	40000000	0	0.8	0	0.2	0	0	0
	chr9	40000000	42000000	0.740332	0.660064	0.366833	0.365809	0.564698	0.578964	0.339851	1	0.562366	0.387415	0.348849	0.00852886	0.474135	0.642366	0	0	chr9	40000000	42000000	8	chr9	40000000	42000000	-0.425882	chr9	40000000	42000000	0	0.5	0	0	0.5	0	0
	chr9	42000000	44000000	0.604783	0.813746	0.299086	0	0.938827	0.0685437	0.00542355	0.250813	0.130352	0.579313	0.289029	0.35281	0.187985	0.308493	1	0	chr9	42000000	44000000	7	chr9	42000000	44000000	-0.157332	chr9	42000000	44000000	0	0.2	0	0	0.8	0	0
	chr9	44000000	46000000	0.0635312	0.447628	0.300676	0.0636723	0.675179	0.016436	0.00381008	0.00203023	0	0.0923583	0.0761492	1	0.0474843	0.118154	0.51723	0	chr9	44000000	46000000	4	chr9	44000000	46000000	-0.502694	chr9	44000000	46000000	0	1	0	0	0	0	0
	chr9	46000000	48000000	0.0291565	0.0914629	0.053456	0.0212525	1	0.020857	0	0.0146132	0.0405547	0.0263116	0.0253087	0.145282	0.0227714	0.0518562	0.0262106	0	chr9	46000000	48000000	3	chr9	46000000	48000000	-0.320232	chr9	46000000	48000000	0.35	0.65	0	0	0	0	0
	chr9	48000000	50000000	0	0	0	0	0	0	0	0	0	0	0	0	1	0	0	0	chr9	48000000	50000000	1	chr9	48000000	50000000	0	chr9	48000000	50000000	1	0	0	0	0	0	0
	chr9	50000000	52000000	0	0	0	0	0	0	0	0	0	0	0	0	1	0	0	0	chr9	50000000	52000000	1	chr9	50000000	52000000	0	chr9	50000000	52000000	0.35	0	0	0	0	0	0.65
	chr9	52000000	54000000	0	0	0	0	0	0	0	0	0	0	0	0	1	0	0	0	chr9	52000000	54000000	1	chr9	52000000	54000000	0	chr9	52000000	54000000	0	0	0	0	0	0	1
	chr9	54000000	56000000	0	0	0	0	0	0	0	0	0	0	0	0	1	0	0	0	chr9	54000000	56000000	1	chr9	54000000	56000000	0	chr9	54000000	56000000	0	0	0	0	0	0	1
	chr9	56000000	58000000	0	0	0	0	0	0	0	0	0	0	0	0	1	0	0	0	chr9	56000000	58000000	1	chr9	56000000	58000000	0	chr9	56000000	58000000	0	0	0	0	0	0	1
	chr9	58000000	60000000	0	0	0	0	0	0	0	0	0	0	0	0	1	0	0	0	chr9	58000000	60000000	1	chr9	58000000	60000000	0	chr9	58000000	60000000	0	0	0	0	0	0	1
	chr9	60000000	62000000	0	0	0	0	0	0	0	0	0	0	0	0	1	0	0	0	chr9	60000000	62000000	1	chr9	60000000	62000000	0	chr9	60000000	62000000	0	0	0	0	0	0	1
	chr9	62000000	64000000	0	0	0	0	0	0	0	0	0	0	0	0	1	0	0	0	chr9	62000000	64000000	1	chr9	62000000	64000000	0	chr9	62000000	64000000	0	0	0	0	0	0	1
	chr9	64000000	66000000	0.574464	0	0.0416664	0.129471	0	0.667627	0.276001	0.735854	1	0.449214	0.268362	0	0.492892	0.370721	0	0	chr9	64000000	66000000	2	chr9	64000000	66000000	0.250924	chr9	64000000	66000000	0	0.05	0	0	0	0	0.95
	chr9	66000000	68000000	0.293667	0.506081	0.295281	0.0160261	0.727929	0.145036	0	0.0608264	0.127887	0.434623	0.13905	0.516552	0.0467536	0.0483753	1	0	chr9	66000000	68000000	4	chr9	66000000	68000000	-0.52578	chr9	66000000	68000000	0	1	0	0	0	0	0
	chr9	68000000	70000000	0.324188	0.643765	0.372717	0.00572008	0.528111	0.093508	0	0.0553339	0.127872	0.647394	0.189455	0.921535	0.0516126	0.0399719	1	0	chr9	68000000	70000000	8	chr9	68000000	70000000	-0.0459116	chr9	68000000	70000000	0	0.35	0	0.65	0	0	0
	chr9	70000000	72000000	0.353682	1	0.249186	0.16298	0.239505	0	0.114016	0.0202167	0.0252177	0.456629	0.245085	0.575768	0.214901	0.310292	0.319481	0	chr9	70000000	72000000	12	chr9	70000000	72000000	-1.33319	chr9	70000000	72000000	0	0	0	1	0	0	0
	chr9	72000000	74000000	0.561129	1	0	0.511775	0.521263	0.546008	0.916462	0.718031	0.501547	0.52341	0.578286	0.453233	0.72935	0.499379	0.447831	0	chr9	72000000	74000000	12	chr9	72000000	74000000	-1.06649	chr9	72000000	74000000	0	0.9	0	0.1	0	0	0
	chr9	74000000	76000000	0.529407	0.038088	0.336257	0.520045	0.127688	0.421906	1	0.800564	0.348563	0.267217	0.296637	0	0.621088	0.294938	0.0167604	0	chr9	74000000	76000000	10	chr9	74000000	76000000	-0.470131	chr9	74000000	76000000	0	0	0	0	1	0	0
	chr9	76000000	78000000	0.367654	0.466696	0.0393672	0.607797	0	0.20885	0.44764	0.420088	0.251809	0.199159	0.456403	0.205913	0.640269	1	0.307161	0	chr9	76000000	78000000	6	chr9	76000000	78000000	0.635383	chr9	76000000	78000000	0	0	0	0	1	0	0
	chr9	78000000	80000000	0.266519	0	0.162269	0.456807	0.543186	0.672605	0.617522	0.288503	0.200215	0.304281	0.415222	1	0.644631	0.624622	0.0639118	0	chr9	78000000	80000000	9	chr9	78000000	80000000	-0.3474	chr9	78000000	80000000	0	0.4	0	0	0.6	0	0
	chr9	80000000	82000000	0.606744	0.26515	0.13321	0.336411	0.0294943	0.887279	0.623479	1	0.748031	0.366357	0.547478	0	0.57143	0.315415	0.108385	0	chr9	80000000	82000000	5	chr9	80000000	82000000	-0.227534	chr9	80000000	82000000	0	0.55	0	0	0.45	0	0
	chr9	82000000	84000000	0.72199	0	0.0201929	0.345092	0.270093	0.874107	0.6158	0.418603	0.325895	0.428496	1	0.674122	0.913736	0.628206	0.208555	0	chr9	82000000	84000000	1	chr9	82000000	84000000	1.20418	chr9	82000000	84000000	0	0	0	0	1	0	0
	chr9	84000000	86000000	0.331769	0.508788	0.0931386	0.025852	0.240885	0.315469	0.40424	0.498394	0.219724	0.0969994	0.269539	1	0.323872	0.123248	0	0	chr9	84000000	86000000	7	chr9	84000000	86000000	0.834939	chr9	84000000	86000000	0	0.95	0	0	0.05	0	0
	chr9	86000000	88000000	0.246542	0.189142	0.242647	0.75004	0.91519	0.600402	0.791724	0.381836	0.208209	0.126326	0.41607	0.516347	0.724243	1	0	0	chr9	86000000	88000000	11	chr9	86000000	88000000	0.548103	chr9	86000000	88000000	0	0.45	0	0	0.55	0	0
	chr9	88000000	90000000	0.117322	0.0844046	0.146077	0.210344	1	0.246398	0.199609	0.155283	0.150512	0.0618257	0.16726	0.293865	0.196988	0.227816	0	0	chr9	88000000	90000000	12	chr9	88000000	90000000	-0.778374	chr9	88000000	90000000	0	0	0	0	1	0	0
	chr9	90000000	92000000	0.456834	0.101966	0.13967	0.930977	0.128515	0.901837	1	0.878325	0.578082	0.417582	0.678425	0	0.851152	0.939293	0.0693771	0	chr9	90000000	92000000	20	chr9	90000000	92000000	-1.20465	chr9	90000000	92000000	0	0.7	0	0.1	0.2	0	0
	chr9	92000000	94000000	0.484842	0.222931	0.111268	0.363877	0	1	0.947007	0.73654	0.698025	0.454061	0.606885	0.587864	0.813356	0.411685	0.0873953	0	chr9	92000000	94000000	10	chr9	92000000	94000000	-0.49726	chr9	92000000	94000000	0	0.05	0	0.95	0	0	0
	chr9	94000000	96000000	0.524789	0.148505	0.666491	0.825794	0.854002	0.637947	0.71689	0.244627	0.170341	0.573784	0.691223	0.289839	0.766172	1	0	0	chr9	94000000	96000000	27	chr9	94000000	96000000	-1.16088	chr9	94000000	96000000	0	1	0	0	0	0	0
	chr9	96000000	98000000	0.598015	0.804717	0.589882	0.942895	0	0.879976	1	0.632289	0.897503	0.36104	0.788655	0.585796	0.941361	0.957503	0.419455	0	chr9	96000000	98000000	23	chr9	96000000	98000000	-1.33483	chr9	96000000	98000000	0	0.3	0	0.7	0	0	0
	chr9	98000000	100000000	0.399317	0.611878	0.646437	0.443176	0.396705	0	0.1707	0.0388524	0.0179703	0.635397	0.482782	0.945352	0.320116	0.558641	1	0	chr9	98000000	100000000	23	chr9	98000000	100000000	-1.49482	chr9	98000000	100000000	0	0.35	0	0.65	0	0	0
	chr9	100000000	102000000	0.277839	0.585511	0.239479	0.910601	0.69503	0.487473	0.864907	0.329088	0.469619	0.19725	0.39718	0.2223	0.765817	1	0	0	chr9	100000000	102000000	24	chr9	100000000	102000000	-1.34013	chr9	100000000	102000000	0	1	0	0	0	0	0
	chr9	102000000	104000000	0.204539	1	0.274698	0.305014	0.127972	0.130713	0.145342	0.0252323	0	0.10862	0.293171	0.269301	0.284379	0.421564	0.157688	0	chr9	102000000	104000000	12	chr9	102000000	104000000	-0.0165438	chr9	102000000	104000000	0	0.3	0.7	0	0	0	0
	chr9	104000000	106000000	0.0645972	0.0899666	0.140061	0.0545335	0.271487	0	0.0224599	0.0369652	0.0443883	0.110562	0.0856447	0.278635	0.0662092	0.102097	1	0	chr9	104000000	106000000	10	chr9	104000000	106000000	1.39695	chr9	104000000	106000000	0	0	1	0	0	0	0
	chr9	106000000	108000000	0.39925	0.722979	0.128003	0.856241	0	0.779648	0.879224	0.776319	1	0.273882	0.539749	0	0.812238	0.919989	0	0	chr9	106000000	108000000	13	chr9	106000000	108000000	1.08619	chr9	106000000	108000000	0	0	1	0	0	0	0
	chr9	108000000	110000000	0.367303	0.498834	0.49059	0.25571	0.680009	0.0740309	0.298042	0.190323	0	0.0821956	0.389091	1	0.412761	0.345118	0.0631895	0	chr9	108000000	110000000	7	chr9	108000000	110000000	0.412527	chr9	108000000	110000000	0	0.9	0.1	0	0	0	0
	chr9	110000000	112000000	0.248459	0	0.0465789	0.291639	0.0622985	1	0.578804	0.31719	0.385387	0.14171	0.220764	0.0795489	0.367584	0.198286	0.0393491	0	chr9	110000000	112000000	11	chr9	110000000	112000000	0.155889	chr9	110000000	112000000	0	0.65	0	0.35	0	0	0
	chr9	112000000	114000000	0.420598	0	0.239623	0.356994	0.621884	0.525334	0.786395	0.666703	0.717647	0.255598	0.443715	1	0.640453	0.421869	0.0186194	0	chr9	112000000	114000000	11	chr9	112000000	114000000	0.20686	chr9	112000000	114000000	0	0	0	1	0	0	0
	chr9	114000000	116000000	0.0910331	0.735313	0.113073	0	0.174266	0.0461889	0.00894245	0.128018	0.0537594	0.188293	0.0655597	0.311587	0.00350517	0.0114311	1	0	chr9	114000000	116000000	26	chr9	114000000	116000000	-1.12603	chr9	114000000	116000000	0	0.55	0	0.45	0	0	0
	chr9	116000000	118000000	0.0973807	0.0522577	0.149662	0.84947	0.151836	0.729034	1	0.288556	0.174253	0	0.246188	0.305737	0.753549	0.660403	0.0343859	0	chr9	116000000	118000000	28	chr9	116000000	118000000	-0.963483	chr9	116000000	118000000	0	0.85	0	0	0	0.15	0
	chr9	118000000	120000000	0.424192	0.0328123	0.260951	0.119321	0.192408	0.526037	0.352716	0.910783	1	0.284528	0.387187	0.0741111	0.34725	0.118855	0	0	chr9	118000000	120000000	7	chr9	118000000	120000000	0.880076	chr9	118000000	120000000	0	0	0	0	0	1	0
	chr9	120000000	122000000	0.615337	0.0940216	0.387993	0.229551	0.325467	0.512477	0.499562	1	0.524001	0.297892	0.727282	0	0.773141	0.545673	0.196524	0	chr9	120000000	122000000	3	chr9	120000000	122000000	1.45989	chr9	120000000	122000000	0	0	0	0	0	1	0
	chr9	122000000	124000000	0.215109	0.476536	1	0.761844	0.653496	0.0973968	0.688133	0.157246	0.0447894	0.0389253	0.346354	0.246618	0.560128	0.584819	0	0	chr9	122000000	124000000	14	chr9	122000000	124000000	-0.222299	chr9	122000000	124000000	0	0.75	0	0	0	0.25	0
	chr9	124000000	126000000	0.139924	0	0.407002	0.834406	0.478856	0.23305	0.679334	0.147686	0.185678	0.147373	0.3333	0.201479	0.659906	1	0.00899849	0	chr9	124000000	126000000	35	chr9	124000000	126000000	-1.28912	chr9	124000000	126000000	0	0.9	0	0.1	0	0	0
	chr9	126000000	128000000	0.221726	0.226195	0.531217	0.850284	0.00817547	0.360915	1	0.0950841	0	0.218634	0.443665	0.113251	0.875402	0.822443	0.22996	0	chr9	126000000	128000000	23	chr9	126000000	128000000	-1.72685	chr9	126000000	128000000	0	0	0	1	0	0	0
	chr9	128000000	130000000	0.394667	0.30602	0.392358	0.820577	0.0537681	0.232914	0.828649	0.213431	0.196324	0.33374	0.629336	0.344387	0.814766	1	0	0	chr9	128000000	130000000	11	chr9	128000000	130000000	-1.57473	chr9	128000000	130000000	0	0	0	1	0	0	0
	chr9	130000000	132000000	0.0381926	0	0.151682	1	0.0907697	0.186707	0.680354	0.0592238	0.103717	0.0527643	0.0421697	0.146917	0.468096	0.89126	0.0257776	0	chr9	130000000	132000000	68	chr9	130000000	132000000	-1.67774	chr9	130000000	132000000	0	0.85	0	0.15	0	0	0
	chr9	132000000	134000000	0.195994	0.205008	0.157224	1	0.0860985	0.494827	0.980381	0.273179	0.288719	0.202851	0.322428	0	0.706766	0.915837	0	0	chr9	132000000	134000000	24	chr9	132000000	134000000	-1.78709	chr9	132000000	134000000	0	0.75	0	0.25	0	0	0
	chr9	134000000	136000000	0.00281319	0.213444	0.275728	0.562693	1	0.032504	0.415517	0.0155543	0.0542266	0	0.112162	0.557531	0.380058	0.749723	0.0569351	0	chr9	134000000	136000000	24	chr9	134000000	136000000	-1.75079	chr9	134000000	136000000	0	0.95	0	0.05	0	0	0
	chr9	136000000	138000000	0.0897512	0.211153	0.288328	0.850757	0.604805	0.21328	0.595567	0.0449908	0	0.159792	0.443149	0.310319	0.60838	1	0.118717	0	chr9	136000000	138000000	44	chr9	136000000	138000000	-1.35238	chr9	136000000	138000000	0	0.3	0	0.7	0	0	0
	chr9	138000000	140000000	0.102329	0.559363	0.269994	0.69302	0.532647	0.197794	0.434939	0	0.0359156	0.138668	0.221548	0.325893	0.451796	1	0.660807	0	chr9	138000000	140000000	73	chr9	138000000	140000000	-1.40107	chr9	138000000	140000000	0	1	0	0	0	0	0
	chr9	140000000	141213431	0.530673	0	0.128586	0.707801	0.0616153	0.12589	0.364379	0.0686105	0.137204	0.432893	0.406818	0.177446	0.568991	1	0.268386	0	chr9	140000000	141213431	37	chr9	140000000	141213431	-1.23987	chr9	140000000	141213431	0	0.606715	0	0	0	0	0
	chr10	0	2000000	0.281231	0.0101588	0.101279	0.780658	0.57016	0.335581	0.691491	0.151976	0.346438	0.423539	0.842917	0.201554	0.765342	1	0	0	chr10	0	2000000	14	chr10	0	2000000	-1.06287	chr10	0	2000000	0	1	0	0	0	0	0
	chr10	2000000	4000000	0.330752	0.316138	0.698052	0.611291	0.70834	0.563205	1	0.941221	0.368321	0.202797	0.294085	0	0.616991	0.278454	0.224037	0	chr10	2000000	4000000	6	chr10	2000000	4000000	0.0588792	chr10	2000000	4000000	0	0.6	0	0.4	0	0	0
	chr10	4000000	6000000	0.281788	1	0.423376	0.0458921	0.0604331	0.183332	0.207681	0.805825	0.684693	0.137112	0.0425484	0.267772	0.112517	0	0.0434912	0	chr10	4000000	6000000	20	chr10	4000000	6000000	0.353556	chr10	4000000	6000000	0	1	0	0	0	0	0
	chr10	6000000	8000000	0.425778	0.208855	0.417612	0.74627	0.636545	0.448045	0.830397	0.681364	0.519383	0.34765	0.589981	0.213864	0.782782	1	0	0	chr10	6000000	8000000	16	chr10	6000000	8000000	-1.03662	chr10	6000000	8000000	0	0.3	0	0	0	0.7	0
	chr10	8000000	10000000	0.589263	0	0.165183	0.280376	0.0288555	0.661057	0.719495	0.800463	0.717517	0.310748	0.617213	0	0.935841	1	0	0	chr10	8000000	10000000	3	chr10	8000000	10000000	1.02184	chr10	8000000	10000000	0	0	0	0	0	1	0
	chr10	10000000	12000000	0.611739	0.430426	0.461867	0.669326	0.222706	0.953769	1	0.794098	0.522906	0.308575	0.697707	0.25259	0.879303	0.696274	0	0	chr10	10000000	12000000	9	chr10	10000000	12000000	-0.167124	chr10	10000000	12000000	0	0	0	0	0	1	0
	chr10	12000000	14000000	0.268987	0.541242	0.582201	1	0.445908	0.371026	0.897717	0.418127	0.344974	0.179141	0.408814	0.1261	0.785519	0.983594	0	0	chr10	12000000	14000000	17	chr10	12000000	14000000	-1.66067	chr10	12000000	14000000	0	0.9	0	0	0	0.1	0
	chr10	14000000	16000000	0.153079	1	0.460502	0.370199	0.17162	0.300777	0.371324	0.365337	0.299114	0.0801309	0.0641264	0	0.307764	0.453887	0.541915	0	chr10	14000000	16000000	17	chr10	14000000	16000000	-0.791436	chr10	14000000	16000000	0	1	0	0	0	0	0
	chr10	16000000	18000000	0.389286	0.361996	0.702747	0.459583	0.32621	0.741289	0.66966	1	0.758369	0.318497	0.393371	0.0641762	0.508498	0.292657	0	0	chr10	16000000	18000000	13	chr10	16000000	18000000	0.082012	chr10	16000000	18000000	0	0.65	0	0	0	0.35	0
	chr10	18000000	20000000	0.236602	0	0.166784	0.354071	0.0420856	0.113999	0.392884	0.195095	0.137116	0.233444	0.412562	1	0.432002	0.48828	0.0735021	0	chr10	18000000	20000000	8	chr10	18000000	20000000	1.04339	chr10	18000000	20000000	0	0.05	0	0	0	0.95	0
	chr10	20000000	22000000	0.509841	0.21903	0.310893	0.653768	0	0.542317	1	0.898416	0.49131	0.383781	0.7158	0.679897	0.882152	0.801079	0	0	chr10	20000000	22000000	9	chr10	20000000	22000000	-0.885419	chr10	20000000	22000000	0	0	0	0	0	1	0
	chr10	22000000	24000000	0.149066	0.451361	0.119785	0.477633	0.257827	0.268427	0.387038	0.14446	0.214706	0.135335	0.315759	1	0.418926	0.605754	0	0	chr10	22000000	24000000	16	chr10	22000000	24000000	-0.75775	chr10	22000000	24000000	0	0.7	0	0	0	0.3	0
	chr10	24000000	26000000	0.197621	1	0.250058	0.44535	0.0525376	0.551293	0.767336	0.207184	0.360748	0.0543711	0.290799	0.520345	0.540541	0.350708	0	0	chr10	24000000	26000000	8	chr10	24000000	26000000	0.595796	chr10	24000000	26000000	0	0.3	0	0	0.7	0	0
	chr10	26000000	28000000	0.065777	0.133489	0.114322	0.220897	1	0.0861716	0.151959	0.0859129	0.130127	0.0410496	0.0734025	0.0593601	0.144168	0.222493	0	0	chr10	26000000	28000000	16	chr10	26000000	28000000	0.0468353	chr10	26000000	28000000	0	0	0	0	1	0	0
	chr10	28000000	30000000	0.181923	0	0.445374	0.131791	0.868592	0.60452	0.334384	0.612478	1	0.198173	0.0776564	0.0451186	0.241275	0.130645	0.927426	0	chr10	28000000	30000000	13	chr10	28000000	30000000	-0.882871	chr10	28000000	30000000	0	0.2	0	0	0.8	0	0
	chr10	30000000	32000000	0.68444	0.367519	0.663862	0.668377	0.00120318	0.803926	1	0.75859	0.328112	0.356197	0.782423	0.253829	0.895365	0.608361	0	0	chr10	30000000	32000000	8	chr10	30000000	32000000	-0.502315	chr10	30000000	32000000	0	0.65	0	0.35	0	0	0
	chr10	32000000	34000000	0.533436	0.357852	0.609159	0.778403	0.374754	0.724852	1	0.870396	0.668794	0.358956	0.571149	0.176994	0.760426	0.524476	0	0	chr10	32000000	34000000	7	chr10	32000000	34000000	-0.646978	chr10	32000000	34000000	0	0	0	1	0	0	0
	chr10	34000000	36000000	0.309153	0.0980548	0.435752	0.558689	0.602522	1	0.955238	0.597031	0.397179	0.455749	0.502737	0.0692969	0.725504	0.563976	0	0	chr10	34000000	36000000	7	chr10	34000000	36000000	-1.53991	chr10	34000000	36000000	0	0.8	0	0.2	0	0	0
	chr10	36000000	38000000	0.409165	0.0106817	0.116174	0	0.0937731	0.341711	0.58907	0.531622	0.278961	0.226758	1	0.320457	0.919769	0.138418	0.0153675	0	chr10	36000000	38000000	2	chr10	36000000	38000000	0.298314	chr10	36000000	38000000	0	1	0	0	0	0	0
	chr10	38000000	40000000	0.487831	0.495448	0.155067	0.162034	0	0.158769	0.0652753	0.123273	0.268445	1	0.501188	0.321161	0.178954	0.143984	0.54195	0	chr10	38000000	40000000	10	chr10	38000000	40000000	-0.0200267	chr10	38000000	40000000	1	0	0	0	0	0	0
	chr10	40000000	42000000	0	0	0	0	0	0	0	0	0	0	0	0	1	0	0	0	chr10	40000000	42000000	0	chr10	40000000	42000000	0	chr10	40000000	42000000	1	0	0	0	0	0	0
	chr10	42000000	44000000	0.25554	1	0.158094	0.0590288	0	0.0012721	0.00451199	0.00384649	0.0303296	0.517457	0.207719	0.652503	0.0725018	0.0928463	0.577928	0	chr10	42000000	44000000	12	chr10	42000000	44000000	-1.00406	chr10	42000000	44000000	0.15	0.85	0	0	0	0	0
	chr10	44000000	46000000	0.0574473	0.425814	0.191375	0.00919187	0.212475	0.0319544	0.0121921	0	0.016267	0.0804022	0.0637658	0.307113	0.0429625	0.0472032	1	0	chr10	44000000	46000000	24	chr10	44000000	46000000	-0.417791	chr10	44000000	46000000	0	1	0	0	0	0	0
	chr10	46000000	48000000	0.261234	0.8852	0.283717	0.501427	1	0	0.238003	0.0460684	0.0489432	0.275899	0.169745	0.326732	0.357623	0.731669	0.397663	0	chr10	46000000	48000000	17	chr10	46000000	48000000	-0.798852	chr10	46000000	48000000	0	0.05	0	0.95	0	0	0
	chr10	48000000	50000000	0.276697	0.0509594	0.0505527	0.810156	0.710058	0.308238	0.750102	0.321125	0.208376	0.201918	0.38679	0.145845	0.779095	1	0	0	chr10	48000000	50000000	16	chr10	48000000	50000000	-0.895492	chr10	48000000	50000000	0	0.05	0	0.95	0	0	0
	chr10	50000000	52000000	0.389417	0.212119	0.517665	0.802396	1	0.45143	0.664979	0.346217	0.218226	0.226655	0.373407	0.242075	0.636092	0.841843	0	0	chr10	50000000	52000000	27	chr10	50000000	52000000	-0.852211	chr10	50000000	52000000	0	1	0	0	0	0	0
	chr10	52000000	54000000	0.20835	1	0.618983	0.437339	0.485358	0.251002	0.399298	0.239957	0.0857387	0.0957451	0.24246	0.830454	0.445498	0.575729	0	0	chr10	52000000	54000000	7	chr10	52000000	54000000	-0.595896	chr10	52000000	54000000	0	0.45	0.55	0	0	0	0
	chr10	54000000	56000000	0.667737	0.0125931	0.360084	0.180215	0.518773	0.738349	0.508057	1	0.713939	0.510005	0.657781	0	0.555929	0.221639	0.0917247	0	chr10	54000000	56000000	5	chr10	54000000	56000000	0.327444	chr10	54000000	56000000	0	0	1	0	0	0	0
	chr10	56000000	58000000	0.307228	0	0.0281147	0.150961	0	0.0533038	0.302238	0.166481	0.0370827	0.0755665	0.760513	1	0.885334	0.713227	0	0	chr10	56000000	58000000	2	chr10	56000000	58000000	1.28693	chr10	56000000	58000000	0	0	1	0	0	0	0
	chr10	58000000	60000000	0.514714	0.581047	0.111193	0.313874	0	0.980582	0.504886	0.967532	1	0.353877	0.640925	0	0.593193	0.426818	0	0	chr10	58000000	60000000	3	chr10	58000000	60000000	1.22788	chr10	58000000	60000000	0	0	1	0	0	0	0
	chr10	60000000	62000000	0.640527	0	0.307083	0.594213	0.218065	0.82444	0.718965	0.677592	1	0.630843	0.629335	0.0637678	0.718121	0.712584	0.0709314	0	chr10	60000000	62000000	13	chr10	60000000	62000000	0.42404	chr10	60000000	62000000	0	0.4	0.6	0	0	0	0
	chr10	62000000	64000000	0.512087	0.222589	0.501221	0.325352	0.0108873	0.850137	0.755364	1	0.549643	0.190714	0.208468	0.0080531	0.510915	0.166332	0	0	chr10	62000000	64000000	8	chr10	62000000	64000000	0.643259	chr10	62000000	64000000	0	1	0	0	0	0	0
	chr10	64000000	66000000	0.185855	0.0584373	1	0.247773	0.875801	0.227309	0.349546	0.466361	0.2391	0	0.0418872	0.332162	0.226891	0.0562668	0.0460003	0	chr10	64000000	66000000	9	chr10	64000000	66000000	-0.292772	chr10	64000000	66000000	0	0.25	0.75	0	0	0	0
	chr10	66000000	68000000	1	0.798208	0.0613574	0.239828	0	0.260204	0.411622	0.827224	0.694885	0.405045	0.920551	0.208473	0.822929	0.608726	0	0	chr10	66000000	68000000	2	chr10	66000000	68000000	1.27674	chr10	66000000	68000000	0	0	1	0	0	0	0
	chr10	68000000	70000000	0.626933	0.133307	0.871873	0.58024	0.181944	0.265924	0.584629	1	0.42225	0.284362	0.463452	0.132247	0.596194	0.627814	0	0	chr10	68000000	70000000	7	chr10	68000000	70000000	0.541913	chr10	68000000	70000000	0	0	1	0	0	0	0
	chr10	70000000	72000000	0.198634	0.142917	0.724018	1	0	0.203633	0.743897	0.294741	0.136443	0.159986	0.286035	0	0.585196	0.765989	0.0283885	0	chr10	70000000	72000000	27	chr10	70000000	72000000	-1.62812	chr10	70000000	72000000	0	0.7	0.3	0	0	0	0
	chr10	72000000	74000000	0.239552	0	0.0335455	0.770212	0.118593	0.565844	1	0.266931	0.166324	0.263137	0.386724	0.188347	0.833173	0.692195	0	0	chr10	72000000	74000000	21	chr10	72000000	74000000	-1.63564	chr10	72000000	74000000	0	1	0	0	0	0	0
	chr10	74000000	76000000	0.188373	0	0.374151	0.83273	0.471202	0.253955	0.682522	0.253042	0.297564	0.230829	0.204293	1	0.491087	0.514519	0.0172791	0	chr10	74000000	76000000	36	chr10	74000000	76000000	-1.50507	chr10	74000000	76000000	0	0.45	0	0	0.55	0	0
	chr10	76000000	78000000	0.853422	0.2134	0.177499	0.901256	0.0982771	0.879615	1	0.519841	0.543038	0.830468	0.997054	0	0.990176	0.770903	0.240323	0	chr10	76000000	78000000	11	chr10	76000000	78000000	-1.04689	chr10	76000000	78000000	0	0.15	0	0	0.85	0	0
	chr10	78000000	80000000	0.509698	0.0837537	0.151813	0.227605	0	0.985521	1	0.569527	0.541537	0.351471	0.635299	0.371315	0.913388	0.390593	0.011575	0	chr10	78000000	80000000	6	chr10	78000000	80000000	-0.985971	chr10	78000000	80000000	0	1	0	0	0	0	0
	chr10	80000000	82000000	0.229363	0.135396	0.0434982	0.663335	0.0756172	0.415279	1	0.272047	0.298688	0.188332	0.525532	0.120923	0.792796	0.747613	0	0	chr10	80000000	82000000	19	chr10	80000000	82000000	-1.45693	chr10	80000000	82000000	0	1	0	0	0	0	0
	chr10	82000000	84000000	0.0858123	0.0248475	0	0.07381	0.0805381	0.0414518	0.0938189	0.0686464	0.0369004	0.0461789	0.121349	1	0.123878	0.119723	0.0500865	0	chr10	82000000	84000000	7	chr10	82000000	84000000	0.762836	chr10	82000000	84000000	0	0	1	0	0	0	0
	chr10	84000000	86000000	0.15884	0.369634	1	0.0744968	0.315457	0.0750816	0.0749493	0.105208	0.0502323	0	0.151277	0.584955	0.129627	0.0620204	0.0460485	0	chr10	84000000	86000000	6	chr10	84000000	86000000	1.14555	chr10	84000000	86000000	0	0	1	0	0	0	0
	chr10	86000000	88000000	0.126169	1	0.0205458	0.00451127	0.10108	0	0.125317	0.0782215	0.0410958	0.045185	0.231961	0.539522	0.170976	0.0570239	0.157411	0	chr10	86000000	88000000	6	chr10	86000000	88000000	0.817058	chr10	86000000	88000000	0	0.05	0.95	0	0	0	0
	chr10	88000000	90000000	0.642375	0.281497	0.165924	0.902735	0.159315	0.586672	0.939085	0.714006	0.346203	0.509537	0.551086	0.028849	0.808187	1	0	0	chr10	88000000	90000000	26	chr10	88000000	90000000	-1.01094	chr10	88000000	90000000	0	0.75	0	0	0	0.25	0
	chr10	90000000	92000000	0.423634	0.286636	0.322247	0.99847	0.559989	0.523836	1	0.760321	0.482093	0.1727	0.276139	0	0.705206	0.626569	0.183149	0	chr10	90000000	92000000	26	chr10	90000000	92000000	0.90509	chr10	90000000	92000000	0	0	0	0	0	1	0
	chr10	92000000	94000000	0.25695	0.117613	0.828171	0.556836	0.390546	0.922019	0.626424	1	0.811997	0.0845638	0.336865	0.95113	0.659395	0.943241	0	0	chr10	92000000	94000000	13	chr10	92000000	94000000	0.212531	chr10	92000000	94000000	0	0.55	0	0	0	0.45	0
	chr10	94000000	96000000	0.339554	0.0714723	0.29948	0.728634	0.577071	0.573536	0.82779	0.610702	1	0.29635	0.357731	0.142632	0.678563	0.772334	0	0	chr10	94000000	96000000	19	chr10	94000000	96000000	-1.21518	chr10	94000000	96000000	0	0.05	0	0	0.95	0	0
	chr10	96000000	98000000	0.150837	0.904335	1	0.189076	0.158337	0.0289337	0.110733	0.168593	0.0790792	0	0.0736021	0.0140981	0.125246	0.228945	0.289754	0	chr10	96000000	98000000	22	chr10	96000000	98000000	-0.75535	chr10	96000000	98000000	0	0.5	0	0	0.5	0	0
	chr10	98000000	100000000	0.143572	0.300438	1	0.783608	0.206808	0.161313	0.634866	0.16105	0.127078	0.14657	0.206645	0	0.525838	0.763247	0.283443	0	chr10	98000000	100000000	33	chr10	98000000	100000000	-1.50656	chr10	98000000	100000000	0	0.65	0	0	0.35	0	0
	chr10	100000000	102000000	0.456338	0.310207	0.232729	0.979743	0.36439	0.235432	0.959013	0.705843	0.287637	0.39822	0.51385	0.41542	0.848845	1	0	0	chr10	100000000	102000000	22	chr10	100000000	102000000	-0.439438	chr10	100000000	102000000	0	0.05	0	0	0.95	0	0
	chr10	102000000	104000000	0.0565972	0.111776	0.0710285	0.815489	0	0.0163413	0.512666	0.0369655	0.00521808	0.0433358	0.142266	0.0637656	0.497569	1	0	0	chr10	102000000	104000000	41	chr10	102000000	104000000	-1.56792	chr10	102000000	104000000	0	0.5	0	0.5	0	0	0
	chr10	104000000	106000000	0.160822	0.237445	0.502105	0.88542	0.482539	0.452056	0.671572	0.283775	0.444502	0.174562	0.129263	0.437891	0.536342	1	0	0	chr10	104000000	106000000	42	chr10	104000000	106000000	-1.54979	chr10	104000000	106000000	0	0.45	0.1	0.45	0	0	0
	chr10	106000000	108000000	0.361449	0.365136	0.0455021	0.844096	0	0.358697	0.904837	0.35685	0.303958	0.251574	0.884585	0.685426	0.989668	1	0.0675419	0	chr10	106000000	108000000	6	chr10	106000000	108000000	1.12424	chr10	106000000	108000000	0	0	1	0	0	0	0
	chr10	108000000	110000000	0.410574	0	0.186298	0.152534	0.0279318	0.348808	0.371738	0.386429	0.397931	0.229466	1	0.873179	0.836495	0.467667	0.0362849	0	chr10	108000000	110000000	1	chr10	108000000	110000000	1.55291	chr10	108000000	110000000	0	0	1	0	0	0	0
	chr10	110000000	112000000	0.324203	0.207047	0.151216	0.753976	0.0689642	0.398785	0.632133	0.33448	0.181101	0.112125	0.836918	1	0.859463	0.989766	0	0	chr10	110000000	112000000	4	chr10	110000000	112000000	1.19359	chr10	110000000	112000000	0	0.05	0.95	0	0	0	0
	chr10	112000000	114000000	0.347988	0.177843	0.237408	0.68759	0.131212	0.560188	1	0.563113	0.290074	0.231233	0.516085	0.246379	0.812971	0.746671	0	0	chr10	112000000	114000000	13	chr10	112000000	114000000	0.388554	chr10	112000000	114000000	0	1	0	0	0	0	0
	chr10	114000000	116000000	0.332842	0.119497	0.269252	0.743102	0	0.582877	1	0.382488	0.372716	0.284698	0.496921	0.0760364	0.781459	0.699825	0.172849	0	chr10	114000000	116000000	19	chr10	114000000	116000000	-1.02794	chr10	114000000	116000000	0	0.45	0	0	0	0.55	0
	chr10	116000000	118000000	0.408145	0.00601023	0.148397	0.536908	0.0912916	0.471167	1	0.595072	0.344301	0.308994	0.567606	0.224875	0.847294	0.667008	0	0	chr10	116000000	118000000	7	chr10	116000000	118000000	0.673924	chr10	116000000	118000000	0	0	0	0	0	1	0
	chr10	118000000	120000000	0.25175	0.0479458	0.321077	0.529879	0.335671	0.363314	0.472589	0.220327	0.172757	0.215059	0.368521	0.354777	0.606557	1	0	0	chr10	118000000	120000000	19	chr10	118000000	120000000	-0.253217	chr10	118000000	120000000	0	0.45	0	0	0	0.55	0
	chr10	120000000	122000000	0.196137	0.0355265	0.147256	1	0.163324	0.138268	0.937728	0.320253	0.221888	0.135305	0.321126	0.06519	0.797601	0.917752	0	0	chr10	120000000	122000000	17	chr10	120000000	122000000	-0.975397	chr10	120000000	122000000	0	0.85	0	0	0.15	0	0
	chr10	122000000	124000000	0.065443	1	0.00121234	0.0681708	0.397928	0.240932	0.297123	0	0.116927	0.0543547	0.106969	0.214891	0.229551	0.188533	0.402222	0	chr10	122000000	124000000	7	chr10	122000000	124000000	-1.08493	chr10	122000000	124000000	0	0.45	0	0	0.55	0	0
	chr10	124000000	126000000	0.0531663	0.300618	0.843361	0.414455	0.277807	0.324193	0.327262	0.207745	0.0314947	0	0.179967	0.316681	0.383836	0.65933	1	0	chr10	124000000	126000000	24	chr10	124000000	126000000	-1.38375	chr10	124000000	126000000	0	1	0	0	0	0	0
	chr10	126000000	128000000	0	0.256683	0.517719	0.0322662	0.882918	0.136803	0.135081	0.0600167	0.217915	0.14625	0.021707	0.780371	0.0686934	0.0245569	1	0	chr10	126000000	128000000	22	chr10	126000000	128000000	-1.28922	chr10	126000000	128000000	0	0.75	0	0	0.25	0	0
	chr10	128000000	130000000	0.216845	0	0.204407	0.275559	1	0.89631	0.429274	0.168656	0.484887	0.222755	0.373829	0.635811	0.406939	0.373507	0.107036	0	chr10	128000000	130000000	10	chr10	128000000	130000000	-0.286934	chr10	128000000	130000000	0	0	0	0	1	0	0
	chr10	130000000	132000000	0.29907	0.165537	0.252176	0.609481	0.0661718	0.077893	0.350166	0.183694	0	0.263819	0.790299	0	0.69462	1	0.0222627	0	chr10	130000000	132000000	6	chr10	130000000	132000000	-0.283384	chr10	130000000	132000000	0	0.7	0	0	0.3	0	0
	chr10	132000000	134000000	0.237126	0.635176	0	0.270545	0.266674	0.254612	0.267206	0.131785	0.23122	0.26598	0.998858	0.475484	0.728424	1	0.423496	0	chr10	132000000	134000000	6	chr10	132000000	134000000	-1.00032	chr10	132000000	134000000	0	1	0	0	0	0	0
	chr10	134000000	135534747	0.104316	0.104184	0.0166266	0.107862	0.105901	0.0581389	0.0743869	0	0.0248539	0.228812	0.152597	1	0.149714	0.237407	0.259468	0	chr10	134000000	135534747	31	chr10	134000000	135534747	-1.23055	chr10	134000000	135534747	0	0.767374	0	0	0	0	0
	chr11	0	2000000	0.10051	0	0.189451	0.841977	0.495064	0.457265	0.510731	0.0729975	0.242659	0.186404	0.224517	0.487113	0.481198	1	0.306706	0	chr11	0	2000000	73	chr11	0	2000000	-1.31224	chr11	0	2000000	0	1	0	0	0	0	0
	chr11	2000000	4000000	0.189833	0.253892	0.291982	0.424862	0.215417	0.0595368	0.331279	0	0.0194504	0.356497	0.310784	0.0631238	0.336615	0.487655	1	0	chr11	2000000	4000000	42	chr11	2000000	4000000	-1.3214	chr11	2000000	4000000	0	0.4	0	0	0.6	0	0
	chr11	4000000	6000000	0.342322	0.601564	0.651844	0.591765	0.325172	0.197515	0.330362	0.190113	0.0646432	0.163444	0.468206	1	0.499369	0.845649	0	0	chr11	4000000	6000000	66	chr11	4000000	6000000	1.07093	chr11	4000000	6000000	0	0	0	0	1	0	0
	chr11	6000000	8000000	0.0681568	0.120097	0.241119	0.891389	0.600124	0.0102034	0.528513	0.0905812	0.00523847	0	0.267626	1	0.519165	0.994128	0.0398656	0	chr11	6000000	8000000	49	chr11	6000000	8000000	0.274753	chr11	6000000	8000000	0	0	0	0	1	0	0
	chr11	8000000	10000000	0.0122671	0.400948	1	0.364658	0.88065	0.331486	0.413828	0.23254	0.0611009	0	0.0522567	0.411045	0.264644	0.250798	0.110296	0	chr11	8000000	10000000	30	chr11	8000000	10000000	-1.60835	chr11	8000000	10000000	0	0	0	0	1	0	0
	chr11	10000000	12000000	0.891434	0.533042	0.382702	0.973931	0.34784	0.703389	1	0.847743	0.83195	0.9432	0.834299	0	0.894083	0.755787	0.000131979	0	chr11	10000000	12000000	18	chr11	10000000	12000000	-1.29542	chr11	10000000	12000000	0	0.65	0	0	0.35	0	0
	chr11	12000000	14000000	0.365529	0.063429	0.136916	0.32512	0.305922	1	0.782255	0.789987	0.857803	0.299043	0.400377	0.0148842	0.519277	0.211073	0	0	chr11	12000000	14000000	12	chr11	12000000	14000000	-0.994058	chr11	12000000	14000000	0	0.35	0	0	0.65	0	0
	chr11	14000000	16000000	0.234461	0	0.0502976	0.295736	1	0.644581	0.323459	0.318452	0.234545	0.217367	0.3	0.218106	0.353458	0.385942	0.0516509	0	chr11	14000000	16000000	10	chr11	14000000	16000000	0.177947	chr11	14000000	16000000	0	0	0	0	1	0	0
	chr11	16000000	18000000	0.444457	0.203908	0.332415	0.816041	0.127955	0.685897	0.734374	0.45753	0.53199	0.439752	0.578885	0	0.805524	1	0.040996	0	chr11	16000000	18000000	15	chr11	16000000	18000000	-0.497908	chr11	16000000	18000000	0	0.9	0	0	0.1	0	0
	chr11	18000000	20000000	0.191694	0.203475	0.280759	0.94643	0.215042	0.405061	0.921474	0.230283	0.169348	0.193603	0.379774	0.111886	0.799921	1	0	0	chr11	18000000	20000000	34	chr11	18000000	20000000	-1.03031	chr11	18000000	20000000	0	1	0	0	0	0	0
	chr11	20000000	22000000	0.487945	0	0.576674	0.784976	0	0.333805	1	0.459437	0.180997	0.13982	0.686536	0.161838	0.908641	0.707545	0	0	chr11	20000000	22000000	6	chr11	20000000	22000000	0.611446	chr11	20000000	22000000	0	0.85	0.15	0	0	0	0
	chr11	22000000	24000000	0.685138	1	0.624044	0.260634	0.0463692	0.198387	0.222635	0.834825	0.253802	0	0.90638	0.412822	0.682277	0.943319	0.1648	0	chr11	22000000	24000000	6	chr11	22000000	24000000	1.31714	chr11	22000000	24000000	0	0	1	0	0	0	0
	chr11	24000000	26000000	0.0750695	0	0	0.00819372	0.0925443	0.0466942	0.0540099	0.0732926	0.0397119	0.0424874	0.276385	1	0.223482	0.102995	0.12677	0	chr11	24000000	26000000	1	chr11	24000000	26000000	1.34072	chr11	24000000	26000000	0	0	1	0	0	0	0
	chr11	26000000	28000000	0.401125	0.334051	0.194709	0.151411	0	0.613452	0.356916	0.745265	1	0.189941	0.166959	0.3285	0.375627	0.415134	0.201349	0	chr11	26000000	28000000	11	chr11	26000000	28000000	0.709679	chr11	26000000	28000000	0	0.55	0.05	0	0	0.4	0
	chr11	28000000	30000000	0.936298	0	0.231926	0.26859	0.174753	0.689519	0.477859	1	0.976031	0.736905	0.881109	0	0.576661	0.214209	0.0862166	0	chr11	28000000	30000000	3	chr11	28000000	30000000	1.34764	chr11	28000000	30000000	0	0	0	0	0	1	0
	chr11	30000000	32000000	0.237077	0.194644	0.378556	0.548783	0.0932544	0.0538931	0.357233	0.087093	0	0.202908	0.597754	0.25201	0.610933	1	0.0507816	0	chr11	30000000	32000000	12	chr11	30000000	32000000	0.204719	chr11	30000000	32000000	0	0.5	0	0	0	0.5	0
	chr11	32000000	34000000	0.282198	0.951267	1	0.975838	0.526691	0.578086	0.720347	0.343262	0.185954	0.0479962	0.350194	0.348494	0.693086	0.957	0	0	chr11	32000000	34000000	18	chr11	32000000	34000000	-1.27435	chr11	32000000	34000000	0	1	0	0	0	0	0
	chr11	34000000	36000000	0.63798	0	0.367193	0.277696	0.72681	1	0.668214	0.589633	0.578614	0.423688	0.408816	0.298758	0.497687	0.182414	0.607194	0	chr11	34000000	36000000	15	chr11	34000000	36000000	-1.08217	chr11	34000000	36000000	0	1	0	0	0	0	0
	chr11	36000000	38000000	0.835208	0.874245	0.530754	0.476493	0	0.758189	0.693074	0.929761	0.974831	0.522641	1	0.32722	0.861327	0.779597	0.144365	0	chr11	36000000	38000000	8	chr11	36000000	38000000	0.36519	chr11	36000000	38000000	0	0.2	0.8	0	0	0	0
	chr11	38000000	40000000	0.114499	1	0.0203538	0.0320184	0	0.0371754	0.042489	0.105094	0.0556127	0.0380424	0.117336	0	0.105587	0.0698441	0	0	chr11	38000000	40000000	0	chr11	38000000	40000000	0.984866	chr11	38000000	40000000	0	0	1	0	0	0	0
	chr11	40000000	42000000	0.74594	0.0778073	0.210428	0.0538309	0.0841585	0.788733	0.320274	0.71688	1	0.538782	0.718468	0.0285716	0.710021	0.319596	0	0	chr11	40000000	42000000	1	chr11	40000000	42000000	0.442391	chr11	40000000	42000000	0	0	1	0	0	0	0
	chr11	42000000	44000000	0.145436	1	0.51954	0.140423	0.891374	0.0549106	0.0563204	0	0.0198417	0.0860891	0.280977	0.745061	0.181699	0.266836	0.315263	0	chr11	42000000	44000000	11	chr11	42000000	44000000	0.168951	chr11	42000000	44000000	0	0.25	0.75	0	0	0	0
	chr11	44000000	46000000	0.266809	0.478561	0.118037	0.748531	0.310753	0.327415	0.543243	0.0865369	0.0967236	0.140496	0.425173	0.519287	0.599155	1	0	0	chr11	44000000	46000000	20	chr11	44000000	46000000	-1.77819	chr11	44000000	46000000	0	1	0	0	0	0	0
	chr11	46000000	48000000	0.0884031	0.165477	0.175041	1	0.11645	0.137096	0.780935	0.0832996	0.0738204	0.0888308	0.137864	0	0.616151	0.899384	0	0	chr11	46000000	48000000	41	chr11	46000000	48000000	-1.73179	chr11	46000000	48000000	0	1	0	0	0	0	0
	chr11	48000000	50000000	0.434755	0.0633738	0	0.0416822	0.00316584	0.0221742	0.105183	0.0151469	0.0544505	1	0.469648	0.168589	0.181057	0.0242635	0.0449635	0	chr11	48000000	50000000	13	chr11	48000000	50000000	-0.149148	chr11	48000000	50000000	0	0.4	0	0	0	0.6	0
	chr11	50000000	52000000	0.431542	0.022717	0	0.000590461	0	0.0425316	0.00545029	0.021828	0.213249	1	0.561167	0.0290603	0.151669	0.00822126	0.0499496	0	chr11	50000000	52000000	5	chr11	50000000	52000000	-0.0670333	chr11	50000000	52000000	0.2	0	0	0	0	0.8	0
	chr11	52000000	54000000	0	0	0	0	0	0	0	0	0	0	0	0	1	0	0	0	chr11	52000000	54000000	0	chr11	52000000	54000000	0	chr11	52000000	54000000	1	0	0	0	0	0	0
	chr11	54000000	56000000	0.62004	0.0287482	0.11639	0	0.0177804	0.0601487	0.00497608	0.0442504	0.113047	1	0.650215	0.0646619	0.18935	0.0116869	0.0714826	0	chr11	54000000	56000000	30	chr11	54000000	56000000	0.306702	chr11	54000000	56000000	0.85	0	0	0	0	0.15	0
	chr11	56000000	58000000	0.214782	0.0896551	0.066856	1	0.16831	0.0776708	0.794834	0.239338	0.249884	0.167734	0.359675	0.153832	0.664772	0.891517	0	0	chr11	56000000	58000000	52	chr11	56000000	58000000	-0.386182	chr11	56000000	58000000	0	0	0	0	0	1	0
	chr11	58000000	60000000	0.602928	0.38294	0.519026	0.880518	0.295313	0.705547	0.679981	1	0.68741	0.571817	0.544401	0.0203287	0.668049	0.89517	0	0	chr11	58000000	60000000	38	chr11	58000000	60000000	0.0678506	chr11	58000000	60000000	0	0.05	0	0	0	0.95	0
	chr11	60000000	62000000	0.2499	0.182205	0.621546	0.842759	0	0.710047	0.791652	0.310877	0.34528	0.402656	0.367276	0.0825654	0.663863	1	0.0290308	0	chr11	60000000	62000000	54	chr11	60000000	62000000	-1.18137	chr11	60000000	62000000	0	0.85	0	0.15	0	0	0
	chr11	62000000	64000000	0.0739025	0.214033	0.367076	1	0.106254	0.105593	0.57484	0.130126	0.0891735	0.0920354	0.171349	0	0.440432	0.813722	0.003589	0	chr11	62000000	64000000	71	chr11	62000000	64000000	-1.67223	chr11	62000000	64000000	0	0.3	0	0.7	0	0	0
	chr11	64000000	66000000	0.0395256	0.0370471	0.313995	1	0.0587701	0.0546416	0.588353	0.0538289	0.0296229	0.029474	0.0700651	0	0.397919	0.731483	0.0254831	0	chr11	64000000	66000000	93	chr11	64000000	66000000	-1.6121	chr11	64000000	66000000	0	0.95	0	0.05	0	0	0
	chr11	66000000	68000000	0.0883562	0.0462691	0.0764305	1	0.140803	0.165784	0.583784	0.0722904	0.0675108	0.0963208	0.135942	0.0511701	0.462404	0.919206	0	0	chr11	66000000	68000000	69	chr11	66000000	68000000	-1.6393	chr11	66000000	68000000	0	0	0	1	0	0	0
	chr11	68000000	70000000	0.442871	0	0.127681	0.5322	0.0620198	1	0.742961	0.373912	0.704736	0.522778	0.568143	0.0508894	0.642444	0.524732	0.0763741	0	chr11	68000000	70000000	18	chr11	68000000	70000000	-1.63802	chr11	68000000	70000000	0	0.8	0	0.2	0	0	0
	chr11	70000000	72000000	0.286204	0.213265	0.250301	1	0	0.527339	0.821532	0.229803	0.110282	0.362181	0.609293	0.209658	0.682826	0.86939	0.374548	0	chr11	70000000	72000000	34	chr11	70000000	72000000	-1.62472	chr11	70000000	72000000	0	0.2	0	0	0.8	0	0
	chr11	72000000	74000000	0.32878	0.121384	0.509917	0.996536	0	0.286589	1	0.377158	0.295982	0.263661	0.463626	0.0335707	0.741908	0.754835	0.0316193	0	chr11	72000000	74000000	24	chr11	72000000	74000000	-1.55626	chr11	72000000	74000000	0	0	0	0	1	0	0
	chr11	74000000	76000000	0.517267	0	0.212141	1	0.240598	0.342552	0.798118	0.158946	0.22922	0.661099	0.725144	0.718984	0.789611	0.915916	0.183532	0	chr11	74000000	76000000	28	chr11	74000000	76000000	-1.37246	chr11	74000000	76000000	0	0.4	0	0	0.6	0	0
	chr11	76000000	78000000	0.235385	0.255326	0.154479	0.529682	0.953679	0.320783	0.41412	0.193483	0.217563	0.45293	0.385414	1	0.47169	0.728703	0	0	chr11	76000000	78000000	26	chr11	76000000	78000000	-1.51409	chr11	76000000	78000000	0	0.55	0.45	0	0	0	0
	chr11	78000000	80000000	0.350547	0.0307882	0.079079	0.214278	0.0685626	1	0.362197	0.669863	0.711506	0.264189	0.570285	0	0.455828	0.285671	0.287446	0	chr11	78000000	80000000	5	chr11	78000000	80000000	-0.022994	chr11	78000000	80000000	0	0	1	0	0	0	0
	chr11	80000000	82000000	0.144248	0	0.072287	0.012115	0	0.0990765	0.10617	0.111807	0.0875652	0.0915735	0.275219	1	0.233249	0.0531045	0	0	chr11	80000000	82000000	1	chr11	80000000	82000000	1.50122	chr11	80000000	82000000	0	0	1	0	0	0	0
	chr11	82000000	84000000	0.308571	0.262223	0.418382	0.786118	0	0.302248	0.534226	0.43691	0.304535	0.223185	0.423173	0.15693	0.655199	1	0.051617	0	chr11	82000000	84000000	10	chr11	82000000	84000000	0.884422	chr11	82000000	84000000	0	0	1	0	0	0	0
	chr11	84000000	86000000	0.314999	0.39146	0.235738	0.513714	1	0.419148	0.494227	0.387572	0.292251	0.160438	0.281209	0.273596	0.457348	0.473372	0	0	chr11	84000000	86000000	9	chr11	84000000	86000000	0.05792	chr11	84000000	86000000	0	0.2	0.8	0	0	0	0
	chr11	86000000	88000000	0.406208	0.170004	0.0852765	0.217546	0	1	0.44027	0.715092	0.66996	0.402883	0.485256	0.508837	0.443875	0.257097	0.163074	0	chr11	86000000	88000000	9	chr11	86000000	88000000	0.582855	chr11	86000000	88000000	0	1	0	0	0	0	0
	chr11	88000000	90000000	0.474525	0.108113	0	0.406071	0.943262	0.53286	0.604833	1	0.51796	0.103215	0.474731	0.256833	0.704194	0.800316	0.0634118	0	chr11	88000000	90000000	14	chr11	88000000	90000000	1.08861	chr11	88000000	90000000	0	0.15	0.85	0	0	0	0
	chr11	90000000	92000000	0.102262	0.108291	0	0.00131601	0.089693	0.0191169	0.0422866	0.10221	0.0514657	0.0354276	0.117547	1	0.105609	0.0768518	0.0334068	0	chr11	90000000	92000000	1	chr11	90000000	92000000	1.43484	chr11	90000000	92000000	0	0	1	0	0	0	0
	chr11	92000000	94000000	0.0849275	0.066595	0.250255	0.160583	0.157991	0.136174	0.0693569	0.0303673	0	0.0678913	0.199665	1	0.137	0.166454	0.906844	0	chr11	92000000	94000000	18	chr11	92000000	94000000	-0.94776	chr11	92000000	94000000	0	0.6	0.4	0	0	0	0
	chr11	94000000	96000000	0.29629	0.588027	0.526377	0.68425	1	0.766802	0.992715	0.368266	0.312988	0.235738	0.32093	0.496727	0.715844	0.640258	0	0	chr11	94000000	96000000	17	chr11	94000000	96000000	-0.911274	chr11	94000000	96000000	0	1	0	0	0	0	0
	chr11	96000000	98000000	0.231625	0.419463	1	0.309097	0.744719	0.395155	0.390244	0.302195	0.334383	0.0164619	0.517154	0.536542	0.472688	0.303652	0	0	chr11	96000000	98000000	5	chr11	96000000	98000000	1.20646	chr11	96000000	98000000	0	0.6	0.4	0	0	0	0
	chr11	98000000	100000000	0.345601	0.1654	0.162032	0.0782298	0	0.188217	0.293135	0.235329	0.208613	0.334334	1	0.0362329	0.856261	0.570892	0.199205	0	chr11	98000000	100000000	1	chr11	98000000	100000000	1.55694	chr11	98000000	100000000	0	0	1	0	0	0	0
	chr11	100000000	102000000	0.367278	0.365564	0	0.0633404	0.363915	1	0.46153	0.372502	0.851342	0.326833	0.418869	0.0806409	0.475751	0.275268	0.0159112	0	chr11	100000000	102000000	11	chr11	100000000	102000000	1.15277	chr11	100000000	102000000	0	0	1	0	0	0	0
	chr11	102000000	104000000	0.653137	0.384466	0.48216	0.306661	0.331618	0.542601	0.56979	1	0.81226	0.52191	0.258879	0.616331	0.441503	0.22184	0	0	chr11	102000000	104000000	19	chr11	102000000	104000000	1.12757	chr11	102000000	104000000	0	0.4	0.6	0	0	0	0
	chr11	104000000	106000000	0.133651	1	0.283133	0.0735466	0.0351982	0.0678626	0.0654374	0.145738	0.0734144	0.0300741	0.0688942	0	0.0881196	0.0957318	0.0316659	0	chr11	104000000	106000000	13	chr11	104000000	106000000	1.30731	chr11	104000000	106000000	0	0	1	0	0	0	0
	chr11	106000000	108000000	0.528803	1	0.482037	0.499352	0.299481	0.634682	0.532657	0.448692	0.48933	0.402314	0.510362	0.127627	0.577147	0.651659	0	0	chr11	106000000	108000000	10	chr11	106000000	108000000	0.795724	chr11	106000000	108000000	0	0	1	0	0	0	0
	chr11	108000000	110000000	0.949023	0.304608	0.807794	0.392001	0.62674	1	0.548263	0.526323	0.943757	0.595147	0.495271	0.679757	0.477797	0.23101	0	0	chr11	108000000	110000000	9	chr11	108000000	110000000	0.756587	chr11	108000000	110000000	0	0	1	0	0	0	0
	chr11	110000000	112000000	0.361396	3.86e-05	0.226058	1	0.350091	0.470402	0.981649	0.637784	0.437477	0.137685	0.319907	0.0176352	0.781884	0.956868	0	0	chr11	110000000	112000000	29	chr11	110000000	112000000	0.409328	chr11	110000000	112000000	0	0.8	0.2	0	0	0	0
	chr11	112000000	114000000	0.333967	0.161308	0.933609	0.69255	0.597714	0.805867	0.908991	0.65165	0.867915	0.377388	0.502205	0	0.86229	1	0	0	chr11	112000000	114000000	18	chr11	112000000	114000000	-0.473305	chr11	112000000	114000000	0	0.25	0	0	0.75	0	0
	chr11	114000000	116000000	0.0239269	0.846856	0.426893	0.0876763	1	0.157172	0.155677	0.109049	0.0615887	0	0.142482	0.376035	0.132671	0.0435774	0.758803	0	chr11	114000000	116000000	10	chr11	114000000	116000000	-0.804083	chr11	114000000	116000000	0	0.75	0	0	0.25	0	0
	chr11	116000000	118000000	0.165765	0.0959918	0.273808	1	0.0599693	0.786027	0.954484	0.22603	0.280748	0.149212	0.410344	0.168962	0.82191	0.881676	0	0	chr11	116000000	118000000	24	chr11	116000000	118000000	-1.69971	chr11	116000000	118000000	0	1	0	0	0	0	0
	chr11	118000000	120000000	0.0975664	0.588308	0.696931	1	0.134938	0.103372	0.590787	0.117076	0	0.048145	0.0878749	0.15648	0.425656	0.903993	0.120357	0	chr11	118000000	120000000	50	chr11	118000000	120000000	-1.84232	chr11	118000000	120000000	0	1	0	0	0	0	0
	chr11	120000000	122000000	0.401253	0.0518355	0.442624	0.884245	0.242534	0.508345	1	0.652839	0.388888	0.227783	0.581941	0.666236	0.854653	0.779722	0	0	chr11	120000000	122000000	14	chr11	120000000	122000000	-1.44128	chr11	120000000	122000000	0	0.6	0	0	0.4	0	0
	chr11	122000000	124000000	0.12488	0.0210847	1	0.456454	0.545799	0.245034	0.502249	0.435745	0.425887	0.114944	0.0945436	0.0432048	0.404513	0.506	0	0	chr11	122000000	124000000	26	chr11	122000000	124000000	-0.897754	chr11	122000000	124000000	0	0.05	0	0	0.95	0	0
	chr11	124000000	126000000	0.0623911	1	0.451877	0.393997	0.187323	0.04216	0.185448	0.0333583	0.0341203	0.0608414	0.133603	0	0.259338	0.519442	0.403423	0	chr11	124000000	126000000	39	chr11	124000000	126000000	-0.726737	chr11	124000000	126000000	0	1	0	0	0	0	0
	chr11	126000000	128000000	0.363787	0.835577	0.406842	0.769208	0	0.697103	1	0.452134	0.549487	0.256232	0.595788	0.693699	0.959472	0.925266	0.237435	0	chr11	126000000	128000000	12	chr11	126000000	128000000	0.287978	chr11	126000000	128000000	0	0.9	0	0	0.1	0	0
	chr11	128000000	130000000	0.474459	0	0.176859	0.591614	0.472426	1	0.92338	0.701776	0.939152	0.410914	0.451658	0.172515	0.740118	0.62941	0	0	chr11	128000000	130000000	14	chr11	128000000	130000000	-0.36692	chr11	128000000	130000000	0	0	0	0	1	0	0
	chr11	130000000	132000000	0.259346	0.263563	0.572428	0.141497	0.208188	1	0.457293	0.782697	0.683042	0.260176	0.446194	0	0.448667	0.283606	0.774268	0	chr11	130000000	132000000	8	chr11	130000000	132000000	-1.43599	chr11	130000000	132000000	0	0.6	0	0	0.4	0	0
	chr11	132000000	134000000	0.451242	0	0.0796936	0.254074	0	0.344244	0.547944	0.313902	0.084628	0.101046	0.927495	0.175147	1	0.856037	0	0	chr11	132000000	134000000	7	chr11	132000000	134000000	-0.797566	chr11	132000000	134000000	0	1	0	0	0	0	0
	chr11	134000000	135006516	0.246192	0.338412	0.279844	0.416499	0	0.312405	0.228786	0.080546	0.143667	0.242407	0.536477	0.0706365	0.514123	1	0.0887411	0	chr11	134000000	135006516	9	chr11	134000000	135006516	-1.45986	chr11	134000000	135006516	0	0.503258	0	0	0	0	0
	chr12	0	2000000	0.783426	0.648358	0.363719	0.889236	0.34662	0.709495	1	0.547248	0.680401	0.805758	0.74466	0.268284	0.915559	0.757374	0	0	chr12	0	2000000	20	chr12	0	2000000	-1.44451	chr12	0	2000000	0	1	0	0	0	0	0
	chr12	2000000	4000000	0.161288	0.803815	0.986304	0.49601	0.110477	0.432941	0.467332	0.112646	0	0.140212	0.362984	1	0.490765	0.663795	0.368941	0	chr12	2000000	4000000	20	chr12	2000000	4000000	-1.62457	chr12	2000000	4000000	0	0.65	0	0.35	0	0	0
	chr12	4000000	6000000	0.0778651	1	0.0591727	0.184771	0.00465013	0.0639019	0.099936	0.00320347	0	0.0241061	0.121038	0.145373	0.180335	0.338291	0.0632558	0	chr12	4000000	6000000	15	chr12	4000000	6000000	-1.32726	chr12	4000000	6000000	0	0.3	0	0.7	0	0	0
	chr12	6000000	8000000	0.0305134	0	0.219902	1	0.0830868	0.0211396	0.686636	0.0724432	0.0336074	0.0222963	0.084574	0.508855	0.440812	0.693249	0.201802	0	chr12	6000000	8000000	66	chr12	6000000	8000000	-1.60644	chr12	6000000	8000000	0	1	0	0	0	0	0
	chr12	8000000	10000000	0.244132	0.215825	0.435766	0.959595	0.679786	0.476828	0.689379	0.373324	0.235923	0.147014	0.29491	0.537759	0.618962	1	0	0	chr12	8000000	10000000	36	chr12	8000000	10000000	-1.34631	chr12	8000000	10000000	0	1	0	0	0	0	0
	chr12	10000000	12000000	0.350373	0.345931	0.549613	0.6615	1	0.311878	0.70269	0.457413	0.358344	0.301075	0.608653	0.236008	0.597862	0.393997	0	0	chr12	10000000	12000000	48	chr12	10000000	12000000	-0.497163	chr12	10000000	12000000	0	0.05	0	0	0	0.95	0
	chr12	12000000	14000000	0.396	0.0701609	0.475319	0.816142	0.427671	0.581741	1	0.752074	0.561756	0.274038	0.281249	0.243886	0.637207	0.373647	0	0	chr12	12000000	14000000	25	chr12	12000000	14000000	-1.23871	chr12	12000000	14000000	0	0.6	0	0	0	0.4	0
	chr12	14000000	16000000	0.524762	0.912808	1	0.0489114	0.724143	0.408805	0.177984	0.480115	0.520612	0.283768	0.103864	0	0.12877	0.0299927	0.0422852	0	chr12	14000000	16000000	17	chr12	14000000	16000000	0.335573	chr12	14000000	16000000	0	0.4	0.6	0	0	0	0
	chr12	16000000	18000000	0.509182	0	0.116781	0.941325	0.0640797	0.28907	0.733973	0.448486	0.532821	0.415102	1	0	0.883387	0.817224	0	0	chr12	16000000	18000000	7	chr12	16000000	18000000	1.22039	chr12	16000000	18000000	0	0	1	0	0	0	0
	chr12	18000000	20000000	0.48622	0	0.376027	0.289234	1	0.578866	0.475715	0.68072	0.764389	0.430275	0.467431	0.128773	0.448971	0.233986	0.354481	0	chr12	18000000	20000000	6	chr12	18000000	20000000	-0.105369	chr12	18000000	20000000	0	0	1	0	0	0	0
	chr12	20000000	22000000	0.0930913	1	0.136873	0.0858626	0.0657453	0.0171112	0.0583387	0.0954762	0.0666501	0.0357629	0.0965694	0.104405	0.103039	0.154812	0	0	chr12	20000000	22000000	16	chr12	20000000	22000000	1.08932	chr12	20000000	22000000	0	0.65	0.35	0	0	0	0
	chr12	22000000	24000000	0.689512	0.431636	1	0.374225	0.274162	0.128122	0.381448	0.506246	0.383168	0.415643	0.611732	0.0854894	0.510048	0.404303	0	0	chr12	22000000	24000000	6	chr12	22000000	24000000	0.795754	chr12	22000000	24000000	0	0	1	0	0	0	0
	chr12	24000000	26000000	0.599256	0.0482146	0.25763	0.382565	1	0.596696	0.524514	0.798136	0.8019	0.435112	0.347898	0.0436934	0.456579	0.341629	0	0	chr12	24000000	26000000	10	chr12	24000000	26000000	0.226552	chr12	24000000	26000000	0	0	1	0	0	0	0
	chr12	26000000	28000000	0.403967	1	0.81566	0.557004	0.500872	0.586043	0.65165	0.537573	0.5074	0.32382	0.325524	0	0.442592	0.378865	0.0858113	0	chr12	26000000	28000000	19	chr12	26000000	28000000	-0.909622	chr12	26000000	28000000	0	0.65	0.25	0	0.1	0	0
	chr12	28000000	30000000	0.0761562	1	0.0801531	0.0182024	0	0.0395866	0.0411354	0.100167	0.0625787	0.0588612	0.0597378	0.0116322	0.0526445	0.0276711	0.0929798	0	chr12	28000000	30000000	7	chr12	28000000	30000000	-0.159509	chr12	28000000	30000000	0	0	0	0	1	0	0
	chr12	30000000	32000000	0.287302	0.187458	0.309221	0.135215	0.386913	1	0.123013	0.38486	0.807083	0.308482	0.138698	0.0869468	0.10908	0.0888498	0	0	chr12	30000000	32000000	13	chr12	30000000	32000000	-0.984363	chr12	30000000	32000000	0	0.65	0	0	0.35	0	0
	chr12	32000000	34000000	0.768781	0.0620446	0.285972	0.0547888	0.878204	0.248675	0.132365	0.200404	1	0.637871	0.45604	0.104495	0.18141	0	0.395354	0	chr12	32000000	34000000	8	chr12	32000000	34000000	-0.858114	chr12	32000000	34000000	0.35	0.65	0	0	0	0	0
	chr12	34000000	36000000	0.52644	0.192968	0.0829447	0.108103	0.0368872	0	0.0303497	0.00651514	0.0154527	0.992595	1	0.838204	0.380457	0.361396	0.0294337	0	chr12	34000000	36000000	1	chr12	34000000	36000000	0.151012	chr12	34000000	36000000	1	0	0	0	0	0	0
	chr12	36000000	38000000	0.396164	0	0.0194335	0.0180623	0	0.142158	0.0274051	0.127474	0.313161	1	0.532782	0	0.218713	0.0815971	0.0624698	0	chr12	36000000	38000000	0	chr12	36000000	38000000	-0.00280333	chr12	36000000	38000000	1	0	0	0	0	0	0
	chr12	38000000	40000000	0.540262	0.0232883	0	0.0221293	0.140201	0.0318333	0.00774738	0.0617924	0.176559	1	0.496835	0.0416536	0.127688	0.0264991	0.0455341	0	chr12	38000000	40000000	4	chr12	38000000	40000000	0.313468	chr12	38000000	40000000	0.1	0	0.9	0	0	0	0
	chr12	40000000	42000000	0.541916	0	0.301255	0.31673	0.189786	0.210535	0.372783	0.433014	0.389782	0.444293	1	0.0372864	0.80038	0.900012	0	0	chr12	40000000	42000000	6	chr12	40000000	42000000	0.690195	chr12	40000000	42000000	0	0	1	0	0	0	0
	chr12	42000000	44000000	0.32146	1	0	0.0223843	0.0967264	0.650489	0.0827055	0.351261	0.379868	0.235107	0.271382	0.245654	0.18753	0.197972	0.0974517	0	chr12	42000000	44000000	6	chr12	42000000	44000000	0.165229	chr12	42000000	44000000	0	0	1	0	0	0	0
	chr12	44000000	46000000	0.910258	0.563666	0.34026	0.625707	0	0.583733	0.685209	0.428044	0.446581	0.541167	0.922862	1	0.848974	0.731517	0.181349	0	chr12	44000000	46000000	10	chr12	44000000	46000000	0.155396	chr12	44000000	46000000	0	0	1	0	0	0	0
	chr12	46000000	48000000	0.81162	0.344704	0.395753	0.282843	0.01125	0.979473	0.54486	0.997673	1	0.811099	0.759986	0	0.487452	0.129898	0.459258	0	chr12	46000000	48000000	10	chr12	46000000	48000000	-0.895517	chr12	46000000	48000000	0	0.8	0.2	0	0	0	0
	chr12	48000000	50000000	0.102498	0.165311	0.205881	0.8689	0.760676	0.0675212	0.461899	0.0446788	0	0.0668244	0.179714	0.206907	0.480414	1	0.0783512	0	chr12	48000000	50000000	53	chr12	48000000	50000000	-1.4556	chr12	48000000	50000000	0	0.55	0	0.45	0	0	0
	chr12	50000000	52000000	0.0834773	0.226152	0.457185	1	0.255491	0.314957	0.987475	0.126836	0.118619	0.169687	0.129573	0.304586	0.701436	0.809851	0	0	chr12	50000000	52000000	38	chr12	50000000	52000000	-1.61497	chr12	50000000	52000000	0	0.25	0	0.75	0	0	0
	chr12	52000000	54000000	0.0893843	0	0.190475	1	0.100215	0.245728	0.882649	0.209462	0.179571	0.0586629	0.114004	0.0942195	0.555275	0.660571	0.0161486	0	chr12	52000000	54000000	62	chr12	52000000	54000000	-1.6207	chr12	52000000	54000000	0	1	0	0	0	0	0
	chr12	54000000	56000000	0.158654	0.207167	0.333868	0.99281	0.0588871	0.165254	0.717107	0.140534	0.128812	0.125437	0.310623	0.628407	0.684142	1	0	0	chr12	54000000	56000000	54	chr12	54000000	56000000	-0.989993	chr12	54000000	56000000	0	0.45	0	0.55	0	0	0
	chr12	56000000	58000000	0.0637134	0.0165832	0.143358	1	0.532328	0.0193391	0.520809	0.0373568	0	0.0619982	0.0877588	0.0547031	0.342718	0.750711	0.0569621	0	chr12	56000000	58000000	79	chr12	56000000	58000000	-1.68252	chr12	56000000	58000000	0	0.7	0	0.3	0	0	0
	chr12	58000000	60000000	0.364692	1	0.691625	0.437122	0.1945	0.285715	0.279969	0.367626	0.627184	0.274996	0.264949	0.149007	0.288542	0.42946	0	0	chr12	58000000	60000000	21	chr12	58000000	60000000	0.326407	chr12	58000000	60000000	0	0.05	0	0	0	0.95	0
	chr12	60000000	62000000	0.65128	0.284973	0.0975345	0.0705569	0	0.427823	0.335923	0.569261	0.474148	0.446993	1	0.0384799	0.726909	0.149187	0.020283	0	chr12	60000000	62000000	1	chr12	60000000	62000000	1.30375	chr12	60000000	62000000	0	0	0	0	0	1	0
	chr12	62000000	64000000	0.738507	0	0.602245	0.539267	0.532153	0.375822	0.779361	1	0.329298	0.456642	0.846923	0.703819	0.800512	0.748009	0.353488	0	chr12	62000000	64000000	8	chr12	62000000	64000000	0.430368	chr12	62000000	64000000	0	0.45	0	0	0	0.55	0
	chr12	64000000	66000000	0.370756	0.0194758	0.319867	0.551071	1	0.805499	0.563288	0.735813	0.552073	0.396532	0.473055	0.270448	0.482587	0.411747	0	0	chr12	64000000	66000000	16	chr12	64000000	66000000	-0.739691	chr12	64000000	66000000	0	0.55	0	0	0.45	0	0
	chr12	66000000	68000000	0.311326	0.836917	0.621503	0.143501	0.816026	1	0.267037	0.736129	0.707905	0.184751	0.174494	0	0.205444	0.184884	0.163729	0	chr12	66000000	68000000	8	chr12	66000000	68000000	-0.82553	chr12	66000000	68000000	0	0.15	0	0	0.85	0	0
	chr12	68000000	70000000	0.661053	0.465024	0.348094	0.905951	0.310906	0.463047	1	0.792455	0.692113	0.341922	0.736327	0.762755	0.844214	0.645849	0	0	chr12	68000000	70000000	21	chr12	68000000	70000000	-0.740898	chr12	68000000	70000000	0	1	0	0	0	0	0
	chr12	70000000	72000000	1	0.113335	0.679249	0.142987	0.169516	0.22508	0.421516	0.590202	0.216929	0.629247	0.842141	0.880298	0.730034	0.550083	0	0	chr12	70000000	72000000	9	chr12	70000000	72000000	0.407084	chr12	70000000	72000000	0	0.75	0	0	0	0.25	0
	chr12	72000000	74000000	0.0676747	0.298955	0.364917	0.0468237	0.376511	0.0849336	0.0014471	0.0340709	0	0.0645786	0.101058	0.129367	0.0522075	0.0651892	1	0	chr12	72000000	74000000	9	chr12	72000000	74000000	0.726267	chr12	72000000	74000000	0	0	0	0	0	1	0
	chr12	74000000	76000000	0.379236	0.334745	1	0.211031	0.476066	0	0.13813	0.655407	0.354219	0.147479	0.266577	0.591949	0.211712	0.187515	0.241902	0	chr12	74000000	76000000	8	chr12	74000000	76000000	1.36746	chr12	74000000	76000000	0	0.15	0	0	0	0.85	0
	chr12	76000000	78000000	0.509693	0	0.403951	0.140663	0.516955	0.317491	0.359016	1	0.461807	0.176179	0.116486	0.19399	0.215217	0.0030847	0.574852	0	chr12	76000000	78000000	7	chr12	76000000	78000000	-0.718134	chr12	76000000	78000000	0	1	0	0	0	0	0
	chr12	78000000	80000000	0.864214	0	0.188615	0.219455	0	0.516102	0.579403	1	0.868804	0.564257	0.457569	0.292641	0.580032	0.224921	0.0905784	0	chr12	78000000	80000000	4	chr12	78000000	80000000	-0.0293937	chr12	78000000	80000000	0	1	0	0	0	0	0
	chr12	80000000	82000000	0.941002	0.920348	0.60907	0.307686	0.572408	0.793975	0.566778	0.867234	1	0.613824	0.872857	0.284912	0.703697	0.496234	0	0	chr12	80000000	82000000	12	chr12	80000000	82000000	0.189369	chr12	80000000	82000000	0	0.15	0.85	0	0	0	0
	chr12	82000000	84000000	0.576575	0.246866	0.270253	0.315299	0	0.734701	0.384311	0.620079	1	0.339227	0.592064	0.278005	0.542299	0.588093	0.0991452	0	chr12	82000000	84000000	4	chr12	82000000	84000000	1.36954	chr12	82000000	84000000	0	0	1	0	0	0	0
	chr12	84000000	86000000	0.273758	0.0591676	0.163648	0.100817	0.414451	0.0484093	0.1744	0.290462	0.0109576	0.0730868	0.409156	1	0.395363	0.406598	0	0	chr12	84000000	86000000	4	chr12	84000000	86000000	1.30933	chr12	84000000	86000000	0	0	1	0	0	0	0
	chr12	86000000	88000000	0.703363	0	0.0579696	0.111723	0	0.665048	0.371644	0.922872	1	0.526735	0.669101	0	0.530647	0.129683	0.0165938	0	chr12	86000000	88000000	4	chr12	86000000	88000000	1.22165	chr12	86000000	88000000	0	0.65	0.35	0	0	0	0
	chr12	88000000	90000000	0.69907	0	0.375984	0.367794	0.107829	0.484724	0.548773	0.981754	1	0.473176	0.380009	0.159526	0.504213	0.39097	0	0	chr12	88000000	90000000	12	chr12	88000000	90000000	1.10906	chr12	88000000	90000000	0	0.5	0.5	0	0	0	0
	chr12	90000000	92000000	0.655972	1	0.244782	0	0.219166	0.816604	0.550752	0.854094	0.763451	0.300843	0.49303	0.716577	0.575711	0.0528186	0.0666936	0	chr12	90000000	92000000	8	chr12	90000000	92000000	1.52797	chr12	90000000	92000000	0	0	1	0	0	0	0
	chr12	92000000	94000000	0.535458	0.142987	0.327358	0.406496	0.108749	0.745087	0.567071	1	0.798257	0.32097	0.317535	0	0.466298	0.372054	0.0974203	0	chr12	92000000	94000000	13	chr12	92000000	94000000	0.145513	chr12	92000000	94000000	0	0.7	0.3	0	0	0	0
	chr12	94000000	96000000	0.352071	0.71173	1	0.253092	0.335126	0	0.380328	0.262187	0.045716	0.197501	0.407064	0.663468	0.359095	0.187425	0.117385	0	chr12	94000000	96000000	15	chr12	94000000	96000000	-1.43222	chr12	94000000	96000000	0	1	0	0	0	0	0
	chr12	96000000	98000000	0.289213	0	0.722979	0.542551	0.424842	1	0.654228	0.849866	0.347296	0.00169992	0.210201	0.665432	0.502603	0.705737	0.0570397	0	chr12	96000000	98000000	13	chr12	96000000	98000000	-0.382318	chr12	96000000	98000000	0	0.1	0	0	0	0.9	0
	chr12	98000000	100000000	0.355825	0.251481	0.674049	0.969616	0.0300887	0.385938	0.996927	0.601315	0.455158	0.20882	0.738195	0.011655	1	0.944115	0	0	chr12	98000000	100000000	11	chr12	98000000	100000000	0.551172	chr12	98000000	100000000	0	0	0	0	0	1	0
	chr12	100000000	102000000	0.654182	0	0.514257	0.91635	0.126042	0.736799	0.623027	0.817888	0.596631	0.536073	0.776009	0.337112	0.797118	1	0.11833	0	chr12	100000000	102000000	17	chr12	100000000	102000000	0.765473	chr12	100000000	102000000	0	0.2	0	0	0	0.8	0
	chr12	102000000	104000000	0.504933	0	0.56928	0.565398	0.454951	0.2415	0.556014	0.860224	1	0.191872	0.625621	0.218179	0.698003	0.955311	0.314772	0	chr12	102000000	104000000	15	chr12	102000000	104000000	1.09506	chr12	102000000	104000000	0	0.9	0	0	0.1	0	0
	chr12	104000000	106000000	0.458716	0.132579	0.889607	0.972783	0.224207	1	0.949107	0.824451	0.786158	0.487569	0.65288	0.348569	0.802831	0.83109	0	0	chr12	104000000	106000000	20	chr12	104000000	106000000	-0.995028	chr12	104000000	106000000	0	0	0	0	1	0	0
	chr12	106000000	108000000	0.125238	0.0953375	0.0821637	0.343482	0.563556	0.256142	0.419365	0.136777	0.125749	0.0965022	0.33746	1	0.414816	0.341679	0	0	chr12	106000000	108000000	12	chr12	106000000	108000000	-0.972737	chr12	106000000	108000000	0	0	0	0	1	0	0
	chr12	108000000	110000000	0.108276	0.0152615	0.487079	0.933164	1	0.128511	0.786437	0.275034	0	0.0360354	0.227561	0.392589	0.615932	0.843468	0.0758278	0	chr12	108000000	110000000	26	chr12	108000000	110000000	-1.53543	chr12	108000000	110000000	0	0.5	0	0	0.5	0	0
	chr12	110000000	112000000	0.260853	0.607203	0.295387	1	0.398596	0.371347	0.694141	0.32593	0.146033	0.167708	0.199651	0	0.576901	0.835111	0.0189378	0	chr12	110000000	112000000	30	chr12	110000000	112000000	-1.62655	chr12	110000000	112000000	0	0.85	0	0.15	0	0	0
	chr12	112000000	114000000	0.105189	0.557118	0.295314	0.995214	0.302082	0.0802492	0.680755	0	0.0639556	0.068051	0.196717	0.518393	0.578868	1	0.137097	0	chr12	112000000	114000000	30	chr12	112000000	114000000	-1.66621	chr12	112000000	114000000	0	0.85	0	0.15	0	0	0
	chr12	114000000	116000000	0.36593	0.326235	0.163198	0.525912	0.10267	1	0.778898	0.499263	0.582351	0.203637	0.699918	0.0529263	0.80663	0.597334	0	0	chr12	114000000	116000000	4	chr12	114000000	116000000	-1.16899	chr12	114000000	116000000	0	0.15	0	0	0.85	0	0
	chr12	116000000	118000000	0.330724	0	0.0402077	0.780752	0.0551209	0.70652	1	0.434179	0.564434	0.390351	0.651024	0.0359503	0.907954	0.824728	0	0	chr12	116000000	118000000	13	chr12	116000000	118000000	-1.42088	chr12	116000000	118000000	0	0.6	0	0	0.4	0	0
	chr12	118000000	120000000	0.161189	0.017008	0.307333	1	0.39217	0.417179	0.812725	0.194134	0.331265	0.158284	0.456537	0.44773	0.721618	0.932903	0	0	chr12	118000000	120000000	11	chr12	118000000	120000000	-1.39286	chr12	118000000	120000000	0	0.05	0	0	0.95	0	0
	chr12	120000000	122000000	0.120654	0.0772244	0.183572	0.97831	0.166432	0.0356466	0.588886	0.0502494	0.0110802	0.0844301	0.128488	0.00528631	0.524427	1	0	0	chr12	120000000	122000000	39	chr12	120000000	122000000	-1.66745	chr12	120000000	122000000	0	0.65	0	0	0.35	0	0
	chr12	122000000	124000000	0.0643792	0.00236084	0.145452	1	0.206013	0.143664	0.919068	0.169703	0.0936091	0.0309719	0.0279788	0	0.602896	0.899789	0.0272857	0	chr12	122000000	124000000	43	chr12	122000000	124000000	-1.57831	chr12	122000000	124000000	0	1	0	0	0	0	0
	chr12	124000000	126000000	0.207101	0.13151	0.14704	0.968498	0.472444	1	0.997373	0.318985	0.43426	0.226448	0.430947	0.135295	0.732476	0.926084	0	0	chr12	124000000	126000000	21	chr12	124000000	126000000	-1.72275	chr12	124000000	126000000	0	0.95	0	0	0.05	0	0
	chr12	126000000	128000000	0.105687	0.011726	0.0853944	0	0.0881553	0.212334	0.0720536	0.142909	0.0867831	0.0357236	0.157439	1	0.128848	0.0593791	0.0620153	0	chr12	126000000	128000000	6	chr12	126000000	128000000	0.373693	chr12	126000000	128000000	0	0	0	0	1	0	0
	chr12	128000000	130000000	0.479975	0.636863	0.265029	0.512738	0	0.636469	0.592242	0.832725	0.541071	0.30871	1	0.0943781	0.864981	0.637414	0.09506	0	chr12	128000000	130000000	7	chr12	128000000	130000000	-0.599531	chr12	128000000	130000000	0	0.35	0	0	0.65	0	0
	chr12	130000000	132000000	0.232037	0.886411	0.510663	0.289143	1	0.286973	0.243067	0.179003	0.290263	0.0763428	0.90325	0	0.568823	0.533438	0.0893549	0	chr12	130000000	132000000	10	chr12	130000000	132000000	-1.40653	chr12	130000000	132000000	0	1	0	0	0	0	0
	chr12	132000000	133851895	0.0703647	0.237194	0.386107	0.0304536	0.295347	0.0027162	0.0095973	0	0.0044078	0.159953	0.0534565	0.235733	0.0250345	0.0376073	1	0	chr12	132000000	133851895	26	chr12	132000000	133851895	-1.3178	chr12	132000000	133851895	0	0.925948	0	0	0	0	0
	chr13	0	2000000	0	0	0	0	0	0	0	0	0	0	0	0	1	0	0	0	chr13	0	2000000	0	chr13	0	2000000	0	chr13	0	2000000	0	0	0	0	0	0	1
	chr13	2000000	4000000	0	0	0	0	0	0	0	0	0	0	0	0	1	0	0	0	chr13	2000000	4000000	0	chr13	2000000	4000000	0	chr13	2000000	4000000	0	0	0	0	0	0	1
	chr13	4000000	6000000	0	0	0	0	0	0	0	0	0	0	0	0	1	0	0	0	chr13	4000000	6000000	0	chr13	4000000	6000000	0	chr13	4000000	6000000	0	0	0	0	0	0	0.25
	chr13	6000000	8000000	0	0	0	0	0	0	0	0	0	0	0	0	1	0	0	0	chr13	6000000	8000000	0	chr13	6000000	8000000	0	chr13	6000000	8000000	0	0	0	0	0	0	0
	chr13	8000000	10000000	0	0	0	0	0	0	0	0	0	0	0	0	1	0	0	0	chr13	8000000	10000000	0	chr13	8000000	10000000	0	chr13	8000000	10000000	0	0	0	0	0	0	0
	chr13	10000000	12000000	0	0	0	0	0	0	0	0	0	0	0	0	1	0	0	0	chr13	10000000	12000000	0	chr13	10000000	12000000	0	chr13	10000000	12000000	0	0	0	0	0	0	1
	chr13	12000000	14000000	0	0	0	0	0	0	0	0	0	0	0	0	1	0	0	0	chr13	12000000	14000000	0	chr13	12000000	14000000	0	chr13	12000000	14000000	0	0	0	0	0	0	1
	chr13	14000000	16000000	0	0	0	0	0	0	0	0	0	0	0	0	1	0	0	0	chr13	14000000	16000000	0	chr13	14000000	16000000	0	chr13	14000000	16000000	0	0	0	0	0	0	1
	chr13	16000000	18000000	0	0	0	0	0	0	0	0	0	0	0	0	1	0	0	0	chr13	16000000	18000000	0	chr13	16000000	18000000	0	chr13	16000000	18000000	0.85	0	0	0	0	0	0.15
	chr13	18000000	20000000	0.453601	0.0785375	0.0845302	0	0.101574	0.0528472	0.0159222	0.235876	0.211822	0.647674	1	0.794251	0.561266	0.806504	0.0495307	0	chr13	18000000	20000000	8	chr13	18000000	20000000	-0.501982	chr13	18000000	20000000	0.75	0.25	0	0	0	0	0
	chr13	20000000	22000000	0.0884435	0.00885347	0.287715	0.537371	1	0.457885	0.327016	0	0.0194626	0.0396159	0.12692	0.330004	0.299643	0.567314	0.318563	0	chr13	20000000	22000000	20	chr13	20000000	22000000	-1.46522	chr13	20000000	22000000	0	1	0	0	0	0	0
	chr13	22000000	24000000	0.425353	0.377905	0.138184	0.492137	0.159042	0.321009	0.353344	0.39418	0.358637	0.349148	0.48584	0.306645	0.602334	1	0	0	chr13	22000000	24000000	8	chr13	22000000	24000000	-0.83103	chr13	22000000	24000000	0	0.65	0	0.35	0	0	0
	chr13	24000000	26000000	0.228958	0	0.668735	0.702827	0.0332648	0.28619	0.692217	0.400628	0.26154	0.191237	0.232407	0.093717	0.635344	1	0.0911837	0	chr13	24000000	26000000	23	chr13	24000000	26000000	-1.39691	chr13	24000000	26000000	0	0.25	0	0.75	0	0	0
	chr13	26000000	28000000	0.275138	0.520262	0.81157	0.867451	0	0.423153	0.719337	0.337857	0.275781	0.282026	0.484399	0.0295891	0.728402	1	0.0929173	0	chr13	26000000	28000000	12	chr13	26000000	28000000	-1.46097	chr13	26000000	28000000	0	0.9	0	0.1	0	0	0
	chr13	28000000	30000000	0.311079	0.151134	0.0613089	0.672883	0.231721	0.325516	0.521611	0.319089	0.228804	0.390805	0.398332	0.14786	0.604119	1	0	0	chr13	28000000	30000000	16	chr13	28000000	30000000	-1.40063	chr13	28000000	30000000	0	0.55	0	0.45	0	0	0
	chr13	30000000	32000000	0.274601	0	0.137152	0.932875	0.818912	0.454871	1	0.290542	0.19894	0.170047	0.333849	0.616878	0.772756	0.857077	0.188945	0	chr13	30000000	32000000	17	chr13	30000000	32000000	-1.33657	chr13	30000000	32000000	0	1	0	0	0	0	0
	chr13	32000000	34000000	0.774443	1	0.774123	0.61279	0.158182	0.511631	0.96035	0.548284	0.405028	0.65848	0.64994	0.0071935	0.895464	0.702306	0	0	chr13	32000000	34000000	14	chr13	32000000	34000000	-0.469017	chr13	32000000	34000000	0	0.1	0	0	0.9	0	0
	chr13	34000000	36000000	0.561784	0	1	0.415491	0.0812229	0.452368	0.611315	0.895108	0.501173	0.326294	0.42286	0.281153	0.545614	0.319105	0.0282089	0	chr13	34000000	36000000	4	chr13	34000000	36000000	-0.028702	chr13	34000000	36000000	0	0.75	0	0	0	0.25	0
	chr13	36000000	38000000	0.443965	0.216178	0.236317	0.560646	0.191254	0.417337	0.453241	0.615163	0.260813	0.268377	0.34682	1	0.516247	0.824598	0	0	chr13	36000000	38000000	16	chr13	36000000	38000000	-0.39118	chr13	36000000	38000000	0	0	0	0	0	1	0
	chr13	38000000	40000000	0.612249	1	0.389048	0.35025	0	0.237486	0.318622	0.603533	0.407414	0.235748	0.358468	0.426376	0.412847	0.513047	0.401598	0	chr13	38000000	40000000	11	chr13	38000000	40000000	0.207386	chr13	38000000	40000000	0	0	0	0	0	1	0
	chr13	40000000	42000000	0.245046	1	0.529637	0.386955	0.182631	0.178988	0.287224	0.0558514	0	0.141748	0.166903	0.06115	0.276733	0.390283	0.113541	0	chr13	40000000	42000000	19	chr13	40000000	42000000	-1.1349	chr13	40000000	42000000	0	0.95	0	0	0	0.05	0
	chr13	42000000	44000000	0.241892	1	0.396705	0.323948	0.0422669	0.272343	0.453964	0.4151	0.0197224	0	0.134805	0.0444522	0.363478	0.225318	0.368368	0	chr13	42000000	44000000	12	chr13	42000000	44000000	-0.767166	chr13	42000000	44000000	0	1	0	0	0	0	0
	chr13	44000000	46000000	0.483473	0.129773	0.287933	0.698949	0.02824	0.749866	1	0.676344	0.566606	0.325303	0.312782	0.0334623	0.672964	0.527569	0	0	chr13	44000000	46000000	17	chr13	44000000	46000000	-1.09109	chr13	44000000	46000000	0	0.7	0	0.3	0	0	0
	chr13	46000000	48000000	0.254525	0	0.426673	0.525745	0.910393	0.436627	0.608255	0.316038	0.442235	0.278585	0.317176	1	0.569598	0.650675	0.0847078	0	chr13	46000000	48000000	13	chr13	46000000	48000000	-0.293201	chr13	46000000	48000000	0	0.65	0	0	0.35	0	0
	chr13	48000000	50000000	0.116633	0.658833	0.270917	0.183694	0.869643	0.340773	0.131049	0.0723952	0.0831894	0.257373	0.206149	0	0.130384	0.0875614	1	0	chr13	48000000	50000000	15	chr13	48000000	50000000	-0.067832	chr13	48000000	50000000	0	0	0	0	1	0	0
	chr13	50000000	52000000	0.299776	0.598402	0.305267	0.936447	0.22855	0.325124	0.695659	0.317818	0.322391	0.425282	0.508033	0.00511598	0.703336	1	0	0	chr13	50000000	52000000	26	chr13	50000000	52000000	-1.38297	chr13	50000000	52000000	0	0.55	0	0	0.45	0	0
	chr13	52000000	54000000	0.181658	0.0567294	0.155417	0.843678	0.280351	0.0522643	0.486163	0.227056	0.00631965	0.141197	0.346942	0.782607	0.524543	1	0	0	chr13	52000000	54000000	22	chr13	52000000	54000000	-1.0707	chr13	52000000	54000000	0	1	0	0	0	0	0
	chr13	54000000	56000000	0.312493	0.973722	0.223854	0.126034	0	0.0738134	0.358046	0.715048	0.290379	0.181959	0.620976	0	1	0.405338	0	0	chr13	54000000	56000000	3	chr13	54000000	56000000	0.369422	chr13	54000000	56000000	0	0.65	0.35	0	0	0	0
	chr13	56000000	58000000	0.588434	0.141516	0.0140327	0.0266046	0	0	0.136667	0.290676	0.29818	0.661943	0.81374	1	0.643218	0.0737296	0.877571	0	chr13	56000000	58000000	3	chr13	56000000	58000000	1.01284	chr13	56000000	58000000	0	0	1	0	0	0	0
	chr13	58000000	60000000	0.570925	0.529923	0.418662	0	0.101448	0.242118	0.240007	0.51551	0.349345	0.351094	1	0.283654	0.818443	0.449287	0.584628	0	chr13	58000000	60000000	1	chr13	58000000	60000000	1.0731	chr13	58000000	60000000	0	0.2	0.8	0	0	0	0
	chr13	60000000	62000000	0.688481	0.0120281	0.219894	0.666303	0.961811	0.448328	0.66161	0.633164	0.468349	0.439041	1	0.273948	0.879498	0.737309	0	0	chr13	60000000	62000000	6	chr13	60000000	62000000	-0.0153646	chr13	60000000	62000000	0	1	0	0	0	0	0
	chr13	62000000	64000000	0.878981	0.288444	0.133828	0.0484588	0	0.347712	0.217785	1	0.920616	0.686765	0.701509	0	0.636733	0.255276	0.0623063	0	chr13	62000000	64000000	1	chr13	62000000	64000000	1.51782	chr13	62000000	64000000	0	0.15	0	0	0	0.85	0
	chr13	64000000	66000000	0.794657	0.919842	0.409564	0.311618	0	0.906348	0.560699	0.821988	0.668665	0.384022	0.794006	0	1	0.791812	0	0	chr13	64000000	66000000	1	chr13	64000000	66000000	1.41161	chr13	64000000	66000000	0	0.15	0	0	0	0.85	0
	chr13	66000000	68000000	1	0.115911	0.123442	0.281059	0.185849	0.223761	0.60039	0.914422	0.526348	0.308786	0.675917	0.236884	0.793377	0.525031	0	0	chr13	66000000	68000000	3	chr13	66000000	68000000	1.38893	chr13	66000000	68000000	0	1	0	0	0	0	0
	chr13	68000000	70000000	0.311496	0	0.242781	0.141297	0	0.0988652	0.561194	0.393241	0.131716	0.234076	0.830437	0	1	0.30502	0	0	chr13	68000000	70000000	1	chr13	68000000	70000000	1.37569	chr13	68000000	70000000	0	0.3	0.7	0	0	0	0
	chr13	70000000	72000000	0.0712672	1	0.182647	0	0.262473	0.0558139	0.0100973	0.0748201	0.0280545	0.0200579	0.0370622	0.0711036	0.0377076	0.0165016	0.123638	0	chr13	70000000	72000000	3	chr13	70000000	72000000	1.64087	chr13	70000000	72000000	0	0	1	0	0	0	0
	chr13	72000000	74000000	0.711624	0.0405584	0.15954	0.366698	0.272056	0.800595	0.527799	1	0.896966	0.417362	0.275784	0	0.462304	0.449579	0	0	chr13	72000000	74000000	6	chr13	72000000	74000000	1.01356	chr13	72000000	74000000	0	0.35	0.65	0	0	0	0
	chr13	74000000	76000000	0.664132	0.601693	0.0482405	0.112144	0	0.889687	0.5287	0.907741	1	0.562322	0.571379	0.236596	0.526297	0.251961	0.0832342	0	chr13	74000000	76000000	5	chr13	74000000	76000000	1.1121	chr13	74000000	76000000	0	0.7	0	0	0.3	0	0
	chr13	76000000	78000000	0.497216	0	0.270269	0.7213	0.159091	0.913214	0.633025	0.861464	0.63232	0.339583	0.472906	0.1122	0.668918	1	0.0520056	0	chr13	76000000	78000000	12	chr13	76000000	78000000	1.02574	chr13	76000000	78000000	0	0.4	0	0	0.6	0	0
	chr13	78000000	80000000	0.74638	0.932301	0.662346	0.726059	0.197414	0.312303	0.682623	0.733743	0.275549	0.515205	0.515368	0	0.804861	1	0.00428077	0	chr13	78000000	80000000	11	chr13	78000000	80000000	1.01272	chr13	78000000	80000000	0	0.5	0.5	0	0	0	0
	chr13	80000000	82000000	0.672239	0.0367727	0.0999775	0.31911	0	0.406238	0.632785	1	0.527225	0.569538	0.582546	0.0257089	0.609783	0.298861	0.0889706	0	chr13	80000000	82000000	3	chr13	80000000	82000000	1.02513	chr13	80000000	82000000	0	0	1	0	0	0	0
	chr13	82000000	84000000	0.877539	0	0.0256891	0.238021	0	0.281693	0.299476	0.494298	0.241637	0.229645	0.785065	0.13489	1	0.803085	0	0	chr13	82000000	84000000	0	chr13	82000000	84000000	1.43269	chr13	82000000	84000000	0	0	1	0	0	0	0
	chr13	84000000	86000000	1	0	0	0.0967253	0.165529	0.294136	0.520732	0.856364	0.549559	0.380138	0.69279	0.13789	0.89087	0.475927	0	0	chr13	84000000	86000000	3	chr13	84000000	86000000	1.31508	chr13	84000000	86000000	0	0	1	0	0	0	0
	chr13	86000000	88000000	0.995009	0.00690886	0.00950516	0.0478163	0.308353	0.583464	0.617801	1	0.966206	0.384064	0.949723	0.588827	0.897825	0	0.0851376	0	chr13	86000000	88000000	2	chr13	86000000	88000000	1.49099	chr13	86000000	88000000	0	0.15	0.85	0	0	0	0
	chr13	88000000	90000000	0.282257	0.727376	0.322628	0.178851	0	0.20111	0.209639	0.355403	0.425422	0.205454	0.46421	1	0.484849	0.581424	0.279824	0	chr13	88000000	90000000	4	chr13	88000000	90000000	1.43312	chr13	88000000	90000000	0	1	0	0	0	0	0
	chr13	90000000	92000000	0.661969	0	0.128056	0.199467	0.00327534	0.328347	0.33439	1	0.595662	0.287836	0.288337	0.0240427	0.401324	0.363604	0.0252619	0	chr13	90000000	92000000	5	chr13	90000000	92000000	1.41852	chr13	90000000	92000000	0	0	1	0	0	0	0
	chr13	92000000	94000000	0.680705	0.578999	0.573772	0.55149	0	0.596365	0.589396	0.965325	0.779474	0.490537	0.881562	0.61831	0.806958	1	0.571593	0	chr13	92000000	94000000	5	chr13	92000000	94000000	1.34641	chr13	92000000	94000000	0	0	1	0	0	0	0
	chr13	94000000	96000000	0.280015	0.099046	0.267384	0.276322	0.306288	0.504618	0.405669	0.467195	0.336292	0.150399	0.2024	1	0.341128	0.31751	0	0	chr13	94000000	96000000	7	chr13	94000000	96000000	-0.412273	chr13	94000000	96000000	0	0.5	0.5	0	0	0	0
	chr13	96000000	98000000	0.431134	1	0.237051	0.614037	0.914267	0.643573	0.791648	0.479379	0.363497	0.362461	0.793823	0.402998	0.903423	0.782254	0	0	chr13	96000000	98000000	9	chr13	96000000	98000000	0.260231	chr13	96000000	98000000	0	1	0	0	0	0	0
	chr13	98000000	100000000	0.19977	0.141388	0.266811	0.792187	0.210031	1	0.902901	0.380352	0.528755	0.216502	0.422243	0.43845	0.736426	0.657607	0	0	chr13	98000000	100000000	14	chr13	98000000	100000000	-1.21026	chr13	98000000	100000000	0	0.45	0	0.55	0	0	0
	chr13	100000000	102000000	0.407551	0.471424	0.261591	0.700421	0	0.361421	0.598804	0.392121	0.358099	0.296602	0.458671	0.916977	0.696958	1	0.00610138	0	chr13	100000000	102000000	15	chr13	100000000	102000000	-1.18173	chr13	100000000	102000000	0	0.85	0.15	0	0	0	0
	chr13	102000000	104000000	0.32307	0.324363	0.661184	0.715784	0.297296	0.420376	0.589637	0.398317	0.310066	0.254404	0.4417	0.172311	0.648002	1	0	0	chr13	102000000	104000000	18	chr13	102000000	104000000	1.43118	chr13	102000000	104000000	0	0	1	0	0	0	0
	chr13	104000000	106000000	0.511432	0	0.380987	0.300694	0	0.721442	0.682898	1	0.870087	0.31759	0.59335	0	0.778868	0.465729	0.188233	0	chr13	104000000	106000000	0	chr13	104000000	106000000	1.50083	chr13	104000000	106000000	0	0.6	0.4	0	0	0	0
	chr13	106000000	108000000	0.775078	0.230216	0.610107	0.649007	0.523111	1	0.91701	0.938413	0.652567	0.325942	0.520363	0.599681	0.896801	0.796723	0	0	chr13	106000000	108000000	9	chr13	106000000	108000000	0.699572	chr13	106000000	108000000	0	0.5	0.5	0	0	0	0
	chr13	108000000	110000000	0.0669118	0.353629	0.465859	0.0179861	0.951914	1	0.317276	0.556712	0.875675	0.118593	0.152847	0.127278	0.209699	0	0.0989433	0	chr13	108000000	110000000	6	chr13	108000000	110000000	1.274	chr13	108000000	110000000	0	0	1	0	0	0	0
	chr13	110000000	112000000	0.430756	0.547576	0.40575	0.572343	0.0835615	0.985427	0.736966	1	0.889126	0.320145	0.35685	0	0.556414	0.511732	0.0884295	0	chr13	110000000	112000000	12	chr13	110000000	112000000	-0.72603	chr13	110000000	112000000	0	0.85	0.15	0	0	0	0
	chr13	112000000	114000000	0.250818	0.756509	0.357199	0.801625	0.867769	0.647324	0.627633	0.191304	0.203859	0.173316	0.473846	0.259575	0.747037	1	0	0	chr13	112000000	114000000	14	chr13	112000000	114000000	-1.46031	chr13	112000000	114000000	0	1	0	0	0	0	0
	chr13	114000000	115169878	0.363469	0.171712	0.445709	0.98571	0.570612	0.695613	0.862955	0.372731	0.451938	0.294888	0.471577	0	0.773022	1	0.0541564	0	chr13	114000000	115169878	17	chr13	114000000	115169878	-1.38959	chr13	114000000	115169878	0	0.584939	0	0	0	0	0
	chr14	0	2000000	0	0	0	0	0	0	0	0	0	0	0	0	1	0	0	0	chr14	0	2000000	0	chr14	0	2000000	0	chr14	0	2000000	0	0	0	0	0	0	1
	chr14	2000000	4000000	0	0	0	0	0	0	0	0	0	0	0	0	1	0	0	0	chr14	2000000	4000000	0	chr14	2000000	4000000	0	chr14	2000000	4000000	0	0	0	0	0	0	0.85
	chr14	4000000	6000000	0	0	0	0	0	0	0	0	0	0	0	0	1	0	0	0	chr14	4000000	6000000	0	chr14	4000000	6000000	0	chr14	4000000	6000000	0	0	0	0	0	0	0
	chr14	6000000	8000000	0	0	0	0	0	0	0	0	0	0	0	0	1	0	0	0	chr14	6000000	8000000	0	chr14	6000000	8000000	0	chr14	6000000	8000000	0	0	0	0	0	0	0
	chr14	8000000	10000000	0	0	0	0	0	0	0	0	0	0	0	0	1	0	0	0	chr14	8000000	10000000	0	chr14	8000000	10000000	0	chr14	8000000	10000000	0	0	0	0	0	0	0.95
	chr14	10000000	12000000	0	0	0	0	0	0	0	0	0	0	0	0	1	0	0	0	chr14	10000000	12000000	0	chr14	10000000	12000000	0	chr14	10000000	12000000	0	0	0	0	0	0	1
	chr14	12000000	14000000	0	0	0	0	0	0	0	0	0	0	0	0	1	0	0	0	chr14	12000000	14000000	0	chr14	12000000	14000000	0	chr14	12000000	14000000	0	0	0	0	0	0	1
	chr14	14000000	16000000	0	0	0	0	0	0	0	0	0	0	0	0	1	0	0	0	chr14	14000000	16000000	0	chr14	14000000	16000000	0	chr14	14000000	16000000	0	0	0	0	0	0	1
	chr14	16000000	18000000	0	0	0	0	0	0	0	0	0	0	0	0	1	0	0	0	chr14	16000000	18000000	0	chr14	16000000	18000000	0	chr14	16000000	18000000	0.95	0	0	0	0	0	0.05
	chr14	18000000	20000000	0.921727	0.546052	0.0259677	0.0185161	0.925231	0.30913	0	0.0764709	0.435231	1	0.693133	0.686019	0.231953	0.0916058	0.24402	0	chr14	18000000	20000000	5	chr14	18000000	20000000	-0.591136	chr14	18000000	20000000	0.55	0.45	0	0	0	0	0
	chr14	20000000	22000000	0.257652	0.385654	0.522232	0.851881	0.521417	0	0.416494	0.240377	0.175013	0.234068	0.363739	0.0653439	0.51215	1	0.200604	0	chr14	20000000	22000000	64	chr14	20000000	22000000	-1.6084	chr14	20000000	22000000	0	1	0	0	0	0	0
	chr14	22000000	24000000	0.215743	0.889473	1	0.784228	0.270338	0.29507	0.63002	0.281982	0.161483	0.0912936	0.151531	0	0.430737	0.596865	0.120379	0	chr14	22000000	24000000	41	chr14	22000000	24000000	-1.48731	chr14	22000000	24000000	0	1	0	0	0	0	0
	chr14	24000000	26000000	0.0928357	0.0416292	0.139645	0.94603	0.124276	0.0604672	0.444219	0.0830191	0	0.0752598	0.23706	0.319892	0.476802	1	0.161373	0	chr14	24000000	26000000	49	chr14	24000000	26000000	-0.76816	chr14	24000000	26000000	0	0.3	0.7	0	0	0	0
	chr14	26000000	28000000	0.262596	0.209297	0	0.171634	0.351705	0.0854337	0.385604	0.406449	0.176936	0.13227	1	0.570382	0.844365	0.56101	0.407349	0	chr14	26000000	28000000	2	chr14	26000000	28000000	0.486702	chr14	26000000	28000000	0	0	1	0	0	0	0
	chr14	28000000	30000000	0.291218	0.628281	0.287276	0	0.370889	0.0206307	0.080543	0.0615467	0.0423309	0.0648666	0.354458	1	0.27152	0.177589	0.0185319	0	chr14	28000000	30000000	4	chr14	28000000	30000000	0.719816	chr14	28000000	30000000	0	0	1	0	0	0	0
	chr14	30000000	32000000	0.760041	0.646315	0.448517	0.754479	0.316257	0.622318	0.776011	0.792747	0.232191	0.242099	0.711499	1	0.770613	0.57774	0	0	chr14	30000000	32000000	13	chr14	30000000	32000000	-0.335251	chr14	30000000	32000000	0	0	1	0	0	0	0
	chr14	32000000	34000000	0.897992	0.0756699	0.264807	0.760262	0.0847963	0.647291	0.924704	0.831189	0.46847	0.718611	0.978836	0.0798238	1	0.782217	0	0	chr14	32000000	34000000	5	chr14	32000000	34000000	0.434287	chr14	32000000	34000000	0	0.35	0.65	0	0	0	0
	chr14	34000000	36000000	0.398914	0.360191	0.224249	0.892402	0.0872752	0.446011	1	0.733884	0.315587	0.277025	0.296055	0	0.728883	0.661259	0	0	chr14	34000000	36000000	14	chr14	34000000	36000000	-0.885496	chr14	34000000	36000000	0	0.65	0	0	0.35	0	0
	chr14	36000000	38000000	0.188326	1	0.164369	0.207841	0	0.110827	0.146634	0.187207	0.104165	0.101404	0.184209	0.0949958	0.225914	0.377487	0	0	chr14	36000000	38000000	14	chr14	36000000	38000000	-0.329318	chr14	36000000	38000000	0	0.6	0.1	0	0.3	0	0
	chr14	38000000	40000000	0.627545	0.312902	0.161364	0.964706	0.102933	0.6141	0.702329	0.444409	0.328783	0.562097	0.88952	0.159366	0.806034	1	0	0	chr14	38000000	40000000	13	chr14	38000000	40000000	0.281003	chr14	38000000	40000000	0	0	1	0	0	0	0
	chr14	40000000	42000000	0.155427	0.00330021	0.00260466	0	0.364572	0.0494345	0.0709326	0.104529	0.0519641	0.0776196	0.347103	1	0.265783	0.098093	0.0264522	0	chr14	40000000	42000000	0	chr14	40000000	42000000	1.06272	chr14	40000000	42000000	0	0	1	0	0	0	0
	chr14	42000000	44000000	0.502281	0.350024	0.234378	0.106189	0	0.179436	0.275571	0.19922	0.0704429	0.168088	0.733166	1	0.591896	0.425544	0.0377061	0	chr14	42000000	44000000	1	chr14	42000000	44000000	0.93541	chr14	42000000	44000000	0	0.25	0.75	0	0	0	0
	chr14	44000000	46000000	0.192953	0.762392	0.822699	0.101981	1	0.102015	0	0.197275	0.162724	0.0345607	0.14836	0.609709	0.0859189	0.168632	0.138326	0	chr14	44000000	46000000	9	chr14	44000000	46000000	0.743107	chr14	44000000	46000000	0	1	0	0	0	0	0
	chr14	46000000	48000000	0.494515	0	0.160601	0.0721546	0.116801	0.217984	0.392087	0.402311	0.663679	0.397011	1	0.410461	0.892608	0.417505	0.0250798	0	chr14	46000000	48000000	3	chr14	46000000	48000000	1.21766	chr14	46000000	48000000	0	0.6	0.4	0	0	0	0
	chr14	48000000	50000000	0.161412	0.0967535	0.0109572	0.0205184	0.00193723	0.14335	0.10465	0.217781	0.149978	0.103224	0.309534	1	0.246243	0.138576	0	0	chr14	48000000	50000000	3	chr14	48000000	50000000	0.921734	chr14	48000000	50000000	0	0	1	0	0	0	0
	chr14	50000000	52000000	0.368263	0.496507	0.932326	1	0.404333	0.519474	0.855542	0.575944	0.36028	0.319169	0.213336	0.0534462	0.583679	0.714801	0	0	chr14	50000000	52000000	29	chr14	50000000	52000000	-1.15736	chr14	50000000	52000000	0	0.55	0.45	0	0	0	0
	chr14	52000000	54000000	0.459185	0.261629	0.392108	0.715122	0.410768	0.621626	0.672338	1	0.598501	0.366577	0.530362	0.0128562	0.670457	0.795334	0	0	chr14	52000000	54000000	16	chr14	52000000	54000000	-0.441932	chr14	52000000	54000000	0	1	0	0	0	0	0
	chr14	54000000	56000000	0.214902	0.0684902	1	0.458466	0.463521	0.675834	0.594128	0.722608	0.972152	0.0961273	0.0933359	0.273751	0.367804	0.324783	0	0	chr14	54000000	56000000	17	chr14	54000000	56000000	-0.81821	chr14	54000000	56000000	0	0.3	0	0.7	0	0	0
	chr14	56000000	58000000	0.185996	0.504628	0.31826	0.190601	0.0404123	0.419614	0.187219	0.261554	0.261216	0.00558545	0.0912429	1	0.19183	0.174132	0	0	chr14	56000000	58000000	12	chr14	56000000	58000000	-1.09554	chr14	56000000	58000000	0	1	0	0	0	0	0
	chr14	58000000	60000000	0.353683	0.121583	0.136763	0.812278	0.0648216	0.663298	0.90862	0.625764	0.648226	0.246592	0.50747	0.178926	0.824662	1	0	0	chr14	58000000	60000000	15	chr14	58000000	60000000	0.166202	chr14	58000000	60000000	0	0.05	0	0	0	0.95	0
	chr14	60000000	62000000	0.321582	0.237568	0.136421	0.726331	0.156748	0.595619	0.636815	0.660428	0.547129	0.339927	0.5753	0.398989	0.725918	1	0	0	chr14	60000000	62000000	15	chr14	60000000	62000000	-0.327629	chr14	60000000	62000000	0	0	0	0	0	1	0
	chr14	62000000	64000000	0.378063	0	0.54196	0.436193	0.409232	0.714661	0.662363	1	0.944965	0.226306	0.420519	0.174903	0.605239	0.456126	0.161959	0	chr14	62000000	64000000	11	chr14	62000000	64000000	0.417238	chr14	62000000	64000000	0	0.95	0	0	0	0.05	0
	chr14	64000000	66000000	0.262485	0.822765	0.617745	1	0.603668	0.519063	0.824478	0.432732	0.392835	0.191947	0.140748	0.367598	0.61434	0.784486	0	0	chr14	64000000	66000000	25	chr14	64000000	66000000	-1.39298	chr14	64000000	66000000	0	0.4	0	0	0.6	0	0
	chr14	66000000	68000000	0.565687	0	0.0597634	0.483331	0.26422	0.407854	0.499572	0.338735	0.237711	0.499919	1	0.0516315	0.675526	0.681843	0	0	chr14	66000000	68000000	9	chr14	66000000	68000000	0.16035	chr14	66000000	68000000	0	0.05	0	0	0.95	0	0
	chr14	68000000	70000000	0.499497	0.284906	0.252753	0.319371	0.274392	0.622828	0.555613	1	0.792505	0.305834	0.242487	0.050928	0.365154	0.2288	0	0	chr14	68000000	70000000	17	chr14	68000000	70000000	-1.66061	chr14	68000000	70000000	0	1	0	0	0	0	0
	chr14	70000000	72000000	0.66132	0.891958	0.954958	0.615258	0.0800665	0.702645	0.675805	0.345086	0.533815	0.567348	0.73118	0.277866	0.75983	1	0	0	chr14	70000000	72000000	21	chr14	70000000	72000000	-1.48456	chr14	70000000	72000000	0	0.1	0	0	0.9	0	0
	chr14	72000000	74000000	0.222995	0	0.00983414	0.525873	0.77556	0.439828	0.648124	0.231085	0.494766	0.134202	0.4337	1	0.628968	0.639956	0.0215293	0	chr14	72000000	74000000	10	chr14	72000000	74000000	-1.30345	chr14	72000000	74000000	0	0.1	0	0	0.9	0	0
	chr14	74000000	76000000	0.0245991	0.264797	0.224948	1	0.667013	0.0653958	0.692264	0.042947	0.0350448	0	0.053721	0.086381	0.49348	0.926923	0.124665	0	chr14	74000000	76000000	42	chr14	74000000	76000000	-1.55865	chr14	74000000	76000000	0	1	0	0	0	0	0
	chr14	76000000	78000000	0.171671	1	0.574092	0.974393	0.0278897	0.0375011	0.805596	0.0882969	0	0.108504	0.296746	0.085668	0.683859	0.988161	0.036772	0	chr14	76000000	78000000	26	chr14	76000000	78000000	-1.59853	chr14	76000000	78000000	0	1	0	0	0	0	0
	chr14	78000000	80000000	0.358375	0	0.0396922	0.848928	0	0.302566	0.817255	0.368243	0.250097	0.254286	0.653842	0.38794	0.870166	1	0.0751492	0	chr14	78000000	80000000	7	chr14	78000000	80000000	0.154788	chr14	78000000	80000000	0	0.65	0.35	0	0	0	0
	chr14	80000000	82000000	0.451768	0	0.863414	0.591313	1	0.455602	0.603599	0.443885	0.245553	0.18865	0.670687	0.801201	0.653259	0.602224	0.108466	0	chr14	80000000	82000000	9	chr14	80000000	82000000	1.30552	chr14	80000000	82000000	0	0	1	0	0	0	0
	chr14	82000000	84000000	0.460561	1	0.964359	0.368129	0	0.0932358	0.235948	0.431259	0.287613	0.215104	0.678871	0.0249702	0.497114	0.472077	0	0	chr14	82000000	84000000	1	chr14	82000000	84000000	1.52861	chr14	82000000	84000000	0	0.2	0.8	0	0	0	0
	chr14	84000000	86000000	1	0.174753	0.872394	0.336794	0	0.250486	0.60638	0.805265	0.725535	0.403331	0.744065	0.747527	0.829992	0.524631	0.415035	0	chr14	84000000	86000000	2	chr14	84000000	86000000	1.47804	chr14	84000000	86000000	0	0.45	0.55	0	0	0	0
	chr14	86000000	88000000	0.437155	0.831613	0.256366	0.0510957	0.276979	0.126872	0.168576	0.197695	0.169397	0.17866	0.485892	1	0.361392	0.315342	0	0	chr14	86000000	88000000	2	chr14	86000000	88000000	1.55723	chr14	86000000	88000000	0	0	1	0	0	0	0
	chr14	88000000	90000000	0.590707	0.373907	0.619136	0.850696	0.239667	0.547511	0.626529	0.806433	0.632183	0.44449	0.602273	0.0209133	0.711033	1	0	0	chr14	88000000	90000000	11	chr14	88000000	90000000	-0.0510763	chr14	88000000	90000000	0	0.1	0.9	0	0	0	0
	chr14	90000000	92000000	0.0546876	0.621686	0.808999	0.726528	1	0.203822	0.690535	0.0462478	0.0391305	0.0326084	0.314715	0.226611	0.62395	0.661639	0	0	chr14	90000000	92000000	16	chr14	90000000	92000000	-1.52805	chr14	90000000	92000000	0	0.95	0	0.05	0	0	0
	chr14	92000000	94000000	0.224073	0.795385	0.65864	0.805909	0.121975	1	0.847593	0.386183	0.756228	0.367765	0.560261	0.147542	0.706721	0.798349	0	0	chr14	92000000	94000000	21	chr14	92000000	94000000	-1.27458	chr14	92000000	94000000	0	0	0	1	0	0	0
	chr14	94000000	96000000	0.0601751	0.525357	0.341365	0.472706	0	0.560114	0.673323	0.283513	0.175855	0.0992766	0.212341	0.202001	0.584002	0.646626	1	0	chr14	94000000	96000000	30	chr14	94000000	96000000	-1.27641	chr14	94000000	96000000	0	0.65	0	0.35	0	0	0
	chr14	96000000	98000000	0.31992	0.104005	0.287601	0.724112	0	0.516052	0.524163	0.549168	0.492416	0.228377	0.384636	0.083587	0.614004	1	0	0	chr14	96000000	98000000	14	chr14	96000000	98000000	-1.15297	chr14	96000000	98000000	0	0.15	0	0	0.85	0	0
	chr14	98000000	100000000	0.101225	0.125088	0.0470179	0.3443	0.17462	0.0796268	0.297214	0.0792057	0.132036	0.0722717	0.391457	0.011752	0.569128	1	0	0	chr14	98000000	100000000	7	chr14	98000000	100000000	-0.372921	chr14	98000000	100000000	0	0	0	0	1	0	0
	chr14	100000000	102000000	0.0817386	0.0977519	0.0446402	0.69292	0	0.251177	0.713149	0.106422	0.08692	0.166393	0.50675	1	0.730384	0.964409	0.0751666	0	chr14	100000000	102000000	109	chr14	100000000	102000000	-1.42544	chr14	100000000	102000000	0	0.3	0	0	0.7	0	0
	chr14	102000000	104000000	0.363289	0.00580865	0.467807	0.943207	0.507844	1	0.920533	0.457631	0.968683	0.405605	0.357785	0.453923	0.702923	0.917706	0	0	chr14	102000000	104000000	25	chr14	102000000	104000000	-1.59273	chr14	102000000	104000000	0	0.6	0	0	0.4	0	0
	chr14	104000000	106000000	0.0746726	0.0848121	0.196816	0.730014	0.314644	0.0937841	0.397011	0.0339425	0	0.095701	0.257147	0.121148	0.439763	1	0.170054	0	chr14	104000000	106000000	41	chr14	104000000	106000000	-1.27557	chr14	104000000	106000000	0	1	0	0	0	0	0
	chr14	106000000	107349540	0.416327	0	0.0681349	0.350004	0.0438387	0.226805	0.287552	0.399691	0.123164	0.425119	1	0.230627	0.687371	0.665006	0	0	chr14	106000000	107349540	5	chr14	106000000	107349540	-0.278639	chr14	106000000	107349540	0	0.67477	0	0	0	0	0
	chr15	0	2000000	0	0	0	0	0	0	0	0	0	0	0	0	1	0	0	0	chr15	0	2000000	0	chr15	0	2000000	0	chr15	0	2000000	0	0	0	0	0	0	1
	chr15	2000000	4000000	0	0	0	0	0	0	0	0	0	0	0	0	1	0	0	0	chr15	2000000	4000000	0	chr15	2000000	4000000	0	chr15	2000000	4000000	0	0	0	0	0	0	0.95
	chr15	4000000	6000000	0	0	0	0	0	0	0	0	0	0	0	0	1	0	0	0	chr15	4000000	6000000	0	chr15	4000000	6000000	0	chr15	4000000	6000000	0	0	0	0	0	0	0
	chr15	6000000	8000000	0	0	0	0	0	0	0	0	0	0	0	0	1	0	0	0	chr15	6000000	8000000	0	chr15	6000000	8000000	0	chr15	6000000	8000000	0	0	0	0	0	0	0
	chr15	8000000	10000000	0	0	0	0	0	0	0	0	0	0	0	0	1	0	0	0	chr15	8000000	10000000	0	chr15	8000000	10000000	0	chr15	8000000	10000000	0	0	0	0	0	0	0.65
	chr15	10000000	12000000	0	0	0	0	0	0	0	0	0	0	0	0	1	0	0	0	chr15	10000000	12000000	0	chr15	10000000	12000000	0	chr15	10000000	12000000	0	0	0	0	0	0	1
	chr15	12000000	14000000	0	0	0	0	0	0	0	0	0	0	0	0	1	0	0	0	chr15	12000000	14000000	0	chr15	12000000	14000000	0	chr15	12000000	14000000	0	0	0	0	0	0	1
	chr15	14000000	16000000	0	0	0	0	0	0	0	0	0	0	0	0	1	0	0	0	chr15	14000000	16000000	0	chr15	14000000	16000000	0	chr15	14000000	16000000	0.1	0	0	0	0	0	0.9
	chr15	16000000	18000000	0	0	0	0	0	0	0	0	0	0	0	0	1	0	0	0	chr15	16000000	18000000	0	chr15	16000000	18000000	0	chr15	16000000	18000000	1	0	0	0	0	0	0
	chr15	18000000	20000000	0	0	0	0	0	0	0	0	0	0	0	0	1	0	0	0	chr15	18000000	20000000	0	chr15	18000000	20000000	0	chr15	18000000	20000000	1	0	0	0	0	0	0
	chr15	20000000	22000000	0.501332	0.184148	0.0473518	0.000860526	0.00187547	0.12537	0	0.0495348	0.088453	1	0.517811	0.472964	0.189606	0.160919	0.385094	0	chr15	20000000	22000000	9	chr15	20000000	22000000	-0.679479	chr15	20000000	22000000	0.35	0.65	0	0	0	0	0
	chr15	22000000	24000000	0.0570489	0.0813928	0.0192293	0.0595108	1	0.0322773	0.0173474	0.0141935	0.005856	0.0722018	0.0822378	0.0703778	0.0603811	0.114813	0	0	chr15	22000000	24000000	26	chr15	22000000	24000000	-1.011	chr15	22000000	24000000	0	1	0	0	0	0	0
	chr15	24000000	26000000	0.306739	1	0.22765	0.0780495	0.0562095	0	0.0154363	0.0206862	0.00366314	0.231145	0.285752	0.0806343	0.135217	0.130209	0.240001	0	chr15	24000000	26000000	70	chr15	24000000	26000000	-1.07027	chr15	24000000	26000000	0	0.85	0	0	0.15	0	0
	chr15	26000000	28000000	0.18064	0.187001	0.171939	0.293471	0.498293	0.228788	0.447949	0.393616	1	0.387509	0.87207	0.278889	0.80238	0.688774	0	0	chr15	26000000	28000000	7	chr15	26000000	28000000	-1.32298	chr15	26000000	28000000	0	0	0	0	1	0	0
	chr15	28000000	30000000	0.439673	0.322831	0.270094	0.483445	0	0.0794468	0.294397	0.132598	0.0467319	0.399636	0.459933	0.359879	0.571084	1	0.0931939	0	chr15	28000000	30000000	11	chr15	28000000	30000000	-1.381	chr15	28000000	30000000	0	0.95	0	0	0.05	0	0
	chr15	30000000	32000000	0.528277	0.163714	0.0894448	0.730113	0	0.644039	0.774393	0.344883	0.293131	0.312096	0.646361	0.359736	0.827875	1	0.168328	0	chr15	30000000	32000000	14	chr15	30000000	32000000	-1.2346	chr15	30000000	32000000	0	0.55	0	0	0.45	0	0
	chr15	32000000	34000000	0.254267	0	0.343455	0.584116	0.382419	0.491598	0.889272	0.801733	0.471692	0.102548	0.391666	0.789253	0.86605	1	0.0734747	0	chr15	32000000	34000000	11	chr15	32000000	34000000	-0.621032	chr15	32000000	34000000	0	0.8	0	0	0	0.2	0
	chr15	34000000	36000000	0.480192	0.209491	0.461346	0.739621	0.22899	0.287874	0.393029	0.339952	0.605795	0.493045	0.341676	0	0.487725	1	0.132943	0	chr15	34000000	36000000	22	chr15	34000000	36000000	-0.65518	chr15	34000000	36000000	0	0	0	0	0	1	0
	chr15	36000000	38000000	0.208888	1	0.198364	0.158361	0	0.114641	0.190355	0.261698	0.26829	0.127378	0.232656	0.0315995	0.25175	0.27457	0.0534232	0	chr15	36000000	38000000	6	chr15	36000000	38000000	0.289286	chr15	36000000	38000000	0	0	0	0	0	1	0
	chr15	38000000	40000000	0.595733	0.721932	0.173742	0.224559	0.198739	0.626609	0.451288	1	0.786941	0.365531	0.315923	0	0.390734	0.198257	0.0759371	0	chr15	38000000	40000000	8	chr15	38000000	40000000	0.170423	chr15	38000000	40000000	0	0	0	0	0	1	0
	chr15	40000000	42000000	0.0969236	0.494702	0.591128	1	0.564934	0.0879439	0.595549	0.0274506	0	0.0350766	0.0155269	0.967316	0.505469	0.993711	0.157976	0	chr15	40000000	42000000	49	chr15	40000000	42000000	-1.68105	chr15	40000000	42000000	0	0.95	0	0	0	0.05	0
	chr15	42000000	44000000	0.0982715	0.382548	0.250349	1	0.147956	0.0382223	0.510542	0.0921705	0	0.0919629	0.077216	0.244413	0.468969	0.966715	0.286396	0	chr15	42000000	44000000	40	chr15	42000000	44000000	-1.3645	chr15	42000000	44000000	0	0.6	0	0.4	0	0	0
	chr15	44000000	46000000	0.236153	0.105183	0.4487	1	0.332279	0.484165	0.735935	0.270539	0.195451	0.271778	0.358866	0.181094	0.644274	0.913304	0	0	chr15	44000000	46000000	37	chr15	44000000	46000000	-1.14083	chr15	44000000	46000000	0	0.4	0	0	0	0.6	0
	chr15	46000000	48000000	0.767266	0	0.126808	0.0202958	0	0.44791	0.29535	0.805849	0.667845	0.228888	0.846012	1	0.603731	0.212796	0	0	chr15	46000000	48000000	1	chr15	46000000	48000000	0.946813	chr15	46000000	48000000	0	0	0	0	0	1	0
	chr15	48000000	50000000	0.128229	0.187132	0.24051	0.209151	1	0.0596599	0.163513	0.0977166	0.364888	0.0915849	0.115789	0	0.158944	0.240802	0.0746644	0	chr15	48000000	50000000	18	chr15	48000000	50000000	0.302515	chr15	48000000	50000000	0	0.25	0	0	0	0.75	0
	chr15	50000000	52000000	0.503861	0.398192	0.22448	0.788269	0	0.809269	0.65175	0.406669	0.477632	0.343762	0.722264	0.624661	0.713707	1	0.0915877	0	chr15	50000000	52000000	19	chr15	50000000	52000000	-0.0606886	chr15	50000000	52000000	0	1	0	0	0	0	0
	chr15	52000000	54000000	0.392679	0	0.466844	0.57716	1	0.473795	0.759553	0.567998	0.461418	0.272283	0.350141	0.362439	0.626885	0.626472	0.191938	0	chr15	52000000	54000000	16	chr15	52000000	54000000	-0.0980654	chr15	52000000	54000000	0	0.45	0	0	0	0.55	0
	chr15	54000000	56000000	0.18392	0.374807	0.182278	0.994771	0.556721	0.470399	0.66531	0	0.109955	0.169743	0.86797	0.99335	0.867946	1	0.097632	0	chr15	54000000	56000000	12	chr15	54000000	56000000	0.921602	chr15	54000000	56000000	0	0	0	0	0	1	0
	chr15	56000000	58000000	0.29395	0	0.548469	0.115424	1	0.334659	0.100242	0.211762	0.245286	0.137387	0.306453	0.0529049	0.176266	0.0923982	0.120418	0	chr15	56000000	58000000	13	chr15	56000000	58000000	-0.80362	chr15	56000000	58000000	0	0	0	0	0	1	0
	chr15	58000000	60000000	0.657043	0.39491	0.227478	0.371968	0.487958	0.640998	0.610544	1	0.7646	0.287984	0.141862	0	0.379628	0.186462	0.386067	0	chr15	58000000	60000000	18	chr15	58000000	60000000	-1.09784	chr15	58000000	60000000	0	0.1	0	0.35	0	0.55	0
	chr15	60000000	62000000	0.305865	0.144025	0.600462	0.62911	0.269439	0.505807	1	0.58106	0.470548	0.21687	0.512306	0	0.938009	0.770275	0.0206056	0	chr15	60000000	62000000	4	chr15	60000000	62000000	-1.15487	chr15	60000000	62000000	0	0	0	1	0	0	0
	chr15	62000000	64000000	0.172041	0.18042	0.481202	0.381793	1	0.7405	0.619023	0.256392	0.601178	0.153935	0.192636	0	0.460126	0.38859	0.219304	0	chr15	62000000	64000000	16	chr15	62000000	64000000	-1.2483	chr15	62000000	64000000	0	0.15	0	0.85	0	0	0
	chr15	64000000	66000000	0.112878	0.213469	0.279523	1	0.418596	0.171182	0.679489	0.0609059	0	0.0592818	0.153826	0.857093	0.554853	0.953414	0.0554015	0	chr15	64000000	66000000	33	chr15	64000000	66000000	-1.73176	chr15	64000000	66000000	0	1	0	0	0	0	0
	chr15	66000000	68000000	0.282979	0.359604	0.157655	0.788172	0.109947	1	0.853549	0.445719	0.414935	0.278176	0.342338	0.165569	0.63569	0.611424	0	0	chr15	66000000	68000000	24	chr15	66000000	68000000	-1.71161	chr15	66000000	68000000	0	0.7	0	0.3	0	0	0
	chr15	68000000	70000000	0.302526	0	0.0412562	0.924485	0.049415	0.985704	0.913832	0.298928	0.503151	0.445135	0.620502	0.762488	0.826512	1	0.427216	0	chr15	68000000	70000000	20	chr15	68000000	70000000	-1.5798	chr15	68000000	70000000	0	0	0	1	0	0	0
	chr15	70000000	72000000	0.433548	0	0.153643	0.365669	0.112866	0.901762	0.727747	0.639401	1	0.372502	0.513165	0.235642	0.588765	0.310616	0	0	chr15	70000000	72000000	9	chr15	70000000	72000000	-1.31161	chr15	70000000	72000000	0	0	0	1	0	0	0
	chr15	72000000	74000000	0.338341	0.272774	0.266253	1	0.251416	0.56724	0.754422	0.416706	0.44589	0.289276	0.574981	0.868481	0.65975	0.783915	0	0	chr15	72000000	74000000	23	chr15	72000000	74000000	-1.19058	chr15	72000000	74000000	0	0.65	0	0.35	0	0	0
	chr15	74000000	76000000	0.100666	0.353265	0.161003	1	0	0.281855	0.735355	0.0873574	0.152082	0.0975611	0.14737	0	0.595247	0.943475	0	0	chr15	74000000	76000000	48	chr15	74000000	76000000	-1.67713	chr15	74000000	76000000	0	0.6	0	0.4	0	0	0
	chr15	76000000	78000000	0.343133	0.225549	0.181498	0.711072	0.338597	0.113938	0.595814	0.115126	0.175204	0.32706	0.626278	0.0699435	0.695943	1	0	0	chr15	76000000	78000000	21	chr15	76000000	78000000	-0.971062	chr15	76000000	78000000	0	0.7	0	0.3	0	0	0
	chr15	78000000	80000000	0.162288	0.181744	0.368587	0.792223	0.0526588	0.339727	0.658815	0.211184	0.139952	0.083464	0.26253	0.0297335	0.66493	1	0	0	chr15	78000000	80000000	27	chr15	78000000	80000000	-1.36142	chr15	78000000	80000000	0	0.15	0	0	0.85	0	0
	chr15	80000000	82000000	0	0.621651	0.547133	0.136458	0.482152	0.287955	0.140729	0.0853169	0.210592	0.0976394	0.0799763	0.378873	0.147014	0.198468	1	0	chr15	80000000	82000000	19	chr15	80000000	82000000	-0.878834	chr15	80000000	82000000	0	0.15	0	0	0.85	0	0
	chr15	82000000	84000000	0.0709179	0.385277	0.361217	0.536472	0.21891	0.176214	0.245586	0	0.0784349	0.136535	0.262898	1	0.38074	0.852941	0.0850919	0	chr15	82000000	84000000	25	chr15	82000000	84000000	-1.05658	chr15	82000000	84000000	0	1	0	0	0	0	0
	chr15	84000000	86000000	0.334019	0	0.0532416	0.743391	0.93289	0.808011	0.671612	0.212117	0.40034	0.471757	0.532759	0.631683	0.698389	1	0.0300173	0	chr15	84000000	86000000	22	chr15	84000000	86000000	-0.68656	chr15	84000000	86000000	0	0.6	0	0	0.4	0	0
	chr15	86000000	88000000	0.58753	0.00561411	0.0812177	0.389146	0.129966	0.91329	1	0.582044	0.825207	0.502968	0.759987	0.199324	0.984325	0.476066	0	0	chr15	86000000	88000000	5	chr15	86000000	88000000	0.608299	chr15	86000000	88000000	0	0	0	0	1	0	0
	chr15	88000000	90000000	0.529428	0.410338	1	0.818811	0.0908889	0.804642	0.84455	0.831127	0.761424	0.305539	0.486258	0.47406	0.788754	0.971191	0	0	chr15	88000000	90000000	20	chr15	88000000	90000000	-0.452435	chr15	88000000	90000000	0	0.45	0	0	0.55	0	0
	chr15	90000000	92000000	0.290227	0.162614	0.289516	1	0.131218	0.652123	0.808301	0.343661	0.393804	0.216502	0.273285	0.14195	0.63183	0.902467	0	0	chr15	90000000	92000000	36	chr15	90000000	92000000	-1.2447	chr15	90000000	92000000	0	1	0	0	0	0	0
	chr15	92000000	94000000	0.547701	0.0492025	1	0.406324	0.549282	0.588714	0.628811	0.722672	0.6042	0.35841	0.316314	0	0.42113	0.222427	0.324063	0	chr15	92000000	94000000	10	chr15	92000000	94000000	-0.835564	chr15	92000000	94000000	0	1	0	0	0	0	0
	chr15	94000000	96000000	0.402565	0.0066507	0.47106	0	0.536632	0.267657	0.339642	0.579561	0.788133	0.2069	0.75588	1	0.561404	0.141204	0.0407808	0	chr15	94000000	96000000	4	chr15	94000000	96000000	1.45425	chr15	94000000	96000000	0	0.15	0	0	0.85	0	0
	chr15	96000000	98000000	0.230135	0.183939	0.286015	0.169584	1	0.235443	0.215632	0.343777	0.284599	0.114297	0.21942	0.00795982	0.250341	0.219241	0	0	chr15	96000000	98000000	6	chr15	96000000	98000000	0.943129	chr15	96000000	98000000	0	0	0	0	1	0	0
	chr15	98000000	100000000	0.283251	0.785475	0.444163	0.785665	0.647787	0.695012	1	0.695256	0.962176	0.34932	0.552387	0.282286	0.830524	0.851874	0	0	chr15	98000000	100000000	10	chr15	98000000	100000000	-0.0115329	chr15	98000000	100000000	0	0.75	0	0	0.25	0	0
	chr15	100000000	102000000	0.303782	0.830137	0.263146	0.35724	0.328359	0.693924	0.284977	0.204234	0.474486	0.320069	0.36284	0	0.34604	0.478471	1	0	chr15	100000000	102000000	16	chr15	100000000	102000000	-0.26693	chr15	100000000	102000000	0	1	0	0	0	0	0
	chr15	102000000	102531392	0.186156	1	0.245652	0.251164	0	0.0739292	0.109664	0.021376	0.049283	0.105852	0.145687	0.621591	0.164207	0.311157	0.0989486	0	chr15	102000000	102531392	10	chr15	102000000	102531392	0.0601456	chr15	102000000	102531392	0	0.265696	0	0	0	0	0
	chr16	0	2000000	0.0589182	0.138752	0.10771	0.751126	0.0777993	0.0530867	0.289682	0.000300468	0	0.0601985	0.0467905	0.119594	0.367345	1	0.0431885	0	chr16	0	2000000	91	chr16	0	2000000	-1.31829	chr16	0	2000000	0	1	0	0	0	0	0
	chr16	2000000	4000000	0.102934	0.633718	0.696054	0.480289	0.967969	0.0235544	0.189551	0	0.0359451	0.196176	0.091612	0.466958	0.199294	0.5781	1	0	chr16	2000000	4000000	100	chr16	2000000	4000000	-1.45069	chr16	2000000	4000000	0	1	0	0	0	0	0
	chr16	4000000	6000000	0.0129471	0.157231	0.443134	1	0.39113	0.178334	0.576822	0.125762	0.0509373	0	0.0619836	0.343634	0.465764	0.912423	0.153943	0	chr16	4000000	6000000	32	chr16	4000000	6000000	-1.71443	chr16	4000000	6000000	0	1	0	0	0	0	0
	chr16	6000000	8000000	0.12061	0.122881	0.18732	0.0161523	0.21045	0.168287	0.209706	0.250565	0.272481	0.0420895	0.293358	0.0978633	1	0.0749801	0	0	chr16	6000000	8000000	1	chr16	6000000	8000000	-0.744339	chr16	6000000	8000000	0	0.95	0	0	0.05	0	0
	chr16	8000000	10000000	0.358892	0.17175	0.314715	0.684068	0.358908	1	0.598977	0.610624	0.700892	0.193602	0.464145	0	0.646818	0.790534	0.0280275	0	chr16	8000000	10000000	10	chr16	8000000	10000000	-1.12137	chr16	8000000	10000000	0	0	0	0	1	0	0
	chr16	10000000	12000000	0.360814	0.529364	0.447896	0.801431	0	0.286799	1	0.327032	0.671673	0.293187	0.312663	0.147748	0.801471	0.886135	0.13255	0	chr16	10000000	12000000	22	chr16	10000000	12000000	-1.54824	chr16	10000000	12000000	0	0.75	0	0	0.25	0	0
	chr16	12000000	14000000	0.360341	0.569666	0.695405	0.692171	0.372721	0.850742	1	0.762668	0.667815	0.213687	0.739655	0.417501	0.947304	0.676148	0	0	chr16	12000000	14000000	6	chr16	12000000	14000000	-1.54035	chr16	12000000	14000000	0	0.3	0	0	0.7	0	0
	chr16	14000000	16000000	0.340135	0.148664	0.399411	1	0.664879	0.308177	0.81324	0.30853	0.384374	0.231989	0.369298	0.286245	0.695669	0.89154	0	0	chr16	14000000	16000000	23	chr16	14000000	16000000	-1.50768	chr16	14000000	16000000	0	0.6	0	0	0.4	0	0
	chr16	16000000	18000000	0.536396	0.190117	0.129845	0.702255	0.460346	0.972733	1	0.350149	0.477236	0.67424	0.968439	0.538565	0.99122	0.858662	0	0	chr16	16000000	18000000	6	chr16	16000000	18000000	-1.58357	chr16	16000000	18000000	0	0.4	0	0	0.6	0	0
	chr16	18000000	20000000	0.33671	0.305384	0.471626	0.920776	0.0228372	1	0.727075	0.624451	0.466872	0.276584	0.322165	0.131175	0.58644	0.941292	0	0	chr16	18000000	20000000	17	chr16	18000000	20000000	-1.50934	chr16	18000000	20000000	0	0	0	0	1	0	0
	chr16	20000000	22000000	0.155411	0.235791	0.267466	0.853998	0.288576	0.0775107	0.74695	0.196684	0.347045	0	0.078415	0.35932	0.580312	1	0.380984	0	chr16	20000000	22000000	31	chr16	20000000	22000000	-1.26837	chr16	20000000	22000000	0	0.4	0	0	0.6	0	0
	chr16	22000000	24000000	0.285005	0.120379	0.163961	0.933599	0.046852	0.51422	0.701266	0.257303	0.372735	0.290885	0.356844	0	0.628092	1	0	0	chr16	22000000	24000000	27	chr16	22000000	24000000	-1.65447	chr16	22000000	24000000	0	1	0	0	0	0	0
	chr16	24000000	26000000	0.304715	0.0601112	0.239409	1	0.0461492	0.386532	0.896651	0.290141	0.264516	0.157743	0.279831	0.0265637	0.662726	0.819139	0	0	chr16	24000000	26000000	12	chr16	24000000	26000000	-1.4021	chr16	24000000	26000000	0	0.1	0	0	0.9	0	0
	chr16	26000000	28000000	0.233317	0.473643	1	0.894279	0.105871	0.659313	0.997294	0.362631	0.267935	0.114353	0.607595	0	0.951994	0.887062	0.141881	0	chr16	26000000	28000000	11	chr16	26000000	28000000	-1.29884	chr16	26000000	28000000	0	0	0	0	1	0	0
	chr16	28000000	30000000	0.0979815	0	0.169007	1	0.127382	0.34139	0.617911	0.117716	0.145472	0.0423213	0.086888	0.0210913	0.493357	0.912566	0.0489291	0	chr16	28000000	30000000	48	chr16	28000000	30000000	-1.54457	chr16	28000000	30000000	0	0.95	0	0	0.05	0	0
	chr16	30000000	32000000	0.288295	0.31183	0.426063	1	0.228864	0.0837577	0.464996	0	0.102424	0.3634	0.1887	0.364482	0.421714	0.891678	0.461089	0	chr16	30000000	32000000	86	chr16	30000000	32000000	-1.42896	chr16	30000000	32000000	0	1	0	0	0	0	0
	chr16	32000000	34000000	0.522322	0.558106	0.11111	0.00722388	0.0344385	0.0248226	0	0.0184792	0.0433319	0.935115	0.43766	1	0.114588	0.0578387	0.573076	0	chr16	32000000	34000000	5	chr16	32000000	34000000	-0.564126	chr16	32000000	34000000	0	1	0	0	0	0	0
	chr16	34000000	36000000	0.407948	0.00792765	0.0919077	0	0.398589	0.0527206	0.00488885	0.0701548	0.274301	1	0.479307	0.0699559	0.123779	0.00253185	0.0600348	0	chr16	34000000	36000000	6	chr16	34000000	36000000	-0.347085	chr16	34000000	36000000	0.7	0.3	0	0	0	0	0
	chr16	36000000	38000000	0	0	0	0	0	0	0	0	0	0	0	0	1	0	0	0	chr16	36000000	38000000	0	chr16	36000000	38000000	0	chr16	36000000	38000000	1	0	0	0	0	0	0
	chr16	38000000	40000000	0	0	0	0	0	0	0	0	0	0	0	0	1	0	0	0	chr16	38000000	40000000	0	chr16	38000000	40000000	0	chr16	38000000	40000000	0.3	0	0	0	0	0	0.7
	chr16	40000000	42000000	0	0	0	0	0	0	0	0	0	0	0	0	1	0	0	0	chr16	40000000	42000000	0	chr16	40000000	42000000	0	chr16	40000000	42000000	0	0	0	0	0	0	1
	chr16	42000000	44000000	0	0	0	0	0	0	0	0	0	0	0	0	1	0	0	0	chr16	42000000	44000000	0	chr16	42000000	44000000	0	chr16	42000000	44000000	0	0	0	0	0	0	1
	chr16	44000000	46000000	0	0	0	0	0	0	0	0	0	0	0	0	1	0	0	0	chr16	44000000	46000000	0	chr16	44000000	46000000	0	chr16	44000000	46000000	0	0	0	0	0	0	1
	chr16	46000000	48000000	0.480213	0.231358	0.0371647	0.508642	0	0.0498265	0.27111	0.031675	0.0218604	1	0.815175	0.176304	0.510552	0.605727	0.258383	0	chr16	46000000	48000000	11	chr16	46000000	48000000	-0.908286	chr16	46000000	48000000	0	0.5	0	0	0	0	0.5
	chr16	48000000	50000000	0.290802	0.26111	0.495247	0.316896	0.135153	0.578696	0.391054	0.1763	0.237678	0.324829	0.454285	1	0.445102	0.419939	0	0	chr16	48000000	50000000	10	chr16	48000000	50000000	-1.32057	chr16	48000000	50000000	0	1	0	0	0	0	0
	chr16	50000000	52000000	0.409475	0.0708111	0.182654	0.716557	0	0.365839	0.653401	0.566058	0.455424	0.289911	0.626073	0.383271	0.784368	1	0.0382686	0	chr16	50000000	52000000	10	chr16	50000000	52000000	-1.29681	chr16	50000000	52000000	0	1	0	0	0	0	0
	chr16	52000000	54000000	0.647829	0.0943264	0.259078	0.718084	0.987876	1	0.830449	0.657667	0.514271	0.422643	0.805375	0	0.809254	0.603801	0.102337	0	chr16	52000000	54000000	10	chr16	52000000	54000000	-0.688064	chr16	52000000	54000000	0	0.3	0	0	0.7	0	0
	chr16	54000000	56000000	0.31621	0.425975	0.24551	0.352324	0.343938	0.742106	0.537935	0.681995	1	0.438499	0.714928	0.215688	0.722153	0.798213	0	0	chr16	54000000	56000000	13	chr16	54000000	56000000	-0.734589	chr16	54000000	56000000	0	0	0	0	1	0	0
	chr16	56000000	58000000	0.144714	0	0.18465	1	0.645022	0.273285	0.938825	0.206259	0.2883	0.180878	0.190226	0.202994	0.671361	0.953883	0.0212612	0	chr16	56000000	58000000	50	chr16	56000000	58000000	-1.51895	chr16	56000000	58000000	0	0.35	0.3	0	0.35	0	0
	chr16	58000000	60000000	0.21688	0.70473	0.492516	0.685651	0.0618022	0.0226825	0.293696	0.103324	0.134897	0	0.461658	0.0894605	0.560943	1	0.380478	0	chr16	58000000	60000000	18	chr16	58000000	60000000	-0.122503	chr16	58000000	60000000	0	0	1	0	0	0	0
	chr16	60000000	62000000	0.175885	0.284032	0.123959	0	0.027012	0.127059	0.0378146	0.138812	0.284542	0.0672826	0.246291	1	0.199467	0.11393	0.134222	0	chr16	60000000	62000000	1	chr16	60000000	62000000	1.22151	chr16	60000000	62000000	0	0	1	0	0	0	0
	chr16	62000000	64000000	0.562883	0.732812	0.0900089	0.0782067	0	0.647749	0.21992	0.158297	0.260737	0.192094	1	0.495124	0.919561	0.466511	0.0909754	0	chr16	62000000	64000000	1	chr16	62000000	64000000	1.21275	chr16	62000000	64000000	0	0	1	0	0	0	0
	chr16	64000000	66000000	0.643514	1	0.305732	0	0.175013	0.85687	0.511314	0.458065	0.560731	0.312016	0.981419	0.654419	0.759836	0.139841	0.282566	0	chr16	64000000	66000000	2	chr16	64000000	66000000	0.767179	chr16	64000000	66000000	0	0	1	0	0	0	0
	chr16	66000000	68000000	0.0537517	0	0.140072	1	0.421549	0.169242	0.59265	0.0807763	0.0482625	0.0191962	0.0501001	0.0767794	0.464913	0.947966	0.117145	0	chr16	66000000	68000000	65	chr16	66000000	68000000	-1.39056	chr16	66000000	68000000	0	0.65	0.35	0	0	0	0
	chr16	68000000	70000000	0.282627	1	0.491451	0.814965	0	0.199238	0.731428	0.223687	0.129544	0.429116	0.214867	0.249174	0.527742	0.721176	0.401221	0	chr16	68000000	70000000	35	chr16	68000000	70000000	-1.69859	chr16	68000000	70000000	0	1	0	0	0	0	0
	chr16	70000000	72000000	0.247849	0	0.124991	0.676811	0.782843	0.519042	0.411847	0.0499933	0.379788	0.407046	0.381998	1	0.421443	0.700514	0.25193	0	chr16	70000000	72000000	36	chr16	70000000	72000000	-1.4293	chr16	70000000	72000000	0	0.4	0	0	0.6	0	0
	chr16	72000000	74000000	0.138189	0.401337	0.104683	0.266811	1	0.190746	0.323837	0.056655	0.140516	0.159525	0.263207	0.310342	0.279046	0.26905	0	0	chr16	72000000	74000000	10	chr16	72000000	74000000	-0.574448	chr16	72000000	74000000	0	0.55	0	0	0.45	0	0
	chr16	74000000	76000000	0.246319	0.346641	0.913002	1	0.470707	0.35506	0.600832	0	0.105416	0.480246	0.318969	0.668123	0.53972	0.85461	0.239037	0	chr16	74000000	76000000	23	chr16	74000000	76000000	-1.08315	chr16	74000000	76000000	0	0.05	0	0	0	0.95	0
	chr16	76000000	78000000	0.660438	0.332586	0.544261	0.627212	0.525228	0.455484	0.483446	0.892532	0.516088	0.341921	0.624416	0.0706019	0.709958	1	0	0	chr16	76000000	78000000	7	chr16	76000000	78000000	0.992424	chr16	76000000	78000000	0	0	0	0	0	1	0
	chr16	78000000	80000000	0.408839	0.153408	0.21055	0.726762	0.165594	0.723226	0.764398	0.594191	0.574898	0.459624	0.979667	0	1	0.920208	0	0	chr16	78000000	80000000	4	chr16	78000000	80000000	-0.123102	chr16	78000000	80000000	0	0.4	0	0	0	0.6	0
	chr16	80000000	82000000	0.135713	1	0.330184	0.263271	0.0696023	0.25938	0.328161	0.121471	0.128096	0.0488499	0.115122	0	0.277077	0.265502	0.0824426	0	chr16	80000000	82000000	14	chr16	80000000	82000000	-0.321233	chr16	80000000	82000000	0	0.85	0	0	0.15	0	0
	chr16	82000000	84000000	0.259007	0.385252	0.467637	0.265819	0.261136	0.277194	0.296732	0.201506	0.019155	0	0.254511	0.736408	0.30146	0.278261	1	0	chr16	82000000	84000000	8	chr16	82000000	84000000	0.23155	chr16	82000000	84000000	0	0	0	0	1	0	0
	chr16	84000000	86000000	0.136885	0.234994	0.072134	0.861593	0.280026	0.26242	1	0.139269	0.143448	0.114135	0.257887	0	0.782999	0.871033	0.0309607	0	chr16	84000000	86000000	28	chr16	84000000	86000000	-1.85476	chr16	84000000	86000000	0	0.9	0	0	0.1	0	0
	chr16	86000000	88000000	0.232804	0.282557	0.142115	0.885465	0	0.545983	1	0.253841	0.433932	0.219779	0.379254	0.557974	0.737134	0.769537	0.0438935	0	chr16	86000000	88000000	17	chr16	86000000	88000000	-1.54208	chr16	86000000	88000000	0	0.55	0	0.45	0	0	0
	chr16	88000000	90000000	0.139701	0	0.457634	0.938214	0.3415	0.508863	0.487241	0.116741	0.198035	0.149367	0.174167	0.340734	0.467838	1	0.0139271	0	chr16	88000000	90000000	45	chr16	88000000	90000000	-1.42392	chr16	88000000	90000000	0	0.65	0	0.35	0	0	0
	chr16	90000000	90354753	0.0207738	1	0.0302126	0.0193169	0.0876511	0.0711494	0.00286488	0	0.0555045	0.0175041	0.00813576	0.85114	0.0117761	0.0300935	0.0419513	0	chr16	90000000	90354753	9	chr16	90000000	90354753	-1.32436	chr16	90000000	90354753	0	0.177376	0	0	0	0	0
	chr17	0	2000000	0.18934	0.0649237	0.120511	0.961719	0.969386	0.521973	0.723392	0.0848952	0.0544075	0.203088	0.197023	0.0123491	0.620628	1	0	0	chr17	0	2000000	42	chr17	0	2000000	-1.68953	chr17	0	2000000	0	1	0	0	0	0	0
	chr17	2000000	4000000	0.274984	0.144961	0.0821156	0.933403	0.229981	0.229291	0.775208	0.190996	0.200327	0.26286	0.326678	0.417167	0.71178	1	0	0	chr17	2000000	4000000	42	chr17	2000000	4000000	-1.51294	chr17	2000000	4000000	0	0.65	0	0	0.35	0	0
	chr17	4000000	6000000	0.0281195	1	0.246398	0.0982761	0.337244	0.0276696	0.0518747	0	0.00148532	0.0570441	0.0204557	0.169258	0.0493704	0.110631	0.276256	0	chr17	4000000	6000000	51	chr17	4000000	6000000	-1.60373	chr17	4000000	6000000	0	0	0	0	1	0	0
	chr17	6000000	8000000	0.0511582	0.0108903	0.07796	1	0.189608	0.035263	0.473407	0.0112099	0	0.0455208	0.108001	0.0655634	0.426055	0.923893	0.00251328	0	chr17	6000000	8000000	91	chr17	6000000	8000000	-1.62098	chr17	6000000	8000000	0	0.75	0	0	0.25	0	0
	chr17	8000000	10000000	0.0564222	0	0.1115	1	0.198984	0.339831	0.562897	0.121841	0.171237	0.0629269	0.232954	0.248808	0.446131	0.85635	0.00478167	0	chr17	8000000	10000000	35	chr17	8000000	10000000	-1.48619	chr17	8000000	10000000	0	1	0	0	0	0	0
	chr17	10000000	12000000	0.212087	0	0.127744	0.765908	0	0.281405	0.610028	0.309882	0.156855	0.174862	0.621536	0.269597	0.810413	1	0	0	chr17	10000000	12000000	19	chr17	10000000	12000000	-0.566755	chr17	10000000	12000000	0	0.35	0	0	0	0.65	0
	chr17	12000000	14000000	0.221768	0	0.0933881	0.283971	0.920746	0.365629	0.205459	0.325748	0.361328	0.141014	0.26724	1	0.339336	0.57703	0.152046	0	chr17	12000000	14000000	9	chr17	12000000	14000000	-0.142847	chr17	12000000	14000000	0	0	0	0	0	1	0
	chr17	14000000	16000000	0.105392	1	0.575747	0.0395222	0.44738	0.0853183	0.0655354	0.081626	0.0808405	0.068158	0	0.248112	0.0392429	0.0331165	0.313883	0	chr17	14000000	16000000	21	chr17	14000000	16000000	-0.958889	chr17	14000000	16000000	0	0	0	0	0	1	0
	chr17	16000000	18000000	0.0444861	1	0.118683	0.197701	0.340121	0.0380667	0.17098	0.0135939	0	0.0884693	0.0550566	0.367512	0.131315	0.189189	0.352488	0	chr17	16000000	18000000	36	chr17	16000000	18000000	-1.52996	chr17	16000000	18000000	0	1	0	0	0	0	0
	chr17	18000000	20000000	0.0477589	0.748329	0.344827	0.418718	1	0.0555354	0.205813	0	0.0203911	0.0846376	0.0395779	0.229348	0.189968	0.376594	0.123866	0	chr17	18000000	20000000	43	chr17	18000000	20000000	-1.49848	chr17	18000000	20000000	0	1	0	0	0	0	0
	chr17	20000000	22000000	0.552179	0	0.0568751	0.637012	0.0956156	0.480201	0.456802	0.153139	0.104738	0.793496	0.833408	0.835984	0.680391	1	0.169902	0	chr17	20000000	22000000	16	chr17	20000000	22000000	-1.2466	chr17	20000000	22000000	0	1	0	0	0	0	0
	chr17	22000000	24000000	0.439181	0	0	0	0	0.0196094	0.00781483	0	0.0192915	1	0.547514	0.265142	0.221073	0.0194622	0.232434	0	chr17	22000000	24000000	1	chr17	22000000	24000000	0.104694	chr17	22000000	24000000	0.9	0.1	0	0	0	0	0
	chr17	24000000	26000000	0.495609	0.345403	0.0510524	0.355334	0.769076	0.255587	0.459827	0.116342	0	1	0.702272	0.740209	0.480477	0.208091	0.779275	0	chr17	24000000	26000000	5	chr17	24000000	26000000	-1.45954	chr17	24000000	26000000	0.9	0.1	0	0	0	0	0
	chr17	26000000	28000000	0.179409	0.385486	0.245924	1	0	0.183716	0.617918	0.133758	0.110625	0.174824	0.170367	0.136079	0.516134	0.93076	0.181879	0	chr17	26000000	28000000	61	chr17	26000000	28000000	-1.78783	chr17	26000000	28000000	0	1	0	0	0	0	0
	chr17	28000000	30000000	0.226767	0.612364	0.535143	1	0.254198	0.370731	0.819728	0.393838	0.33756	0.176044	0.296976	0	0.663939	0.975809	0.25568	0	chr17	28000000	30000000	30	chr17	28000000	30000000	-1.42367	chr17	28000000	30000000	0	1	0	0	0	0	0
	chr17	30000000	32000000	0.397486	0.504408	0.21542	0.772506	0	0.142371	0.668957	0.234324	0.140356	0.310395	0.3848	0.254636	0.655929	1	0.171712	0	chr17	30000000	32000000	18	chr17	30000000	32000000	-1.37654	chr17	30000000	32000000	0	0.9	0	0	0.1	0	0
	chr17	32000000	34000000	0.0232151	0.324463	0.0692338	0.254099	1	0.0517137	0.11872	0.00952156	0	0.00613034	0.0898546	0.295541	0.119367	0.205299	0.0450115	0	chr17	32000000	34000000	28	chr17	32000000	34000000	-1.28038	chr17	32000000	34000000	0	0	0	0	1	0	0
	chr17	34000000	36000000	0.138024	0.284145	0.156772	0.762168	0.21608	0.0534428	0.636488	0.0210553	0.0388999	0.0861824	0.10996	0	0.526637	1	0.0545863	0	chr17	34000000	36000000	40	chr17	34000000	36000000	-1.61989	chr17	34000000	36000000	0	0	0	0	1	0	0
	chr17	36000000	38000000	0.190078	0.522752	0.262567	1	0.147011	0.187204	0.652263	0.241077	0.22192	0.0777357	0.11559	0.226142	0.546638	0.985159	0	0	chr17	36000000	38000000	46	chr17	36000000	38000000	-1.75302	chr17	36000000	38000000	0	0	0	0	1	0	0
	chr17	38000000	40000000	0.303951	0.260483	0.579541	0.94144	0.508602	0.365819	1	0.724303	0.643647	0.219254	0.106901	0.269259	0.615916	0.707259	0	0	chr17	38000000	40000000	97	chr17	38000000	40000000	-1.42687	chr17	38000000	40000000	0	0.15	0	0.8	0.05	0	0
	chr17	40000000	42000000	0.04491	0	0.170615	1	0.799584	0.0844832	0.646703	0.0207765	0.0385237	0.050937	0.039264	0.266454	0.455926	0.693537	0.0212906	0	chr17	40000000	42000000	72	chr17	40000000	42000000	-1.81949	chr17	40000000	42000000	0	0.55	0	0.45	0	0	0
	chr17	42000000	44000000	0.0543392	0.0969316	0.191519	1	0.0751433	0.0482102	0.721659	0.132412	0.0686778	0	0.0262269	0.0186028	0.518465	0.959042	0.0256148	0	chr17	42000000	44000000	42	chr17	42000000	44000000	-1.77503	chr17	42000000	44000000	0	1	0	0	0	0	0
	chr17	44000000	46000000	0.446303	0.182547	0.265807	1	0.419708	0.667319	0.814878	0.3869	0.255169	0.447586	0.302002	0.0192095	0.723018	0.958902	0	0	chr17	44000000	46000000	20	chr17	44000000	46000000	-1.59122	chr17	44000000	46000000	0	0.45	0	0.55	0	0	0
	chr17	46000000	48000000	0.109739	0.863141	0.359998	1	0.160073	0.0594391	0.764437	0.19518	0.0256396	0.0680528	0.107395	0.123083	0.618521	0.995224	0	0	chr17	46000000	48000000	50	chr17	46000000	48000000	-1.81219	chr17	46000000	48000000	0	0.3	0	0.7	0	0	0
	chr17	48000000	50000000	0.206961	0.42284	0.443312	1	0	0.0161263	0.81545	0.14603	0.0687449	0.107169	0.193105	0.205679	0.610529	0.766852	0.0436555	0	chr17	48000000	50000000	37	chr17	48000000	50000000	-1.06071	chr17	48000000	50000000	0	1	0	0	0	0	0
	chr17	50000000	52000000	0.614839	0	0.325846	0.0737784	0.401964	0.443739	0.33966	0.561678	0.342772	0.269232	1	0.146789	0.797436	0.257594	0.0391697	0	chr17	50000000	52000000	3	chr17	50000000	52000000	1.0175	chr17	50000000	52000000	0	0.1	0	0	0	0.9	0
	chr17	52000000	54000000	0.20557	0.175992	0.16382	0.397163	0.138138	0.143908	0.295673	0.297189	0	0.0808319	0.554623	1	0.532355	0.708095	0.0126657	0	chr17	52000000	54000000	7	chr17	52000000	54000000	0.648011	chr17	52000000	54000000	0	0	0	0	0	1	0
	chr17	54000000	56000000	0.167698	0	0.202854	0.206586	1	0.586266	0.345947	0.234598	0.364206	0.181688	0.23379	0.028635	0.290429	0.252862	0.0180127	0	chr17	54000000	56000000	14	chr17	54000000	56000000	-0.808563	chr17	54000000	56000000	0	0	0	0	0	1	0
	chr17	56000000	58000000	0.164062	0.512418	1	0.585101	0.724163	0.286871	0.460802	0.373891	0.323606	0.0528749	0.0610298	0.086282	0.262126	0.334208	0	0	chr17	56000000	58000000	40	chr17	56000000	58000000	-1.40881	chr17	56000000	58000000	0	0.2	0	0	0	0.8	0
	chr17	58000000	60000000	0.598872	0.0176694	0.204884	0.709367	0.808774	0.40317	0.651086	0.783043	0.629212	0.583514	0.504057	0.0175654	0.643208	1	0	0	chr17	58000000	60000000	20	chr17	58000000	60000000	-0.627954	chr17	58000000	60000000	0	0.15	0	0	0	0.85	0
	chr17	60000000	62000000	0.475798	0.110848	0.176686	0.722405	0.195852	0.517199	0.655283	1	0.902974	0.392068	0.382678	0	0.541409	0.646673	0.1465	0	chr17	60000000	62000000	29	chr17	60000000	62000000	-1.06449	chr17	60000000	62000000	0	0.45	0	0	0	0.55	0
	chr17	62000000	64000000	0.417047	0.207545	0.309916	0.883846	0.274766	0.628319	1	0.25274	0.321983	0.281609	0.292825	0.104634	0.725341	0.627699	0	0	chr17	62000000	64000000	24	chr17	62000000	64000000	-1.05325	chr17	62000000	64000000	0	0.3	0	0	0.7	0	0
	chr17	64000000	66000000	0.381761	0	0.144798	0.534087	0.547392	1	0.749039	0.425045	0.536807	0.423094	0.457877	0.16723	0.589366	0.579984	0.0433497	0	chr17	64000000	66000000	14	chr17	64000000	66000000	-1.48275	chr17	64000000	66000000	0	0.9	0	0	0.1	0	0
	chr17	66000000	68000000	0.52707	0.304321	0.156454	0.640405	0.196984	0.721015	0.700622	1	0.896084	0.252703	0.524877	0.925223	0.657753	0.83816	0	0	chr17	66000000	68000000	18	chr17	66000000	68000000	0.250202	chr17	66000000	68000000	0	0.55	0	0	0	0.45	0
	chr17	68000000	70000000	0.693427	0.142981	0.460086	0.124841	0.383324	0.966768	0.435364	0.746051	0.670065	0.34653	0.527022	1	0.463813	0.226124	0	0	chr17	68000000	70000000	3	chr17	68000000	70000000	1.22897	chr17	68000000	70000000	0	0	0	0	0	1	0
	chr17	70000000	72000000	0.257974	0	0.167145	0.399507	0.96035	1	0.571573	0.498556	0.797676	0.273967	0.414405	0.337324	0.454347	0.285083	0.0139289	0	chr17	70000000	72000000	13	chr17	70000000	72000000	-1.34658	chr17	70000000	72000000	0	0.55	0	0	0	0.45	0
	chr17	72000000	74000000	0.0673611	0.361188	0.169411	1	0.189372	0.168497	0.710175	0.0847226	0.0395684	0.0517425	0.102152	0.121575	0.486218	0.846187	0	0	chr17	72000000	74000000	66	chr17	72000000	74000000	-1.68905	chr17	72000000	74000000	0	1	0	0	0	0	0
	chr17	74000000	76000000	0.146826	0.0256888	0.63535	0.939811	1	0.738369	0.996732	0.0984091	0.308489	0.321597	0.272393	0.213928	0.710106	0.787291	0	0	chr17	74000000	76000000	38	chr17	74000000	76000000	-1.79901	chr17	74000000	76000000	0	0.75	0	0.25	0	0	0
	chr17	76000000	78000000	0.128297	0.173854	0.309319	1	0.368709	0.21403	0.81615	0.165786	0.30705	0.0997387	0.150467	0	0.582523	0.786899	0.0420772	0	chr17	76000000	78000000	31	chr17	76000000	78000000	-1.70837	chr17	76000000	78000000	0	1	0	0	0	0	0
	chr17	78000000	80000000	0.159318	0.388569	0.225878	0.943891	0.526366	0.288445	0.668768	0.125247	0.117183	0.153472	0.1499	0.201556	0.539342	1	0	0	chr17	78000000	80000000	64	chr17	78000000	80000000	-1.52836	chr17	78000000	80000000	0	1	0	0	0	0	0
	chr17	80000000	81195210	0.103329	0.326731	0.413828	0.600767	0.394874	0.289179	0.47087	0	0.158432	0.178279	0.11405	0.220581	0.335272	0.550971	1	0	chr17	80000000	81195210	25	chr17	80000000	81195210	-1.28902	chr17	80000000	81195210	0	0.597605	0	0	0	0	0
	chr18	0	2000000	0.212784	0.290095	0.172005	0.0557975	0.61733	0.079162	0	0.0284973	0.146199	0.255134	0.178377	1	0.131245	0.188059	0.544113	0	chr18	0	2000000	12	chr18	0	2000000	0.0950671	chr18	0	2000000	0	1	0	0	0	0	0
	chr18	2000000	4000000	0.324858	0	0.845871	0.332262	1	0.837959	0.504143	0.952621	0.697277	0.185696	0.126552	0.272995	0.306105	0.123407	0.0308142	0	chr18	2000000	4000000	15	chr18	2000000	4000000	-0.711773	chr18	2000000	4000000	0	0.45	0	0	0.55	0	0
	chr18	4000000	6000000	0.201768	0.962333	0.282607	0.224021	0.131524	0.0211351	0.111368	0.0403945	0	0.0812466	0.471128	0.501083	0.347439	0.488349	1	0	chr18	4000000	6000000	12	chr18	4000000	6000000	-0.135709	chr18	4000000	6000000	0	0	0	0	1	0	0
	chr18	6000000	8000000	0.167432	0	0.142702	0.141048	0.222303	0.29529	0.264918	0.265768	0.22702	0.173241	0.317565	1	0.334233	0.266253	0.0361284	0	chr18	6000000	8000000	8	chr18	6000000	8000000	-0.522724	chr18	6000000	8000000	0	0.45	0	0	0.55	0	0
	chr18	8000000	10000000	0.449474	0	0.417427	0.359481	0.574961	0.627259	0.531615	0.580912	1	0.421798	0.456786	0.254557	0.4619	0.259063	0.170209	0	chr18	8000000	10000000	12	chr18	8000000	10000000	-1.33831	chr18	8000000	10000000	0	0.25	0	0.75	0	0	0
	chr18	10000000	12000000	0.260259	0.101034	0.141103	0.267819	0	0.344201	0.358052	0.423017	0.416967	0.291795	0.290419	1	0.323013	0.234871	0.0493622	0	chr18	10000000	12000000	7	chr18	10000000	12000000	-0.760163	chr18	10000000	12000000	0	0.55	0	0.45	0	0	0
	chr18	12000000	14000000	0.0503694	0.0520129	0.542263	0.194715	1	0.177606	0.095734	0	0.292083	0.105189	0.0740214	0.270808	0.12345	0.219902	0.125402	0	chr18	12000000	14000000	21	chr18	12000000	14000000	-1.3316	chr18	12000000	14000000	0	1	0	0	0	0	0
	chr18	14000000	16000000	0.759777	0.248817	0.0266984	0	0.277936	0.132188	0.0151803	0.218568	0.324707	1	0.544526	0.715265	0.220441	0.168613	0.37311	0	chr18	14000000	16000000	8	chr18	14000000	16000000	-0.0804761	chr18	14000000	16000000	0.3	0.7	0	0	0	0	0
	chr18	16000000	18000000	0	0	0	0	0	0	0	0	0	0	0	0	1	0	0	0	chr18	16000000	18000000	0	chr18	16000000	18000000	0	chr18	16000000	18000000	1	0	0	0	0	0	0
	chr18	18000000	20000000	0.226662	0.199379	0.183842	0.509628	0.211873	0.227708	0.448842	0	0.110545	0.285889	0.169184	1	0.465525	0.65697	0.284047	0	chr18	18000000	20000000	12	chr18	18000000	20000000	-1.09985	chr18	18000000	20000000	0.5	0.5	0	0	0	0	0
	chr18	20000000	22000000	0.119062	0.302384	0.0135651	0.549679	0.00249281	1	0.867061	0.622517	0.490858	0	0.139249	0.0766178	0.630908	0.529914	0.0853559	0	chr18	20000000	22000000	13	chr18	20000000	22000000	-1.59435	chr18	20000000	22000000	0	1	0	0	0	0	0
	chr18	22000000	24000000	0.281518	0.738851	1	0.283002	0.310567	0.0969597	0.251217	0.021884	0	0.111811	0.291091	0.391546	0.373246	0.548966	0.924822	0	chr18	22000000	24000000	7	chr18	22000000	24000000	-0.85458	chr18	22000000	24000000	0	1	0	0	0	0	0
	chr18	24000000	26000000	0.257264	0.507531	0.1434	0.539262	0.000450053	0.287482	1	0.432669	0.106678	0.17589	0.659876	0.749821	0.998468	0.764995	0	0	chr18	24000000	26000000	6	chr18	24000000	26000000	-0.483736	chr18	24000000	26000000	0	0.5	0.5	0	0	0	0
	chr18	26000000	28000000	0.126051	1	0.136657	0	0.245927	0.130502	0.157034	0.1651	0.059423	0.082373	0.223004	0.313591	0.21864	0.0698619	0.186139	0	chr18	26000000	28000000	1	chr18	26000000	28000000	1.18695	chr18	26000000	28000000	0	0	1	0	0	0	0
	chr18	28000000	30000000	0.246515	0.147641	0	0.532146	0.0555371	0.0721135	0.565503	0.251287	0.223448	0.125532	0.3167	1	0.625741	0.852381	0.0542947	0	chr18	28000000	30000000	16	chr18	28000000	30000000	0.0204837	chr18	28000000	30000000	0	0	1	0	0	0	0
	chr18	30000000	32000000	0.235319	0.450381	0.322848	0.161575	0.157124	0.122045	0.234603	0.30945	0	0.0338082	0.525781	0.415218	0.702081	1	0.153558	0	chr18	30000000	32000000	6	chr18	30000000	32000000	1.17169	chr18	30000000	32000000	0	0	1	0	0	0	0
	chr18	32000000	34000000	0.100372	0.419538	0.276944	0.190761	0.177167	0.0570126	0.134868	0.0013403	0	0.147667	0.202577	0.258053	0.158143	0.218187	1	0	chr18	32000000	34000000	17	chr18	32000000	34000000	-1.12114	chr18	32000000	34000000	0	0.65	0.35	0	0	0	0
	chr18	34000000	36000000	0.274796	0.22728	0.335047	0.497961	0	0.506062	0.635035	0.145964	0.115468	0.287879	0.739043	0.365234	0.847312	1	0.325635	0	chr18	34000000	36000000	5	chr18	34000000	36000000	-0.394892	chr18	34000000	36000000	0	1	0	0	0	0	0
	chr18	36000000	38000000	0.263738	1	0.548008	0	0.27909	0.0848182	0.00108234	0.0788911	0.158203	0.0870099	0.203464	0.306	0.190506	0.139735	0.814746	0	chr18	36000000	38000000	3	chr18	36000000	38000000	0.6768	chr18	36000000	38000000	0	0.6	0	0	0	0.4	0
	chr18	38000000	40000000	0.204323	1	0.442742	0.0696803	0.00362335	0.136309	0.125349	0.172992	0.0741667	0.0317125	0.104094	0.142385	0.14459	0.10612	0	0	chr18	38000000	40000000	3	chr18	38000000	40000000	1.24074	chr18	38000000	40000000	0	0	0	0	0	1	0
	chr18	40000000	42000000	0.384182	0	0	0.090864	0	0.437105	0.46262	0.60608	0.281017	0.239277	1	0	0.993645	0.510342	0	0	chr18	40000000	42000000	3	chr18	40000000	42000000	0.966207	chr18	40000000	42000000	0	0	0	0	0	1	0
	chr18	42000000	44000000	0.245414	0.118196	0.183688	0.460863	1	0.383788	0.683982	0.499485	0.417257	0.174357	0.17245	0	0.531236	0.52775	0	0	chr18	42000000	44000000	11	chr18	42000000	44000000	-0.152723	chr18	42000000	44000000	0	0.25	0	0	0	0.75	0
	chr18	44000000	46000000	0.395765	0.0302369	0	0.560879	0.359258	0.25957	0.437834	0.1887	0.177174	0.488623	0.630331	0.34926	0.662447	1	0.0375765	0	chr18	44000000	46000000	13	chr18	44000000	46000000	-1.4707	chr18	44000000	46000000	0	1	0	0	0	0	0
	chr18	46000000	48000000	0.0304676	0	0.124947	0.837188	0.211556	0.270511	0.826999	0.030209	0.228146	0.135431	0.305176	0.1806	0.780613	1	0.355865	0	chr18	46000000	48000000	21	chr18	46000000	48000000	-1.43268	chr18	46000000	48000000	0	1	0	0	0	0	0
	chr18	48000000	50000000	0.255974	0.528555	0.444098	0.491279	0	0.118108	0.351356	0.147423	0.0957456	0.0999626	0.284221	1	0.435318	0.611333	0.10666	0	chr18	48000000	50000000	8	chr18	48000000	50000000	-0.125545	chr18	48000000	50000000	0	0.1	0	0	0	0.9	0
	chr18	50000000	52000000	0.629133	0.535589	0.251086	0.942116	0	0.74642	0.870523	0.856278	0.346139	0.773266	0.830867	0	1	0.914416	0.251934	0	chr18	50000000	52000000	6	chr18	50000000	52000000	1.30373	chr18	50000000	52000000	0	0	0	0	0	1	0
	chr18	52000000	54000000	0.194719	0.265729	0.444594	0.337648	0.196336	0.116872	0.507267	0.338463	0.135624	0	0.196027	1	0.511346	0.527295	0.0633808	0	chr18	52000000	54000000	6	chr18	52000000	54000000	0.0804899	chr18	52000000	54000000	0	0.1	0	0	0	0.9	0
	chr18	54000000	56000000	0.203014	0.165609	0.407496	0.693314	0.879746	0.687105	1	0.375143	0.487256	0.112551	0.267496	0.593328	0.785915	0.791865	0	0	chr18	54000000	56000000	11	chr18	54000000	56000000	-0.729547	chr18	54000000	56000000	0	1	0	0	0	0	0
	chr18	56000000	58000000	0.294625	0.0875716	0	0.617615	0.349492	0.730454	1	0.836866	0.839328	0.182849	0.258698	0.142749	0.753539	0.804381	0.174254	0	chr18	56000000	58000000	14	chr18	56000000	58000000	-0.827391	chr18	56000000	58000000	0	0.1	0	0	0.9	0	0
	chr18	58000000	60000000	0.1726	0	0	0.39451	0.370957	0.313886	0.379988	0.302071	0.280373	0.107092	0.323309	0.0867541	0.542796	1	0	0	chr18	58000000	60000000	7	chr18	58000000	60000000	1.07478	chr18	58000000	60000000	0	0.5	0	0	0.5	0	0
	chr18	60000000	62000000	0.0636107	1	0.182169	0.765439	0.458584	0.273695	0.774381	0.29849	0.157545	0	0.210875	0.772689	0.61912	0.683634	0.207605	0	chr18	60000000	62000000	20	chr18	60000000	62000000	-0.554533	chr18	60000000	62000000	0	0.8	0.2	0	0	0	0
	chr18	62000000	64000000	0.607062	0	0.365518	0.0971367	0	0.104293	0.320358	0.86326	0.455706	0.146236	0.662473	0	1	0.580816	0	0	chr18	62000000	64000000	2	chr18	62000000	64000000	1.56369	chr18	62000000	64000000	0	0	1	0	0	0	0
	chr18	64000000	66000000	0.647197	0.0677227	0.180835	0.360396	0.0555366	0.299337	0.81198	0.587178	0.286956	0.0239114	0.582009	0.615193	1	0.810547	0	0	chr18	64000000	66000000	4	chr18	64000000	66000000	1.45569	chr18	64000000	66000000	0	0	1	0	0	0	0
	chr18	66000000	68000000	0.344334	0.0251604	0.158658	0.81606	0.155362	0.221341	0.692386	0.44751	0.165371	0.218126	0.643779	0.226157	0.808722	1	0	0	chr18	66000000	68000000	6	chr18	66000000	68000000	1.39288	chr18	66000000	68000000	0	0.6	0.4	0	0	0	0
	chr18	68000000	70000000	0.321005	0.326059	0.192705	0.0836739	0	1	0.300776	0.491224	0.608315	0.182353	0.27441	0.227726	0.291594	0.149571	0	0	chr18	68000000	70000000	1	chr18	68000000	70000000	1.47823	chr18	68000000	70000000	0	0.35	0	0.65	0	0	0
	chr18	70000000	72000000	0.319601	0.272149	0.113901	0.443271	0	0.250838	0.412162	0.300141	0.239077	0.141136	0.282127	0.301921	0.565714	1	0.107479	0	chr18	70000000	72000000	8	chr18	70000000	72000000	1.17693	chr18	70000000	72000000	0	0	0	1	0	0	0
	chr18	72000000	74000000	0.113111	0.877535	0.0990049	0.762925	0.0629034	0.17042	0.648978	0.105891	0.0676731	0	0.389875	0.392	0.710244	1	0.0909426	0	chr18	72000000	74000000	10	chr18	72000000	74000000	0.384534	chr18	72000000	74000000	0	0.45	0	0.55	0	0	0
	chr18	74000000	76000000	0.247107	0.39898	0.394419	0.902516	0.0834302	0.594252	0.939295	0.339448	0.353509	0.172824	0.433791	0	0.802239	1	0.10749	0	chr18	74000000	76000000	7	chr18	74000000	76000000	-0.494603	chr18	74000000	76000000	0	1	0	0	0	0	0
	chr18	76000000	78000000	0.508287	0.256647	0.411655	0.720961	0	0.277007	0.411771	0.136362	0.106058	0.536893	0.731808	0.340436	0.651215	1	0.170841	0	chr18	76000000	78000000	13	chr18	76000000	78000000	-0.929479	chr18	76000000	78000000	0	1	0	0	0	0	0
	chr18	78000000	78077248	0.0100559	0	0	0.00766452	0	1	0.00568591	0.018	0	0.00439024	0.00997637	0	0.0783059	0.120771	0	0	chr18	78000000	78077248	1	chr18	78000000	78077248	-1.84517	chr18	78000000	78077248	0	0.038624	0	0	0	0	0
	chr19	0	2000000	0.0708769	0.12791	0.0786412	0.978458	0.196695	0.0802498	0.471709	0	0.0219518	0.052461	0.0877072	0.161256	0.40232	1	0.254283	0	chr19	0	2000000	78	chr19	0	2000000	-1.36443	chr19	0	2000000	0	1	0	0	0	0	0
	chr19	2000000	4000000	0.082653	0.371341	0.577825	1	0.504113	0.132753	0.592895	0	0.00886531	0.192168	0.074801	0.0645623	0.430484	0.855546	0.157336	0	chr19	2000000	4000000	63	chr19	2000000	4000000	-1.48806	chr19	2000000	4000000	0	1	0	0	0	0	0
	chr19	4000000	6000000	0.0702848	0.0818619	0.189216	1	0.0873529	0	0.571385	0.0972608	0.00605497	0.0337347	0.128564	0.0358021	0.506297	0.98308	0.0304558	0	chr19	4000000	6000000	57	chr19	4000000	6000000	-1.57438	chr19	4000000	6000000	0	1	0	0	0	0	0
	chr19	6000000	8000000	0.0462849	0.345565	0.101032	0.226815	0.154389	0.0740089	0.0997925	0.0173523	0	0.0516393	0.044807	1	0.109542	0.250941	0.115168	0	chr19	6000000	8000000	62	chr19	6000000	8000000	-1.29375	chr19	6000000	8000000	0	0.45	0	0.55	0	0	0
	chr19	8000000	10000000	0.136211	1	0.536447	0.0705547	0.738591	0.0349466	0.0239172	0	0.0593728	0.206382	0.114174	0.49314	0.0536101	0.0875676	0.893158	0	chr19	8000000	10000000	49	chr19	8000000	10000000	-1.35984	chr19	8000000	10000000	0	0	0	1	0	0	0
	chr19	10000000	12000000	0.148942	0.614971	0.713729	0.832596	0.614685	0.108902	0.384058	0.0142597	0	0.305921	0.132042	0.263401	0.378051	1	0.789086	0	chr19	10000000	12000000	77	chr19	10000000	12000000	-1.64562	chr19	10000000	12000000	0	0	0	1	0	0	0
	chr19	12000000	14000000	0.218081	0.526803	0.734127	0.215702	0.593058	0.0145065	0.083178	0	0.0451712	0.394937	0.153153	0.380071	0.105515	0.223133	1	0	chr19	12000000	14000000	61	chr19	12000000	14000000	-1.49921	chr19	12000000	14000000	0	0.05	0	0.95	0	0	0
	chr19	14000000	16000000	0.0822172	0.326322	0.24276	0.876645	0.104737	0.0665642	0.518576	0.118092	0.0830231	0.112086	0.142815	0.00872162	0.467961	1	0	0	chr19	14000000	16000000	59	chr19	14000000	16000000	-1.34062	chr19	14000000	16000000	0	0	0	1	0	0	0
	chr19	16000000	18000000	0.0760813	0.137236	0.409195	1	0.26323	0.0213724	0.615439	0	0.047287	0.0788936	0.145936	0.258676	0.507635	0.913544	0.120806	0	chr19	16000000	18000000	55	chr19	16000000	18000000	-1.53403	chr19	16000000	18000000	0	0.85	0	0.15	0	0	0
	chr19	18000000	20000000	0.0711277	0.335161	0.245579	0.186795	0.153401	0.0134139	0.0956135	0	0.0195795	0.128234	0.0400386	0.179686	0.0891557	0.204378	1	0	chr19	18000000	20000000	66	chr19	18000000	20000000	-1.6587	chr19	18000000	20000000	0	1	0	0	0	0	0
	chr19	20000000	22000000	0.22255	0.501452	0.293668	0.0292741	1	0.0276743	0	0.0209258	0.0388344	0.264628	0.142728	0.194362	0.0511915	0.0538006	0.530365	0	chr19	20000000	22000000	21	chr19	20000000	22000000	-1.31551	chr19	20000000	22000000	0	0	0	0	0	0	1
	chr19	22000000	24000000	0.201694	0.855056	0.243838	0.029393	0.506879	0.063497	0	0.00884585	0.0398303	0.257376	0.158521	0.339228	0.0575549	0.0405815	1	0	chr19	22000000	24000000	16	chr19	22000000	24000000	-0.840537	chr19	22000000	24000000	0	0	0	0	0	0	1
	chr19	24000000	26000000	0.619497	0.73818	0.393462	0.024745	0.0326994	0.0891573	0	0.0390038	0.107619	1	0.490837	0.0449536	0.118206	0.0190176	0.483167	0	chr19	24000000	26000000	4	chr19	24000000	26000000	-0.763967	chr19	24000000	26000000	0.8	0	0	0	0	0	0.2
	chr19	26000000	28000000	0.422399	0.0247427	0.0085043	0	0	0.0165127	9.45e-05	0.00442139	0.195268	1	0.312306	0.0699594	0.0683533	0	0.103662	0	chr19	26000000	28000000	0	chr19	26000000	28000000	0.176055	chr19	26000000	28000000	1	0	0	0	0	0	0
	chr19	28000000	30000000	0.236032	0.0901728	0.315811	0	1	0.0763889	0.00318183	0.239998	0.202175	0.344197	0.539062	0.500009	0.170948	0.00605509	0.360545	0	chr19	28000000	30000000	5	chr19	28000000	30000000	-1.06626	chr19	28000000	30000000	0.3	0	0	0	0	0	0.7
	chr19	30000000	32000000	0.473799	0.0296957	0.295534	0.695323	0.902478	0.971159	0.480517	0.484077	0.281669	0.436014	0.531457	0.233046	0.659076	1	0	0	chr19	30000000	32000000	10	chr19	30000000	32000000	-1.3179	chr19	30000000	32000000	0	0	0	0	0	0	1
	chr19	32000000	34000000	0.0152187	0.136656	0.279452	0.265972	1	0	0.115458	0.0277432	0.0178501	0.0316246	0.156521	0.549857	0.168401	0.356321	0.0189089	0	chr19	32000000	34000000	21	chr19	32000000	34000000	-1.18741	chr19	32000000	34000000	0	0.8	0	0	0	0	0.2
	chr19	34000000	36000000	0.0860043	0.479011	0.377553	0.155072	0.282198	0.0389624	0.0519239	0	0.0516133	0.147278	0.132476	0.546283	0.09588	0.187582	1	0	chr19	34000000	36000000	41	chr19	34000000	36000000	-1.48869	chr19	34000000	36000000	0	0.75	0	0.25	0	0	0
	chr19	36000000	38000000	0.108351	0.488515	0.255396	0.0391119	0.365163	0.0152906	0	0.00278296	0.0157213	0.218884	0.081806	0.62763	0.0241279	0.046722	1	0	chr19	36000000	38000000	70	chr19	36000000	38000000	-1.22399	chr19	36000000	38000000	0	0	0	1	0	0	0
	chr19	38000000	40000000	0.226348	0.563609	0.549784	0.42784	0.679906	0.255643	0.241855	0	0.128453	0.400022	0.202248	0.680637	0.213621	0.311493	1	0	chr19	38000000	40000000	62	chr19	38000000	40000000	-1.60388	chr19	38000000	40000000	0	0.2	0	0.8	0	0	0
	chr19	40000000	42000000	0.0939826	0.377283	0.338735	0.601232	0.444609	0.128783	0.324548	0	0.095847	0.231294	0.175495	0.766934	0.259507	0.54949	1	0	chr19	40000000	42000000	62	chr19	40000000	42000000	-1.52929	chr19	40000000	42000000	0	0	0	1	0	0	0
	chr19	42000000	44000000	0.57955	0	0.50538	0.824514	0.384218	0.923994	0.793556	1	0.957473	0.434935	0.440544	0.186219	0.692851	0.896604	0.0249829	0	chr19	42000000	44000000	52	chr19	42000000	44000000	-1.37723	chr19	42000000	44000000	0	0.3	0	0.7	0	0	0
	chr19	44000000	46000000	0.10301	1	0.362195	0.0854356	0.224659	0.0245459	0.045036	0	0.0236191	0.155101	0.0614396	0.307275	0.0457887	0.0718113	0.758234	0	chr19	44000000	46000000	73	chr19	44000000	46000000	-1.44026	chr19	44000000	46000000	0	0.6	0	0.4	0	0	0
	chr19	46000000	48000000	0.0151868	0.276962	0.456917	0.971086	0.982497	0.250072	0.709775	0.134341	0.253768	0	0.0429855	0.120851	0.524659	1	0.097941	0	chr19	46000000	48000000	70	chr19	46000000	48000000	-1.7136	chr19	46000000	48000000	0	0	0	1	0	0	0
	chr19	48000000	50000000	0.119061	0.407628	0.365947	0.94936	0.265978	0.0401108	0.558733	0.126294	0.0385773	0.0266807	0.0715885	0.123375	0.454189	1	0	0	chr19	48000000	50000000	96	chr19	48000000	50000000	-1.68859	chr19	48000000	50000000	0	1	0	0	0	0	0
	chr19	50000000	52000000	0.0416532	0.336734	0.088047	0.399637	1	0.0530823	0.171907	0.00721625	0	0.0228192	0.0522346	0.249217	0.167599	0.396595	0.0539345	0	chr19	50000000	52000000	98	chr19	50000000	52000000	-1.43825	chr19	50000000	52000000	0	0.7	0	0.3	0	0	0
	chr19	52000000	54000000	0.165479	0.494501	0.495338	0.0300303	0.233748	0.025322	0	0.00369057	0.0499408	0.276436	0.104844	0.262023	0.0284532	0.0330826	1	0	chr19	52000000	54000000	64	chr19	52000000	54000000	-1.23757	chr19	52000000	54000000	0	0.2	0	0.8	0	0	0
	chr19	54000000	56000000	0.116719	0.783753	0.822243	0.841508	0.281492	0.0266451	0.309455	0	0.1893	0.0584469	0.054232	0.585748	0.317006	1	0.537765	0	chr19	54000000	56000000	128	chr19	54000000	56000000	-1.56388	chr19	54000000	56000000	0	1	0	0	0	0	0
	chr19	56000000	58000000	0.139081	1	0.528072	0.0721837	0.332447	0.00845513	0.00837548	0	0.0215789	0.170293	0.0970108	0.501719	0.0387363	0.0606442	0.73574	0	chr19	56000000	58000000	59	chr19	56000000	58000000	-1.03837	chr19	56000000	58000000	0	0.15	0	0.85	0	0	0
	chr19	58000000	59128983	0.0861897	0.337259	0.258755	0.0329508	0.599373	0.0062441	0.00265741	0	0.0250135	0.147521	0.0422325	0.195871	0.0157439	0.0353229	1	0	chr19	58000000	59128983	54	chr19	58000000	59128983	-1.43822	chr19	58000000	59128983	0	0	0	0.564492	0	0	0
	chr20	0	2000000	0	0.57541	0.958014	0.602692	0.444571	1	0.359403	0.240196	0.549335	0.0298174	0.128894	0.943999	0.339481	0.653954	0.280193	0	chr20	0	2000000	38	chr20	0	2000000	-1.48029	chr20	0	2000000	0	1	0	0	0	0	0
	chr20	2000000	4000000	0.123346	0.127938	0.221461	0.920824	0.315413	0.275068	0.472356	0.0581232	0.248691	0.111771	0.31048	0.0784556	0.498468	1	0	0	chr20	2000000	4000000	46	chr20	2000000	4000000	-1.44017	chr20	2000000	4000000	0	1	0	0	0	0	0
	chr20	4000000	6000000	0.416728	1	0.688969	0.490731	0.292697	0.77771	0.944698	0.886088	0.547301	0.0570902	0.230534	0.363767	0.578901	0.507973	0	0	chr20	4000000	6000000	22	chr20	4000000	6000000	-1.06423	chr20	4000000	6000000	0	0.55	0	0	0	0.45	0
	chr20	6000000	8000000	0.60899	0	0.346559	0.284849	0.533821	0.585203	0.420515	0.348072	0.388143	0.326709	0.539873	1	0.551673	0.514564	0.207426	0	chr20	6000000	8000000	6	chr20	6000000	8000000	1.13317	chr20	6000000	8000000	0	0	0	0	0	1	0
	chr20	8000000	10000000	0.257914	0.390981	0.344777	0.0603184	0.415799	0.966571	0.306317	0.604166	0.442311	0.152175	0.275143	1	0.275518	0.0984494	0	0	chr20	8000000	10000000	5	chr20	8000000	10000000	0.704327	chr20	8000000	10000000	0	0.4	0	0	0	0.6	0
	chr20	10000000	12000000	0.558155	0.157711	0.102735	0.337094	0.188304	0.625912	0.759016	1	0.663311	0.338891	0.337711	0.112369	0.552553	0.365714	0	0	chr20	10000000	12000000	8	chr20	10000000	12000000	0.364416	chr20	10000000	12000000	0	1	0	0	0	0	0
	chr20	12000000	14000000	0.631164	0.911142	0.144492	0.24868	0	0.570184	0.387843	0.397495	0.538763	0.650554	0.698927	1	0.538371	0.450538	0.460901	0	chr20	12000000	14000000	8	chr20	12000000	14000000	0.42554	chr20	12000000	14000000	0	0.05	0	0	0	0.95	0
	chr20	14000000	16000000	0.320967	0.0677582	0.217302	0.0526018	1	0.429432	0.271229	0.691601	0.505593	0.232496	0.317215	0.23684	0.367875	0.123506	0	0	chr20	14000000	16000000	3	chr20	14000000	16000000	0.795786	chr20	14000000	16000000	0	0	0	0	0	1	0
	chr20	16000000	18000000	0.0349749	0	0.549085	0.193776	0.905191	0.0985442	0.156766	0.136081	0.0683187	0.0181251	0.0609358	0.17332	0.108592	0.0747815	1	0	chr20	16000000	18000000	12	chr20	16000000	18000000	-0.104225	chr20	16000000	18000000	0	0.05	0	0	0	0.95	0
	chr20	18000000	20000000	0.0286323	0.552021	0.469257	0.229759	1	0.160426	0.143786	0.169297	0.235715	0	0.116333	0.377748	0.136855	0.187608	0.544268	0	chr20	18000000	20000000	20	chr20	18000000	20000000	-0.718285	chr20	18000000	20000000	0	1	0	0	0	0	0
	chr20	20000000	22000000	0.562379	0.20343	0.147001	0.68169	0	0.677503	0.583932	0.535478	0.304324	0.427214	0.79988	0.462778	0.862694	1	0.245873	0	chr20	20000000	22000000	10	chr20	20000000	22000000	-0.901439	chr20	20000000	22000000	0	0.65	0	0.35	0	0	0
	chr20	22000000	24000000	0.492638	0.412424	0.0456766	0.686864	0	0.408675	0.839451	1	0.690248	0.283563	0.691581	0.811054	0.756545	0.624727	0.326075	0	chr20	22000000	24000000	23	chr20	22000000	24000000	-0.650331	chr20	22000000	24000000	0	0.85	0	0.15	0	0	0
	chr20	24000000	26000000	0.0243746	0.128783	0.0760305	0.0853637	0.165194	0.159372	0.0510488	0	0.0311458	0.0759093	0.116509	1	0.081509	0.0960281	0.141895	0	chr20	24000000	26000000	16	chr20	24000000	26000000	-0.910437	chr20	24000000	26000000	0.2	0.8	0	0	0	0	0
	chr20	26000000	28000000	0.615668	0.190972	0.0216108	0.00535126	0	0.103285	0.0180792	0.0984215	0.167744	1	0.415855	0.225524	0.157421	0.0595388	0.279697	0	chr20	26000000	28000000	5	chr20	26000000	28000000	0.28266	chr20	26000000	28000000	1	0	0	0	0	0	0
	chr20	28000000	30000000	0.241351	0.308894	0.251852	0.00440491	0.219738	0.0592328	0	0.0267348	0.130734	0.430007	0.160251	0.74519	0.0453112	0.0129242	1	0	chr20	28000000	30000000	7	chr20	28000000	30000000	-0.124558	chr20	28000000	30000000	0.7	0.3	0	0	0	0	0
	chr20	30000000	32000000	0.143728	1	0.631515	0.898846	0.415823	0.198004	0.767889	0.276814	0.0438773	0.0114182	0.158375	0.0464818	0.544048	0.787118	0	0	chr20	30000000	32000000	46	chr20	30000000	32000000	-1.65228	chr20	30000000	32000000	0	1	0	0	0	0	0
	chr20	32000000	34000000	0.277379	0.45607	0.300619	1	0.304093	0.363333	0.815196	0.325561	0.142108	0.225832	0.274583	0.0163886	0.63263	0.857119	0	0	chr20	32000000	34000000	37	chr20	32000000	34000000	-1.58429	chr20	32000000	34000000	0	0.05	0	0.95	0	0	0
	chr20	34000000	36000000	0.110727	0.470817	0.347607	1	0.873046	0.133922	0.736943	0.236917	0.134577	0.0411539	0.0614568	0.342647	0.475698	0.714124	0	0	chr20	34000000	36000000	33	chr20	34000000	36000000	-1.67965	chr20	34000000	36000000	0	0.8	0	0.2	0	0	0
	chr20	36000000	38000000	0.429849	0.307373	0.337842	0.878044	0.210748	0.48488	0.780373	0.681602	0.285078	0.322171	0.589757	0.0789891	0.807521	1	0	0	chr20	36000000	38000000	29	chr20	36000000	38000000	-1.439	chr20	36000000	38000000	0	0.8	0	0	0	0.2	0
	chr20	38000000	40000000	0.493941	0.0218595	0.230793	0.54001	0.426907	0.916317	0.697406	1	0.982429	0.530735	0.865316	0.0921354	0.712028	0.527732	0	0	chr20	38000000	40000000	6	chr20	38000000	40000000	-0.468924	chr20	38000000	40000000	0	0	0	0	0	1	0
	chr20	40000000	42000000	0.35893	0.282655	0.0592157	0.233009	0	0.207777	0.205266	0.14427	0.18587	0.440044	1	0.925869	0.514074	0.43782	0.08895	0	chr20	40000000	42000000	2	chr20	40000000	42000000	-0.551463	chr20	40000000	42000000	0	0.15	0	0	0	0.85	0
	chr20	42000000	44000000	0.0778708	0.0877971	0.0440503	0.285426	0.0646143	0.277002	0.270797	0.138197	0.170299	0.0810126	0.122339	1	0.218219	0.255281	0	0	chr20	42000000	44000000	40	chr20	42000000	44000000	-1.47979	chr20	42000000	44000000	0	0.05	0	0.95	0	0	0
	chr20	44000000	46000000	0.02562	0.0591141	0.0929451	1	0.723225	0.600572	0.791912	0.143713	0.00452733	0	0.498748	0.595967	0.664858	0.87372	0.0372399	0	chr20	44000000	46000000	49	chr20	44000000	46000000	-1.70877	chr20	44000000	46000000	0	0	0	1	0	0	0
	chr20	46000000	48000000	0.0721412	0	0.370141	0.0726934	1	0.38448	0.199267	0.146824	0.237241	0.0363766	0.105535	0.410972	0.128934	0.00234692	0.677917	0	chr20	46000000	48000000	14	chr20	46000000	48000000	-1.65081	chr20	46000000	48000000	0	0.8	0	0.2	0	0	0
	chr20	48000000	50000000	0.192354	0.029201	0.218423	0.599414	0.298704	0.853269	1	0.537357	0.483944	0.140555	0.230697	0.0522875	0.59083	0.337524	0	0	chr20	48000000	50000000	22	chr20	48000000	50000000	-1.73268	chr20	48000000	50000000	0	0.9	0	0	0	0.1	0
	chr20	50000000	52000000	0.582779	0.342983	0.201077	0.444297	0.0328261	0.526323	1	0.565965	0.378425	0.410123	0.549021	0.120374	0.754633	0.4153	0	0	chr20	50000000	52000000	6	chr20	50000000	52000000	-0.364302	chr20	50000000	52000000	0	0	0	0	0	1	0
	chr20	52000000	54000000	0.36298	0.112531	0.319481	0.364704	0.292604	0.579954	0.696766	1	0.541741	0.161284	0.327518	0.547105	0.456238	0.0799994	0	0	chr20	52000000	54000000	8	chr20	52000000	54000000	-0.0333543	chr20	52000000	54000000	0	0	0	0	0	1	0
	chr20	54000000	56000000	0.515089	0.263842	0.253016	0.55483	0.954525	0.824025	0.825475	0.551385	0.738688	0.15137	1	0.874883	0.831542	0.515883	0	0	chr20	54000000	56000000	18	chr20	54000000	56000000	-0.586499	chr20	54000000	56000000	0	0.5	0	0	0	0.5	0
	chr20	56000000	58000000	0.272553	0.127341	0.331869	0.511513	0.0633809	1	0.435425	0.396191	0.689901	0.214607	0.373352	0.0572646	0.412931	0.449108	0	0	chr20	56000000	58000000	25	chr20	56000000	58000000	-1.62795	chr20	56000000	58000000	0	0.25	0	0	0.75	0	0
	chr20	58000000	60000000	0.416582	0.658622	0.240841	0.363291	0.039809	0.799917	0.402252	0.582824	0.737645	0.411367	1	0.442925	0.68845	0.57618	0	0	chr20	58000000	60000000	10	chr20	58000000	60000000	-0.933174	chr20	58000000	60000000	0	0.8	0	0	0.2	0	0
	chr20	60000000	62000000	0.144975	0.320856	0.334328	1	0.448671	0.648517	0.696424	0	0.0548113	0.198415	0.49629	0.172466	0.600739	0.976114	0.296756	0	chr20	60000000	62000000	49	chr20	60000000	62000000	-1.46297	chr20	60000000	62000000	0	1	0	0	0	0	0
	chr20	62000000	63025520	0.0520887	0.046754	0.0540121	0.204591	0.00321435	0.0238856	0.0967467	0	0.0540427	0.0952269	0.0831089	1	0.134371	0.278856	0.0438556	0	chr20	62000000	63025520	40	chr20	62000000	63025520	-1.35203	chr20	62000000	63025520	0	0.51276	0	0	0	0	0
	chr21	0	2000000	0	0	0	0	0	0	0	0	0	0	0	0	1	0	0	0	chr21	0	2000000	0	chr21	0	2000000	0	chr21	0	2000000	0	0	0	0	0	0	1
	chr21	2000000	4000000	0	0	0	0	0	0	0	0	0	0	0	0	1	0	0	0	chr21	2000000	4000000	0	chr21	2000000	4000000	0	chr21	2000000	4000000	0	0	0	0	0	0	0.4
	chr21	4000000	6000000	0	0	0	0	0	0	0	0	0	0	0	0	1	0	0	0	chr21	4000000	6000000	0	chr21	4000000	6000000	0	chr21	4000000	6000000	0	0	0	0	0	0	0
	chr21	6000000	8000000	0	0	0	0	0	0	0	0	0	0	0	0	1	0	0	0	chr21	6000000	8000000	0	chr21	6000000	8000000	0	chr21	6000000	8000000	0	0	0	0	0	0	0.6
	chr21	8000000	10000000	0.205442	0.19072	0.0910557	0.0010421	0.184687	0.0895664	0	0.0210458	0.0572108	0.343689	0.13617	1	0.036502	0.0157734	0.897285	0	chr21	8000000	10000000	3	chr21	8000000	10000000	-0.892248	chr21	8000000	10000000	0	0	0	0	0	0	1
	chr21	10000000	12000000	0.318546	0.300553	0.191866	0.00323688	0.351282	0.0644993	0	0.0112434	0.114595	0.689706	0.278126	0.388849	0.0616671	0.0180368	1	0	chr21	10000000	12000000	3	chr21	10000000	12000000	-0.610063	chr21	10000000	12000000	0.55	0	0	0	0	0	0.45
	chr21	12000000	14000000	0	0	0	0	0	0	0	0	0	0	0	0	1	0	0	0	chr21	12000000	14000000	0	chr21	12000000	14000000	0	chr21	12000000	14000000	1	0	0	0	0	0	0
	chr21	14000000	16000000	0.626375	0.165349	0.242775	0.189929	0.0445746	0.306985	0.126593	0.380397	0.301793	1	0.834232	0.480844	0.436646	0.450733	0	0	chr21	14000000	16000000	12	chr21	14000000	16000000	-0.533137	chr21	14000000	16000000	0.15	0.85	0	0	0	0	0
	chr21	16000000	18000000	0.617818	0.150847	1	0.389414	0.00304601	0.498451	0.583566	0.812888	0.601552	0.345855	0.397318	0.155396	0.490536	0.160017	0	0	chr21	16000000	18000000	7	chr21	16000000	18000000	-0.163118	chr21	16000000	18000000	0	0.2	0.8	0	0	0	0
	chr21	18000000	20000000	0.856586	0	0.179884	0.510137	1	0.564981	0.480083	0.961237	0.582782	0.467257	0.659994	0.282963	0.642084	0.635887	0.0949587	0	chr21	18000000	20000000	8	chr21	18000000	20000000	0.167474	chr21	18000000	20000000	0	0	1	0	0	0	0
	chr21	20000000	22000000	0.691294	0.664336	0.273742	0.224375	0	0.677885	0.323489	0.51732	0.555509	0.299652	1	0.0194505	0.919901	0.703138	0	0	chr21	20000000	22000000	0	chr21	20000000	22000000	0.794603	chr21	20000000	22000000	0	0	1	0	0	0	0
	chr21	22000000	24000000	0.485922	0.238646	0.882012	0.0155465	1	0.15282	0.241591	0.853716	0.151608	0	0.392574	0.0285173	0.775399	0.352945	0.134918	0	chr21	22000000	24000000	5	chr21	22000000	24000000	0.768872	chr21	22000000	24000000	0	0	1	0	0	0	0
	chr21	24000000	26000000	0.195236	0	0.423923	0.107432	0	0.22828	0.227897	0.0855962	0.0149281	0.137097	0.660535	0	1	0.411909	0	0	chr21	24000000	26000000	1	chr21	24000000	26000000	1.02902	chr21	24000000	26000000	0	1	0	0	0	0	0
	chr21	26000000	28000000	0.34137	0.209892	0.1366	0.511419	0.195307	0.359566	0.664389	0.504063	0.694603	0.233241	0.441354	1	0.621455	0.584339	0	0	chr21	26000000	28000000	11	chr21	26000000	28000000	0.125476	chr21	26000000	28000000	0	0.4	0	0	0	0.6	0
	chr21	28000000	30000000	0.501179	0	0.220718	0.11073	0.398725	0.314782	0.268545	0.623536	1	0.226188	0.33056	0.0406918	0.337404	0.157023	0.0339368	0	chr21	28000000	30000000	6	chr21	28000000	30000000	0.752031	chr21	28000000	30000000	0	0	0	0	0	1	0
	chr21	30000000	32000000	0.583376	0.29849	1	0.676499	0.495178	0.617911	0.748385	0.956099	0.945527	0.322246	0.309421	0.369073	0.563866	0.626008	0	0	chr21	30000000	32000000	39	chr21	30000000	32000000	0.815207	chr21	30000000	32000000	0	0.25	0	0	0	0.75	0
	chr21	32000000	34000000	0.422556	0.512774	0.455062	0.852379	0	0.583153	0.826776	0.549318	0.47102	0.298108	0.585165	0.0538236	0.815841	1	0.133783	0	chr21	32000000	34000000	21	chr21	32000000	34000000	-0.899553	chr21	32000000	34000000	0	1	0	0	0	0	0
	chr21	34000000	36000000	0.646161	0	0.704172	1	0.483909	0.655909	0.815045	0.884291	0.673471	0.336555	0.469364	0.423308	0.734231	0.876542	0.193622	0	chr21	34000000	36000000	29	chr21	34000000	36000000	-1.56542	chr21	34000000	36000000	0	0.9	0	0	0.1	0	0
	chr21	36000000	38000000	0.319811	0.527586	1	0.2859	0.247918	0.475128	0.473286	0.644059	0.675522	0.201029	0.163949	0	0.330393	0.169941	0.637521	0	chr21	36000000	38000000	16	chr21	36000000	38000000	-0.932705	chr21	36000000	38000000	0	0.1	0	0	0.9	0	0
	chr21	38000000	40000000	0.374676	0.36451	0.300145	0.585551	0.520982	1	0.760455	0.331906	0.781255	0.381931	0.461759	0.429279	0.614056	0.437802	0	0	chr21	38000000	40000000	14	chr21	38000000	40000000	-1.24507	chr21	38000000	40000000	0	0.85	0	0	0.15	0	0
	chr21	40000000	42000000	0.52362	0.124026	0.111851	0.969985	0.106545	1	0.961311	0.681803	0.580098	0.340732	0.825466	0.0667383	0.916268	0.896039	0	0	chr21	40000000	42000000	19	chr21	40000000	42000000	-0.939966	chr21	40000000	42000000	0	0	0	0	1	0	0
	chr21	42000000	44000000	0.307386	0	0.273833	0.764046	0.0675889	1	0.912587	0.433628	0.333017	0.250943	0.538605	0.0518653	0.784228	0.63527	0	0	chr21	42000000	44000000	27	chr21	42000000	44000000	-1.18914	chr21	42000000	44000000	0	0.7	0	0	0.3	0	0
	chr21	44000000	46000000	0.138123	0	0.122773	0.51293	0.530292	0.39984	0.469105	0.278504	0.112746	0.0916493	0.250598	1	0.408504	0.543785	0.0859058	0	chr21	44000000	46000000	36	chr21	44000000	46000000	-1.57976	chr21	44000000	46000000	0	1	0	0	0	0	0
	chr21	46000000	48000000	0.27211	0	0.0633612	0.865409	0.229101	0.563388	0.672728	0.165724	0.377693	0.445657	0.8285	0.34276	0.821145	1	0.124774	0	chr21	46000000	48000000	44	chr21	46000000	48000000	-1.33857	chr21	46000000	48000000	0	1	0	0	0	0	0
	chr21	48000000	48129895	0.1606	0.0108799	0.0155531	0.0363652	0.249617	1	0.019625	0.0200587	0.0628345	0.0552542	0.0875974	0.832056	0.0441827	0.0483271	0	0	chr21	48000000	48129895	2	chr21	48000000	48129895	-1.09833	chr21	48000000	48129895	0	0.0649475	0	0	0	0	0
	chr22	0	2000000	0	0	0	0	0	0	0	0	0	0	0	0	1	0	0	0	chr22	0	2000000	0	chr22	0	2000000	0	chr22	0	2000000	0	0	0	0	0	0	1
	chr22	2000000	4000000	0	0	0	0	0	0	0	0	0	0	0	0	1	0	0	0	chr22	2000000	4000000	0	chr22	2000000	4000000	0	chr22	2000000	4000000	0	0	0	0	0	0	0.9
	chr22	4000000	6000000	0	0	0	0	0	0	0	0	0	0	0	0	1	0	0	0	chr22	4000000	6000000	0	chr22	4000000	6000000	0	chr22	4000000	6000000	0	0	0	0	0	0	0
	chr22	6000000	8000000	0	0	0	0	0	0	0	0	0	0	0	0	1	0	0	0	chr22	6000000	8000000	0	chr22	6000000	8000000	0	chr22	6000000	8000000	0	0	0	0	0	0	0
	chr22	8000000	10000000	0	0	0	0	0	0	0	0	0	0	0	0	1	0	0	0	chr22	8000000	10000000	0	chr22	8000000	10000000	0	chr22	8000000	10000000	0	0	0	0	0	0	0.85
	chr22	10000000	12000000	0	0	0	0	0	0	0	0	0	0	0	0	1	0	0	0	chr22	10000000	12000000	0	chr22	10000000	12000000	0	chr22	10000000	12000000	0	0	0	0	0	0	1
	chr22	12000000	14000000	0	0	0	0	0	0	0	0	0	0	0	0	1	0	0	0	chr22	12000000	14000000	0	chr22	12000000	14000000	0	chr22	12000000	14000000	0.9	0	0	0	0	0	0.1
	chr22	14000000	16000000	0	0	0	0	0	0	0	0	0	0	0	0	1	0	0	0	chr22	14000000	16000000	0	chr22	14000000	16000000	0	chr22	14000000	16000000	1	0	0	0	0	0	0
	chr22	16000000	18000000	0.823363	0.359741	0.167179	0.145983	0.698445	0.0980899	0.0554294	0.202284	0.202096	1	0.811216	0.60878	0.409361	0.408964	0	0	chr22	16000000	18000000	16	chr22	16000000	18000000	-1.66333	chr22	16000000	18000000	0.95	0.05	0	0	0	0	0
	chr22	18000000	20000000	0.464562	0.33368	0.0253452	0.861628	0.102259	0.0898479	0.681903	0	0.0318173	0.969666	0.295536	0.361519	0.669463	1	0.312539	0	chr22	18000000	20000000	40	chr22	18000000	20000000	-1.59927	chr22	18000000	20000000	0	1	0	0	0	0	0
	chr22	20000000	22000000	0.311043	0.123355	0.0273305	0.626832	0.241738	0.0201879	0.388192	0.0181365	0	0.394188	0.142393	0.317782	0.491664	1	0.28552	0	chr22	20000000	22000000	47	chr22	20000000	22000000	-1.37667	chr22	20000000	22000000	0	1	0	0	0	0	0
	chr22	22000000	24000000	0.185216	0.527062	0.287613	0.705579	0.463278	0.23262	0.473091	0.0370401	0	0.297275	0.395494	1	0.584328	0.968986	0.318535	0	chr22	22000000	24000000	27	chr22	22000000	24000000	-1.41031	chr22	22000000	24000000	0	0.35	0	0.65	0	0	0
	chr22	24000000	26000000	0.18347	0	0.024389	0.946609	0.209385	0.235587	0.745233	0.218366	0.210929	0.173611	0.241665	0.106302	0.636506	1	0.0464432	0	chr22	24000000	26000000	44	chr22	24000000	26000000	-1.56465	chr22	24000000	26000000	0	0.95	0	0	0.05	0	0
	chr22	26000000	28000000	0.412535	0.0866605	0.528979	0.653413	0.238726	0.990167	1	0.682235	0.713956	0.175427	0.395963	0	0.792471	0.674622	0	0	chr22	26000000	28000000	12	chr22	26000000	28000000	-1.73341	chr22	26000000	28000000	0	0	0	0	1	0	0
	chr22	28000000	30000000	0.116646	0.996269	0.49965	0.795713	0.700356	0.172852	0.574418	0.0416657	0.013853	0	0.180574	1	0.463871	0.617743	0.164285	0	chr22	28000000	30000000	27	chr22	28000000	30000000	-1.71759	chr22	28000000	30000000	0	0.2	0	0	0.8	0	0
	chr22	30000000	32000000	0.0132125	0.658227	0.363543	0.581617	0.601395	0.0745187	0.491054	0.211838	0.0850322	0.0668964	0	0.357185	0.334711	0.549092	1	0	chr22	30000000	32000000	43	chr22	30000000	32000000	-1.60428	chr22	30000000	32000000	0	1	0	0	0	0	0
	chr22	32000000	34000000	0.261836	0.0539023	0.142076	0.917503	0	0.371562	1	0.551432	0.495645	0.171195	0.376475	0	0.791356	0.805968	0	0	chr22	32000000	34000000	21	chr22	32000000	34000000	-1.46003	chr22	32000000	34000000	0	0.1	0	0	0.9	0	0
	chr22	34000000	36000000	0.36962	0.260281	0.370712	0.986445	0.18198	0.677261	0.884925	0.44891	0.366993	0.204177	0.608177	0.7195	0.921973	1	0	0	chr22	34000000	36000000	9	chr22	34000000	36000000	-1.29675	chr22	34000000	36000000	0	0	0	0	1	0	0
	chr22	36000000	38000000	0.13105	0.138185	0.260246	0.813707	0.155427	0.306731	1	0.142612	0.454724	0.138427	0.170285	0.302423	0.692369	0.600223	0	0	chr22	36000000	38000000	33	chr22	36000000	38000000	-1.7506	chr22	36000000	38000000	0	0.2	0	0	0.8	0	0
	chr22	38000000	40000000	0.0196576	0.020962	0.169873	0.612024	1	0.0622724	0.401695	0.019643	0.0268635	0	0.0189967	0.116947	0.29435	0.545337	0.0856267	0	chr22	38000000	40000000	59	chr22	38000000	40000000	-1.74683	chr22	38000000	40000000	0	1	0	0	0	0	0
	chr22	40000000	42000000	0.070255	0.0521802	0.135787	1	0.0513616	0.182338	0.772034	0.146064	0.115629	0.0440931	0.118297	0	0.555443	0.801842	0.0437907	0	chr22	40000000	42000000	30	chr22	40000000	42000000	-1.73549	chr22	40000000	42000000	0	0.5	0	0	0.5	0	0
	chr22	42000000	44000000	0.0114702	0.259241	0.336796	0.417231	1	0.231969	0.309541	0.0170141	0.0121851	0	0.0328588	0.268456	0.229383	0.33839	0.0432992	0	chr22	42000000	44000000	44	chr22	42000000	44000000	-1.73695	chr22	42000000	44000000	0	0	0	0	1	0	0
	chr22	44000000	46000000	0.152591	1	0.457894	0.652354	0.100507	0.382522	0.62523	0.108653	0.131874	0.0881943	0.377009	0	0.638353	0.841904	0.309539	0	chr22	44000000	46000000	24	chr22	44000000	46000000	-1.71158	chr22	44000000	46000000	0	0.9	0	0	0.1	0	0
	chr22	46000000	48000000	0.289	0.0687831	0.298081	0.841167	0.210781	0.774114	1	0.379658	0.457886	0.335648	0.436536	0.237486	0.7789	0.767995	0	0	chr22	46000000	48000000	23	chr22	46000000	48000000	-1.3442	chr22	46000000	48000000	0	1	0	0	0	0	0
	chr22	48000000	50000000	0.647184	0.0873383	0.0297083	0.128062	0	0.666953	0.234026	0.339844	0.723801	0.556814	0.557645	1	0.455553	0.241658	0	0	chr22	48000000	50000000	6	chr22	48000000	50000000	-1.28414	chr22	48000000	50000000	0	0.5	0	0	0.5	0	0
	chr22	50000000	51304566	0.0717198	0.110657	0.112229	0.75706	0.329072	0.0555717	0.287505	0.0100486	0	0.0801192	0.175746	0.194478	0.402598	1	0.0524108	0	chr22	50000000	51304566	40	chr22	50000000	51304566	-1.25733	chr22	50000000	51304566	0	0.652283	0	0	0	0	0
	chrX	0	2000000	0.103918	0.145727	0.0574794	0.481205	0	0.0456009	0.219517	0.0322873	0.0289541	0.0618454	0.0956238	0	0.422041	1	0	0	chrX	0	2000000	0	chrX	0	2000000	-1.46451	chrX	0	2000000	0	1	0	0	0	0	0
	chrX	2000000	4000000	0.243608	0.185186	0.714792	0.571199	0.369914	0.553907	0.546167	0.245773	0.367093	0.0901197	0	0.889996	0.526394	1	0.373146	0	chrX	2000000	4000000	11	chrX	2000000	4000000	-1.12071	chrX	2000000	4000000	0	1	0	0	0	0	0
	chrX	4000000	6000000	0.55825	0.283659	0.125133	0.0421069	0	0.385901	0.282705	0.425822	0.485864	0.181015	0.280326	1	0.568451	0.23931	0.133584	0	chrX	4000000	6000000	1	chrX	4000000	6000000	0.17983	chrX	4000000	6000000	0	0.15	0	0	0.85	0	0
	chrX	6000000	8000000	0.0862462	1	0.347789	0.156274	0.20517	0	0.185887	0.08611	0.015535	0.037621	0.0997163	0.276058	0.206053	0.225342	0.0134358	0	chrX	6000000	8000000	8	chrX	6000000	8000000	-0.465837	chrX	6000000	8000000	0	1	0	0	0	0	0
	chrX	8000000	10000000	0.397724	0	0.0288784	0.7443	0	0.403686	1	0.489084	0.565781	0.394929	0.342481	0.219029	0.823093	0.766324	0.344153	0	chrX	8000000	10000000	11	chrX	8000000	10000000	-0.99172	chrX	8000000	10000000	0	0.75	0	0	0.25	0	0
	chrX	10000000	12000000	0.284632	0.12688	0.214472	0.736118	0	0.313828	1	0.468948	0.305508	0.230958	0.460587	0.652153	0.816138	0.666377	0.208259	0	chrX	10000000	12000000	7	chrX	10000000	12000000	0.154641	chrX	10000000	12000000	0	0	0	0	1	0	0
	chrX	12000000	14000000	0.404476	0.029598	0.177181	0.452022	0.0427125	0.529696	0.887796	1	0.669931	0.161382	0.224182	0	0.625857	0.39278	0.0168689	0	chrX	12000000	14000000	16	chrX	12000000	14000000	-0.224358	chrX	12000000	14000000	0	0	0	0	1	0	0
	chrX	14000000	16000000	0.311896	0	0.11004	0.994296	0.107959	0.176313	0.783683	0.498859	0.251853	0.142297	0.230839	0.360406	0.709983	1	0.0321631	0	chrX	14000000	16000000	18	chrX	14000000	16000000	0.330985	chrX	14000000	16000000	0	0	0	0	1	0	0
	chrX	16000000	18000000	0.378403	0.313937	0.102978	0.738957	0	0.482021	0.866322	0.489767	0.320722	0.13738	0.306288	0.685589	0.738365	1	0.0227643	0	chrX	16000000	18000000	12	chrX	16000000	18000000	-1.17405	chrX	16000000	18000000	0	0.45	0	0	0.55	0	0
	chrX	18000000	20000000	0.0364798	0.0262008	0.0372041	0.592746	0	0.0587581	0.485011	0.0291633	0.0707572	0.0369689	0.198972	0.479619	0.542004	1	0.0965349	0	chrX	18000000	20000000	12	chrX	18000000	20000000	-1.0789	chrX	18000000	20000000	0	0.65	0	0	0.35	0	0
	chrX	20000000	22000000	0.337479	0.113596	0.300445	0.972845	0.194109	0.473752	1	0.443748	0.386617	0.199143	0.343536	0	0.804908	0.821363	0.0524635	0	chrX	20000000	22000000	12	chrX	20000000	22000000	-0.0203346	chrX	20000000	22000000	0	0.05	0	0	0.95	0	0
	chrX	22000000	24000000	0.12789	0.543732	0.202563	0.554413	0.000758127	0.0771728	1	0.294868	0.0992505	0	0.141331	0.192943	0.640903	0.38388	0.0391754	0	chrX	22000000	24000000	12	chrX	22000000	24000000	-0.172975	chrX	22000000	24000000	0	1	0	0	0	0	0
	chrX	24000000	26000000	0.0833156	0	0.0782317	0.826212	0	0.101315	0.613463	0.0897462	0.0445337	0.0384777	0.171127	0	0.568336	1	0	0	chrX	24000000	26000000	11	chrX	24000000	26000000	-0.138071	chrX	24000000	26000000	0	0.45	0.55	0	0	0	0
	chrX	26000000	28000000	0.296417	1	0.0459331	0.0942716	0.351591	0.212218	0.319402	0.448268	0.247615	0.0560956	0.477788	0.231591	0.705964	0.312678	0	0	chrX	26000000	28000000	8	chrX	26000000	28000000	1.15526	chrX	26000000	28000000	0	0	1	0	0	0	0
	chrX	28000000	30000000	0.532277	0.130153	0.270496	0.0759893	0.293215	0.296074	0.416666	0.523827	0.142917	0.170655	0.423057	1	0.632672	0.281733	0	0	chrX	28000000	30000000	1	chrX	28000000	30000000	0.837141	chrX	28000000	30000000	0	0.35	0.65	0	0	0	0
	chrX	30000000	32000000	0.62609	0.232781	0.378464	0.728519	0	0.37829	0.901481	0.714171	0.1995	0.197833	0.51099	0	0.955577	1	0.0893528	0	chrX	30000000	32000000	10	chrX	30000000	32000000	0.70099	chrX	30000000	32000000	0	0.75	0.25	0	0	0	0
	chrX	32000000	34000000	0.352574	0	0	0.120241	0	0.0809089	0.310445	0.358116	0.0743384	0.0616294	0.388293	0.0141756	1	0.320913	0	0	chrX	32000000	34000000	1	chrX	32000000	34000000	1.08086	chrX	32000000	34000000	0	0	1	0	0	0	0
	chrX	34000000	36000000	0.373533	0	0	0.111352	0	0.212373	0.257741	0.333469	0.269325	0.153072	0.386713	1	0.687236	0.549818	0.236344	0	chrX	34000000	36000000	5	chrX	34000000	36000000	0.963983	chrX	34000000	36000000	0	0	1	0	0	0	0
	chrX	36000000	38000000	0.421997	0.642689	0.105705	0.521909	0	0.13973	0.520061	0.37944	0.3161	0.181925	0.414435	0.722744	0.71985	1	0.211634	0	chrX	36000000	38000000	12	chrX	36000000	38000000	0.740039	chrX	36000000	38000000	0	0.2	0.8	0	0	0	0
	chrX	38000000	40000000	0.175356	0	0.0878889	0.826725	0	0.0259859	0.926923	0.0974567	0.040719	0.136663	0.203311	0	0.782065	1	0	0	chrX	38000000	40000000	7	chrX	38000000	40000000	-0.691966	chrX	38000000	40000000	0	1	0	0	0	0	0
	chrX	40000000	42000000	0.271607	0	0.0981312	0.935129	0.12438	0.308419	0.938833	0.158858	0.117632	0.150335	0.243169	0.185179	0.791046	1	0	0	chrX	40000000	42000000	12	chrX	40000000	42000000	-1.26583	chrX	40000000	42000000	0	1	0	0	0	0	0
	chrX	42000000	44000000	0.823688	0.077236	0	0.433371	0.298327	0.665802	0.785527	0.778026	0.197744	0.128606	0.571643	1	0.905889	0.768077	0.192201	0	chrX	42000000	44000000	4	chrX	42000000	44000000	-0.524559	chrX	42000000	44000000	0	0.2	0	0	0	0.8	0
	chrX	44000000	46000000	0.420002	0.0706308	0.261587	0.83597	0	0.625779	1	0.740174	0.786214	0.460383	0.49068	0	0.825224	0.630991	0.0510275	0	chrX	44000000	46000000	8	chrX	44000000	46000000	-0.92656	chrX	44000000	46000000	0	0	0	0	0	1	0
	chrX	46000000	48000000	0.278867	1	0.344985	0.723178	0.0314726	0.186421	0.454787	0.23197	0.191828	0.287523	0.212259	0.477357	0.470478	0.830963	0	0	chrX	46000000	48000000	32	chrX	46000000	48000000	-1.10019	chrX	46000000	48000000	0	0.8	0	0	0	0.2	0
	chrX	48000000	50000000	0.047611	0.46731	0.269125	1	0.144494	0.0432646	0.439467	0.0296554	0.0585817	0	0.0393885	0.392683	0.418155	0.891479	0.102839	0	chrX	48000000	50000000	66	chrX	48000000	50000000	-0.95647	chrX	48000000	50000000	0	0.9	0	0.1	0	0	0
	chrX	50000000	52000000	0.121615	1	0.347795	0.324542	0.236023	0.03656	0.245752	0.0715597	0	0.0488071	0.32648	0.0895567	0.504578	0.8453	0.0201703	0	chrX	50000000	52000000	9	chrX	50000000	52000000	-0.814943	chrX	50000000	52000000	0	0	0	1	0	0	0
	chrX	52000000	54000000	0.0829721	0.0412836	0.0588195	1	0	0.0354082	0.440345	0.0615925	0.0301934	0.0258817	0.109251	0	0.459811	0.975588	0	0	chrX	52000000	54000000	18	chrX	52000000	54000000	-0.949284	chrX	52000000	54000000	0	0	0	1	0	0	0
	chrX	54000000	56000000	0.127041	0.886883	0.601584	0.903637	0.330257	0.00370444	0.29288	0.0748738	0.00520366	0	0.218515	0.436338	0.431199	1	0.111186	0	chrX	54000000	56000000	24	chrX	54000000	56000000	-0.755864	chrX	54000000	56000000	0	0.6	0	0.4	0	0	0
	chrX	56000000	58000000	0.134097	0.605265	0.111156	0.695545	0.137042	0.0312886	0.172048	0.00412408	0	0.0912191	0.37383	0.484027	0.447084	1	0.178301	0	chrX	56000000	58000000	10	chrX	56000000	58000000	-0.430741	chrX	56000000	58000000	0	1	0	0	0	0	0
	chrX	58000000	60000000	0.548054	0	0	0	0	0.0890374	0.0060199	0.0236912	0.158355	1	0.503189	0.0714045	0.154669	0	0.0738218	0	chrX	58000000	60000000	0	chrX	58000000	60000000	-0.0297975	chrX	58000000	60000000	0.95	0.05	0	0	0	0	0
	chrX	60000000	62000000	0.445297	0.0107158	0	0	0	0.0116632	0.000181173	0	0.140482	1	0.287838	0.0627186	0.069895	0.000439946	0.111689	0	chrX	60000000	62000000	0	chrX	60000000	62000000	0.111387	chrX	60000000	62000000	1	0	0	0	0	0	0
	chrX	62000000	64000000	0.311088	0.230998	0.0266508	0.694789	0.0349134	0.0711055	0.307854	0.100002	0.0355938	0.190083	0.652697	0.767592	0.593289	1	0	0	chrX	62000000	64000000	7	chrX	62000000	64000000	-0.42608	chrX	62000000	64000000	0.5	0.5	0	0	0	0	0
	chrX	64000000	66000000	0.591874	0	0.747448	0.512011	0.470796	0.96042	0.743651	0.240318	0.314232	0.333081	0.824149	0.337814	1	0.991994	0.464747	0	chrX	64000000	66000000	9	chrX	64000000	66000000	-0.175968	chrX	64000000	66000000	0	0.3	0	0	0.7	0	0
	chrX	66000000	68000000	0.188478	0.0323398	0.164694	0.891468	0.10815	0.0212735	0.801887	0.215757	0.0537128	0	0.649345	0.163084	1	0.971109	0.0423091	0	chrX	66000000	68000000	4	chrX	66000000	68000000	-0.217175	chrX	66000000	68000000	0	0.1	0	0	0.9	0	0
	chrX	68000000	70000000	0.141408	0	0	0.478395	0	0.0570674	0.331642	0.0696802	0.0691604	0.0679564	0.291123	0.0810414	0.512708	1	0	0	chrX	68000000	70000000	18	chrX	68000000	70000000	-1.03511	chrX	68000000	70000000	0	1	0	0	0	0	0
	chrX	70000000	72000000	0.0998794	0.0805411	0.253431	0.958431	0.0462921	0.119263	0.505189	0.0608347	0.0175194	0.0666531	0.152685	0	0.504791	1	0	0	chrX	70000000	72000000	29	chrX	70000000	72000000	-1.07665	chrX	70000000	72000000	0	0.9	0	0	0.1	0	0
	chrX	72000000	74000000	0.229145	1	0.5533	0.508641	0.174231	0.014114	0.199535	0.120109	0	0.139475	0.391975	0.866608	0.411483	0.759262	0.139614	0	chrX	72000000	74000000	21	chrX	72000000	74000000	-0.876411	chrX	72000000	74000000	0	0.05	0	0	0.95	0	0
	chrX	74000000	76000000	0.23442	0.533407	0.159521	0.738596	0.592889	0.166489	0.28409	0.0345491	0	0.107374	0.56031	0.993385	0.545679	1	0.307367	0	chrX	74000000	76000000	8	chrX	74000000	76000000	-0.0624182	chrX	74000000	76000000	0	1	0	0	0	0	0
	chrX	76000000	78000000	0.279447	0.28627	0.551371	0.906672	0.115297	0.137633	0.489246	0.182094	0	0.100179	0.538836	0.0183958	0.614601	1	0.0521788	0	chrX	76000000	78000000	11	chrX	76000000	78000000	-0.0325508	chrX	76000000	78000000	0	0	1	0	0	0	0
	chrX	78000000	80000000	0.460687	1	0.26842	0.140156	0	0.188028	0.167125	0.369116	0.2229	0.125303	0.478297	0.777167	0.51942	0.555133	0.0376484	0	chrX	78000000	80000000	8	chrX	78000000	80000000	0.798913	chrX	78000000	80000000	0	0	1	0	0	0	0
	chrX	80000000	82000000	0.216749	0.470787	0.0302849	0.473603	0.0627511	0.181473	0.183189	0.173454	0.0926602	0.0919904	0.414019	0.379499	0.50094	1	0	0	chrX	80000000	82000000	3	chrX	80000000	82000000	0.756636	chrX	80000000	82000000	0	0	1	0	0	0	0
	chrX	82000000	84000000	0.125258	0.029462	0	0.0827652	0.155491	0.143201	0.0723367	0.0859985	0.0594758	0.0775079	0.199125	1	0.197548	0.249793	0.0210293	0	chrX	82000000	84000000	4	chrX	82000000	84000000	0.790098	chrX	82000000	84000000	0	0	1	0	0	0	0
	chrX	84000000	86000000	0.199469	0	0.152347	0.544449	0	0.208368	0.200765	0.0505349	0.0968262	0.171041	0.596167	0.154301	0.562812	1	0	0	chrX	84000000	86000000	7	chrX	84000000	86000000	0.811546	chrX	84000000	86000000	0	0.7	0.3	0	0	0	0
	chrX	86000000	88000000	0.665244	0	0.376378	0.345339	1	0.358811	0.346165	0.382737	0.149516	0.345266	0.954191	0.876286	0.960116	0.89558	0.0812306	0	chrX	86000000	88000000	2	chrX	86000000	88000000	0.751189	chrX	86000000	88000000	0	0.1	0.9	0	0	0	0
	chrX	88000000	90000000	0.956869	0	0.0860869	0.0571095	0	0.0483123	0.0972096	0.187483	0.0566616	1	0.533426	0	0.375315	0.0779224	0	0	chrX	88000000	90000000	2	chrX	88000000	90000000	0.576217	chrX	88000000	90000000	0	0	1	0	0	0	0
	chrX	90000000	92000000	0.0836433	0	0	0.0356	0.344712	0.0330407	0.189332	0.0382822	0	0.0162296	0.585974	0.863657	1	0.720795	0	0	chrX	90000000	92000000	2	chrX	90000000	92000000	0.389395	chrX	90000000	92000000	0	0.1	0.9	0	0	0	0
	chrX	92000000	94000000	0.334198	0	0	0.15747	0.592668	0	0.169001	0.195278	0	0.0789383	0.534679	0.484919	0.931002	1	0	0	chrX	92000000	94000000	2	chrX	92000000	94000000	0.238313	chrX	92000000	94000000	0	0.75	0	0	0	0.25	0
	chrX	94000000	96000000	0.449356	0.685941	0.0676209	0.571187	0.139048	0	0.364793	0.177654	0.0478554	0.135515	0.643427	1	0.794571	0.876883	0.157087	0	chrX	94000000	96000000	2	chrX	94000000	96000000	0.753155	chrX	94000000	96000000	0	0	0	0	0	1	0
	chrX	96000000	98000000	0.21669	1	0	0.171777	0	0	0.505638	0.0370756	0.0431392	0.110088	0.626466	0.355155	0.691018	0.339895	0.0613577	0	chrX	96000000	98000000	2	chrX	96000000	98000000	-0.96584	chrX	96000000	98000000	0	0	0	0	0	1	0
	chrX	98000000	100000000	0.218586	0	0	0.480778	0	0.0166395	0.30659	0.0971424	0.0627867	0.0552427	0.403907	0.212721	0.678064	1	0	0	chrX	98000000	100000000	6	chrX	98000000	100000000	-0.0208446	chrX	98000000	100000000	0	0.85	0	0	0	0.15	0
	chrX	100000000	102000000	0.0734085	0.110503	0.213863	0.773576	0.668722	0.117302	0.27731	0.0899899	0.0315424	0.0299389	0.238348	0.0556287	0.44483	1	0	0	chrX	100000000	102000000	32	chrX	100000000	102000000	-0.482907	chrX	100000000	102000000	0	1	0	0	0	0	0
	chrX	102000000	104000000	0.0559545	0.330396	0.0865972	0.602882	0.0164951	0.0431673	0.30066	0.0467255	0.0260103	0.0239643	0.183729	0.531462	0.451928	1	0	0	chrX	102000000	104000000	31	chrX	102000000	104000000	-0.49776	chrX	102000000	104000000	0	0.45	0	0	0.55	0	0
	chrX	104000000	106000000	0.379128	0.800684	0.0235505	0.401909	0	0.0701773	0.460738	0.223408	0.110167	0.142838	0.66323	1	0.872009	0.977278	0.0368151	0	chrX	104000000	106000000	7	chrX	104000000	106000000	0.956709	chrX	104000000	106000000	0	1	0	0	0	0	0
	chrX	106000000	108000000	0.110025	0	0.130471	0.642922	0.16697	0.0853183	0.457542	0.159045	0.0677585	0.0750984	0.237504	0.347697	0.512641	1	0.0720495	0	chrX	106000000	108000000	18	chrX	106000000	108000000	-0.476147	chrX	106000000	108000000	0	1	0	0	0	0	0
	chrX	108000000	110000000	0.14514	0.1299	0.00645575	0.760207	0.283657	0.374796	1	0.0975553	0.00563038	0.136304	0.422652	0.915008	0.84787	0.800723	0	0	chrX	108000000	110000000	11	chrX	108000000	110000000	0.0697779	chrX	108000000	110000000	0	0.35	0	0	0	0.65	0
	chrX	110000000	112000000	0.44363	1	0.714281	0.547196	0	0.0518164	0.479955	0.28176	0.0438481	0.156876	0.619393	0.951047	0.741408	0.851945	0.221449	0	chrX	110000000	112000000	10	chrX	110000000	112000000	-0.0115312	chrX	110000000	112000000	0	0	0	0	0	1	0
	chrX	112000000	114000000	0.60282	1	0.16914	0.2769	0.519801	0.596494	0.65667	0.578446	0.336618	0.200565	0.640106	0	0.932446	0.848623	0	0	chrX	112000000	114000000	9	chrX	112000000	114000000	-0.600809	chrX	112000000	114000000	0	0	0	0	0	1	0
	chrX	114000000	116000000	0.0181778	0.0356688	0.234655	0.0548028	0.771385	0.0721597	0.0410542	0	0.0338807	0.148232	0.028073	0.610704	0.0453009	0.0514445	1	0	chrX	114000000	116000000	10	chrX	114000000	116000000	-0.318143	chrX	114000000	116000000	0	0	0	0	0	1	0
	chrX	116000000	118000000	0.285989	0.432609	0	0.652379	0	0.0629721	0.616663	0.169594	0.118045	0.149811	0.540212	0.68181	0.753415	1	0	0	chrX	116000000	118000000	6	chrX	116000000	118000000	0.406577	chrX	116000000	118000000	0	0.75	0	0	0	0.25	0
	chrX	118000000	120000000	0.0483253	0.0288891	0.0821526	0.796633	0.295857	0.0535473	0.391957	0.0364733	0.00730495	0	0.0858838	0.241599	0.418824	1	0.00289779	0	chrX	118000000	120000000	28	chrX	118000000	120000000	-0.63682	chrX	118000000	120000000	0	1	0	0	0	0	0
	chrX	120000000	122000000	0.372327	0	0	0.273969	0	0.11697	0.543348	0.593176	0.131018	0.186599	0.872164	0	1	0.929653	0	0	chrX	120000000	122000000	12	chrX	120000000	122000000	1.15969	chrX	120000000	122000000	0	0.45	0.55	0	0	0	0
	chrX	122000000	124000000	0.267474	0	0.243981	0.890515	0.247173	0.1219	1	0.474024	0.150358	0.10303	0.303498	0.0620473	0.798306	0.810486	0.0450356	0	chrX	122000000	124000000	6	chrX	122000000	124000000	0.123428	chrX	122000000	124000000	0	0	1	0	0	0	0
	chrX	124000000	126000000	0.428148	0	0.14016	0.121588	0	0.164441	0.15478	0.106059	0.017839	0.0760507	0.481733	1	0.600703	0.670304	0.0488546	0	chrX	124000000	126000000	5	chrX	124000000	126000000	1.12272	chrX	124000000	126000000	0	0	1	0	0	0	0
	chrX	126000000	128000000	0.212858	0.828115	0.0412293	0.0375651	0	0.00264857	0.108577	0.116897	0.00614856	0.0772783	0.487869	1	0.548291	0.311059	0.103488	0	chrX	126000000	128000000	1	chrX	126000000	128000000	1.14022	chrX	126000000	128000000	0	0	1	0	0	0	0
	chrX	128000000	130000000	0.0672342	0.831921	0.407766	0.687879	0.633394	0.0754231	0.373342	0.0618774	0	0.0156563	0.18026	0.185209	0.482625	1	0.245243	0	chrX	128000000	130000000	16	chrX	128000000	130000000	-0.605937	chrX	128000000	130000000	0	0.65	0.35	0	0	0	0
	chrX	130000000	132000000	0.00988478	0.0195043	0.006938	0.0420968	0.0147145	0.00290291	0.0207762	0.00177228	0	0.00569141	0.0225153	1	0.0314244	0.058919	0.0074039	0	chrX	130000000	132000000	11	chrX	130000000	132000000	-0.817685	chrX	130000000	132000000	0	0.2	0	0.8	0	0	0
	chrX	132000000	134000000	0.210687	0	0.0330134	0.671134	0	0.162177	0.726223	0.475929	0.21416	0.0718638	0.233624	0.0587618	0.718828	1	0	0	chrX	132000000	134000000	25	chrX	132000000	134000000	-1.25507	chrX	132000000	134000000	0	0.2	0	0.8	0	0	0
	chrX	134000000	136000000	0.119512	0.0235985	0.0409128	0.73722	0	0.082817	0.380356	0.0573247	0.0130904	0.0912578	0.148225	0.169893	0.471937	1	0.566315	0	chrX	134000000	136000000	32	chrX	134000000	136000000	-0.580197	chrX	134000000	136000000	0	1	0	0	0	0	0
	chrX	136000000	138000000	0.3406	0.175238	0.2388	0.0565236	0	0.0918544	0.177337	0.156006	0	0.590584	0.928982	0.00913947	0.820565	1	0	0	chrX	136000000	138000000	6	chrX	136000000	138000000	0.150126	chrX	136000000	138000000	0	1	0	0	0	0	0
	chrX	138000000	140000000	0.236972	0	0	0.511308	0	0.0559513	0.520417	0.147115	0.0428526	0.136643	0.442992	0.203784	0.811136	1	0	0	chrX	138000000	140000000	11	chrX	138000000	140000000	0.265484	chrX	138000000	140000000	0	0	0	0	0	1	0
	chrX	140000000	142000000	0.390623	1	0.155623	0.110577	0	0.341044	0.280419	0.394243	0.205221	0.169344	0.512625	0.381224	0.577045	0.342163	0.196753	0	chrX	140000000	142000000	9	chrX	140000000	142000000	1.09637	chrX	140000000	142000000	0	0.85	0	0	0	0.15	0
	chrX	142000000	144000000	0.955435	0	0.153869	0.0884442	0	0.245008	0.607839	0.982056	0.529693	0.271961	0.692514	0	1	0.216753	0.306964	0	chrX	142000000	144000000	5	chrX	142000000	144000000	1.16727	chrX	142000000	144000000	0	0.05	0.95	0	0	0	0
	chrX	144000000	146000000	0.271597	0.542588	0	0.0680411	0	0.141481	0.24828	0.152976	0.148718	0.0424954	0.414604	0.00969178	1	0.244268	0	0	chrX	144000000	146000000	11	chrX	144000000	146000000	1.20959	chrX	144000000	146000000	0	0	1	0	0	0	0
	chrX	146000000	148000000	0.40202	0.106128	0.0612721	0.660141	0	0.166323	0.457951	0.217458	0.325366	0.226707	0.906756	0.871071	0.885283	1	0.153851	0	chrX	146000000	148000000	12	chrX	146000000	148000000	1.01555	chrX	146000000	148000000	0	0.45	0.55	0	0	0	0
	chrX	148000000	150000000	0.0410412	0.56639	0.290274	0.501048	1	0.528618	0.503389	0.182891	0.507984	0	0.168256	0.217218	0.411849	0.553904	0.180574	0	chrX	148000000	150000000	15	chrX	148000000	150000000	-0.0264954	chrX	148000000	150000000	0	1	0	0	0	0	0
	chrX	150000000	152000000	0.122355	0.148744	0.0979433	0.512275	0	0.164758	0.24314	0.127801	0.0479778	0.0763425	0.26326	1	0.386785	0.737267	0.11745	0	chrX	150000000	152000000	27	chrX	150000000	152000000	0.0326049	chrX	150000000	152000000	0	1	0	0	0	0	0
	chrX	152000000	154000000	0.0754149	0.133909	0.170923	0.873065	0	0.140763	0.487156	0.0872971	0.0899896	0.07848	0.114322	0	0.447441	1	0	0	chrX	152000000	154000000	60	chrX	152000000	154000000	-1.1178	chrX	152000000	154000000	0	1	0	0	0	0	0
	chrX	154000000	155270560	0.20932	0.0474623	0	0.54403	0.125663	0.168935	0.238633	0.0224452	0.0559184	0.216888	0.381085	0.91844	0.508844	1	0.196902	0	chrX	154000000	155270560	13	chrX	154000000	155270560	-0.453916	chrX	154000000	155270560	0	0.63528	0	0	0	0	0
	chrY	0	2000000	0.143382	0.165226	0.0485446	0.45776	0.0687312	0.24168	0.226101	0.0827179	0.177931	0.0963579	0.113858	0.0668209	0.436911	1	0	0	chrY	0	2000000	0	chrY	0	2000000	0	chrY	0	2000000	0	1	0	0	0	0	0
	chrY	2000000	4000000	0.482021	0.39199	0.641264	0.48854	0	0.299669	0.518024	0.234428	0.580287	0.364479	0.151251	0	0.641897	1	0	0	chrY	2000000	4000000	6	chrY	2000000	4000000	-0.166789	chrY	2000000	4000000	0	0.75	0	0	0.25	0	0
	chrY	4000000	6000000	0.135434	0.325921	0	0.0109269	0	0.0264931	0.0376036	0	0	0.0700619	0.342434	1	0.511056	0.347477	0	0	chrY	4000000	6000000	1	chrY	4000000	6000000	0.091496	chrY	4000000	6000000	0	1	0	0	0	0	0
	chrY	6000000	8000000	0.467733	0	0.0382174	0.0578092	0	0.0516219	0.115222	0.104905	0.0629584	1	0.52915	0.289261	0.751029	0.397673	0	0	chrY	6000000	8000000	6	chrY	6000000	8000000	-0.374267	chrY	6000000	8000000	0	1	0	0	0	0	0
	chrY	8000000	10000000	0.37195	0.0251978	0	0.00185182	0	0.0115757	0.00630874	0.00434402	0.0538538	1	0.416895	0.167356	0.132354	0.0125983	0.130867	0	chrY	8000000	10000000	13	chrY	8000000	10000000	-0.155881	chrY	8000000	10000000	0	1	0	0	0	0	0
	chrY	10000000	12000000	0.558055	0.297752	0.0224043	0.00186096	0	0.0279039	0.0024659	0.00636258	0.077083	1	0.342204	0.110921	0.119801	0.0158262	0.207427	0	chrY	10000000	12000000	0	chrY	10000000	12000000	-0.644119	chrY	10000000	12000000	0.2	0.8	0	0	0	0	0
	chrY	12000000	14000000	0.436749	0.427974	0.0870322	0.00518537	0.175489	0.0159446	0	0.0163135	0.0470356	0.85063	0.394838	1	0.111818	0.0246745	0.285727	0	chrY	12000000	14000000	0	chrY	12000000	14000000	-0.441572	chrY	12000000	14000000	0.7	0.3	0	0	0	0	0
	chrY	14000000	16000000	0.147017	0.233087	0.425757	0.262762	0.0814875	0.0185148	0.176441	0.00746422	0.0267685	0.0756713	0.401866	0	1	0.699043	0.148892	0	chrY	14000000	16000000	6	chrY	14000000	16000000	-1.04162	chrY	14000000	16000000	0	0.55	0	0	0.45	0	0
	chrY	16000000	18000000	0.0106326	0	0	0.10521	0	0.0942434	0.138462	0.1322	0	0	0.305491	0	1	0.312762	0	0	chrY	16000000	18000000	2	chrY	16000000	18000000	-0.68942	chrY	16000000	18000000	0	0	0	0	1	0	0
	chrY	18000000	20000000	0.360444	0	0.102614	0.0487983	0	0.0514438	0.203435	0.172892	0.271332	0.160041	0.49438	0.240286	1	0.220483	0	0	chrY	18000000	20000000	0	chrY	18000000	20000000	0.191463	chrY	18000000	20000000	0	0.1	0	0	0.9	0	0
	chrY	20000000	22000000	0.057103	0.365955	0.357686	0.24494	1	0.00791276	0.0988139	0.085411	0.206371	0.0476667	0.12157	0.0863184	0.488015	0.606246	0	0	chrY	20000000	22000000	6	chrY	20000000	22000000	-0.623947	chrY	20000000	22000000	0	1	0	0	0	0	0
	chrY	22000000	24000000	0.104278	0	0	0.177989	0	0.0205234	0.0892931	0.0150929	0.0428627	0.0363612	0.440707	0.372853	1	0.343769	0	0	chrY	22000000	24000000	5	chrY	22000000	24000000	-0.0905445	chrY	22000000	24000000	0	0.05	0	0	0.95	0	0
	chrY	24000000	26000000	0.147158	0	0	0	0	0	0.243395	0.0342064	0.0540811	0.0578016	0.341245	0	1	0.217936	0	0	chrY	24000000	26000000	8	chrY	24000000	26000000	-0.397952	chrY	24000000	26000000	0	0	0	0	1	0	0
	chrY	26000000	28000000	0.276278	0	0	0.0346792	0	0	0.465578	0.108498	0.015896	0.107281	0.527044	0	1	0.717504	0	0	chrY	26000000	28000000	1	chrY	26000000	28000000	0	chrY	26000000	28000000	0	0.9	0	0	0.1	0	0
	chrY	28000000	30000000	0.243371	0	0	0	0	0.0386416	0.0412138	0.0114058	0.0229754	1	0.618473	0.28695	0.319698	0.0133515	0.447936	0	chrY	28000000	30000000	0	chrY	28000000	30000000	-0.062681	chrY	28000000	30000000	0	0.4	0	0	0	0	0.6
	chrY	30000000	32000000	0	0	0	0	0	0	0	0	0	0	0	0	1	0	0	0	chrY	30000000	32000000	0	chrY	30000000	32000000	0	chrY	30000000	32000000	0	0	0	0	0	0	1
	chrY	32000000	34000000	0	0	0	0	0	0	0	0	0	0	0	0	1	0	0	0	chrY	32000000	34000000	0	chrY	32000000	34000000	0	chrY	32000000	34000000	0	0	0	0	0	0	1
	chrY	34000000	36000000	0	0	0	0	0	0	0	0	0	0	0	0	1	0	0	0	chrY	34000000	36000000	0	chrY	34000000	36000000	0	chrY	34000000	36000000	0	0	0	0	0	0	1
	chrY	36000000	38000000	0	0	0	0	0	0	0	0	0	0	0	0	1	0	0	0	chrY	36000000	38000000	0	chrY	36000000	38000000	0	chrY	36000000	38000000	0	0	0	0	0	0	1
	chrY	38000000	40000000	0	0	0	0	0	0	0	0	0	0	0	0	1	0	0	0	chrY	38000000	40000000	0	chrY	38000000	40000000	0	chrY	38000000	40000000	0	0	0	0	0	0	1
	chrY	40000000	42000000	0	0	0	0	0	0	0	0	0	0	0	0	1	0	0	0	chrY	40000000	42000000	0	chrY	40000000	42000000	0	chrY	40000000	42000000	0	0	0	0	0	0	1
	chrY	42000000	44000000	0	0	0	0	0	0	0	0	0	0	0	0	1	0	0	0	chrY	42000000	44000000	0	chrY	42000000	44000000	0	chrY	42000000	44000000	0	0	0	0	0	0	1
	chrY	44000000	46000000	0	0	0	0	0	0	0	0	0	0	0	0	1	0	0	0	chrY	44000000	46000000	0	chrY	44000000	46000000	0	chrY	44000000	46000000	0	0	0	0	0	0	1
	chrY	46000000	48000000	0	0	0	0	0	0	0	0	0	0	0	0	1	0	0	0	chrY	46000000	48000000	0	chrY	46000000	48000000	0	chrY	46000000	48000000	0	0	0	0	0	0	1
	chrY	48000000	50000000	0	0	0	0	0	0	0	0	0	0	0	0	1	0	0	0	chrY	48000000	50000000	0	chrY	48000000	50000000	0	chrY	48000000	50000000	0	0	0	0	0	0	1
	chrY	50000000	52000000	0	0	0	0	0	0	0	0	0	0	0	0	1	0	0	0	chrY	50000000	52000000	0	chrY	50000000	52000000	0	chrY	50000000	52000000	0	0	0	0	0	0	1
	chrY	52000000	54000000	0	0	0	0	0	0	0	0	0	0	0	0	1	0	0	0	chrY	52000000	54000000	0	chrY	52000000	54000000	0	chrY	52000000	54000000	0	0	0	0	0	0	1
	chrY	54000000	56000000	0	0	0	0	0	0	0	0	0	0	0	0	1	0	0	0	chrY	54000000	56000000	0	chrY	54000000	56000000	0	chrY	54000000	56000000	0	0	0	0	0	0	1
	chrY	56000000	58000000	0	0	0	0	0	0	0	0	0	0	0	0	1	0	0	0	chrY	56000000	58000000	0	chrY	56000000	58000000	0	chrY	56000000	58000000	0	0	0	0	0	0	1
	chrY	58000000	59373566	0.29837	0	0	0.0504735	0	0.0685546	0.0279169	0.0120321	0.0914172	0.731132	0.283031	1	0.168463	0.149758	0.833763	0	chrY	58000000	59373566	0	chrY	58000000	59373566	-0.703993	chrY	58000000	59373566	0	0	0	0	0	0	0.686783
Figure 1e
	state	BR_BT-549	BR_HS_578T	BR_MCF7	BR_MDA-MB-231	BR_MDA-MB-468	BR_T-47D	CNS_SF-268	CNS_SF-295	CNS_SF-539	CNS_SNB-19	CNS_SNB-75	CNS_U251	CO_COLO_205	CO_HCC-2998	CO_HCT-116	CO_HCT-15	CO_HT29	CO_KM12	CO_SW-620	LC_A549	LC_EKVX	LC_HOP-62	LC_HOP-92	LC_NCI-H226	LC_NCI-H23	LC_NCI-H322M	LC_NCI-H460	LC_NCI-H522	LE_CCRF-CEM	LE_HL-60	LE_K-562	LE_MOLT-4	LE_RPMI-8226	LE_SR	ME_LOX_IMVI	ME_M14	ME_MALME-3M	ME_MDA-MB-435	ME_SK-MEL-2	ME_SK-MEL-28	ME_SK-MEL-5	ME_UACC-257	ME_UACC-62	OV_IGROV1	OV_NCI_ADR-RES	OV_OVCAR-3	OV_OVCAR-4	OV_OVCAR-5
	1	0.0102645	0.00963807	0.0212799	0.0296644	0.00867947	0.00317829	0.00878788	0.00568421	0.0100809	0.0232086	0.00609081	0.048372	1.44679e-05	0.00284263	0.017309	0.00517301	0.00896172	0.0184644	0.000685584	8.64218e-05	0.000510142	1.09804e-05	0.0170051	0.0150519	1.62114e-05	0.00121547	0.000465423	0.0196662	0.00884609	0.0264888	0.0844404	0.00360524	0.012002	0.0136244	0.0236156	0.0119042	0.0664641	0.00445071	3.86097e-05	0.226744	0.00407346	0.0284281	0.00492472	0.0155012	0.000245664	0.0557273	0.00517158	0.0012819
	2	1.61926e-05	6.37058e-06	2.3716e-08	1.67608e-05	1.0282e-06	2.36196e-07	1.50079e-05	1.40186e-06	1.19301e-05	7.58452e-06	2.54016e-07	1.2222e-05	2.54016e-07	8.0656e-08	1.65161e-05	9.14458e-06	1.73186e-06	1.09826e-05	1.3456e-08	1.32787e-05	1.32205e-05	1.54764e-05	1.62732e-05	5.71536e-07	3.51188e-06	2.57282e-06	2.14916e-06	2.77556e-06	1.06916e-06	3.00676e-06	0.000458217	2.25055e-05	4.30336e-07	1.09826e-05	1.24892e-05	1.55252e-06	4.33754e-05	1.83874e-06	2.94466e-06	5.78512e-05	3.70394e-05	4.2328e-05	4.01449e-05	1.42431e-05	3.98402e-06	4.35072e-05	1.93248e-05	8.94916e-07
	3	0.000978365	7.20518e-07	0.000421529	0.000877275	0.000321527	2.24565e-05	0.000560687	2.39888e-06	0.000224365	0.000176593	0.000693207	0.000771793	6.05734e-06	1.01774e-06	0.000155971	0.000132453	0.00125679	0.000529867	4.28973e-06	0.000870181	1.2049e-05	0.000818465	0.000630454	0.000378646	3.17255e-06	4.16636e-06	0.000436441	4.09749e-05	8.07901e-07	0.000618459	0.0056477	0.000999118	0.000256037	0.000943032	9.27594e-05	0.000585213	0.0010466	0.000640149	0.000181409	5.42997e-05	0.00031404	0.00213824	1.68196e-05	0.000562583	0.000205096	3.99277e-05	0.000227743	0.000994845
	4	0.00264901	0.000751774	0.0376548	0.0592428	0.00395157	0.00870274	0.0239852	0.00100118	0.00470068	0.00347528	0.0622246	0.000794028	0.000347021	0.00180468	0.00658995	0.00145401	0.0041859	0.0630103	0.00037089	0.000472997	0.0387887	0.00039954	0.0439789	0.00602463	0.00396667	0.0136045	0.00484298	0.021874	0.000350757	0.00861583	0.0492891	0.0571872	0.00204589	0.00105875	0.0216094	0.0375435	0.0111897	0.0014716	0.00745485	0.0062808	0.00405279	0.00413301	0.00146088	0.0390294	0.0158361	0.00257064	0.00321812	0.00459433
	5	1.12002e-05	5.09254e-06	5.82678e-07	7.82134e-06	1.52111e-08	1.0934e-05	9.15211e-07	1.52111e-08	1.47218e-06	1.89515e-05	9.52751e-06	9.38401e-06	3.41018e-06	9.65138e-06	1.84054e-06	1.18084e-06	2.37494e-05	1.10667e-05	8.77344e-07	0.000185051	1.0934e-05	8.78594e-05	3.90721e-06	1.62947e-05	1.46944e-07	2.66778e-06	1.87778e-05	3.30028e-06	1.15921e-06	1.43201e-06	4.44444e-07	0.000153347	8.77344e-07	7.16454e-06	7.51111e-07	9.81778e-08	7.99004e-06	9.56871e-06	1.00278e-05	1.02684e-06	1.85868e-06	2.98844e-07	1.41878e-07	5.09254e-06	4.27111e-06	1.13344e-05	2.06401e-06	5.79204e-06
	6	0.000727624	4.30355e-06	0.00017199	0.000827972	0.00222647	0.000630236	1.1937e-07	0.00019004	0.000222472	0.00584544	0.000730864	0.000269469	0.000244125	0.0003465	5.29184e-05	0.000384729	0.000125765	2.08658e-06	4.9063e-05	2.57763e-06	0.000357758	0.00037735	0.000168857	0.000488167	0.000543566	0.00356475	0.00113674	2.84569e-05	0.000131894	0.000600961	0.000350607	1.99318e-05	1.19405e-05	0.000376923	9.07161e-05	7.8234e-07	0.000692453	0.00072283	0.000635267	0.000961961	7.16647e-05	3.86324e-05	0.000156363	5.19192e-05	2.02095e-05	0.000556229	1.20722e-05	8.09687e-06
	7	0.0524643	3.02047	0.26761	1.09736	1.49411	0.0538662	0.271857	0.0914997	0.469662	0.0173657	0.146024	0.773592	0.0731653	0.284655	0.19062	0.781705	0.568412	0.57054	3.84487e-06	0.189156	0.023342	0.0210857	0.234769	0.391049	1.67576	0.0271851	0.0406066	0.249521	1.08568	0.364286	5.43292e-05	0.533237	0.0175883	0.687173	0.238163	0.104996	0.000202801	0.0977943	0.982198	0.474348	0.0707564	0.255663	0.181399	0.125819	1.47579	0.00738411	0.169901	0.227557
	8	0.0117466	0.0271882	0.0035631	0.0145906	0.00203326	0.00164931	0.00420833	0.000878628	0.000503628	0.0080913	0.00781309	0.0116442	5.78867e-05	0.00253126	0.00639227	0.0124527	0.0115903	0.00747735	0.00148932	0.00315488	0.0287161	0.00554553	0.00427345	0.000250853	0.000649145	0.000586528	0.0017382	0.00275223	0.00614996	0.0133383	1.02347e-06	0.000203015	2.9178e-05	0.0120674	0.00119912	6.26736e-07	0.0686746	2.24518e-05	0.00829405	0.00193937	7.99534e-05	0.0293089	0.000614957	0.00491284	0.000638657	0.000342682	0.00127818	1.14808e-05
	9	0.00428294	0.000817626	0.000168632	0.00457032	0.00214701	0.00252548	0.00157722	0.000723296	0.00055952	0.00186574	0.00376802	0.0174757	2.26252e-06	0.000385501	0.000389832	0.00295655	0.00140069	0.000595075	4.82215e-05	0.00814251	8.86736e-09	0.00475215	0.00204342	0.00200383	0.000537969	0.0145217	0.000494432	4.64556e-05	0.000806229	0.00286591	8.58248e-05	0.00292203	5.78234e-05	0.00403659	0.00155821	0.000939167	0.00214964	0.00147424	0.00182877	0.00579667	0.00044884	0.0127613	0.000267132	0.00140894	4.73425e-06	0.00145193	7.78659e-05	0.00125854
	10	0.16488	0.14995	3.48777	0.255049	0.81183	0.0417034	0.0790926	0.0561756	0.0908323	0.190745	0.120065	0.00730615	0.154336	0.00824755	0.0383353	0.00274325	0.134862	0.0911219	0.000120429	0.115951	0.0285428	0.000539819	0.121378	0.0105337	0.119788	0.0220837	0.0230906	0.0605632	0.0687562	0.166753	0.175541	0.0144639	0.0704181	0.0415524	0.0852196	0.103553	0.0846717	0.0150759	0.044916	0.00100844	0.028222	0.00224145	0.020308	0.000728244	0.0334107	0.0433822	0.0243379	0.0185548
	11	2.6726	0.00219308	2.46512	3.01707	6.77389	1.98345	0.710228	1.00918	0.45429	0.308425	2.52677	0.472203	0.493379	0.724082	0.0128935	0.215045	2.03316	0.19856	0.278647	0.0134954	0.0672574	0.0196588	1.08139	1.81217	2.25258	0.0310219	0.000430991	0.737504	1.48967	2.89915	0.74788	0.972925	0.266463	11.8474	0.018586	0.0196001	2.66787	0.520923	2.13894	0.573095	0.378435	0.841862	0.0601232	0.162119	0.654934	2.56753	0.0181092	2.01155
	12	3.09896e-05	9.37669e-09	5.34824e-05	3.92732e-05	9.77709e-06	2.30078e-06	2.4077e-05	4.70167e-08	4.278e-08	3.6381e-07	6.5374e-06	1.54698e-05	6.1347e-06	2.27227e-05	2.48685e-05	2.32019e-05	1.57067e-05	3.12127e-05	1.23914e-06	2.1559e-05	0.000262867	7.69045e-06	1.8982e-05	2.17793e-05	6.48636e-06	2.81236e-05	1.99199e-05	1.46447e-05	9.7384e-07	9.1553e-07	1.57477e-07	3.75132e-06	2.08225e-05	2.02215e-05	2.7451e-06	4.48098e-06	1.03395e-06	7.1093e-07	1.15385e-05	5.30458e-06	0.000259312	1.78712e-06	0.00153454	1.06483e-05	2.58759e-05	2.05397e-06	1.35657e-05	4.7386e-06
	13	7.41553	1.39437	7.10544	16.816	22.328	3.53349	0.740594	1.04565	0.141592	1.05029	6.91773	0.753784	0.482764	1.93671	1.26974	0.773199	1.30056	5.06595	0.567231	0.0227867	0.0305297	0.18948	0.776967	0.625361	8.29007	0.0513487	0.00782738	1.5096	6.0847	8.80396	0.00725435	0.000848994	1.06942	12.6373	0.000536965	0.046696	1.22485	0.12354	0.588638	0.439877	0.531627	0.820687	0.639588	0.0365775	5.6889	1.96036	0.116484	4.48805
	14	0.00192198	0.0134909	0.0475111	0.0150799	0.000961021	0.0183358	0.0287439	0.00234446	9.98349e-06	6.00573e-05	0.0515516	0.0152967	0.00815596	0.0091356	0.0646992	0.068069	0.0109663	0.040381	0.0126226	0.000193757	8.41193e-06	0.00369538	0.0130644	0.00428366	0.0521481	0.000702232	0.00397778	0.00659837	0.0883811	0.00256438	0.00311814	0.0176944	0.00465674	0.0287541	7.20858e-05	8.94209e-06	0.059297	2.17187e-05	0.000352676	6.6591e-05	0.0547324	0.0120538	0.0867418	0.0548404	0.00723855	0.0791126	0.0369945	9.02563e-05
[truncated: 1 more rows]
[truncated: 12 more columns]

## Sheet: Supp Fig.2
Supplementary Fig. 2
		BR	CNS	CO	LC	LE	ME	OV	PR	RE
	1	0.0137841	0.0170374	0.00763583	0.0060031	0.0248345	0.0411826	0.0177325	0.00499922	0.034777
	2	6.76868e-06	8.06673e-06	5.5319e-06	7.75886e-06	8.27019e-05	2.66182e-05	1.56384e-05	2.20395e-06	5.08451e-06
[truncated: 13 more rows]

## Sheet: Supp Fig.3
Supplementary Fig. 3a (top)
[truncated: 123 more rows]
[truncated: 1,372 more columns]

## Sheet: Supp Fig.4
Supplementary Fig. 4a
[truncated: 34 more rows]

## Sheet: Supp Fig.5
Supplementary Fig. 5a
[truncated: 51 more rows]
[truncated: 89 more columns]

[truncated: 28 more sheets: Supp Fig.6, Fig.2, Supp Fig.7, Supp Fig.8, Supp Fig.9, Fig.3, Supp Fig.11, Fig.4, Supp Fig.12, Supp Fig.13, Supp Fig.14, Supp Fig.16, Supp Fig.17, Supp Fig.20, Supp Fig.22, Supp Fig.23, Supp Fig.24, Fig.5, Supp Fig.25, Supp Fig.26 …]
